# Supplementary material for: Causal impact of gut microbiota on five liver diseases: insights from mendelian randomization and single-cell RNA sequencing
Source: Front Genet. 2024 Nov 11;15:1362139. doi: 10.3389/fgene.2024.1362139 (PMC11586359; doi:10.3389/fgene.2024.1362139)
Supplement: Supplementary file 1 [file DataSheet1.zip]

Archive with 122 entries (109 files):
- Annex 1 _Data/
- Annex 1 _Data/MR results/
- Annex 1 _Data/MR results/Alcoholic liver disease/
- Annex 1 _Data/MR results/Alcoholic liver disease/Alcoholic liver disease -figures/
- Annex 1 _Data/MR results/Alcoholic liver disease/Alcoholic liver disease -figures/Alcoholic liver disease -circos.pdf
- Annex 1 _Data/MR results/Alcoholic liver disease/Alcoholic liver disease -figures/Alcoholic liver disease-Forest plot .pdf
- Annex 1 _Data/MR results/Alcoholic liver disease/Alcoholic liver disease -figures/LeaveOne_finn-b-ALCOLIVER_class.Actinobacteria.id.419.pdf
- Annex 1 _Data/MR results/Alcoholic liver disease/Alcoholic liver disease -figures/LeaveOne_finn-b-ALCOLIVER_class.Alphaproteobacteria.id.2379.pdf
- Annex 1 _Data/MR results/Alcoholic liver disease/Alcoholic liver disease -figures/LeaveOne_finn-b-ALCOLIVER_class.Bacilli.id.1673.pdf
- Annex 1 _Data/MR results/Alcoholic liver disease/Alcoholic liver disease -figures/LeaveOne_finn-b-ALCOLIVER_class.Bacteroidia.id.912.pdf
- Annex 1 _Data/MR results/Alcoholic liver disease/Alcoholic liver disease -figures/LeaveOne_finn-b-ALCOLIVER_class.Betaproteobacteria.id.2867.pdf
- Annex 1 _Data/MR results/Alcoholic liver disease/Alcoholic liver disease -figures/LeaveOne_finn-b-ALCOLIVER_class.Clostridia.id.1859.pdf
- Annex 1 _Data/MR results/Alcoholic liver disease/Alcoholic liver disease -figures/LeaveOne_finn-b-ALCOLIVER_class.Coriobacteriia.id.809.pdf
- Annex 1 _Data/MR results/Alcoholic liver disease/Alcoholic liver disease -figures/LeaveOne_finn-b-ALCOLIVER_class.Deltaproteobacteria.id.3087.pdf
- Annex 1 _Data/MR results/Alcoholic liver disease/Alcoholic liver disease -figures/LeaveOne_finn-b-ALCOLIVER_class.Erysipelotrichia.id.2147.pdf
- Annex 1 _Data/MR results/Alcoholic liver disease/Alcoholic liver disease -figures/LeaveOne_finn-b-ALCOLIVER_class.Gammaproteobacteria.id.3303.pdf
- Annex 1 _Data/MR results/Alcoholic liver disease/Alcoholic liver disease -figures/LeaveOne_finn-b-ALCOLIVER_class.Lentisphaeria.id.2250.pdf
- Annex 1 _Data/MR results/Alcoholic liver disease/Alcoholic liver disease -figures/ScatterPlot_finn-b-ALCOLIVER_class.Actinobacteria.id.419.pdf
- Annex 1 _Data/MR results/Alcoholic liver disease/Alcoholic liver disease -figures/ScatterPlot_finn-b-ALCOLIVER_class.Alphaproteobacteria.id.2379.pdf
- Annex 1 _Data/MR results/Alcoholic liver disease/Alcoholic liver disease -figures/ScatterPlot_finn-b-ALCOLIVER_class.Bacilli.id.1673.pdf
- Annex 1 _Data/MR results/Alcoholic liver disease/Alcoholic liver disease -figures/ScatterPlot_finn-b-ALCOLIVER_class.Bacteroidia.id.912.pdf
- Annex 1 _Data/MR results/Alcoholic liver disease/Alcoholic liver disease -figures/ScatterPlot_finn-b-ALCOLIVER_class.Betaproteobacteria.id.2867.pdf
- Annex 1 _Data/MR results/Alcoholic liver disease/Alcoholic liver disease -figures/ScatterPlot_finn-b-ALCOLIVER_class.Clostridia.id.1859.pdf
- Annex 1 _Data/MR results/Alcoholic liver disease/Alcoholic liver disease -figures/ScatterPlot_finn-b-ALCOLIVER_class.Coriobacteriia.id.809.pdf
- Annex 1 _Data/MR results/Alcoholic liver disease/Alcoholic liver disease -figures/ScatterPlot_finn-b-ALCOLIVER_class.Deltaproteobacteria.id.3087.pdf
- Annex 1 _Data/MR results/Alcoholic liver disease/Alcoholic liver disease -figures/ScatterPlot_finn-b-ALCOLIVER_class.Erysipelotrichia.id.2147.pdf
- Annex 1 _Data/MR results/Alcoholic liver disease/Alcoholic liver disease -figures/ScatterPlot_finn-b-ALCOLIVER_class.Gammaproteobacteria.id.3303.pdf
- Annex 1 _Data/MR results/Alcoholic liver disease/Alcoholic liver disease -figures/ScatterPlot_finn-b-ALCOLIVER_class.Lentisphaeria.id.2250.pdf
- Annex 1 _Data/MR results/Alcoholic liver disease/outcome_finn-b-ALCOLIVER-.xlsx
- Annex 1 _Data/MR results/Benign neoplasm/
- Annex 1 _Data/MR results/Benign neoplasm/Benign neoplasm-figures/
- Annex 1 _Data/MR results/Benign neoplasm/Benign neoplasm-figures/Benign neoplasm-circos.pdf
- Annex 1 _Data/MR results/Benign neoplasm/Benign neoplasm-figures/Benign neoplasm-Forest plot.pdf
- Annex 1 _Data/MR results/Benign neoplasm/Benign neoplasm-figures/LeaveOne_finn-b-CD2_BENIGN_LIVER_class.Actinobacteria.id.419.pdf
- Annex 1 _Data/MR results/Benign neoplasm/Benign neoplasm-figures/LeaveOne_finn-b-CD2_BENIGN_LIVER_class.Alphaproteobacteria.id.2379.pdf
- Annex 1 _Data/MR results/Benign neoplasm/Benign neoplasm-figures/LeaveOne_finn-b-CD2_BENIGN_LIVER_class.Bacilli.id.1673.pdf
- Annex 1 _Data/MR results/Benign neoplasm/Benign neoplasm-figures/LeaveOne_finn-b-CD2_BENIGN_LIVER_class.Bacteroidia.id.912.pdf
- Annex 1 _Data/MR results/Benign neoplasm/Benign neoplasm-figures/LeaveOne_finn-b-CD2_BENIGN_LIVER_class.Betaproteobacteria.id.2867.pdf
- Annex 1 _Data/MR results/Benign neoplasm/Benign neoplasm-figures/LeaveOne_finn-b-CD2_BENIGN_LIVER_class.Clostridia.id.1859.pdf
- Annex 1 _Data/MR results/Benign neoplasm/Benign neoplasm-figures/LeaveOne_finn-b-CD2_BENIGN_LIVER_class.Coriobacteriia.id.809.pdf
- Annex 1 _Data/MR results/Benign neoplasm/Benign neoplasm-figures/ScatterPlot_finn-b-CD2_BENIGN_LIVER_class.Actinobacteria.id.419.pdf
- Annex 1 _Data/MR results/Benign neoplasm/Benign neoplasm-figures/ScatterPlot_finn-b-CD2_BENIGN_LIVER_class.Alphaproteobacteria.id.2379.pdf
- Annex 1 _Data/MR results/Benign neoplasm/Benign neoplasm-figures/ScatterPlot_finn-b-CD2_BENIGN_LIVER_class.Bacilli.id.1673.pdf
- Annex 1 _Data/MR results/Benign neoplasm/Benign neoplasm-figures/ScatterPlot_finn-b-CD2_BENIGN_LIVER_class.Bacteroidia.id.912.pdf
- Annex 1 _Data/MR results/Benign neoplasm/Benign neoplasm-figures/ScatterPlot_finn-b-CD2_BENIGN_LIVER_class.Betaproteobacteria.id.2867.pdf
- Annex 1 _Data/MR results/Benign neoplasm/Benign neoplasm-figures/ScatterPlot_finn-b-CD2_BENIGN_LIVER_class.Clostridia.id.1859.pdf
- Annex 1 _Data/MR results/Benign neoplasm/Benign neoplasm-figures/ScatterPlot_finn-b-CD2_BENIGN_LIVER_class.Coriobacteriia.id.809.pdf
- Annex 1 _Data/MR results/Benign neoplasm/outcome_finn-b-CD2_BENIGN_LIVER.xlsx
- Annex 1 _Data/MR results/Cirrhosis/
- Annex 1 _Data/MR results/Cirrhosis/Cirrhosis-figure/
- Annex 1 _Data/MR results/Cirrhosis/Cirrhosis-figure/Cirrhosis-circos.pdf
- Annex 1 _Data/MR results/Cirrhosis/Cirrhosis-figure/Cirrhosis-Forest plot.pdf
- Annex 1 _Data/MR results/Cirrhosis/Cirrhosis-figure/LeaveOne_ebi-a-GCST90018826_class.Actinobacteria.id.419.pdf
- Annex 1 _Data/MR results/Cirrhosis/Cirrhosis-figure/LeaveOne_ebi-a-GCST90018826_class.Alphaproteobacteria.id.2379.pdf
- Annex 1 _Data/MR results/Cirrhosis/Cirrhosis-figure/LeaveOne_ebi-a-GCST90018826_class.Bacilli.id.1673.pdf
- Annex 1 _Data/MR results/Cirrhosis/Cirrhosis-figure/LeaveOne_ebi-a-GCST90018826_class.Bacteroidia.id.912.pdf
- Annex 1 _Data/MR results/Cirrhosis/Cirrhosis-figure/LeaveOne_ebi-a-GCST90018826_class.Betaproteobacteria.id.2867.pdf
- Annex 1 _Data/MR results/Cirrhosis/Cirrhosis-figure/LeaveOne_ebi-a-GCST90018826_class.Clostridia.id.1859.pdf
- Annex 1 _Data/MR results/Cirrhosis/Cirrhosis-figure/LeaveOne_ebi-a-GCST90018826_class.Coriobacteriia.id.809.pdf
- Annex 1 _Data/MR results/Cirrhosis/Cirrhosis-figure/LeaveOne_ebi-a-GCST90018826_class.Deltaproteobacteria.id.3087.pdf
- Annex 1 _Data/MR results/Cirrhosis/Cirrhosis-figure/LeaveOne_ebi-a-GCST90018826_class.Erysipelotrichia.id.2147.pdf
- Annex 1 _Data/MR results/Cirrhosis/Cirrhosis-figure/LeaveOne_ebi-a-GCST90018826_class.Gammaproteobacteria.id.3303.pdf
- Annex 1 _Data/MR results/Cirrhosis/Cirrhosis-figure/LeaveOne_ebi-a-GCST90018826_class.Lentisphaeria.id.2250.pdf
- Annex 1 _Data/MR results/Cirrhosis/Cirrhosis-figure/ScatterPlot_ebi-a-GCST90018826_class.Actinobacteria.id.419.pdf
- Annex 1 _Data/MR results/Cirrhosis/Cirrhosis-figure/ScatterPlot_ebi-a-GCST90018826_class.Alphaproteobacteria.id.2379.pdf
- Annex 1 _Data/MR results/Cirrhosis/Cirrhosis-figure/ScatterPlot_ebi-a-GCST90018826_class.Bacilli.id.1673.pdf
- Annex 1 _Data/MR results/Cirrhosis/Cirrhosis-figure/ScatterPlot_ebi-a-GCST90018826_class.Bacteroidia.id.912.pdf
- Annex 1 _Data/MR results/Cirrhosis/Cirrhosis-figure/ScatterPlot_ebi-a-GCST90018826_class.Betaproteobacteria.id.2867.pdf
- Annex 1 _Data/MR results/Cirrhosis/Cirrhosis-figure/ScatterPlot_ebi-a-GCST90018826_class.Clostridia.id.1859.pdf
- Annex 1 _Data/MR results/Cirrhosis/Cirrhosis-figure/ScatterPlot_ebi-a-GCST90018826_class.Coriobacteriia.id.809.pdf
- Annex 1 _Data/MR results/Cirrhosis/Cirrhosis-figure/ScatterPlot_ebi-a-GCST90018826_class.Deltaproteobacteria.id.3087.pdf
- Annex 1 _Data/MR results/Cirrhosis/Cirrhosis-figure/ScatterPlot_ebi-a-GCST90018826_class.Erysipelotrichia.id.2147.pdf
- Annex 1 _Data/MR results/Cirrhosis/Cirrhosis-figure/ScatterPlot_ebi-a-GCST90018826_class.Gammaproteobacteria.id.3303.pdf
- Annex 1 _Data/MR results/Cirrhosis/Cirrhosis-figure/ScatterPlot_ebi-a-GCST90018826_class.Lentisphaeria.id.2250.pdf
- Annex 1 _Data/MR results/Cirrhosis/outcome_ebi-a-GCST90018826.xlsx
- Annex 1 _Data/MR results/Hepatic failure, not elsewhere classified/
- Annex 1 _Data/MR results/Hepatic failure, not elsewhere classified/Hepatic failure, not elsewhere classified-figures/
- Annex 1 _Data/MR results/Hepatic failure, not elsewhere classified/Hepatic failure, not elsewhere classified-figures/Hepatic failure, not elsewhere classified-circos.pdf
- Annex 1 _Data/MR results/Hepatic failure, not elsewhere classified/Hepatic failure, not elsewhere classified-figures/Hepatic failure, not elsewhere classified-Forest plot.pdf
- Annex 1 _Data/MR results/Hepatic failure, not elsewhere classified/Hepatic failure, not elsewhere classified-figures/LeaveOne_finn-b-K11_HEPFAIL_class.Actinobacteria.id.419.pdf
- Annex 1 _Data/MR results/Hepatic failure, not elsewhere classified/Hepatic failure, not elsewhere classified-figures/LeaveOne_finn-b-K11_HEPFAIL_class.Alphaproteobacteria.id.2379.pdf
- Annex 1 _Data/MR results/Hepatic failure, not elsewhere classified/Hepatic failure, not elsewhere classified-figures/LeaveOne_finn-b-K11_HEPFAIL_class.Bacilli.id.1673.pdf
- Annex 1 _Data/MR results/Hepatic failure, not elsewhere classified/Hepatic failure, not elsewhere classified-figures/LeaveOne_finn-b-K11_HEPFAIL_class.Bacteroidia.id.912.pdf
- Annex 1 _Data/MR results/Hepatic failure, not elsewhere classified/Hepatic failure, not elsewhere classified-figures/LeaveOne_finn-b-K11_HEPFAIL_class.Betaproteobacteria.id.2867.pdf
- Annex 1 _Data/MR results/Hepatic failure, not elsewhere classified/Hepatic failure, not elsewhere classified-figures/LeaveOne_finn-b-K11_HEPFAIL_class.Clostridia.id.1859.pdf
- Annex 1 _Data/MR results/Hepatic failure, not elsewhere classified/Hepatic failure, not elsewhere classified-figures/LeaveOne_finn-b-K11_HEPFAIL_class.Coriobacteriia.id.809.pdf
- Annex 1 _Data/MR results/Hepatic failure, not elsewhere classified/Hepatic failure, not elsewhere classified-figures/ScatterPlot_finn-b-K11_HEPFAIL_class.Actinobacteria.id.419.pdf
- Annex 1 _Data/MR results/Hepatic failure, not elsewhere classified/Hepatic failure, not elsewhere classified-figures/ScatterPlot_finn-b-K11_HEPFAIL_class.Alphaproteobacteria.id.2379.pdf
- Annex 1 _Data/MR results/Hepatic failure, not elsewhere classified/Hepatic failure, not elsewhere classified-figures/ScatterPlot_finn-b-K11_HEPFAIL_class.Bacilli.id.1673.pdf
- Annex 1 _Data/MR results/Hepatic failure, not elsewhere classified/Hepatic failure, not elsewhere classified-figures/ScatterPlot_finn-b-K11_HEPFAIL_class.Bacteroidia.id.912.pdf
- Annex 1 _Data/MR results/Hepatic failure, not elsewhere classified/Hepatic failure, not elsewhere classified-figures/ScatterPlot_finn-b-K11_HEPFAIL_class.Betaproteobacteria.id.2867.pdf
- Annex 1 _Data/MR results/Hepatic failure, not elsewhere classified/Hepatic failure, not elsewhere classified-figures/ScatterPlot_finn-b-K11_HEPFAIL_class.Clostridia.id.1859.pdf
- Annex 1 _Data/MR results/Hepatic failure, not elsewhere classified/Hepatic failure, not elsewhere classified-figures/ScatterPlot_finn-b-K11_HEPFAIL_class.Coriobacteriia.id.809.pdf
- Annex 1 _Data/MR results/Hepatic failure, not elsewhere classified/outcome_finn-b-K11_HEPFAIL.xlsx
- Annex 1 _Data/MR results/Malignant neoplasm of liver, primary/
- Annex 1 _Data/MR results/Malignant neoplasm of liver, primary/Malignant neoplasm of liver, primary-figures/
- Annex 1 _Data/MR results/Malignant neoplasm of liver, primary/Malignant neoplasm of liver, primary-figures/LeaveOne_GCST90041812_class.Actinobacteria.id.419.pdf
- Annex 1 _Data/MR results/Malignant neoplasm of liver, primary/Malignant neoplasm of liver, primary-figures/LeaveOne_GCST90041812_class.Alphaproteobacteria.id.2379.pdf
- Annex 1 _Data/MR results/Malignant neoplasm of liver, primary/Malignant neoplasm of liver, primary-figures/LeaveOne_GCST90041812_class.Bacilli.id.1673.pdf
- Annex 1 _Data/MR results/Malignant neoplasm of liver, primary/Malignant neoplasm of liver, primary-figures/LeaveOne_GCST90041812_class.Bacteroidia.id.912.pdf
- Annex 1 _Data/MR results/Malignant neoplasm of liver, primary/Malignant neoplasm of liver, primary-figures/LeaveOne_GCST90041812_class.Betaproteobacteria.id.2867.pdf
- Annex 1 _Data/MR results/Malignant neoplasm of liver, primary/Malignant neoplasm of liver, primary-figures/LeaveOne_GCST90041812_class.Clostridia.id.1859.pdf
- Annex 1 _Data/MR results/Malignant neoplasm of liver, primary/Malignant neoplasm of liver, primary-figures/LeaveOne_GCST90041812_class.Coriobacteriia.id.809.pdf
- Annex 1 _Data/MR results/Malignant neoplasm of liver, primary/Malignant neoplasm of liver, primary-figures/LeaveOne_GCST90041812_class.Deltaproteobacteria.id.3087.pdf
- Annex 1 _Data/MR results/Malignant neoplasm of liver, primary/Malignant neoplasm of liver, primary-figures/LeaveOne_GCST90041812_class.Erysipelotrichia.id.2147.pdf
- Annex 1 _Data/MR results/Malignant neoplasm of liver, primary/Malignant neoplasm of liver, primary-figures/Malignant neoplasm of liver, primary-circos .pdf
- Annex 1 _Data/MR results/Malignant neoplasm of liver, primary/Malignant neoplasm of liver, primary-figures/Malignant neoplasm of liver, primary-Forest.pdf
- Annex 1 _Data/MR results/Malignant neoplasm of liver, primary/Malignant neoplasm of liver, primary-figures/ScatterPlot_GCST90041812_class.Actinobacteria.id.419.pdf
- Annex 1 _Data/MR results/Malignant neoplasm of liver, primary/Malignant neoplasm of liver, primary-figures/ScatterPlot_GCST90041812_class.Alphaproteobacteria.id.2379.pdf
- Annex 1 _Data/MR results/Malignant neoplasm of liver, primary/Malignant neoplasm of liver, primary-figures/ScatterPlot_GCST90041812_class.Bacilli.id.1673.pdf
- Annex 1 _Data/MR results/Malignant neoplasm of liver, primary/Malignant neoplasm of liver, primary-figures/ScatterPlot_GCST90041812_class.Bacteroidia.id.912.pdf
- Annex 1 _Data/MR results/Malignant neoplasm of liver, primary/Malignant neoplasm of liver, primary-figures/ScatterPlot_GCST90041812_class.Betaproteobacteria.id.2867.pdf
- Annex 1 _Data/MR results/Malignant neoplasm of liver, primary/Malignant neoplasm of liver, primary-figures/ScatterPlot_GCST90041812_class.Clostridia.id.1859.pdf
- Annex 1 _Data/MR results/Malignant neoplasm of liver, primary/Malignant neoplasm of liver, primary-figures/ScatterPlot_GCST90041812_class.Coriobacteriia.id.809.pdf
- Annex 1 _Data/MR results/Malignant neoplasm of liver, primary/Malignant neoplasm of liver, primary-figures/ScatterPlot_GCST90041812_class.Deltaproteobacteria.id.3087.pdf
- Annex 1 _Data/MR results/Malignant neoplasm of liver, primary/Malignant neoplasm of liver, primary-figures/ScatterPlot_GCST90041812_class.Erysipelotrichia.id.2147.pdf
- Annex 1 _Data/MR results/Malignant neoplasm of liver, primary/outcome_GCST90041812.xlsx
- Annex 1 _Data/Single-cell results/
- Annex 1 _Data/Single-cell results/alcoholic cirrhosis.pdf
- Annex 1 _Data/Single-cell results/Gene expression in different liver states.pdf
- Annex 1 _Data/Single-cell results/health .pdf
- Annex 1 _Data/Single-cell results/Mapping SNPs to genes.excel
