# Supplementary material for: Causal impact of gut microbiota on five liver diseases: insights from mendelian randomization and single-cell RNA sequencing
Source: Front Genet. 2024 Nov 11;15:1362139. doi: 10.3389/fgene.2024.1362139 (PMC11586359; doi:10.3389/fgene.2024.1362139)
Supplement: Supplementary file 1 [file DataSheet1.zip › Annex 1 _Data/MR results/Alcoholic liver disease/outcome_finn-b-ALCOLIVER-.xlsx]

## Sheet: main
id.exposure	id.outcome	outcome	exposure	method	nsnp	b	se	pval	p_BH	lo_ci	up_ci	or	or_lci95	or_uci95	estimate
0aMbT3	finn-b-ALCOLIVER	Alcoholic liver disease (ALCOLIVER) || id:finn-b-ALCOLIVER	genus.Eggerthella.id.819	MR Egger	10	0.432908	0.623993	0.507467		-0.790119	1.65593	1.54173	0.453791	5.23797	1.542 (0.454-5.238)
0aMbT3	finn-b-ALCOLIVER	Alcoholic liver disease (ALCOLIVER) || id:finn-b-ALCOLIVER	genus.Eggerthella.id.819	Weighted median	10	0.047237	0.177629	0.790293		-0.300916	0.39539	1.04837	0.74014	1.48496	1.048 (0.74-1.485)
0aMbT3	finn-b-ALCOLIVER	Alcoholic liver disease (ALCOLIVER) || id:finn-b-ALCOLIVER	genus.Eggerthella.id.819	Inverse variance weighted (fixed effects)	10	0.0298991	0.135134	0.824894	0.979036	-0.234965	0.294763	1.03035	0.790599	1.34281	1.03 (0.791-1.343)
0aMbT3	finn-b-ALCOLIVER	Alcoholic liver disease (ALCOLIVER) || id:finn-b-ALCOLIVER	genus.Eggerthella.id.819	Simple mode	10	0.213095	0.300041	0.495558		-0.374986	0.801175	1.2375	0.687299	2.22816	1.238 (0.687-2.228)
0aMbT3	finn-b-ALCOLIVER	Alcoholic liver disease (ALCOLIVER) || id:finn-b-ALCOLIVER	genus.Eggerthella.id.819	Weighted mode	10	0.118121	0.274824	0.677443		-0.420533	0.656776	1.12538	0.656696	1.92856	1.125 (0.657-1.929)
0heWA4	finn-b-ALCOLIVER	Alcoholic liver disease (ALCOLIVER) || id:finn-b-ALCOLIVER	genus.Lactococcus.id.1851	MR Egger	9	-1.27456	0.560859	0.0572653		-2.37384	-0.175273	0.279555	0.0931224	0.839228	0.28 (0.093-0.839)
0heWA4	finn-b-ALCOLIVER	Alcoholic liver disease (ALCOLIVER) || id:finn-b-ALCOLIVER	genus.Lactococcus.id.1851	Weighted median	9	0.119923	0.181404	0.508557		-0.235628	0.475474	1.12741	0.790075	1.60878	1.127 (0.79-1.609)
0heWA4	finn-b-ALCOLIVER	Alcoholic liver disease (ALCOLIVER) || id:finn-b-ALCOLIVER	genus.Lactococcus.id.1851	Inverse variance weighted (fixed effects)	9	0.168225	0.125206	0.179083	0.82947	-0.0771791	0.41363	1.1832	0.925724	1.5123	1.183 (0.926-1.512)
0heWA4	finn-b-ALCOLIVER	Alcoholic liver disease (ALCOLIVER) || id:finn-b-ALCOLIVER	genus.Lactococcus.id.1851	Simple mode	9	0.0968433	0.290057	0.747056		-0.471669	0.665355	1.10169	0.62396	1.94518	1.102 (0.624-1.945)
0heWA4	finn-b-ALCOLIVER	Alcoholic liver disease (ALCOLIVER) || id:finn-b-ALCOLIVER	genus.Lactococcus.id.1851	Weighted mode	9	0.0611773	0.257612	0.818255		-0.443742	0.566097	1.06309	0.641631	1.76138	1.063 (0.642-1.761)
0lsDJy	finn-b-ALCOLIVER	Alcoholic liver disease (ALCOLIVER) || id:finn-b-ALCOLIVER	genus.DefluviitaleaceaeUCG011.id.11287	MR Egger	9	1.47672	0.657899	0.0596715		0.187239	2.7662	4.37857	1.20592	15.8982	4.379 (1.206-15.898)
0lsDJy	finn-b-ALCOLIVER	Alcoholic liver disease (ALCOLIVER) || id:finn-b-ALCOLIVER	genus.DefluviitaleaceaeUCG011.id.11287	Weighted median	9	0.342567	0.248533	0.168093		-0.144558	0.829691	1.40856	0.865405	2.29261	1.409 (0.865-2.293)
0lsDJy	finn-b-ALCOLIVER	Alcoholic liver disease (ALCOLIVER) || id:finn-b-ALCOLIVER	genus.DefluviitaleaceaeUCG011.id.11287	Inverse variance weighted (fixed effects)	9	0.237996	0.181708	0.190273	0.82947	-0.118152	0.594143	1.2687	0.888561	1.81148	1.269 (0.889-1.811)
0lsDJy	finn-b-ALCOLIVER	Alcoholic liver disease (ALCOLIVER) || id:finn-b-ALCOLIVER	genus.DefluviitaleaceaeUCG011.id.11287	Simple mode	9	0.420176	0.426182	0.353054		-0.415141	1.25549	1.52223	0.660247	3.50957	1.522 (0.66-3.51)
0lsDJy	finn-b-ALCOLIVER	Alcoholic liver disease (ALCOLIVER) || id:finn-b-ALCOLIVER	genus.DefluviitaleaceaeUCG011.id.11287	Weighted mode	9	0.426759	0.364357	0.275193		-0.28738	1.1409	1.53228	0.750227	3.12958	1.532 (0.75-3.13)
0ngO8p	finn-b-ALCOLIVER	Alcoholic liver disease (ALCOLIVER) || id:finn-b-ALCOLIVER	genus.Flavonifractor.id.2059	MR Egger	5	0.139334	1.03469	0.901406		-1.88866	2.16732	1.14951	0.151275	8.73489	1.15 (0.151-8.735)
0ngO8p	finn-b-ALCOLIVER	Alcoholic liver disease (ALCOLIVER) || id:finn-b-ALCOLIVER	genus.Flavonifractor.id.2059	Weighted median	5	-0.263047	0.337723	0.436048		-0.924983	0.39889	0.768706	0.396538	1.49017	0.769 (0.397-1.49)
0ngO8p	finn-b-ALCOLIVER	Alcoholic liver disease (ALCOLIVER) || id:finn-b-ALCOLIVER	genus.Flavonifractor.id.2059	Inverse variance weighted (fixed effects)	5	-0.153886	0.259716	0.553506	0.959656	-0.662929	0.355158	0.85737	0.51534	1.42641	0.857 (0.515-1.426)
0ngO8p	finn-b-ALCOLIVER	Alcoholic liver disease (ALCOLIVER) || id:finn-b-ALCOLIVER	genus.Flavonifractor.id.2059	Simple mode	5	-0.356889	0.468595	0.48872		-1.27533	0.561557	0.69985	0.279337	1.7534	0.7 (0.279-1.753)
0ngO8p	finn-b-ALCOLIVER	Alcoholic liver disease (ALCOLIVER) || id:finn-b-ALCOLIVER	genus.Flavonifractor.id.2059	Weighted mode	5	-0.374837	0.485708	0.483334		-1.32683	0.577151	0.687401	0.265318	1.78096	0.687 (0.265-1.781)
0rTnk2	finn-b-ALCOLIVER	Alcoholic liver disease (ALCOLIVER) || id:finn-b-ALCOLIVER	genus.Lachnospira.id.2004	MR Egger	6	-4.64234	1.88545	0.0695277		-8.33783	-0.946853	0.0096351	0.000239291	0.38796	0.01 (0-0.388)
0rTnk2	finn-b-ALCOLIVER	Alcoholic liver disease (ALCOLIVER) || id:finn-b-ALCOLIVER	genus.Lachnospira.id.2004	Weighted median	6	-0.33241	0.440901	0.450889		-1.19658	0.531757	0.717193	0.302227	1.70192	0.717 (0.302-1.702)
0rTnk2	finn-b-ALCOLIVER	Alcoholic liver disease (ALCOLIVER) || id:finn-b-ALCOLIVER	genus.Lachnospira.id.2004	Inverse variance weighted (fixed effects)	6	-0.768699	0.319104	0.0159995	0.606893	-1.39414	-0.143255	0.463616	0.248045	0.866533	0.464 (0.248-0.867)
0rTnk2	finn-b-ALCOLIVER	Alcoholic liver disease (ALCOLIVER) || id:finn-b-ALCOLIVER	genus.Lachnospira.id.2004	Simple mode	6	-0.163585	0.621861	0.803002		-1.38243	1.05526	0.849094	0.250967	2.87273	0.849 (0.251-2.873)
0rTnk2	finn-b-ALCOLIVER	Alcoholic liver disease (ALCOLIVER) || id:finn-b-ALCOLIVER	genus.Lachnospira.id.2004	Weighted mode	6	-0.163585	0.614783	0.800796		-1.36856	1.04139	0.849094	0.254473	2.83315	0.849 (0.254-2.833)
0Vfsi1	finn-b-ALCOLIVER	Alcoholic liver disease (ALCOLIVER) || id:finn-b-ALCOLIVER	genus.Hungatella.id.11306	MR Egger	5	0.360502	1.02032	0.747217		-1.63933	2.36033	1.43405	0.194111	10.5944	1.434 (0.194-10.594)
0Vfsi1	finn-b-ALCOLIVER	Alcoholic liver disease (ALCOLIVER) || id:finn-b-ALCOLIVER	genus.Hungatella.id.11306	Weighted median	5	0.0623685	0.202562	0.75816		-0.334653	0.45939	1.06435	0.715586	1.58311	1.064 (0.716-1.583)
0Vfsi1	finn-b-ALCOLIVER	Alcoholic liver disease (ALCOLIVER) || id:finn-b-ALCOLIVER	genus.Hungatella.id.11306	Inverse variance weighted (fixed effects)	5	0.0579803	0.168396	0.730613	0.959656	-0.272075	0.388036	1.05969	0.761797	1.47408	1.06 (0.762-1.474)
0Vfsi1	finn-b-ALCOLIVER	Alcoholic liver disease (ALCOLIVER) || id:finn-b-ALCOLIVER	genus.Hungatella.id.11306	Simple mode	5	0.149315	0.251166	0.584181		-0.342971	0.641601	1.16104	0.709659	1.89952	1.161 (0.71-1.9)
0Vfsi1	finn-b-ALCOLIVER	Alcoholic liver disease (ALCOLIVER) || id:finn-b-ALCOLIVER	genus.Hungatella.id.11306	Weighted mode	5	-0.0250863	0.259332	0.92759		-0.533378	0.483205	0.975226	0.58662	1.62126	0.975 (0.587-1.621)
1rpkuI	finn-b-ALCOLIVER	Alcoholic liver disease (ALCOLIVER) || id:finn-b-ALCOLIVER	genus.FamilyXIIIUCG001.id.11294	MR Egger	8	-0.300657	0.685994	0.676523		-1.64521	1.04389	0.740331	0.192973	2.84024	0.74 (0.193-2.84)
1rpkuI	finn-b-ALCOLIVER	Alcoholic liver disease (ALCOLIVER) || id:finn-b-ALCOLIVER	genus.FamilyXIIIUCG001.id.11294	Weighted median	8	-0.0851135	0.301718	0.77787		-0.676481	0.506254	0.918408	0.508403	1.65906	0.918 (0.508-1.659)
1rpkuI	finn-b-ALCOLIVER	Alcoholic liver disease (ALCOLIVER) || id:finn-b-ALCOLIVER	genus.FamilyXIIIUCG001.id.11294	Inverse variance weighted (fixed effects)	8	-0.0796962	0.22198	0.719577	0.959656	-0.514778	0.355385	0.923397	0.597633	1.42673	0.923 (0.598-1.427)
1rpkuI	finn-b-ALCOLIVER	Alcoholic liver disease (ALCOLIVER) || id:finn-b-ALCOLIVER	genus.FamilyXIIIUCG001.id.11294	Simple mode	8	-0.187353	0.466617	0.700018		-1.10192	0.727217	0.829151	0.332232	2.06931	0.829 (0.332-2.069)
1rpkuI	finn-b-ALCOLIVER	Alcoholic liver disease (ALCOLIVER) || id:finn-b-ALCOLIVER	genus.FamilyXIIIUCG001.id.11294	Weighted mode	8	-0.153384	0.467557	0.752466		-1.0698	0.763028	0.857801	0.343079	2.14476	0.858 (0.343-2.145)
1uqUdL	finn-b-ALCOLIVER	Alcoholic liver disease (ALCOLIVER) || id:finn-b-ALCOLIVER	genus.Escherichia.Shigella.id.3504	MR Egger	10	-0.0225245	0.918849	0.981043		-1.82347	1.77842	0.977727	0.161465	5.92049	0.978 (0.161-5.92)
1uqUdL	finn-b-ALCOLIVER	Alcoholic liver disease (ALCOLIVER) || id:finn-b-ALCOLIVER	genus.Escherichia.Shigella.id.3504	Weighted median	10	-0.223213	0.301886	0.459668		-0.814909	0.368484	0.799945	0.442679	1.44554	0.8 (0.443-1.446)
1uqUdL	finn-b-ALCOLIVER	Alcoholic liver disease (ALCOLIVER) || id:finn-b-ALCOLIVER	genus.Escherichia.Shigella.id.3504	Inverse variance weighted (fixed effects)	10	0.0559211	0.210842	0.790835	0.970199	-0.35733	0.469172	1.05751	0.699542	1.59867	1.058 (0.7-1.599)
1uqUdL	finn-b-ALCOLIVER	Alcoholic liver disease (ALCOLIVER) || id:finn-b-ALCOLIVER	genus.Escherichia.Shigella.id.3504	Simple mode	10	-0.22258	0.519008	0.67811		-1.23984	0.794677	0.800451	0.289431	2.21372	0.8 (0.289-2.214)
1uqUdL	finn-b-ALCOLIVER	Alcoholic liver disease (ALCOLIVER) || id:finn-b-ALCOLIVER	genus.Escherichia.Shigella.id.3504	Weighted mode	10	-0.253608	0.503828	0.626798		-1.24111	0.733894	0.775996	0.289063	2.08318	0.776 (0.289-2.083)
20HL0T	finn-b-ALCOLIVER	Alcoholic liver disease (ALCOLIVER) || id:finn-b-ALCOLIVER	genus.Holdemanella.id.11393	MR Egger	11	-0.0176823	0.391642	0.964974		-0.7853	0.749936	0.982473	0.455983	2.11686	0.982 (0.456-2.117)
20HL0T	finn-b-ALCOLIVER	Alcoholic liver disease (ALCOLIVER) || id:finn-b-ALCOLIVER	genus.Holdemanella.id.11393	Weighted median	11	0.0375259	0.185408	0.839607		-0.325875	0.400926	1.03824	0.721896	1.49321	1.038 (0.722-1.493)
20HL0T	finn-b-ALCOLIVER	Alcoholic liver disease (ALCOLIVER) || id:finn-b-ALCOLIVER	genus.Holdemanella.id.11393	Inverse variance weighted (fixed effects)	11	0.0112294	0.136336	0.934356	0.987952	-0.255989	0.278448	1.01129	0.77415	1.32108	1.011 (0.774-1.321)
20HL0T	finn-b-ALCOLIVER	Alcoholic liver disease (ALCOLIVER) || id:finn-b-ALCOLIVER	genus.Holdemanella.id.11393	Simple mode	11	-0.0158137	0.282604	0.956478		-0.569718	0.53809	0.984311	0.565685	1.71273	0.984 (0.566-1.713)
20HL0T	finn-b-ALCOLIVER	Alcoholic liver disease (ALCOLIVER) || id:finn-b-ALCOLIVER	genus.Holdemanella.id.11393	Weighted mode	11	0.0100637	0.260279	0.969919		-0.500083	0.52021	1.01011	0.60648	1.68238	1.01 (0.606-1.682)
2GJP3o	finn-b-ALCOLIVER	Alcoholic liver disease (ALCOLIVER) || id:finn-b-ALCOLIVER	genus.Ruminococcus2.id.11374	MR Egger	15	0.35407	0.387609	0.377624		-0.405643	1.11378	1.42485	0.666548	3.04586	1.425 (0.667-3.046)
2GJP3o	finn-b-ALCOLIVER	Alcoholic liver disease (ALCOLIVER) || id:finn-b-ALCOLIVER	genus.Ruminococcus2.id.11374	Weighted median	15	0.0012732	0.217279	0.995325		-0.424593	0.427139	1.00127	0.654036	1.53287	1.001 (0.654-1.533)
2GJP3o	finn-b-ALCOLIVER	Alcoholic liver disease (ALCOLIVER) || id:finn-b-ALCOLIVER	genus.Ruminococcus2.id.11374	Inverse variance weighted (fixed effects)	15	-0.00521914	0.160846	0.974115	0.992913	-0.320478	0.31004	0.994794	0.725802	1.36348	0.995 (0.726-1.363)
2GJP3o	finn-b-ALCOLIVER	Alcoholic liver disease (ALCOLIVER) || id:finn-b-ALCOLIVER	genus.Ruminococcus2.id.11374	Simple mode	15	0.00209242	0.331144	0.995048		-0.64695	0.651135	1.00209	0.523641	1.91772	1.002 (0.524-1.918)
2GJP3o	finn-b-ALCOLIVER	Alcoholic liver disease (ALCOLIVER) || id:finn-b-ALCOLIVER	genus.Ruminococcus2.id.11374	Weighted mode	15	0.00209242	0.258421	0.993654		-0.504413	0.508598	1.00209	0.60386	1.66296	1.002 (0.604-1.663)
2vslhf	finn-b-ALCOLIVER	Alcoholic liver disease (ALCOLIVER) || id:finn-b-ALCOLIVER	genus.Coprococcus2.id.11302	MR Egger	8	-2.10699	1.75916	0.276189		-5.55495	1.34097	0.121603	0.00386824	3.82275	0.122 (0.004-3.823)
2vslhf	finn-b-ALCOLIVER	Alcoholic liver disease (ALCOLIVER) || id:finn-b-ALCOLIVER	genus.Coprococcus2.id.11302	Weighted median	8	0.0638742	0.285644	0.823057		-0.495989	0.623737	1.06596	0.608969	1.86589	1.066 (0.609-1.866)
2vslhf	finn-b-ALCOLIVER	Alcoholic liver disease (ALCOLIVER) || id:finn-b-ALCOLIVER	genus.Coprococcus2.id.11302	Inverse variance weighted (fixed effects)	8	0.0463307	0.222627	0.835143	0.979036	-0.390017	0.482679	1.04742	0.677045	1.62041	1.047 (0.677-1.62)
2vslhf	finn-b-ALCOLIVER	Alcoholic liver disease (ALCOLIVER) || id:finn-b-ALCOLIVER	genus.Coprococcus2.id.11302	Simple mode	8	0.135617	0.437543	0.765622		-0.721968	0.993202	1.14524	0.485795	2.69986	1.145 (0.486-2.7)
2vslhf	finn-b-ALCOLIVER	Alcoholic liver disease (ALCOLIVER) || id:finn-b-ALCOLIVER	genus.Coprococcus2.id.11302	Weighted mode	8	0.140195	0.419168	0.747831		-0.681374	0.961763	1.1505	0.505921	2.61631	1.15 (0.506-2.616)
37ZEpI	finn-b-ALCOLIVER	Alcoholic liver disease (ALCOLIVER) || id:finn-b-ALCOLIVER	genus..Eubacteriumrectalegroup.id.14374	MR Egger	8	-1.55992	0.947437	0.150768		-3.4169	0.297054	0.210152	0.032814	1.34589	0.21 (0.033-1.346)
37ZEpI	finn-b-ALCOLIVER	Alcoholic liver disease (ALCOLIVER) || id:finn-b-ALCOLIVER	genus..Eubacteriumrectalegroup.id.14374	Weighted median	8	-0.313866	0.348694	0.368057		-0.997305	0.369573	0.730617	0.368872	1.44712	0.731 (0.369-1.447)
37ZEpI	finn-b-ALCOLIVER	Alcoholic liver disease (ALCOLIVER) || id:finn-b-ALCOLIVER	genus..Eubacteriumrectalegroup.id.14374	Inverse variance weighted (fixed effects)	8	-0.119157	0.259129	0.645632	0.959656	-0.627049	0.388735	0.887668	0.534166	1.47511	0.888 (0.534-1.475)
37ZEpI	finn-b-ALCOLIVER	Alcoholic liver disease (ALCOLIVER) || id:finn-b-ALCOLIVER	genus..Eubacteriumrectalegroup.id.14374	Simple mode	8	-0.56627	0.561665	0.346931		-1.66713	0.534594	0.567639	0.188787	1.70675	0.568 (0.189-1.707)
37ZEpI	finn-b-ALCOLIVER	Alcoholic liver disease (ALCOLIVER) || id:finn-b-ALCOLIVER	genus..Eubacteriumrectalegroup.id.14374	Weighted mode	8	-0.518069	0.49322	0.328447		-1.48478	0.448642	0.59567	0.226552	1.56618	0.596 (0.227-1.566)
3tgfXE	finn-b-ALCOLIVER	Alcoholic liver disease (ALCOLIVER) || id:finn-b-ALCOLIVER	genus.Subdoligranulum.id.2070	MR Egger	11	0.167401	0.627067	0.795517		-1.06165	1.39645	1.18223	0.345885	4.04084	1.182 (0.346-4.041)
3tgfXE	finn-b-ALCOLIVER	Alcoholic liver disease (ALCOLIVER) || id:finn-b-ALCOLIVER	genus.Subdoligranulum.id.2070	Weighted median	11	-0.140265	0.285614	0.623354		-0.700068	0.419538	0.869128	0.496551	1.52126	0.869 (0.497-1.521)
3tgfXE	finn-b-ALCOLIVER	Alcoholic liver disease (ALCOLIVER) || id:finn-b-ALCOLIVER	genus.Subdoligranulum.id.2070	Inverse variance weighted (fixed effects)	11	-0.267352	0.208248	0.199207	0.82947	-0.675518	0.140814	0.765404	0.508893	1.15121	0.765 (0.509-1.151)
3tgfXE	finn-b-ALCOLIVER	Alcoholic liver disease (ALCOLIVER) || id:finn-b-ALCOLIVER	genus.Subdoligranulum.id.2070	Simple mode	11	-0.0319961	0.47322	0.947426		-0.959508	0.895516	0.96851	0.383081	2.4486	0.969 (0.383-2.449)
3tgfXE	finn-b-ALCOLIVER	Alcoholic liver disease (ALCOLIVER) || id:finn-b-ALCOLIVER	genus.Subdoligranulum.id.2070	Weighted mode	11	0.0238894	0.395799	0.95306		-0.751877	0.799655	1.02418	0.471481	2.22477	1.024 (0.471-2.225)
4zBtt2	finn-b-ALCOLIVER	Alcoholic liver disease (ALCOLIVER) || id:finn-b-ALCOLIVER	genus.Bilophila.id.3170	MR Egger	13	-0.531402	0.935752	0.581517		-2.36548	1.30267	0.58778	0.0939046	3.67911	0.588 (0.094-3.679)
4zBtt2	finn-b-ALCOLIVER	Alcoholic liver disease (ALCOLIVER) || id:finn-b-ALCOLIVER	genus.Bilophila.id.3170	Weighted median	13	-0.344341	0.266635	0.196554		-0.866945	0.178263	0.708687	0.420233	1.19514	0.709 (0.42-1.195)
4zBtt2	finn-b-ALCOLIVER	Alcoholic liver disease (ALCOLIVER) || id:finn-b-ALCOLIVER	genus.Bilophila.id.3170	Inverse variance weighted (fixed effects)	13	-0.275574	0.189708	0.146329	0.804899	-0.647402	0.0962539	0.759136	0.523404	1.10104	0.759 (0.523-1.101)
4zBtt2	finn-b-ALCOLIVER	Alcoholic liver disease (ALCOLIVER) || id:finn-b-ALCOLIVER	genus.Bilophila.id.3170	Simple mode	13	-0.381077	0.425394	0.387965		-1.21485	0.452695	0.683125	0.296755	1.57255	0.683 (0.297-1.573)
4zBtt2	finn-b-ALCOLIVER	Alcoholic liver disease (ALCOLIVER) || id:finn-b-ALCOLIVER	genus.Bilophila.id.3170	Weighted mode	13	-0.404112	0.411145	0.345062		-1.20996	0.401731	0.667569	0.298211	1.49441	0.668 (0.298-1.494)
5IXuob	finn-b-ALCOLIVER	Alcoholic liver disease (ALCOLIVER) || id:finn-b-ALCOLIVER	genus.RuminococcaceaeUCG014.id.11371	MR Egger	11	-0.228143	0.435549	0.613067		-1.08182	0.625533	0.796011	0.338979	1.86924	0.796 (0.339-1.869)
5IXuob	finn-b-ALCOLIVER	Alcoholic liver disease (ALCOLIVER) || id:finn-b-ALCOLIVER	genus.RuminococcaceaeUCG014.id.11371	Weighted median	11	-0.064268	0.257834	0.803159		-0.569622	0.441086	0.937754	0.565739	1.55439	0.938 (0.566-1.554)
5IXuob	finn-b-ALCOLIVER	Alcoholic liver disease (ALCOLIVER) || id:finn-b-ALCOLIVER	genus.RuminococcaceaeUCG014.id.11371	Inverse variance weighted (fixed effects)	11	-0.0548466	0.184686	0.766488	0.959656	-0.416832	0.307139	0.94663	0.659132	1.35953	0.947 (0.659-1.36)
5IXuob	finn-b-ALCOLIVER	Alcoholic liver disease (ALCOLIVER) || id:finn-b-ALCOLIVER	genus.RuminococcaceaeUCG014.id.11371	Simple mode	11	-0.122256	0.372579	0.749578		-0.852512	0.608	0.884922	0.426343	1.83675	0.885 (0.426-1.837)
5IXuob	finn-b-ALCOLIVER	Alcoholic liver disease (ALCOLIVER) || id:finn-b-ALCOLIVER	genus.RuminococcaceaeUCG014.id.11371	Weighted mode	11	-0.0927614	0.29133	0.756727		-0.663769	0.478246	0.911411	0.514907	1.61324	0.911 (0.515-1.613)
5qEcKL	finn-b-ALCOLIVER	Alcoholic liver disease (ALCOLIVER) || id:finn-b-ALCOLIVER	genus.Streptococcus.id.1853	MR Egger	14	0.941558	0.967667	0.34975		-0.955069	2.83818	2.56397	0.384785	17.0847	2.564 (0.385-17.085)
5qEcKL	finn-b-ALCOLIVER	Alcoholic liver disease (ALCOLIVER) || id:finn-b-ALCOLIVER	genus.Streptococcus.id.1853	Weighted median	14	0.389781	0.300366	0.194395		-0.198937	0.978499	1.47666	0.819602	2.66046	1.477 (0.82-2.66)
5qEcKL	finn-b-ALCOLIVER	Alcoholic liver disease (ALCOLIVER) || id:finn-b-ALCOLIVER	genus.Streptococcus.id.1853	Inverse variance weighted (multiplicative random effects)	14	0.286361	0.261586	0.273645	0.959656	-0.226348	0.79907	1.33157	0.79744	2.22347	1.332 (0.797-2.223)
5qEcKL	finn-b-ALCOLIVER	Alcoholic liver disease (ALCOLIVER) || id:finn-b-ALCOLIVER	genus.Streptococcus.id.1853	Simple mode	14	0.679928	0.591229	0.270851		-0.478881	1.83874	1.97374	0.619476	6.28859	1.974 (0.619-6.289)
5qEcKL	finn-b-ALCOLIVER	Alcoholic liver disease (ALCOLIVER) || id:finn-b-ALCOLIVER	genus.Streptococcus.id.1853	Weighted mode	14	0.567823	0.47592	0.254149		-0.36498	1.50063	1.76442	0.69421	4.48449	1.764 (0.694-4.484)
5TN0Z7	finn-b-ALCOLIVER	Alcoholic liver disease (ALCOLIVER) || id:finn-b-ALCOLIVER	genus.Oscillibacter.id.2063	MR Egger	13	-0.831652	0.554725	0.161959		-1.91891	0.25561	0.43533	0.146766	1.29125	0.435 (0.147-1.291)
5TN0Z7	finn-b-ALCOLIVER	Alcoholic liver disease (ALCOLIVER) || id:finn-b-ALCOLIVER	genus.Oscillibacter.id.2063	Weighted median	13	0.0211404	0.197971	0.914959		-0.366883	0.409164	1.02137	0.692891	1.50556	1.021 (0.693-1.506)
5TN0Z7	finn-b-ALCOLIVER	Alcoholic liver disease (ALCOLIVER) || id:finn-b-ALCOLIVER	genus.Oscillibacter.id.2063	Inverse variance weighted (fixed effects)	13	-0.0357795	0.146659	0.807259	0.970341	-0.323231	0.251672	0.964853	0.723807	1.28617	0.965 (0.724-1.286)
5TN0Z7	finn-b-ALCOLIVER	Alcoholic liver disease (ALCOLIVER) || id:finn-b-ALCOLIVER	genus.Oscillibacter.id.2063	Simple mode	13	0.119455	0.337648	0.729638		-0.542336	0.781246	1.12688	0.581389	2.18419	1.127 (0.581-2.184)
5TN0Z7	finn-b-ALCOLIVER	Alcoholic liver disease (ALCOLIVER) || id:finn-b-ALCOLIVER	genus.Oscillibacter.id.2063	Weighted mode	13	0.0936462	0.321063	0.775516		-0.535638	0.722931	1.09817	0.585296	2.06046	1.098 (0.585-2.06)
5XtLwc	finn-b-ALCOLIVER	Alcoholic liver disease (ALCOLIVER) || id:finn-b-ALCOLIVER	genus.Catenibacterium.id.2153	MR Egger	4	0.0549253	2.11392	0.981631		-4.08835	4.1982	1.05646	0.0167669	66.5664	1.056 (0.017-66.566)
5XtLwc	finn-b-ALCOLIVER	Alcoholic liver disease (ALCOLIVER) || id:finn-b-ALCOLIVER	genus.Catenibacterium.id.2153	Weighted median	4	0.338827	0.201493	0.0926494		-0.0560986	0.733752	1.4033	0.945446	2.08288	1.403 (0.945-2.083)
5XtLwc	finn-b-ALCOLIVER	Alcoholic liver disease (ALCOLIVER) || id:finn-b-ALCOLIVER	genus.Catenibacterium.id.2153	Inverse variance weighted (fixed effects)	4	0.308149	0.168851	0.0680046	0.718311	-0.0227989	0.639097	1.3609	0.977459	1.89477	1.361 (0.977-1.895)
5XtLwc	finn-b-ALCOLIVER	Alcoholic liver disease (ALCOLIVER) || id:finn-b-ALCOLIVER	genus.Catenibacterium.id.2153	Simple mode	4	0.406742	0.253987	0.207598		-0.0910712	0.904556	1.50192	0.912953	2.47083	1.502 (0.913-2.471)
5XtLwc	finn-b-ALCOLIVER	Alcoholic liver disease (ALCOLIVER) || id:finn-b-ALCOLIVER	genus.Catenibacterium.id.2153	Weighted mode	4	0.402859	0.279685	0.245387		-0.145324	0.951041	1.4961	0.864742	2.5884	1.496 (0.865-2.588)
6mIWxZ	finn-b-ALCOLIVER	Alcoholic liver disease (ALCOLIVER) || id:finn-b-ALCOLIVER	genus.Coprobacter.id.949	MR Egger	10	0.832873	0.556075	0.172569		-0.257034	1.92278	2.29992	0.773342	6.83994	2.3 (0.773-6.84)
6mIWxZ	finn-b-ALCOLIVER	Alcoholic liver disease (ALCOLIVER) || id:finn-b-ALCOLIVER	genus.Coprobacter.id.949	Weighted median	10	0.0949293	0.18777	0.613164		-0.273099	0.462958	1.09958	0.761017	1.58877	1.1 (0.761-1.589)
6mIWxZ	finn-b-ALCOLIVER	Alcoholic liver disease (ALCOLIVER) || id:finn-b-ALCOLIVER	genus.Coprobacter.id.949	Inverse variance weighted (fixed effects)	10	0.138569	0.148654	0.351255	0.959656	-0.152793	0.42993	1.14863	0.858308	1.53715	1.149 (0.858-1.537)
6mIWxZ	finn-b-ALCOLIVER	Alcoholic liver disease (ALCOLIVER) || id:finn-b-ALCOLIVER	genus.Coprobacter.id.949	Simple mode	10	-0.0244694	0.295765	0.935875		-0.604168	0.555229	0.975828	0.546529	1.74234	0.976 (0.547-1.742)
6mIWxZ	finn-b-ALCOLIVER	Alcoholic liver disease (ALCOLIVER) || id:finn-b-ALCOLIVER	genus.Coprobacter.id.949	Weighted mode	10	-0.0244694	0.299894	0.936756		-0.612261	0.563322	0.975828	0.542124	1.7565	0.976 (0.542-1.756)
77YJKV	finn-b-ALCOLIVER	Alcoholic liver disease (ALCOLIVER) || id:finn-b-ALCOLIVER	genus..Eubacteriumruminantiumgroup.id.11340	MR Egger	18	0.28703	0.394068	0.47691		-0.485344	1.0594	1.33246	0.615486	2.88465	1.332 (0.615-2.885)
77YJKV	finn-b-ALCOLIVER	Alcoholic liver disease (ALCOLIVER) || id:finn-b-ALCOLIVER	genus..Eubacteriumruminantiumgroup.id.11340	Weighted median	18	0.18986	0.164739	0.249118		-0.133027	0.512748	1.20908	0.875441	1.66987	1.209 (0.875-1.67)
77YJKV	finn-b-ALCOLIVER	Alcoholic liver disease (ALCOLIVER) || id:finn-b-ALCOLIVER	genus..Eubacteriumruminantiumgroup.id.11340	Inverse variance weighted (fixed effects)	18	0.122011	0.113272	0.281413	0.959656	-0.100003	0.344025	1.12977	0.904835	1.41061	1.13 (0.905-1.411)
77YJKV	finn-b-ALCOLIVER	Alcoholic liver disease (ALCOLIVER) || id:finn-b-ALCOLIVER	genus..Eubacteriumruminantiumgroup.id.11340	Simple mode	18	0.484036	0.340593	0.173356		-0.183527	1.1516	1.62261	0.83233	3.16325	1.623 (0.832-3.163)
77YJKV	finn-b-ALCOLIVER	Alcoholic liver disease (ALCOLIVER) || id:finn-b-ALCOLIVER	genus..Eubacteriumruminantiumgroup.id.11340	Weighted mode	18	0.496166	0.30557	0.122826		-0.10275	1.09508	1.64241	0.902352	2.98943	1.642 (0.902-2.989)
7aTYpg	finn-b-ALCOLIVER	Alcoholic liver disease (ALCOLIVER) || id:finn-b-ALCOLIVER	genus.Collinsella.id.815	MR Egger	9	-0.6108	0.925603	0.530427		-2.42498	1.20338	0.542916	0.0884797	3.33136	0.543 (0.088-3.331)
7aTYpg	finn-b-ALCOLIVER	Alcoholic liver disease (ALCOLIVER) || id:finn-b-ALCOLIVER	genus.Collinsella.id.815	Weighted median	9	0.0703716	0.328535	0.830392		-0.573556	0.714299	1.07291	0.563518	2.04276	1.073 (0.564-2.043)
7aTYpg	finn-b-ALCOLIVER	Alcoholic liver disease (ALCOLIVER) || id:finn-b-ALCOLIVER	genus.Collinsella.id.815	Inverse variance weighted (fixed effects)	9	-0.0502079	0.247391	0.839174	0.979036	-0.535093	0.434678	0.951032	0.585615	1.54446	0.951 (0.586-1.544)
7aTYpg	finn-b-ALCOLIVER	Alcoholic liver disease (ALCOLIVER) || id:finn-b-ALCOLIVER	genus.Collinsella.id.815	Simple mode	9	0.206018	0.549558	0.717494		-0.871116	1.28315	1.22878	0.418484	3.60799	1.229 (0.418-3.608)
7aTYpg	finn-b-ALCOLIVER	Alcoholic liver disease (ALCOLIVER) || id:finn-b-ALCOLIVER	genus.Collinsella.id.815	Weighted mode	9	0.206018	0.51489	0.69954		-0.803167	1.2152	1.22878	0.447908	3.37098	1.229 (0.448-3.371)
7dqlOH	finn-b-ALCOLIVER	Alcoholic liver disease (ALCOLIVER) || id:finn-b-ALCOLIVER	genus..Clostridiuminnocuumgroup.id.14397	MR Egger	9	0.497672	0.578099	0.417815		-0.635403	1.63075	1.64489	0.529722	5.10769	1.645 (0.53-5.108)
7dqlOH	finn-b-ALCOLIVER	Alcoholic liver disease (ALCOLIVER) || id:finn-b-ALCOLIVER	genus..Clostridiuminnocuumgroup.id.14397	Weighted median	9	-0.0229075	0.158026	0.884742		-0.332638	0.286823	0.977353	0.71703	1.33219	0.977 (0.717-1.332)
7dqlOH	finn-b-ALCOLIVER	Alcoholic liver disease (ALCOLIVER) || id:finn-b-ALCOLIVER	genus..Clostridiuminnocuumgroup.id.14397	Inverse variance weighted (fixed effects)	9	-0.080104	0.119606	0.503027	0.959656	-0.314531	0.154323	0.92302	0.730131	1.16687	0.923 (0.73-1.167)
7dqlOH	finn-b-ALCOLIVER	Alcoholic liver disease (ALCOLIVER) || id:finn-b-ALCOLIVER	genus..Clostridiuminnocuumgroup.id.14397	Simple mode	9	-0.0240173	0.239735	0.922664		-0.493897	0.445863	0.976269	0.610243	1.56184	0.976 (0.61-1.562)
7dqlOH	finn-b-ALCOLIVER	Alcoholic liver disease (ALCOLIVER) || id:finn-b-ALCOLIVER	genus..Clostridiuminnocuumgroup.id.14397	Weighted mode	9	0.0210899	0.246765	0.933992		-0.462569	0.504749	1.02131	0.629664	1.65657	1.021 (0.63-1.657)
80h8vf	finn-b-ALCOLIVER	Alcoholic liver disease (ALCOLIVER) || id:finn-b-ALCOLIVER	genus.Anaerostipes.id.1991	MR Egger	13	0.438581	0.877299	0.626979		-1.28092	2.15809	1.55051	0.27778	8.65456	1.551 (0.278-8.655)
80h8vf	finn-b-ALCOLIVER	Alcoholic liver disease (ALCOLIVER) || id:finn-b-ALCOLIVER	genus.Anaerostipes.id.1991	Weighted median	13	0.672859	0.301074	0.0254262		0.0827545	1.26296	1.95983	1.08628	3.53589	1.96 (1.086-3.536)
80h8vf	finn-b-ALCOLIVER	Alcoholic liver disease (ALCOLIVER) || id:finn-b-ALCOLIVER	genus.Anaerostipes.id.1991	Inverse variance weighted (fixed effects)	13	0.36185	0.213157	0.0895884	0.804899	-0.0559383	0.779638	1.43598	0.945598	2.18068	1.436 (0.946-2.181)
80h8vf	finn-b-ALCOLIVER	Alcoholic liver disease (ALCOLIVER) || id:finn-b-ALCOLIVER	genus.Anaerostipes.id.1991	Simple mode	13	0.764047	0.540497	0.182893		-0.295327	1.82342	2.14695	0.744288	6.19301	2.147 (0.744-6.193)
80h8vf	finn-b-ALCOLIVER	Alcoholic liver disease (ALCOLIVER) || id:finn-b-ALCOLIVER	genus.Anaerostipes.id.1991	Weighted mode	13	0.764047	0.472853	0.132102		-0.162745	1.69084	2.14695	0.849808	5.42403	2.147 (0.85-5.424)
8jKldu	finn-b-ALCOLIVER	Alcoholic liver disease (ALCOLIVER) || id:finn-b-ALCOLIVER	genus.Coprococcus3.id.11303	MR Egger	9	-0.30679	1.42313	0.835467		-3.09613	2.48255	0.735805	0.0452237	11.9718	0.736 (0.045-11.972)
8jKldu	finn-b-ALCOLIVER	Alcoholic liver disease (ALCOLIVER) || id:finn-b-ALCOLIVER	genus.Coprococcus3.id.11303	Weighted median	9	-0.269995	0.325621	0.407009		-0.908212	0.368223	0.763383	0.403244	1.44516	0.763 (0.403-1.445)
8jKldu	finn-b-ALCOLIVER	Alcoholic liver disease (ALCOLIVER) || id:finn-b-ALCOLIVER	genus.Coprococcus3.id.11303	Inverse variance weighted (fixed effects)	9	-0.198323	0.252998	0.433103	0.959656	-0.694199	0.297553	0.820105	0.499475	1.34656	0.82 (0.499-1.347)
8jKldu	finn-b-ALCOLIVER	Alcoholic liver disease (ALCOLIVER) || id:finn-b-ALCOLIVER	genus.Coprococcus3.id.11303	Simple mode	9	-0.548671	0.558581	0.354742		-1.64349	0.546148	0.577717	0.193304	1.72659	0.578 (0.193-1.727)
8jKldu	finn-b-ALCOLIVER	Alcoholic liver disease (ALCOLIVER) || id:finn-b-ALCOLIVER	genus.Coprococcus3.id.11303	Weighted mode	9	-0.52192	0.533322	0.35643		-1.56723	0.523391	0.59338	0.208622	1.68774	0.593 (0.209-1.688)
8NULRM	finn-b-ALCOLIVER	Alcoholic liver disease (ALCOLIVER) || id:finn-b-ALCOLIVER	genus.Paraprevotella.id.962	MR Egger	13	-0.147688	0.476467	0.762381		-1.08156	0.786187	0.8627	0.339065	2.19501	0.863 (0.339-2.195)
8NULRM	finn-b-ALCOLIVER	Alcoholic liver disease (ALCOLIVER) || id:finn-b-ALCOLIVER	genus.Paraprevotella.id.962	Weighted median	13	0.117985	0.168357	0.483426		-0.211994	0.447964	1.12523	0.808969	1.56512	1.125 (0.809-1.565)
8NULRM	finn-b-ALCOLIVER	Alcoholic liver disease (ALCOLIVER) || id:finn-b-ALCOLIVER	genus.Paraprevotella.id.962	Inverse variance weighted (fixed effects)	13	0.0501993	0.125165	0.688372	0.959656	-0.195124	0.295522	1.05148	0.822733	1.34383	1.051 (0.823-1.344)
8NULRM	finn-b-ALCOLIVER	Alcoholic liver disease (ALCOLIVER) || id:finn-b-ALCOLIVER	genus.Paraprevotella.id.962	Simple mode	13	0.214753	0.286887	0.468538		-0.347545	0.777052	1.23956	0.70642	2.17505	1.24 (0.706-2.175)
8NULRM	finn-b-ALCOLIVER	Alcoholic liver disease (ALCOLIVER) || id:finn-b-ALCOLIVER	genus.Paraprevotella.id.962	Weighted mode	13	0.195889	0.293808	0.517563		-0.379975	0.771752	1.21639	0.683878	2.16355	1.216 (0.684-2.164)
9s731W	finn-b-ALCOLIVER	Alcoholic liver disease (ALCOLIVER) || id:finn-b-ALCOLIVER	genus.RuminococcaceaeUCG009.id.11366	MR Egger	12	-1.50863	0.572008	0.0248435		-2.62977	-0.387493	0.221213	0.0720954	0.678756	0.221 (0.072-0.679)
9s731W	finn-b-ALCOLIVER	Alcoholic liver disease (ALCOLIVER) || id:finn-b-ALCOLIVER	genus.RuminococcaceaeUCG009.id.11366	Weighted median	12	0.0709181	0.198586	0.721005		-0.31831	0.460147	1.07349	0.727377	1.58431	1.073 (0.727-1.584)
9s731W	finn-b-ALCOLIVER	Alcoholic liver disease (ALCOLIVER) || id:finn-b-ALCOLIVER	genus.RuminococcaceaeUCG009.id.11366	Inverse variance weighted (fixed effects)	12	-0.199428	0.140165	0.154792	0.804899	-0.474153	0.0752959	0.819199	0.622412	1.0782	0.819 (0.622-1.078)
9s731W	finn-b-ALCOLIVER	Alcoholic liver disease (ALCOLIVER) || id:finn-b-ALCOLIVER	genus.RuminococcaceaeUCG009.id.11366	Simple mode	12	0.237525	0.382184	0.546938		-0.511555	0.986606	1.26811	0.599563	2.68212	1.268 (0.6-2.682)
9s731W	finn-b-ALCOLIVER	Alcoholic liver disease (ALCOLIVER) || id:finn-b-ALCOLIVER	genus.RuminococcaceaeUCG009.id.11366	Weighted mode	12	0.193494	0.329685	0.569117		-0.452689	0.839677	1.21348	0.635916	2.31562	1.213 (0.636-2.316)
acLMuF	finn-b-ALCOLIVER	Alcoholic liver disease (ALCOLIVER) || id:finn-b-ALCOLIVER	genus.Parasutterella.id.2892	MR Egger	14	-0.109284	0.411196	0.794926		-0.915228	0.69666	0.896476	0.400425	2.00704	0.896 (0.4-2.007)
acLMuF	finn-b-ALCOLIVER	Alcoholic liver disease (ALCOLIVER) || id:finn-b-ALCOLIVER	genus.Parasutterella.id.2892	Weighted median	14	-0.0340253	0.197595	0.863283		-0.421312	0.353262	0.966547	0.656185	1.4237	0.967 (0.656-1.424)
acLMuF	finn-b-ALCOLIVER	Alcoholic liver disease (ALCOLIVER) || id:finn-b-ALCOLIVER	genus.Parasutterella.id.2892	Inverse variance weighted (fixed effects)	14	-0.157825	0.148875	0.289091	0.959656	-0.449619	0.13397	0.853999	0.637871	1.14336	0.854 (0.638-1.143)
acLMuF	finn-b-ALCOLIVER	Alcoholic liver disease (ALCOLIVER) || id:finn-b-ALCOLIVER	genus.Parasutterella.id.2892	Simple mode	14	0.0195094	0.326343	0.953239		-0.620123	0.659142	1.0197	0.537878	1.93313	1.02 (0.538-1.933)
acLMuF	finn-b-ALCOLIVER	Alcoholic liver disease (ALCOLIVER) || id:finn-b-ALCOLIVER	genus.Parasutterella.id.2892	Weighted mode	14	0.0158483	0.270249	0.954128		-0.51384	0.545536	1.01597	0.598194	1.72553	1.016 (0.598-1.726)
AdsBD9	finn-b-ALCOLIVER	Alcoholic liver disease (ALCOLIVER) || id:finn-b-ALCOLIVER	genus.Turicibacter.id.2162	MR Egger	10	0.379864	0.716089	0.61019		-1.02367	1.7834	1.46209	0.359274	5.95005	1.462 (0.359-5.95)
AdsBD9	finn-b-ALCOLIVER	Alcoholic liver disease (ALCOLIVER) || id:finn-b-ALCOLIVER	genus.Turicibacter.id.2162	Weighted median	10	-0.0785519	0.221563	0.722938		-0.512815	0.355712	0.924454	0.598807	1.4272	0.924 (0.599-1.427)
AdsBD9	finn-b-ALCOLIVER	Alcoholic liver disease (ALCOLIVER) || id:finn-b-ALCOLIVER	genus.Turicibacter.id.2162	Inverse variance weighted (fixed effects)	10	-0.0831967	0.166825	0.617986	0.959656	-0.410173	0.24378	0.92017	0.663535	1.27606	0.92 (0.664-1.276)
AdsBD9	finn-b-ALCOLIVER	Alcoholic liver disease (ALCOLIVER) || id:finn-b-ALCOLIVER	genus.Turicibacter.id.2162	Simple mode	10	0.104672	0.365921	0.781313		-0.612533	0.821877	1.11035	0.541977	2.27477	1.11 (0.542-2.275)
AdsBD9	finn-b-ALCOLIVER	Alcoholic liver disease (ALCOLIVER) || id:finn-b-ALCOLIVER	genus.Turicibacter.id.2162	Weighted mode	10	-0.00200375	0.308543	0.99496		-0.606748	0.602741	0.997998	0.545121	1.82712	0.998 (0.545-1.827)
AK0l7A	finn-b-ALCOLIVER	Alcoholic liver disease (ALCOLIVER) || id:finn-b-ALCOLIVER	genus.LachnospiraceaeUCG010.id.11330	MR Egger	10	-0.916679	0.692905	0.222414		-2.27477	0.441414	0.399845	0.10282	1.5549	0.4 (0.103-1.555)
AK0l7A	finn-b-ALCOLIVER	Alcoholic liver disease (ALCOLIVER) || id:finn-b-ALCOLIVER	genus.LachnospiraceaeUCG010.id.11330	Weighted median	10	0.0183277	0.284374	0.948612		-0.539045	0.5757	1.0185	0.583305	1.77838	1.018 (0.583-1.778)
AK0l7A	finn-b-ALCOLIVER	Alcoholic liver disease (ALCOLIVER) || id:finn-b-ALCOLIVER	genus.LachnospiraceaeUCG010.id.11330	Inverse variance weighted (fixed effects)	10	-0.214179	0.215136	0.319469	0.959656	-0.635845	0.207488	0.807204	0.529488	1.23058	0.807 (0.529-1.231)
AK0l7A	finn-b-ALCOLIVER	Alcoholic liver disease (ALCOLIVER) || id:finn-b-ALCOLIVER	genus.LachnospiraceaeUCG010.id.11330	Simple mode	10	0.116595	0.51384	0.825565		-0.890532	1.12372	1.12366	0.410437	3.07628	1.124 (0.41-3.076)
AK0l7A	finn-b-ALCOLIVER	Alcoholic liver disease (ALCOLIVER) || id:finn-b-ALCOLIVER	genus.LachnospiraceaeUCG010.id.11330	Weighted mode	10	0.116595	0.47324	0.810918		-0.810955	1.04415	1.12366	0.444433	2.84097	1.124 (0.444-2.841)
aKuChq	finn-b-ALCOLIVER	Alcoholic liver disease (ALCOLIVER) || id:finn-b-ALCOLIVER	genus.Faecalibacterium.id.2057	MR Egger	10	-0.434904	0.514933	0.42288		-1.44417	0.574365	0.647327	0.235941	1.776	0.647 (0.236-1.776)
aKuChq	finn-b-ALCOLIVER	Alcoholic liver disease (ALCOLIVER) || id:finn-b-ALCOLIVER	genus.Faecalibacterium.id.2057	Weighted median	10	-0.398022	0.271888	0.143216		-0.930924	0.134879	0.671647	0.394189	1.1444	0.672 (0.394-1.144)
aKuChq	finn-b-ALCOLIVER	Alcoholic liver disease (ALCOLIVER) || id:finn-b-ALCOLIVER	genus.Faecalibacterium.id.2057	Inverse variance weighted (fixed effects)	10	-0.231861	0.184601	0.20911	0.82947	-0.593678	0.129956	0.793056	0.552292	1.13878	0.793 (0.552-1.139)
aKuChq	finn-b-ALCOLIVER	Alcoholic liver disease (ALCOLIVER) || id:finn-b-ALCOLIVER	genus.Faecalibacterium.id.2057	Simple mode	10	-0.437437	0.406151	0.309488		-1.23349	0.358619	0.645689	0.291274	1.43135	0.646 (0.291-1.431)
aKuChq	finn-b-ALCOLIVER	Alcoholic liver disease (ALCOLIVER) || id:finn-b-ALCOLIVER	genus.Faecalibacterium.id.2057	Weighted mode	10	-0.45221	0.26942	0.127567		-0.980274	0.0758536	0.63622	0.375208	1.0788	0.636 (0.375-1.079)
aKXyAu	finn-b-ALCOLIVER	Alcoholic liver disease (ALCOLIVER) || id:finn-b-ALCOLIVER	genus.Blautia.id.1992	MR Egger	13	0.485939	0.574289	0.415493		-0.639667	1.61155	1.6257	0.527468	5.01055	1.626 (0.527-5.011)
aKXyAu	finn-b-ALCOLIVER	Alcoholic liver disease (ALCOLIVER) || id:finn-b-ALCOLIVER	genus.Blautia.id.1992	Weighted median	13	0.0913699	0.286213	0.749547		-0.469608	0.652348	1.09567	0.625247	1.92004	1.096 (0.625-1.92)
aKXyAu	finn-b-ALCOLIVER	Alcoholic liver disease (ALCOLIVER) || id:finn-b-ALCOLIVER	genus.Blautia.id.1992	Inverse variance weighted (fixed effects)	13	0.179621	0.216602	0.406954	0.959656	-0.244919	0.60416	1.19676	0.782768	1.82971	1.197 (0.783-1.83)
aKXyAu	finn-b-ALCOLIVER	Alcoholic liver disease (ALCOLIVER) || id:finn-b-ALCOLIVER	genus.Blautia.id.1992	Simple mode	13	0.642387	0.510616	0.232298		-0.358419	1.64319	1.90101	0.69878	5.17166	1.901 (0.699-5.172)
aKXyAu	finn-b-ALCOLIVER	Alcoholic liver disease (ALCOLIVER) || id:finn-b-ALCOLIVER	genus.Blautia.id.1992	Weighted mode	13	-0.129991	0.492412	0.796269		-1.09512	0.835136	0.878104	0.3345	2.30513	0.878 (0.335-2.305)
AN8qjo	finn-b-ALCOLIVER	Alcoholic liver disease (ALCOLIVER) || id:finn-b-ALCOLIVER	genus.Clostridiumsensustricto1.id.1873	MR Egger	7	0.625858	0.56012	0.314633		-0.471977	1.72369	1.86985	0.623768	5.60519	1.87 (0.624-5.605)
AN8qjo	finn-b-ALCOLIVER	Alcoholic liver disease (ALCOLIVER) || id:finn-b-ALCOLIVER	genus.Clostridiumsensustricto1.id.1873	Weighted median	7	0.131632	0.276688	0.634257		-0.410676	0.673941	1.14069	0.663202	1.96195	1.141 (0.663-1.962)
AN8qjo	finn-b-ALCOLIVER	Alcoholic liver disease (ALCOLIVER) || id:finn-b-ALCOLIVER	genus.Clostridiumsensustricto1.id.1873	Inverse variance weighted (fixed effects)	7	-0.0855904	0.218084	0.694714	0.959656	-0.513035	0.341854	0.91797	0.598676	1.40756	0.918 (0.599-1.408)
AN8qjo	finn-b-ALCOLIVER	Alcoholic liver disease (ALCOLIVER) || id:finn-b-ALCOLIVER	genus.Clostridiumsensustricto1.id.1873	Simple mode	7	0.196641	0.352509	0.597141		-0.494276	0.887558	1.21731	0.610012	2.42919	1.217 (0.61-2.429)
AN8qjo	finn-b-ALCOLIVER	Alcoholic liver disease (ALCOLIVER) || id:finn-b-ALCOLIVER	genus.Clostridiumsensustricto1.id.1873	Weighted mode	7	0.185103	0.332715	0.598097		-0.467017	0.837224	1.20334	0.626869	2.30995	1.203 (0.627-2.31)
anDrA2	finn-b-ALCOLIVER	Alcoholic liver disease (ALCOLIVER) || id:finn-b-ALCOLIVER	genus..Eubacteriumventriosumgroup.id.11341	MR Egger	15	0.683872	0.813355	0.415655		-0.910303	2.27805	1.98154	0.402402	9.75762	1.982 (0.402-9.758)
anDrA2	finn-b-ALCOLIVER	Alcoholic liver disease (ALCOLIVER) || id:finn-b-ALCOLIVER	genus..Eubacteriumventriosumgroup.id.11341	Weighted median	15	0.0762885	0.26064	0.769754		-0.434567	0.587144	1.07927	0.647545	1.79884	1.079 (0.648-1.799)
anDrA2	finn-b-ALCOLIVER	Alcoholic liver disease (ALCOLIVER) || id:finn-b-ALCOLIVER	genus..Eubacteriumventriosumgroup.id.11341	Inverse variance weighted (fixed effects)	15	0.0765882	0.181991	0.673875	0.959656	-0.280114	0.43329	1.0796	0.755698	1.54232	1.08 (0.756-1.542)
anDrA2	finn-b-ALCOLIVER	Alcoholic liver disease (ALCOLIVER) || id:finn-b-ALCOLIVER	genus..Eubacteriumventriosumgroup.id.11341	Simple mode	15	0.269742	0.428071	0.538757		-0.569278	1.10876	1.30963	0.565934	3.0306	1.31 (0.566-3.031)
anDrA2	finn-b-ALCOLIVER	Alcoholic liver disease (ALCOLIVER) || id:finn-b-ALCOLIVER	genus..Eubacteriumventriosumgroup.id.11341	Weighted mode	15	0.243411	0.385605	0.538052		-0.512375	0.999196	1.27559	0.599071	2.7161	1.276 (0.599-2.716)
ASQ2fp	finn-b-ALCOLIVER	Alcoholic liver disease (ALCOLIVER) || id:finn-b-ALCOLIVER	genus.RuminococcaceaeNK4A214group.id.11358	MR Egger	13	-0.066744	0.720788	0.927887		-1.47949	1.346	0.935435	0.227754	3.84203	0.935 (0.228-3.842)
ASQ2fp	finn-b-ALCOLIVER	Alcoholic liver disease (ALCOLIVER) || id:finn-b-ALCOLIVER	genus.RuminococcaceaeNK4A214group.id.11358	Weighted median	13	-0.00955699	0.274141	0.97219		-0.546873	0.527759	0.990489	0.578757	1.69513	0.99 (0.579-1.695)
ASQ2fp	finn-b-ALCOLIVER	Alcoholic liver disease (ALCOLIVER) || id:finn-b-ALCOLIVER	genus.RuminococcaceaeNK4A214group.id.11358	Inverse variance weighted (fixed effects)	13	0.153355	0.191769	0.423892	0.959656	-0.222512	0.529223	1.16574	0.800505	1.69761	1.166 (0.801-1.698)
ASQ2fp	finn-b-ALCOLIVER	Alcoholic liver disease (ALCOLIVER) || id:finn-b-ALCOLIVER	genus.RuminococcaceaeNK4A214group.id.11358	Simple mode	13	0.0227921	0.425879	0.9582		-0.811931	0.857515	1.02305	0.444	2.3573	1.023 (0.444-2.357)
ASQ2fp	finn-b-ALCOLIVER	Alcoholic liver disease (ALCOLIVER) || id:finn-b-ALCOLIVER	genus.RuminococcaceaeNK4A214group.id.11358	Weighted mode	13	0.0141087	0.379238	0.970935		-0.729197	0.757414	1.01421	0.482296	2.13275	1.014 (0.482-2.133)
aToCrK	finn-b-ALCOLIVER	Alcoholic liver disease (ALCOLIVER) || id:finn-b-ALCOLIVER	genus.Anaerotruncus.id.2054	MR Egger	13	-0.21254	0.590685	0.725794		-1.37028	0.945202	0.808528	0.254035	2.57333	0.809 (0.254-2.573)
aToCrK	finn-b-ALCOLIVER	Alcoholic liver disease (ALCOLIVER) || id:finn-b-ALCOLIVER	genus.Anaerotruncus.id.2054	Weighted median	13	-0.104178	0.270627	0.700273		-0.634607	0.42625	0.901065	0.530144	1.5315	0.901 (0.53-1.532)
aToCrK	finn-b-ALCOLIVER	Alcoholic liver disease (ALCOLIVER) || id:finn-b-ALCOLIVER	genus.Anaerotruncus.id.2054	Inverse variance weighted (fixed effects)	13	-0.0311755	0.203244	0.878091	0.985781	-0.429533	0.367182	0.969305	0.650813	1.44366	0.969 (0.651-1.444)
aToCrK	finn-b-ALCOLIVER	Alcoholic liver disease (ALCOLIVER) || id:finn-b-ALCOLIVER	genus.Anaerotruncus.id.2054	Simple mode	13	-0.157152	0.428212	0.720012		-0.996447	0.682143	0.854574	0.369189	1.97811	0.855 (0.369-1.978)
aToCrK	finn-b-ALCOLIVER	Alcoholic liver disease (ALCOLIVER) || id:finn-b-ALCOLIVER	genus.Anaerotruncus.id.2054	Weighted mode	13	-0.133946	0.390667	0.737631		-0.899654	0.631761	0.874637	0.40671	1.88092	0.875 (0.407-1.881)
B5jn0Y	finn-b-ALCOLIVER	Alcoholic liver disease (ALCOLIVER) || id:finn-b-ALCOLIVER	genus.Roseburia.id.2012	MR Egger	14	-0.187572	0.629418	0.770793		-1.42123	1.04609	0.828969	0.241417	2.84649	0.829 (0.241-2.846)
B5jn0Y	finn-b-ALCOLIVER	Alcoholic liver disease (ALCOLIVER) || id:finn-b-ALCOLIVER	genus.Roseburia.id.2012	Weighted median	14	0.0441051	0.282609	0.875982		-0.509808	0.598018	1.04509	0.600611	1.81851	1.045 (0.601-1.819)
B5jn0Y	finn-b-ALCOLIVER	Alcoholic liver disease (ALCOLIVER) || id:finn-b-ALCOLIVER	genus.Roseburia.id.2012	Inverse variance weighted (fixed effects)	14	0.182048	0.204232	0.372724	0.959656	-0.218246	0.582343	1.19967	0.803928	1.79023	1.2 (0.804-1.79)
B5jn0Y	finn-b-ALCOLIVER	Alcoholic liver disease (ALCOLIVER) || id:finn-b-ALCOLIVER	genus.Roseburia.id.2012	Simple mode	14	-0.0968952	0.495775	0.848068		-1.06861	0.874823	0.907651	0.343484	2.39845	0.908 (0.343-2.398)
B5jn0Y	finn-b-ALCOLIVER	Alcoholic liver disease (ALCOLIVER) || id:finn-b-ALCOLIVER	genus.Roseburia.id.2012	Weighted mode	14	-0.233436	0.479509	0.634489		-1.17327	0.706402	0.791808	0.309352	2.02669	0.792 (0.309-2.027)
BiKMtW	finn-b-ALCOLIVER	Alcoholic liver disease (ALCOLIVER) || id:finn-b-ALCOLIVER	genus.Sutterella.id.2896	MR Egger	12	0.797447	0.819814	0.353635		-0.809389	2.40428	2.21987	0.44513	11.0705	2.22 (0.445-11.07)
BiKMtW	finn-b-ALCOLIVER	Alcoholic liver disease (ALCOLIVER) || id:finn-b-ALCOLIVER	genus.Sutterella.id.2896	Weighted median	12	-0.321879	0.255389	0.207543		-0.822442	0.178683	0.724786	0.439357	1.19564	0.725 (0.439-1.196)
BiKMtW	finn-b-ALCOLIVER	Alcoholic liver disease (ALCOLIVER) || id:finn-b-ALCOLIVER	genus.Sutterella.id.2896	Inverse variance weighted (fixed effects)	12	-0.0904108	0.189164	0.632686	0.959656	-0.461171	0.28035	0.913556	0.630545	1.32359	0.914 (0.631-1.324)
BiKMtW	finn-b-ALCOLIVER	Alcoholic liver disease (ALCOLIVER) || id:finn-b-ALCOLIVER	genus.Sutterella.id.2896	Simple mode	12	-0.497959	0.467851	0.309975		-1.41495	0.419029	0.60777	0.242939	1.52048	0.608 (0.243-1.52)
BiKMtW	finn-b-ALCOLIVER	Alcoholic liver disease (ALCOLIVER) || id:finn-b-ALCOLIVER	genus.Sutterella.id.2896	Weighted mode	12	-0.4912	0.510156	0.356316		-1.49111	0.508707	0.611892	0.225124	1.66314	0.612 (0.225-1.663)
BLC7wV	finn-b-ALCOLIVER	Alcoholic liver disease (ALCOLIVER) || id:finn-b-ALCOLIVER	genus.RuminococcaceaeUCG013.id.11370	MR Egger	12	-0.655189	0.579024	0.284233		-1.79008	0.479697	0.519344	0.166948	1.61559	0.519 (0.167-1.616)
BLC7wV	finn-b-ALCOLIVER	Alcoholic liver disease (ALCOLIVER) || id:finn-b-ALCOLIVER	genus.RuminococcaceaeUCG013.id.11370	Weighted median	12	-0.206809	0.279308	0.459036		-0.754253	0.340634	0.813175	0.470362	1.40584	0.813 (0.47-1.406)
BLC7wV	finn-b-ALCOLIVER	Alcoholic liver disease (ALCOLIVER) || id:finn-b-ALCOLIVER	genus.RuminococcaceaeUCG013.id.11370	Inverse variance weighted (fixed effects)	12	-0.265554	0.20336	0.191611	0.82947	-0.664139	0.133032	0.766781	0.514716	1.14229	0.767 (0.515-1.142)
BLC7wV	finn-b-ALCOLIVER	Alcoholic liver disease (ALCOLIVER) || id:finn-b-ALCOLIVER	genus.RuminococcaceaeUCG013.id.11370	Simple mode	12	-0.150773	0.441386	0.739095		-1.01589	0.714343	0.860043	0.36208	2.04284	0.86 (0.362-2.043)
BLC7wV	finn-b-ALCOLIVER	Alcoholic liver disease (ALCOLIVER) || id:finn-b-ALCOLIVER	genus.RuminococcaceaeUCG013.id.11370	Weighted mode	12	-0.345663	0.442012	0.450707		-1.21201	0.52068	0.707751	0.2976	1.68317	0.708 (0.298-1.683)
Bt0kEx	finn-b-ALCOLIVER	Alcoholic liver disease (ALCOLIVER) || id:finn-b-ALCOLIVER	genus.LachnospiraceaeNK4A136group.id.11319	MR Egger	15	0.299463	0.325822	0.374783		-0.339149	0.938074	1.34913	0.712377	2.55506	1.349 (0.712-2.555)
Bt0kEx	finn-b-ALCOLIVER	Alcoholic liver disease (ALCOLIVER) || id:finn-b-ALCOLIVER	genus.LachnospiraceaeNK4A136group.id.11319	Weighted median	15	0.231622	0.234912	0.324136		-0.228806	0.69205	1.26064	0.795483	1.99781	1.261 (0.795-1.998)
Bt0kEx	finn-b-ALCOLIVER	Alcoholic liver disease (ALCOLIVER) || id:finn-b-ALCOLIVER	genus.LachnospiraceaeNK4A136group.id.11319	Inverse variance weighted (fixed effects)	15	0.134162	0.163111	0.41078	0.959656	-0.185535	0.453859	1.14358	0.83066	1.57438	1.144 (0.831-1.574)
Bt0kEx	finn-b-ALCOLIVER	Alcoholic liver disease (ALCOLIVER) || id:finn-b-ALCOLIVER	genus.LachnospiraceaeNK4A136group.id.11319	Simple mode	15	0.338373	0.386202	0.39573		-0.418582	1.09533	1.40266	0.657979	2.99017	1.403 (0.658-2.99)
Bt0kEx	finn-b-ALCOLIVER	Alcoholic liver disease (ALCOLIVER) || id:finn-b-ALCOLIVER	genus.LachnospiraceaeNK4A136group.id.11319	Weighted mode	15	0.294192	0.264199	0.284237		-0.223638	0.812023	1.34204	0.799604	2.25246	1.342 (0.8-2.252)
c62fwk	finn-b-ALCOLIVER	Alcoholic liver disease (ALCOLIVER) || id:finn-b-ALCOLIVER	genus.Sellimonas.id.14369	MR Egger	9	-0.0358451	0.609412	0.95474		-1.23029	1.1586	0.96479	0.292207	3.18548	0.965 (0.292-3.185)
c62fwk	finn-b-ALCOLIVER	Alcoholic liver disease (ALCOLIVER) || id:finn-b-ALCOLIVER	genus.Sellimonas.id.14369	Weighted median	9	-0.0375091	0.135439	0.781822		-0.302969	0.227951	0.963186	0.738622	1.25602	0.963 (0.739-1.256)
c62fwk	finn-b-ALCOLIVER	Alcoholic liver disease (ALCOLIVER) || id:finn-b-ALCOLIVER	genus.Sellimonas.id.14369	Inverse variance weighted (fixed effects)	9	0.0827691	0.104127	0.426678	0.959656	-0.121319	0.286857	1.08629	0.885751	1.33223	1.086 (0.886-1.332)
c62fwk	finn-b-ALCOLIVER	Alcoholic liver disease (ALCOLIVER) || id:finn-b-ALCOLIVER	genus.Sellimonas.id.14369	Simple mode	9	-0.0476387	0.214116	0.829508		-0.467307	0.372029	0.953478	0.626688	1.45068	0.953 (0.627-1.451)
c62fwk	finn-b-ALCOLIVER	Alcoholic liver disease (ALCOLIVER) || id:finn-b-ALCOLIVER	genus.Sellimonas.id.14369	Weighted mode	9	-0.0529205	0.217608	0.813976		-0.479432	0.373591	0.948455	0.619135	1.45294	0.948 (0.619-1.453)
cqFLTQ	finn-b-ALCOLIVER	Alcoholic liver disease (ALCOLIVER) || id:finn-b-ALCOLIVER	genus.Coprococcus1.id.11301	MR Egger	12	-0.306096	0.620169	0.632271		-1.52163	0.909435	0.736316	0.218356	2.48292	0.736 (0.218-2.483)
cqFLTQ	finn-b-ALCOLIVER	Alcoholic liver disease (ALCOLIVER) || id:finn-b-ALCOLIVER	genus.Coprococcus1.id.11301	Weighted median	12	-0.580317	0.274632	0.0345944		-1.11859	-0.0420391	0.559721	0.326739	0.958832	0.56 (0.327-0.959)
cqFLTQ	finn-b-ALCOLIVER	Alcoholic liver disease (ALCOLIVER) || id:finn-b-ALCOLIVER	genus.Coprococcus1.id.11301	Inverse variance weighted (fixed effects)	12	-0.296551	0.196368	0.130998	0.804899	-0.681433	0.0883307	0.743378	0.505892	1.09235	0.743 (0.506-1.092)
cqFLTQ	finn-b-ALCOLIVER	Alcoholic liver disease (ALCOLIVER) || id:finn-b-ALCOLIVER	genus.Coprococcus1.id.11301	Simple mode	12	-0.635809	0.419284	0.157613		-1.45761	0.185988	0.529507	0.232793	1.20441	0.53 (0.233-1.204)
cqFLTQ	finn-b-ALCOLIVER	Alcoholic liver disease (ALCOLIVER) || id:finn-b-ALCOLIVER	genus.Coprococcus1.id.11301	Weighted mode	12	-0.663375	0.401463	0.126682		-1.45024	0.123492	0.51511	0.234514	1.13144	0.515 (0.235-1.131)
E1ZDX3	finn-b-ALCOLIVER	Alcoholic liver disease (ALCOLIVER) || id:finn-b-ALCOLIVER	genus.Oxalobacter.id.2978	MR Egger	11	-1.01726	0.573327	0.109757		-2.14098	0.106459	0.361584	0.117539	1.11233	0.362 (0.118-1.112)
E1ZDX3	finn-b-ALCOLIVER	Alcoholic liver disease (ALCOLIVER) || id:finn-b-ALCOLIVER	genus.Oxalobacter.id.2978	Weighted median	11	-0.103165	0.162636	0.525865		-0.421933	0.215602	0.901978	0.655778	1.24061	0.902 (0.656-1.241)
E1ZDX3	finn-b-ALCOLIVER	Alcoholic liver disease (ALCOLIVER) || id:finn-b-ALCOLIVER	genus.Oxalobacter.id.2978	Inverse variance weighted (fixed effects)	11	-0.0381051	0.112261	0.734284	0.959656	-0.258137	0.181927	0.962612	0.772489	1.19953	0.963 (0.772-1.2)
E1ZDX3	finn-b-ALCOLIVER	Alcoholic liver disease (ALCOLIVER) || id:finn-b-ALCOLIVER	genus.Oxalobacter.id.2978	Simple mode	11	-0.159948	0.324508	0.632732		-0.795984	0.476089	0.852188	0.451137	1.60977	0.852 (0.451-1.61)
E1ZDX3	finn-b-ALCOLIVER	Alcoholic liver disease (ALCOLIVER) || id:finn-b-ALCOLIVER	genus.Oxalobacter.id.2978	Weighted mode	11	-0.223856	0.299217	0.471604		-0.810322	0.362609	0.79943	0.444715	1.43707	0.799 (0.445-1.437)
e5mJnF	finn-b-ALCOLIVER	Alcoholic liver disease (ALCOLIVER) || id:finn-b-ALCOLIVER	genus.Dorea.id.1997	MR Egger	10	0.778307	0.677931	0.284112		-0.550438	2.10705	2.17778	0.576697	8.22397	2.178 (0.577-8.224)
e5mJnF	finn-b-ALCOLIVER	Alcoholic liver disease (ALCOLIVER) || id:finn-b-ALCOLIVER	genus.Dorea.id.1997	Weighted median	10	0.121797	0.335694	0.716739		-0.536164	0.779757	1.12952	0.584988	2.18094	1.13 (0.585-2.181)
e5mJnF	finn-b-ALCOLIVER	Alcoholic liver disease (ALCOLIVER) || id:finn-b-ALCOLIVER	genus.Dorea.id.1997	Inverse variance weighted (fixed effects)	10	-0.0147763	0.243989	0.951708	0.987952	-0.492994	0.463442	0.985332	0.610795	1.58954	0.985 (0.611-1.59)
e5mJnF	finn-b-ALCOLIVER	Alcoholic liver disease (ALCOLIVER) || id:finn-b-ALCOLIVER	genus.Dorea.id.1997	Simple mode	10	0.289164	0.586299	0.633679		-0.859981	1.43831	1.33531	0.42317	4.21357	1.335 (0.423-4.214)
e5mJnF	finn-b-ALCOLIVER	Alcoholic liver disease (ALCOLIVER) || id:finn-b-ALCOLIVER	genus.Dorea.id.1997	Weighted mode	10	0.405613	0.496673	0.435206		-0.567866	1.37909	1.50022	0.566733	3.9713	1.5 (0.567-3.971)
ebP4zV	finn-b-ALCOLIVER	Alcoholic liver disease (ALCOLIVER) || id:finn-b-ALCOLIVER	genus.Ruminococcus1.id.11373	MR Egger	10	1.3462	0.55838	0.0424487		0.251772	2.44062	3.84278	1.2863	11.4802	3.843 (1.286-11.48)
ebP4zV	finn-b-ALCOLIVER	Alcoholic liver disease (ALCOLIVER) || id:finn-b-ALCOLIVER	genus.Ruminococcus1.id.11373	Weighted median	10	0.337725	0.284277	0.234829		-0.219458	0.894908	1.40175	0.802954	2.44711	1.402 (0.803-2.447)
ebP4zV	finn-b-ALCOLIVER	Alcoholic liver disease (ALCOLIVER) || id:finn-b-ALCOLIVER	genus.Ruminococcus1.id.11373	Inverse variance weighted (fixed effects)	10	0.376329	0.209493	0.0724347	0.718311	-0.0342781	0.786935	1.45693	0.966303	2.19665	1.457 (0.966-2.197)
ebP4zV	finn-b-ALCOLIVER	Alcoholic liver disease (ALCOLIVER) || id:finn-b-ALCOLIVER	genus.Ruminococcus1.id.11373	Simple mode	10	0.397682	0.51202	0.457268		-0.605879	1.40124	1.48837	0.545595	4.06024	1.488 (0.546-4.06)
ebP4zV	finn-b-ALCOLIVER	Alcoholic liver disease (ALCOLIVER) || id:finn-b-ALCOLIVER	genus.Ruminococcus1.id.11373	Weighted mode	10	0.316855	0.481499	0.526972		-0.626883	1.26059	1.3728	0.534254	3.52751	1.373 (0.534-3.528)
FT7OrH	finn-b-ALCOLIVER	Alcoholic liver disease (ALCOLIVER) || id:finn-b-ALCOLIVER	genus.Actinomyces.id.423	MR Egger	7	-0.129503	0.454361	0.787056		-1.02005	0.761045	0.878532	0.360576	2.14051	0.879 (0.361-2.141)
FT7OrH	finn-b-ALCOLIVER	Alcoholic liver disease (ALCOLIVER) || id:finn-b-ALCOLIVER	genus.Actinomyces.id.423	Weighted median	7	-0.120392	0.232528	0.60463		-0.576146	0.335362	0.886573	0.56206	1.39845	0.887 (0.562-1.398)
FT7OrH	finn-b-ALCOLIVER	Alcoholic liver disease (ALCOLIVER) || id:finn-b-ALCOLIVER	genus.Actinomyces.id.423	Inverse variance weighted (fixed effects)	7	-0.0606694	0.177272	0.73217	0.959656	-0.408122	0.286783	0.941134	0.664898	1.33214	0.941 (0.665-1.332)
FT7OrH	finn-b-ALCOLIVER	Alcoholic liver disease (ALCOLIVER) || id:finn-b-ALCOLIVER	genus.Actinomyces.id.423	Simple mode	7	-0.382659	0.418328	0.395604		-1.20258	0.437264	0.682046	0.300418	1.54846	0.682 (0.3-1.548)
FT7OrH	finn-b-ALCOLIVER	Alcoholic liver disease (ALCOLIVER) || id:finn-b-ALCOLIVER	genus.Actinomyces.id.423	Weighted mode	7	-0.414587	0.375888	0.31231		-1.15133	0.322154	0.660613	0.316217	1.3801	0.661 (0.316-1.38)
GNp2YQ	finn-b-ALCOLIVER	Alcoholic liver disease (ALCOLIVER) || id:finn-b-ALCOLIVER	genus..Ruminococcusgauvreauiigroup.id.11342	MR Egger	12	0.131752	0.775733	0.868522		-1.38869	1.65219	1.14082	0.249403	5.21839	1.141 (0.249-5.218)
GNp2YQ	finn-b-ALCOLIVER	Alcoholic liver disease (ALCOLIVER) || id:finn-b-ALCOLIVER	genus..Ruminococcusgauvreauiigroup.id.11342	Weighted median	12	-0.203711	0.263205	0.438954		-0.719593	0.312171	0.815698	0.486951	1.36639	0.816 (0.487-1.366)
GNp2YQ	finn-b-ALCOLIVER	Alcoholic liver disease (ALCOLIVER) || id:finn-b-ALCOLIVER	genus..Ruminococcusgauvreauiigroup.id.11342	Inverse variance weighted (fixed effects)	12	0.0187659	0.186988	0.920059	0.987952	-0.34773	0.385261	1.01894	0.70629	1.47	1.019 (0.706-1.47)
GNp2YQ	finn-b-ALCOLIVER	Alcoholic liver disease (ALCOLIVER) || id:finn-b-ALCOLIVER	genus..Ruminococcusgauvreauiigroup.id.11342	Simple mode	12	-0.259707	0.41046	0.539844		-1.06421	0.544794	0.771277	0.345001	1.72425	0.771 (0.345-1.724)
GNp2YQ	finn-b-ALCOLIVER	Alcoholic liver disease (ALCOLIVER) || id:finn-b-ALCOLIVER	genus..Ruminococcusgauvreauiigroup.id.11342	Weighted mode	12	-0.275483	0.409402	0.514905		-1.07791	0.526946	0.759205	0.340305	1.69375	0.759 (0.34-1.694)
hUph1f	finn-b-ALCOLIVER	Alcoholic liver disease (ALCOLIVER) || id:finn-b-ALCOLIVER	genus.RikenellaceaeRC9gutgroup.id.11191	MR Egger	11	0.269191	0.819729	0.750128		-1.33748	1.87586	1.3089	0.262507	6.52642	1.309 (0.263-6.526)
hUph1f	finn-b-ALCOLIVER	Alcoholic liver disease (ALCOLIVER) || id:finn-b-ALCOLIVER	genus.RikenellaceaeRC9gutgroup.id.11191	Weighted median	11	-0.103956	0.1366	0.44664		-0.371692	0.163779	0.901265	0.689566	1.17795	0.901 (0.69-1.178)
hUph1f	finn-b-ALCOLIVER	Alcoholic liver disease (ALCOLIVER) || id:finn-b-ALCOLIVER	genus.RikenellaceaeRC9gutgroup.id.11191	Inverse variance weighted (fixed effects)	11	0.000911244	0.102589	0.992913	0.992913	-0.200164	0.201986	1.00091	0.818597	1.22383	1.001 (0.819-1.224)
hUph1f	finn-b-ALCOLIVER	Alcoholic liver disease (ALCOLIVER) || id:finn-b-ALCOLIVER	genus.RikenellaceaeRC9gutgroup.id.11191	Simple mode	11	-0.0957193	0.202778	0.64703		-0.493165	0.301726	0.908719	0.610691	1.35219	0.909 (0.611-1.352)
hUph1f	finn-b-ALCOLIVER	Alcoholic liver disease (ALCOLIVER) || id:finn-b-ALCOLIVER	genus.RikenellaceaeRC9gutgroup.id.11191	Weighted mode	11	-0.0912121	0.183985	0.630778		-0.451822	0.269398	0.912824	0.636467	1.30918	0.913 (0.636-1.309)
I2CEyx	finn-b-ALCOLIVER	Alcoholic liver disease (ALCOLIVER) || id:finn-b-ALCOLIVER	genus.Tyzzerella3.id.11335	MR Egger	13	-0.113886	0.687062	0.871354		-1.46053	1.23275	0.892359	0.232114	3.43067	0.892 (0.232-3.431)
I2CEyx	finn-b-ALCOLIVER	Alcoholic liver disease (ALCOLIVER) || id:finn-b-ALCOLIVER	genus.Tyzzerella3.id.11335	Weighted median	13	0.0325146	0.159883	0.83885		-0.280856	0.345885	1.03305	0.755137	1.41324	1.033 (0.755-1.413)
I2CEyx	finn-b-ALCOLIVER	Alcoholic liver disease (ALCOLIVER) || id:finn-b-ALCOLIVER	genus.Tyzzerella3.id.11335	Inverse variance weighted (fixed effects)	13	0.113903	0.11839	0.335996	0.959656	-0.11814	0.345947	1.12064	0.888572	1.41333	1.121 (0.889-1.413)
I2CEyx	finn-b-ALCOLIVER	Alcoholic liver disease (ALCOLIVER) || id:finn-b-ALCOLIVER	genus.Tyzzerella3.id.11335	Simple mode	13	-0.157543	0.299042	0.607916		-0.743666	0.42858	0.85424	0.475368	1.53508	0.854 (0.475-1.535)
I2CEyx	finn-b-ALCOLIVER	Alcoholic liver disease (ALCOLIVER) || id:finn-b-ALCOLIVER	genus.Tyzzerella3.id.11335	Weighted mode	13	0.0114612	0.279226	0.967934		-0.535822	0.558745	1.01153	0.585188	1.74848	1.012 (0.585-1.748)
I5XXsr	finn-b-ALCOLIVER	Alcoholic liver disease (ALCOLIVER) || id:finn-b-ALCOLIVER	genus.Prevotella9.id.11183	MR Egger	15	0.007169	0.40733	0.986225		-0.791198	0.805536	1.00719	0.453301	2.2379	1.007 (0.453-2.238)
I5XXsr	finn-b-ALCOLIVER	Alcoholic liver disease (ALCOLIVER) || id:finn-b-ALCOLIVER	genus.Prevotella9.id.11183	Weighted median	15	0.0994577	0.19233	0.605073		-0.27751	0.476425	1.10457	0.757668	1.61031	1.105 (0.758-1.61)
I5XXsr	finn-b-ALCOLIVER	Alcoholic liver disease (ALCOLIVER) || id:finn-b-ALCOLIVER	genus.Prevotella9.id.11183	Inverse variance weighted (fixed effects)	15	-0.00298358	0.137344	0.982669	0.992913	-0.272179	0.266211	0.997021	0.761718	1.30501	0.997 (0.762-1.305)
I5XXsr	finn-b-ALCOLIVER	Alcoholic liver disease (ALCOLIVER) || id:finn-b-ALCOLIVER	genus.Prevotella9.id.11183	Simple mode	15	0.094043	0.345795	0.789621		-0.583716	0.771802	1.09861	0.557822	2.16366	1.099 (0.558-2.164)
I5XXsr	finn-b-ALCOLIVER	Alcoholic liver disease (ALCOLIVER) || id:finn-b-ALCOLIVER	genus.Prevotella9.id.11183	Weighted mode	15	0.142101	0.30601	0.649525		-0.457679	0.741881	1.15269	0.63275	2.09988	1.153 (0.633-2.1)
iAhkfC	finn-b-ALCOLIVER	Alcoholic liver disease (ALCOLIVER) || id:finn-b-ALCOLIVER	genus.Erysipelatoclostridium.id.11381	MR Egger	15	-0.288002	0.630655	0.655444		-1.52409	0.948081	0.74976	0.21782	2.58075	0.75 (0.218-2.581)
iAhkfC	finn-b-ALCOLIVER	Alcoholic liver disease (ALCOLIVER) || id:finn-b-ALCOLIVER	genus.Erysipelatoclostridium.id.11381	Weighted median	15	0.101342	0.202587	0.616908		-0.295729	0.498412	1.10665	0.743989	1.64611	1.107 (0.744-1.646)
iAhkfC	finn-b-ALCOLIVER	Alcoholic liver disease (ALCOLIVER) || id:finn-b-ALCOLIVER	genus.Erysipelatoclostridium.id.11381	Inverse variance weighted (fixed effects)	15	-0.126769	0.144415	0.380046	0.959656	-0.409821	0.156284	0.880937	0.663769	1.16916	0.881 (0.664-1.169)
iAhkfC	finn-b-ALCOLIVER	Alcoholic liver disease (ALCOLIVER) || id:finn-b-ALCOLIVER	genus.Erysipelatoclostridium.id.11381	Simple mode	15	0.250036	0.370938	0.511247		-0.477003	0.977076	1.28407	0.620641	2.65668	1.284 (0.621-2.657)
iAhkfC	finn-b-ALCOLIVER	Alcoholic liver disease (ALCOLIVER) || id:finn-b-ALCOLIVER	genus.Erysipelatoclostridium.id.11381	Weighted mode	15	0.250036	0.374479	0.515187		-0.483943	0.984016	1.28407	0.616348	2.67518	1.284 (0.616-2.675)
iMGTCD	finn-b-ALCOLIVER	Alcoholic liver disease (ALCOLIVER) || id:finn-b-ALCOLIVER	genus.Ruminiclostridium5.id.11355	MR Egger	11	0.866092	0.975829	0.397883		-1.04653	2.77872	2.3776	0.351153	16.0983	2.378 (0.351-16.098)
iMGTCD	finn-b-ALCOLIVER	Alcoholic liver disease (ALCOLIVER) || id:finn-b-ALCOLIVER	genus.Ruminiclostridium5.id.11355	Weighted median	11	-0.125475	0.324395	0.698905		-0.761289	0.510338	0.882078	0.467064	1.66585	0.882 (0.467-1.666)
iMGTCD	finn-b-ALCOLIVER	Alcoholic liver disease (ALCOLIVER) || id:finn-b-ALCOLIVER	genus.Ruminiclostridium5.id.11355	Inverse variance weighted (fixed effects)	11	-0.0798837	0.225999	0.723736	0.959656	-0.522841	0.363074	0.923224	0.592834	1.43774	0.923 (0.593-1.438)
iMGTCD	finn-b-ALCOLIVER	Alcoholic liver disease (ALCOLIVER) || id:finn-b-ALCOLIVER	genus.Ruminiclostridium5.id.11355	Simple mode	11	0.0912752	0.547458	0.870909		-0.981742	1.16429	1.09557	0.374658	3.20365	1.096 (0.375-3.204)
iMGTCD	finn-b-ALCOLIVER	Alcoholic liver disease (ALCOLIVER) || id:finn-b-ALCOLIVER	genus.Ruminiclostridium5.id.11355	Weighted mode	11	-0.0203266	0.503128	0.968569		-1.00646	0.965804	0.979879	0.365512	2.6269	0.98 (0.366-2.627)
iwPbIH	finn-b-ALCOLIVER	Alcoholic liver disease (ALCOLIVER) || id:finn-b-ALCOLIVER	genus.Ruminiclostridium6.id.11356	MR Egger	15	-0.327375	0.440395	0.470482		-1.19055	0.5358	0.720814	0.304054	1.70882	0.721 (0.304-1.709)
iwPbIH	finn-b-ALCOLIVER	Alcoholic liver disease (ALCOLIVER) || id:finn-b-ALCOLIVER	genus.Ruminiclostridium6.id.11356	Weighted median	15	-0.0193144	0.259975	0.940777		-0.528866	0.490237	0.980871	0.589273	1.6327	0.981 (0.589-1.633)
iwPbIH	finn-b-ALCOLIVER	Alcoholic liver disease (ALCOLIVER) || id:finn-b-ALCOLIVER	genus.Ruminiclostridium6.id.11356	Inverse variance weighted (fixed effects)	15	-0.116174	0.175319	0.507559	0.959656	-0.459799	0.227451	0.89032	0.631411	1.2554	0.89 (0.631-1.255)
iwPbIH	finn-b-ALCOLIVER	Alcoholic liver disease (ALCOLIVER) || id:finn-b-ALCOLIVER	genus.Ruminiclostridium6.id.11356	Simple mode	15	-0.631735	0.459836	0.191094		-1.53301	0.269544	0.531669	0.215884	1.30937	0.532 (0.216-1.309)
iwPbIH	finn-b-ALCOLIVER	Alcoholic liver disease (ALCOLIVER) || id:finn-b-ALCOLIVER	genus.Ruminiclostridium6.id.11356	Weighted mode	15	0.174498	0.433958	0.693677		-0.676061	1.02506	1.19065	0.508617	2.78725	1.191 (0.509-2.787)
j4g0ZV	finn-b-ALCOLIVER	Alcoholic liver disease (ALCOLIVER) || id:finn-b-ALCOLIVER	genus.CandidatusSoleaferrea.id.11350	MR Egger	10	-2.24527	1.5328	0.181133		-5.24955	0.759015	0.105899	0.00524987	2.13617	0.106 (0.005-2.136)
j4g0ZV	finn-b-ALCOLIVER	Alcoholic liver disease (ALCOLIVER) || id:finn-b-ALCOLIVER	genus.CandidatusSoleaferrea.id.11350	Weighted median	10	0.147617	0.196115	0.451627		-0.236768	0.532002	1.15907	0.789174	1.70234	1.159 (0.789-1.702)
j4g0ZV	finn-b-ALCOLIVER	Alcoholic liver disease (ALCOLIVER) || id:finn-b-ALCOLIVER	genus.CandidatusSoleaferrea.id.11350	Inverse variance weighted (fixed effects)	10	0.214817	0.143119	0.133363	0.804899	-0.0656957	0.49533	1.23964	0.936416	1.64104	1.24 (0.936-1.641)
j4g0ZV	finn-b-ALCOLIVER	Alcoholic liver disease (ALCOLIVER) || id:finn-b-ALCOLIVER	genus.CandidatusSoleaferrea.id.11350	Simple mode	10	0.172884	0.304205	0.583721		-0.423358	0.769126	1.18873	0.654844	2.15788	1.189 (0.655-2.158)
j4g0ZV	finn-b-ALCOLIVER	Alcoholic liver disease (ALCOLIVER) || id:finn-b-ALCOLIVER	genus.CandidatusSoleaferrea.id.11350	Weighted mode	10	0.159029	0.290178	0.596994		-0.409721	0.727779	1.17237	0.663835	2.07048	1.172 (0.664-2.07)
j87dXS	finn-b-ALCOLIVER	Alcoholic liver disease (ALCOLIVER) || id:finn-b-ALCOLIVER	genus.Eisenbergiella.id.11304	MR Egger	11	0.510046	0.962742	0.60908		-1.37693	2.39702	1.66537	0.252353	10.9904	1.665 (0.252-10.99)
j87dXS	finn-b-ALCOLIVER	Alcoholic liver disease (ALCOLIVER) || id:finn-b-ALCOLIVER	genus.Eisenbergiella.id.11304	Weighted median	11	0.149233	0.186321	0.423162		-0.215956	0.514422	1.16094	0.805771	1.67267	1.161 (0.806-1.673)
j87dXS	finn-b-ALCOLIVER	Alcoholic liver disease (ALCOLIVER) || id:finn-b-ALCOLIVER	genus.Eisenbergiella.id.11304	Inverse variance weighted (fixed effects)	11	0.0956671	0.130158	0.462336	0.959656	-0.159443	0.350778	1.10039	0.852618	1.42017	1.1 (0.853-1.42)
j87dXS	finn-b-ALCOLIVER	Alcoholic liver disease (ALCOLIVER) || id:finn-b-ALCOLIVER	genus.Eisenbergiella.id.11304	Simple mode	11	0.169747	0.3198	0.607151		-0.457062	0.796555	1.185	0.633141	2.21789	1.185 (0.633-2.218)
j87dXS	finn-b-ALCOLIVER	Alcoholic liver disease (ALCOLIVER) || id:finn-b-ALCOLIVER	genus.Eisenbergiella.id.11304	Weighted mode	11	0.174084	0.298842	0.57311		-0.411646	0.759814	1.19016	0.662559	2.13788	1.19 (0.663-2.138)
JHChB7	finn-b-ALCOLIVER	Alcoholic liver disease (ALCOLIVER) || id:finn-b-ALCOLIVER	genus.Adlercreutzia.id.812	MR Egger	8	1.84486	0.950074	0.100191		-0.0172855	3.707	6.32721	0.982863	40.7316	6.327 (0.983-40.732)
JHChB7	finn-b-ALCOLIVER	Alcoholic liver disease (ALCOLIVER) || id:finn-b-ALCOLIVER	genus.Adlercreutzia.id.812	Weighted median	8	0.120477	0.263226	0.647171		-0.395445	0.6364	1.12804	0.67338	1.88967	1.128 (0.673-1.89)
JHChB7	finn-b-ALCOLIVER	Alcoholic liver disease (ALCOLIVER) || id:finn-b-ALCOLIVER	genus.Adlercreutzia.id.812	Inverse variance weighted (fixed effects)	8	0.270013	0.190132	0.155569	0.804899	-0.102646	0.642673	1.30998	0.902446	1.90156	1.31 (0.902-1.902)
JHChB7	finn-b-ALCOLIVER	Alcoholic liver disease (ALCOLIVER) || id:finn-b-ALCOLIVER	genus.Adlercreutzia.id.812	Simple mode	8	0.111113	0.455894	0.814432		-0.782439	1.00467	1.11752	0.457289	2.73099	1.118 (0.457-2.731)
JHChB7	finn-b-ALCOLIVER	Alcoholic liver disease (ALCOLIVER) || id:finn-b-ALCOLIVER	genus.Adlercreutzia.id.812	Weighted mode	8	0.0853874	0.446653	0.853818		-0.790052	0.960826	1.08914	0.453821	2.61386	1.089 (0.454-2.614)
jJC3Fm	finn-b-ALCOLIVER	Alcoholic liver disease (ALCOLIVER) || id:finn-b-ALCOLIVER	genus.Enterorhabdus.id.820	MR Egger	6	0.186581	0.549476	0.751267		-0.890392	1.26355	1.20512	0.410495	3.53797	1.205 (0.41-3.538)
jJC3Fm	finn-b-ALCOLIVER	Alcoholic liver disease (ALCOLIVER) || id:finn-b-ALCOLIVER	genus.Enterorhabdus.id.820	Weighted median	6	0.0827069	0.271392	0.760556		-0.449221	0.614635	1.08622	0.638125	1.84898	1.086 (0.638-1.849)
jJC3Fm	finn-b-ALCOLIVER	Alcoholic liver disease (ALCOLIVER) || id:finn-b-ALCOLIVER	genus.Enterorhabdus.id.820	Inverse variance weighted (fixed effects)	6	0.0751293	0.208081	0.718056	0.959656	-0.33271	0.482968	1.07802	0.716978	1.62088	1.078 (0.717-1.621)
jJC3Fm	finn-b-ALCOLIVER	Alcoholic liver disease (ALCOLIVER) || id:finn-b-ALCOLIVER	genus.Enterorhabdus.id.820	Simple mode	6	0.265102	0.403161	0.539883		-0.525093	1.0553	1.30356	0.5915	2.87283	1.304 (0.592-2.873)
jJC3Fm	finn-b-ALCOLIVER	Alcoholic liver disease (ALCOLIVER) || id:finn-b-ALCOLIVER	genus.Enterorhabdus.id.820	Weighted mode	6	0.0816215	0.345666	0.822701		-0.595883	0.759126	1.08505	0.551076	2.13641	1.085 (0.551-2.136)
jUcEpg	finn-b-ALCOLIVER	Alcoholic liver disease (ALCOLIVER) || id:finn-b-ALCOLIVER	genus.Butyricimonas.id.945	MR Egger	13	-0.803245	0.772588	0.320802		-2.31752	0.711028	0.447873	0.0985179	2.03608	0.448 (0.099-2.036)
jUcEpg	finn-b-ALCOLIVER	Alcoholic liver disease (ALCOLIVER) || id:finn-b-ALCOLIVER	genus.Butyricimonas.id.945	Weighted median	13	0.382536	0.254504	0.132822		-0.116292	0.881363	1.466	0.890215	2.41419	1.466 (0.89-2.414)
jUcEpg	finn-b-ALCOLIVER	Alcoholic liver disease (ALCOLIVER) || id:finn-b-ALCOLIVER	genus.Butyricimonas.id.945	Inverse variance weighted (fixed effects)	13	-0.0569471	0.176419	0.746851	0.959656	-0.402728	0.288834	0.944644	0.668494	1.33487	0.945 (0.668-1.335)
jUcEpg	finn-b-ALCOLIVER	Alcoholic liver disease (ALCOLIVER) || id:finn-b-ALCOLIVER	genus.Butyricimonas.id.945	Simple mode	13	0.524672	0.436475	0.252523		-0.33082	1.38016	1.6899	0.718335	3.97555	1.69 (0.718-3.976)
jUcEpg	finn-b-ALCOLIVER	Alcoholic liver disease (ALCOLIVER) || id:finn-b-ALCOLIVER	genus.Butyricimonas.id.945	Weighted mode	13	0.517451	0.392088	0.211548		-0.251041	1.28594	1.67775	0.77799	3.61808	1.678 (0.778-3.618)
kjA5PB	finn-b-ALCOLIVER	Alcoholic liver disease (ALCOLIVER) || id:finn-b-ALCOLIVER	genus.RuminococcaceaeUCG010.id.11367	MR Egger	6	0.128309	0.669298	0.85731		-1.18351	1.44013	1.1369	0.306201	4.22125	1.137 (0.306-4.221)
kjA5PB	finn-b-ALCOLIVER	Alcoholic liver disease (ALCOLIVER) || id:finn-b-ALCOLIVER	genus.RuminococcaceaeUCG010.id.11367	Weighted median	6	-0.456823	0.310275	0.140935		-1.06496	0.151316	0.633292	0.344741	1.16336	0.633 (0.345-1.163)
kjA5PB	finn-b-ALCOLIVER	Alcoholic liver disease (ALCOLIVER) || id:finn-b-ALCOLIVER	genus.RuminococcaceaeUCG010.id.11367	Inverse variance weighted (fixed effects)	6	-0.445324	0.243709	0.0676579	0.718311	-0.922994	0.0323454	0.640616	0.397328	1.03287	0.641 (0.397-1.033)
kjA5PB	finn-b-ALCOLIVER	Alcoholic liver disease (ALCOLIVER) || id:finn-b-ALCOLIVER	genus.RuminococcaceaeUCG010.id.11367	Simple mode	6	-0.519858	0.444545	0.294946		-1.39117	0.351451	0.594605	0.248785	1.42113	0.595 (0.249-1.421)
kjA5PB	finn-b-ALCOLIVER	Alcoholic liver disease (ALCOLIVER) || id:finn-b-ALCOLIVER	genus.RuminococcaceaeUCG010.id.11367	Weighted mode	6	-0.252438	0.364511	0.519441		-0.96688	0.462004	0.776904	0.380268	1.58725	0.777 (0.38-1.587)
LCZ8yH	finn-b-ALCOLIVER	Alcoholic liver disease (ALCOLIVER) || id:finn-b-ALCOLIVER	genus.Prevotella7.id.11182	MR Egger	11	0.177819	0.620598	0.780959		-1.03855	1.39419	1.19461	0.353967	4.03171	1.195 (0.354-4.032)
LCZ8yH	finn-b-ALCOLIVER	Alcoholic liver disease (ALCOLIVER) || id:finn-b-ALCOLIVER	genus.Prevotella7.id.11182	Weighted median	11	-0.165244	0.148512	0.265851		-0.456327	0.125838	0.847687	0.633607	1.1341	0.848 (0.634-1.134)
LCZ8yH	finn-b-ALCOLIVER	Alcoholic liver disease (ALCOLIVER) || id:finn-b-ALCOLIVER	genus.Prevotella7.id.11182	Inverse variance weighted (fixed effects)	11	-0.2097	0.106702	0.0493814	0.718311	-0.418836	-0.000563746	0.810828	0.657812	0.999436	0.811 (0.658-0.999)
LCZ8yH	finn-b-ALCOLIVER	Alcoholic liver disease (ALCOLIVER) || id:finn-b-ALCOLIVER	genus.Prevotella7.id.11182	Simple mode	11	-0.199605	0.234099	0.413808		-0.658439	0.259229	0.819054	0.517659	1.29593	0.819 (0.518-1.296)
LCZ8yH	finn-b-ALCOLIVER	Alcoholic liver disease (ALCOLIVER) || id:finn-b-ALCOLIVER	genus.Prevotella7.id.11182	Weighted mode	11	-0.199605	0.236811	0.418995		-0.663754	0.264544	0.819054	0.514915	1.30284	0.819 (0.515-1.303)
lJcL8y	finn-b-ALCOLIVER	Alcoholic liver disease (ALCOLIVER) || id:finn-b-ALCOLIVER	genus.RuminococcaceaeUCG003.id.11361	MR Egger	12	0.866327	0.63541	0.202657		-0.379077	2.11173	2.37816	0.684493	8.26253	2.378 (0.684-8.263)
lJcL8y	finn-b-ALCOLIVER	Alcoholic liver disease (ALCOLIVER) || id:finn-b-ALCOLIVER	genus.RuminococcaceaeUCG003.id.11361	Weighted median	12	-0.0230799	0.257793	0.928662		-0.528355	0.482195	0.977184	0.589574	1.61963	0.977 (0.59-1.62)
lJcL8y	finn-b-ALCOLIVER	Alcoholic liver disease (ALCOLIVER) || id:finn-b-ALCOLIVER	genus.RuminococcaceaeUCG003.id.11361	Inverse variance weighted (fixed effects)	12	0.265656	0.186021	0.153264	0.804899	-0.0989456	0.630258	1.30429	0.905792	1.8781	1.304 (0.906-1.878)
lJcL8y	finn-b-ALCOLIVER	Alcoholic liver disease (ALCOLIVER) || id:finn-b-ALCOLIVER	genus.RuminococcaceaeUCG003.id.11361	Simple mode	12	-0.283621	0.467763	0.556598		-1.20044	0.633195	0.753052	0.301062	1.88362	0.753 (0.301-1.884)
lJcL8y	finn-b-ALCOLIVER	Alcoholic liver disease (ALCOLIVER) || id:finn-b-ALCOLIVER	genus.RuminococcaceaeUCG003.id.11361	Weighted mode	12	-0.283621	0.470837	0.559136		-1.20646	0.63922	0.753052	0.299254	1.895	0.753 (0.299-1.895)
LKYg6S	finn-b-ALCOLIVER	Alcoholic liver disease (ALCOLIVER) || id:finn-b-ALCOLIVER	genus.Terrisporobacter.id.11348	MR Egger	5	0.719163	0.661553	0.356538		-0.577482	2.01581	2.05271	0.56131	7.50679	2.053 (0.561-7.507)
LKYg6S	finn-b-ALCOLIVER	Alcoholic liver disease (ALCOLIVER) || id:finn-b-ALCOLIVER	genus.Terrisporobacter.id.11348	Weighted median	5	0.217937	0.276502	0.430585		-0.324008	0.759882	1.24351	0.723244	2.13802	1.244 (0.723-2.138)
LKYg6S	finn-b-ALCOLIVER	Alcoholic liver disease (ALCOLIVER) || id:finn-b-ALCOLIVER	genus.Terrisporobacter.id.11348	Inverse variance weighted (fixed effects)	5	-0.00350094	0.219123	0.987253	0.992913	-0.432982	0.42598	0.996505	0.648572	1.53109	0.997 (0.649-1.531)
LKYg6S	finn-b-ALCOLIVER	Alcoholic liver disease (ALCOLIVER) || id:finn-b-ALCOLIVER	genus.Terrisporobacter.id.11348	Simple mode	5	0.272905	0.405852	0.538159		-0.522566	1.06838	1.31377	0.592997	2.91065	1.314 (0.593-2.911)
LKYg6S	finn-b-ALCOLIVER	Alcoholic liver disease (ALCOLIVER) || id:finn-b-ALCOLIVER	genus.Terrisporobacter.id.11348	Weighted mode	5	0.298314	0.394078	0.491196		-0.474078	1.07071	1.34759	0.622458	2.91744	1.348 (0.622-2.917)
MpL626	finn-b-ALCOLIVER	Alcoholic liver disease (ALCOLIVER) || id:finn-b-ALCOLIVER	genus.Lachnoclostridium.id.11308	MR Egger	13	-1.69431	0.752207	0.0456929		-3.16864	-0.219986	0.183726	0.0420608	0.80253	0.184 (0.042-0.803)
MpL626	finn-b-ALCOLIVER	Alcoholic liver disease (ALCOLIVER) || id:finn-b-ALCOLIVER	genus.Lachnoclostridium.id.11308	Weighted median	13	-0.256482	0.299271	0.391434		-0.843054	0.33009	0.773769	0.430394	1.39109	0.774 (0.43-1.391)
MpL626	finn-b-ALCOLIVER	Alcoholic liver disease (ALCOLIVER) || id:finn-b-ALCOLIVER	genus.Lachnoclostridium.id.11308	Inverse variance weighted (fixed effects)	13	-0.0943914	0.206548	0.647674	0.959656	-0.499225	0.310442	0.909927	0.607001	1.36403	0.91 (0.607-1.364)
MpL626	finn-b-ALCOLIVER	Alcoholic liver disease (ALCOLIVER) || id:finn-b-ALCOLIVER	genus.Lachnoclostridium.id.11308	Simple mode	13	-0.319344	0.522505	0.552483		-1.34345	0.704766	0.726626	0.260943	2.02337	0.727 (0.261-2.023)
MpL626	finn-b-ALCOLIVER	Alcoholic liver disease (ALCOLIVER) || id:finn-b-ALCOLIVER	genus.Lachnoclostridium.id.11308	Weighted mode	13	-0.498762	0.538807	0.372855		-1.55482	0.5573	0.607282	0.211227	1.74595	0.607 (0.211-1.746)
mz9jd0	finn-b-ALCOLIVER	Alcoholic liver disease (ALCOLIVER) || id:finn-b-ALCOLIVER	genus.Barnesiella.id.944	MR Egger	13	-0.112053	0.778483	0.888153		-1.63788	1.41377	0.893997	0.194392	4.11144	0.894 (0.194-4.111)
mz9jd0	finn-b-ALCOLIVER	Alcoholic liver disease (ALCOLIVER) || id:finn-b-ALCOLIVER	genus.Barnesiella.id.944	Weighted median	13	0.220403	0.252945	0.383563		-0.275369	0.716176	1.24658	0.759292	2.04659	1.247 (0.759-2.047)
mz9jd0	finn-b-ALCOLIVER	Alcoholic liver disease (ALCOLIVER) || id:finn-b-ALCOLIVER	genus.Barnesiella.id.944	Inverse variance weighted (fixed effects)	13	0.137103	0.190631	0.472013	0.959656	-0.236534	0.510741	1.14695	0.789359	1.66653	1.147 (0.789-1.667)
mz9jd0	finn-b-ALCOLIVER	Alcoholic liver disease (ALCOLIVER) || id:finn-b-ALCOLIVER	genus.Barnesiella.id.944	Simple mode	13	0.255887	0.420477	0.554159		-0.568249	1.08002	1.29161	0.566517	2.94474	1.292 (0.567-2.945)
mz9jd0	finn-b-ALCOLIVER	Alcoholic liver disease (ALCOLIVER) || id:finn-b-ALCOLIVER	genus.Barnesiella.id.944	Weighted mode	13	0.209684	0.400212	0.609867		-0.574732	0.9941	1.23329	0.562856	2.70229	1.233 (0.563-2.702)
nIesEv	finn-b-ALCOLIVER	Alcoholic liver disease (ALCOLIVER) || id:finn-b-ALCOLIVER	genus.Peptococcus.id.2037	MR Egger	12	0.165736	0.510546	0.752154		-0.834935	1.16641	1.18026	0.433903	3.21044	1.18 (0.434-3.21)
nIesEv	finn-b-ALCOLIVER	Alcoholic liver disease (ALCOLIVER) || id:finn-b-ALCOLIVER	genus.Peptococcus.id.2037	Weighted median	12	-0.0241088	0.159928	0.880175		-0.337567	0.289349	0.97618	0.713504	1.33556	0.976 (0.714-1.336)
nIesEv	finn-b-ALCOLIVER	Alcoholic liver disease (ALCOLIVER) || id:finn-b-ALCOLIVER	genus.Peptococcus.id.2037	Inverse variance weighted (fixed effects)	12	-0.065058	0.119064	0.584784	0.959656	-0.298424	0.168308	0.937013	0.741987	1.1833	0.937 (0.742-1.183)
nIesEv	finn-b-ALCOLIVER	Alcoholic liver disease (ALCOLIVER) || id:finn-b-ALCOLIVER	genus.Peptococcus.id.2037	Simple mode	12	0.00322836	0.251097	0.989972		-0.488922	0.495378	1.00323	0.613287	1.64112	1.003 (0.613-1.641)
nIesEv	finn-b-ALCOLIVER	Alcoholic liver disease (ALCOLIVER) || id:finn-b-ALCOLIVER	genus.Peptococcus.id.2037	Weighted mode	12	0.0482836	0.236605	0.842026		-0.415462	0.512029	1.04947	0.660035	1.66867	1.049 (0.66-1.669)
nnD7ru	finn-b-ALCOLIVER	Alcoholic liver disease (ALCOLIVER) || id:finn-b-ALCOLIVER	genus..Eubacteriumoxidoreducensgroup.id.11339	MR Egger	5	-0.283405	0.817131	0.751622		-1.88498	1.31817	0.753215	0.151832	3.73658	0.753 (0.152-3.737)
nnD7ru	finn-b-ALCOLIVER	Alcoholic liver disease (ALCOLIVER) || id:finn-b-ALCOLIVER	genus..Eubacteriumoxidoreducensgroup.id.11339	Weighted median	5	-0.341623	0.250115	0.171982		-0.831848	0.148603	0.710616	0.435244	1.16021	0.711 (0.435-1.16)
nnD7ru	finn-b-ALCOLIVER	Alcoholic liver disease (ALCOLIVER) || id:finn-b-ALCOLIVER	genus..Eubacteriumoxidoreducensgroup.id.11339	Inverse variance weighted (fixed effects)	5	-0.299199	0.188345	0.112157	0.804899	-0.668355	0.0699565	0.741412	0.512551	1.07246	0.741 (0.513-1.072)
nnD7ru	finn-b-ALCOLIVER	Alcoholic liver disease (ALCOLIVER) || id:finn-b-ALCOLIVER	genus..Eubacteriumoxidoreducensgroup.id.11339	Simple mode	5	-0.417546	0.356073	0.306008		-1.11545	0.280356	0.658661	0.327768	1.3236	0.659 (0.328-1.324)
nnD7ru	finn-b-ALCOLIVER	Alcoholic liver disease (ALCOLIVER) || id:finn-b-ALCOLIVER	genus..Eubacteriumoxidoreducensgroup.id.11339	Weighted mode	5	-0.408826	0.33017	0.283336		-1.05596	0.238306	0.66443	0.347859	1.2691	0.664 (0.348-1.269)
NqdTjG	finn-b-ALCOLIVER	Alcoholic liver disease (ALCOLIVER) || id:finn-b-ALCOLIVER	genus.FamilyXIIIAD3011group.id.11293	MR Egger	13	1.02683	0.9023	0.279293		-0.741674	2.79534	2.79221	0.476316	16.3682	2.792 (0.476-16.368)
NqdTjG	finn-b-ALCOLIVER	Alcoholic liver disease (ALCOLIVER) || id:finn-b-ALCOLIVER	genus.FamilyXIIIAD3011group.id.11293	Weighted median	13	0.276046	0.267813	0.302662		-0.248867	0.800958	1.31791	0.779683	2.22767	1.318 (0.78-2.228)
NqdTjG	finn-b-ALCOLIVER	Alcoholic liver disease (ALCOLIVER) || id:finn-b-ALCOLIVER	genus.FamilyXIIIAD3011group.id.11293	Inverse variance weighted (fixed effects)	13	0.033202	0.191224	0.862157	0.985382	-0.341597	0.408001	1.03376	0.710634	1.50381	1.034 (0.711-1.504)
NqdTjG	finn-b-ALCOLIVER	Alcoholic liver disease (ALCOLIVER) || id:finn-b-ALCOLIVER	genus.FamilyXIIIAD3011group.id.11293	Simple mode	13	0.370524	0.468145	0.444032		-0.547041	1.28809	1.44849	0.57866	3.62585	1.448 (0.579-3.626)
NqdTjG	finn-b-ALCOLIVER	Alcoholic liver disease (ALCOLIVER) || id:finn-b-ALCOLIVER	genus.FamilyXIIIAD3011group.id.11293	Weighted mode	13	0.404546	0.517659	0.449658		-0.610066	1.41916	1.49862	0.543315	4.13364	1.499 (0.543-4.134)
OhSZ6N	finn-b-ALCOLIVER	Alcoholic liver disease (ALCOLIVER) || id:finn-b-ALCOLIVER	genus.RuminococcaceaeUCG002.id.11360	MR Egger	22	0.776708	0.382077	0.0555564		0.0278372	1.52558	2.1743	1.02823	4.5978	2.174 (1.028-4.598)
OhSZ6N	finn-b-ALCOLIVER	Alcoholic liver disease (ALCOLIVER) || id:finn-b-ALCOLIVER	genus.RuminococcaceaeUCG002.id.11360	Weighted median	22	0.399864	0.215736	0.0638119		-0.0229776	0.822706	1.49162	0.977284	2.27665	1.492 (0.977-2.277)
OhSZ6N	finn-b-ALCOLIVER	Alcoholic liver disease (ALCOLIVER) || id:finn-b-ALCOLIVER	genus.RuminococcaceaeUCG002.id.11360	Inverse variance weighted (fixed effects)	22	0.298791	0.1448	0.0390678	0.718311	0.0149827	0.582599	1.34823	1.0151	1.79069	1.348 (1.015-1.791)
OhSZ6N	finn-b-ALCOLIVER	Alcoholic liver disease (ALCOLIVER) || id:finn-b-ALCOLIVER	genus.RuminococcaceaeUCG002.id.11360	Simple mode	22	0.360896	0.361042	0.328887		-0.346748	1.06854	1.43461	0.706984	2.91112	1.435 (0.707-2.911)
OhSZ6N	finn-b-ALCOLIVER	Alcoholic liver disease (ALCOLIVER) || id:finn-b-ALCOLIVER	genus.RuminococcaceaeUCG002.id.11360	Weighted mode	22	0.397093	0.279531	0.17012		-0.150788	0.944975	1.48749	0.86003	2.57275	1.487 (0.86-2.573)
olDlSu	finn-b-ALCOLIVER	Alcoholic liver disease (ALCOLIVER) || id:finn-b-ALCOLIVER	genus..Eubacteriumnodatumgroup.id.11297	MR Egger	11	-0.374323	0.456284	0.433193		-1.26864	0.519992	0.687754	0.281214	1.68201	0.688 (0.281-1.682)
olDlSu	finn-b-ALCOLIVER	Alcoholic liver disease (ALCOLIVER) || id:finn-b-ALCOLIVER	genus..Eubacteriumnodatumgroup.id.11297	Weighted median	11	0.00928501	0.13328	0.94446		-0.251943	0.270513	1.00933	0.777289	1.31064	1.009 (0.777-1.311)
olDlSu	finn-b-ALCOLIVER	Alcoholic liver disease (ALCOLIVER) || id:finn-b-ALCOLIVER	genus..Eubacteriumnodatumgroup.id.11297	Inverse variance weighted (fixed effects)	11	0.0344369	0.102504	0.736903	0.959656	-0.16647	0.235344	1.03504	0.846648	1.26534	1.035 (0.847-1.265)
olDlSu	finn-b-ALCOLIVER	Alcoholic liver disease (ALCOLIVER) || id:finn-b-ALCOLIVER	genus..Eubacteriumnodatumgroup.id.11297	Simple mode	11	0.0182431	0.207699	0.931742		-0.388846	0.425333	1.01841	0.677838	1.5301	1.018 (0.678-1.53)
olDlSu	finn-b-ALCOLIVER	Alcoholic liver disease (ALCOLIVER) || id:finn-b-ALCOLIVER	genus..Eubacteriumnodatumgroup.id.11297	Weighted mode	11	0.00720484	0.19148	0.970726		-0.368095	0.382505	1.00723	0.692051	1.46595	1.007 (0.692-1.466)
OtCSo3	finn-b-ALCOLIVER	Alcoholic liver disease (ALCOLIVER) || id:finn-b-ALCOLIVER	genus.Alloprevotella.id.961	MR Egger	6	0.313951	1.21082	0.808211		-2.05926	2.68716	1.36882	0.127549	14.6899	1.369 (0.128-14.69)
OtCSo3	finn-b-ALCOLIVER	Alcoholic liver disease (ALCOLIVER) || id:finn-b-ALCOLIVER	genus.Alloprevotella.id.961	Weighted median	6	0.0634901	0.157967	0.687743		-0.246125	0.373106	1.06555	0.781824	1.45224	1.066 (0.782-1.452)
OtCSo3	finn-b-ALCOLIVER	Alcoholic liver disease (ALCOLIVER) || id:finn-b-ALCOLIVER	genus.Alloprevotella.id.961	Inverse variance weighted (fixed effects)	6	0.0785878	0.129877	0.545117	0.959656	-0.175971	0.333147	1.08176	0.838642	1.39535	1.082 (0.839-1.395)
OtCSo3	finn-b-ALCOLIVER	Alcoholic liver disease (ALCOLIVER) || id:finn-b-ALCOLIVER	genus.Alloprevotella.id.961	Simple mode	6	0.0762715	0.23328	0.756948		-0.380958	0.533501	1.07926	0.683207	1.70489	1.079 (0.683-1.705)
OtCSo3	finn-b-ALCOLIVER	Alcoholic liver disease (ALCOLIVER) || id:finn-b-ALCOLIVER	genus.Alloprevotella.id.961	Weighted mode	6	0.0712889	0.23477	0.773621		-0.38886	0.531438	1.07389	0.677829	1.70138	1.074 (0.678-1.701)
P9709V	finn-b-ALCOLIVER	Alcoholic liver disease (ALCOLIVER) || id:finn-b-ALCOLIVER	genus..Eubacteriumhalliigroup.id.11338	MR Egger	16	0.482378	0.347132	0.186352		-0.198002	1.16276	1.61992	0.820368	3.19874	1.62 (0.82-3.199)
P9709V	finn-b-ALCOLIVER	Alcoholic liver disease (ALCOLIVER) || id:finn-b-ALCOLIVER	genus..Eubacteriumhalliigroup.id.11338	Weighted median	16	0.141109	0.24078	0.557842		-0.33082	0.613039	1.15155	0.718334	1.84603	1.152 (0.718-1.846)
P9709V	finn-b-ALCOLIVER	Alcoholic liver disease (ALCOLIVER) || id:finn-b-ALCOLIVER	genus..Eubacteriumhalliigroup.id.11338	Inverse variance weighted (fixed effects)	16	-0.00981513	0.159762	0.951012	0.987952	-0.322948	0.303318	0.990233	0.724011	1.35435	0.99 (0.724-1.354)
P9709V	finn-b-ALCOLIVER	Alcoholic liver disease (ALCOLIVER) || id:finn-b-ALCOLIVER	genus..Eubacteriumhalliigroup.id.11338	Simple mode	16	-0.414636	0.468235	0.389847		-1.33238	0.503105	0.660581	0.263849	1.65385	0.661 (0.264-1.654)
P9709V	finn-b-ALCOLIVER	Alcoholic liver disease (ALCOLIVER) || id:finn-b-ALCOLIVER	genus..Eubacteriumhalliigroup.id.11338	Weighted mode	16	0.334394	0.417376	0.435534		-0.483662	1.15245	1.39709	0.616521	3.16594	1.397 (0.617-3.166)
pCXx5P	finn-b-ALCOLIVER	Alcoholic liver disease (ALCOLIVER) || id:finn-b-ALCOLIVER	genus.Phascolarctobacterium.id.2168	MR Egger	9	1.49597	0.945978	0.157799		-0.358145	3.35009	4.46367	0.698972	28.5052	4.464 (0.699-28.505)
pCXx5P	finn-b-ALCOLIVER	Alcoholic liver disease (ALCOLIVER) || id:finn-b-ALCOLIVER	genus.Phascolarctobacterium.id.2168	Weighted median	9	-0.0118928	0.268308	0.964645		-0.537777	0.513992	0.988178	0.584045	1.67195	0.988 (0.584-1.672)
pCXx5P	finn-b-ALCOLIVER	Alcoholic liver disease (ALCOLIVER) || id:finn-b-ALCOLIVER	genus.Phascolarctobacterium.id.2168	Inverse variance weighted (fixed effects)	9	-0.0597063	0.202396	0.767996	0.959656	-0.456403	0.336991	0.942041	0.633558	1.40073	0.942 (0.634-1.401)
pCXx5P	finn-b-ALCOLIVER	Alcoholic liver disease (ALCOLIVER) || id:finn-b-ALCOLIVER	genus.Phascolarctobacterium.id.2168	Simple mode	9	-0.0105411	0.387725	0.978976		-0.770482	0.7494	0.989514	0.46279	2.11573	0.99 (0.463-2.116)
pCXx5P	finn-b-ALCOLIVER	Alcoholic liver disease (ALCOLIVER) || id:finn-b-ALCOLIVER	genus.Phascolarctobacterium.id.2168	Weighted mode	9	-0.0286496	0.343541	0.935587		-0.701989	0.64469	0.971757	0.495598	1.9054	0.972 (0.496-1.905)
PGlGHi	finn-b-ALCOLIVER	Alcoholic liver disease (ALCOLIVER) || id:finn-b-ALCOLIVER	genus.LachnospiraceaeUCG008.id.11328	MR Egger	11	0.607902	0.71919	0.41987		-0.801712	2.01751	1.83657	0.44856	7.51961	1.837 (0.449-7.52)
PGlGHi	finn-b-ALCOLIVER	Alcoholic liver disease (ALCOLIVER) || id:finn-b-ALCOLIVER	genus.LachnospiraceaeUCG008.id.11328	Weighted median	11	0.237735	0.17468	0.173522		-0.104638	0.580108	1.26837	0.90065	1.78623	1.268 (0.901-1.786)
PGlGHi	finn-b-ALCOLIVER	Alcoholic liver disease (ALCOLIVER) || id:finn-b-ALCOLIVER	genus.LachnospiraceaeUCG008.id.11328	Inverse variance weighted (fixed effects)	11	0.271077	0.138925	0.0510269	0.718311	-0.00121509	0.543369	1.31138	0.998786	1.7218	1.311 (0.999-1.722)
PGlGHi	finn-b-ALCOLIVER	Alcoholic liver disease (ALCOLIVER) || id:finn-b-ALCOLIVER	genus.LachnospiraceaeUCG008.id.11328	Simple mode	11	0.22226	0.255007	0.403874		-0.277553	0.722074	1.2489	0.757635	2.0587	1.249 (0.758-2.059)
PGlGHi	finn-b-ALCOLIVER	Alcoholic liver disease (ALCOLIVER) || id:finn-b-ALCOLIVER	genus.LachnospiraceaeUCG008.id.11328	Weighted mode	11	0.213931	0.261776	0.432837		-0.29915	0.727012	1.23854	0.741448	2.06889	1.239 (0.741-2.069)
q1bO5E	finn-b-ALCOLIVER	Alcoholic liver disease (ALCOLIVER) || id:finn-b-ALCOLIVER	genus.Lactobacillus.id.1837	MR Egger	9	0.126221	0.432255	0.778748		-0.721	0.973441	1.13453	0.486266	2.64704	1.135 (0.486-2.647)
q1bO5E	finn-b-ALCOLIVER	Alcoholic liver disease (ALCOLIVER) || id:finn-b-ALCOLIVER	genus.Lactobacillus.id.1837	Weighted median	9	-0.0907621	0.199811	0.649656		-0.482391	0.300867	0.913235	0.617305	1.35103	0.913 (0.617-1.351)
q1bO5E	finn-b-ALCOLIVER	Alcoholic liver disease (ALCOLIVER) || id:finn-b-ALCOLIVER	genus.Lactobacillus.id.1837	Inverse variance weighted (fixed effects)	9	-0.00915129	0.140963	0.948238	0.987952	-0.285438	0.267136	0.99089	0.751685	1.30622	0.991 (0.752-1.306)
q1bO5E	finn-b-ALCOLIVER	Alcoholic liver disease (ALCOLIVER) || id:finn-b-ALCOLIVER	genus.Lactobacillus.id.1837	Simple mode	9	-0.0995717	0.304443	0.752015		-0.69628	0.497136	0.905225	0.498436	1.64401	0.905 (0.498-1.644)
q1bO5E	finn-b-ALCOLIVER	Alcoholic liver disease (ALCOLIVER) || id:finn-b-ALCOLIVER	genus.Lactobacillus.id.1837	Weighted mode	9	-0.121418	0.238305	0.624151		-0.588497	0.34566	0.885664	0.555161	1.41292	0.886 (0.555-1.413)
Q3dvBY	finn-b-ALCOLIVER	Alcoholic liver disease (ALCOLIVER) || id:finn-b-ALCOLIVER	genus.Methanobrevibacter.id.123	MR Egger	6	-0.24963	0.574872	0.686514		-1.37638	0.877119	0.779089	0.252491	2.40396	0.779 (0.252-2.404)
Q3dvBY	finn-b-ALCOLIVER	Alcoholic liver disease (ALCOLIVER) || id:finn-b-ALCOLIVER	genus.Methanobrevibacter.id.123	Weighted median	6	0.0211941	0.186574	0.909557		-0.34449	0.386878	1.02142	0.708582	1.47238	1.021 (0.709-1.472)
Q3dvBY	finn-b-ALCOLIVER	Alcoholic liver disease (ALCOLIVER) || id:finn-b-ALCOLIVER	genus.Methanobrevibacter.id.123	Inverse variance weighted (fixed effects)	6	0.0387231	0.153036	0.800243	0.970341	-0.261228	0.338674	1.03948	0.770106	1.40309	1.039 (0.77-1.403)
Q3dvBY	finn-b-ALCOLIVER	Alcoholic liver disease (ALCOLIVER) || id:finn-b-ALCOLIVER	genus.Methanobrevibacter.id.123	Simple mode	6	-0.0623935	0.271398	0.827281		-0.594334	0.469547	0.939513	0.55193	1.59927	0.94 (0.552-1.599)
Q3dvBY	finn-b-ALCOLIVER	Alcoholic liver disease (ALCOLIVER) || id:finn-b-ALCOLIVER	genus.Methanobrevibacter.id.123	Weighted mode	6	-0.00312123	0.258144	0.990821		-0.509084	0.502842	0.996884	0.601046	1.65341	0.997 (0.601-1.653)
Q46NVk	finn-b-ALCOLIVER	Alcoholic liver disease (ALCOLIVER) || id:finn-b-ALCOLIVER	genus.Intestinibacter.id.11345	MR Egger	15	0.167278	0.655207	0.802482		-1.11693	1.45148	1.18208	0.327284	4.26944	1.182 (0.327-4.269)
Q46NVk	finn-b-ALCOLIVER	Alcoholic liver disease (ALCOLIVER) || id:finn-b-ALCOLIVER	genus.Intestinibacter.id.11345	Weighted median	15	-0.0118327	0.244705	0.961433		-0.491454	0.467789	0.988237	0.611736	1.59646	0.988 (0.612-1.596)
Q46NVk	finn-b-ALCOLIVER	Alcoholic liver disease (ALCOLIVER) || id:finn-b-ALCOLIVER	genus.Intestinibacter.id.11345	Inverse variance weighted (fixed effects)	15	0.101515	0.160021	0.52583	0.959656	-0.212126	0.415155	1.10685	0.808863	1.51461	1.107 (0.809-1.515)
Q46NVk	finn-b-ALCOLIVER	Alcoholic liver disease (ALCOLIVER) || id:finn-b-ALCOLIVER	genus.Intestinibacter.id.11345	Simple mode	15	-0.281569	0.459721	0.550041		-1.18262	0.619484	0.754599	0.306474	1.85797	0.755 (0.306-1.858)
Q46NVk	finn-b-ALCOLIVER	Alcoholic liver disease (ALCOLIVER) || id:finn-b-ALCOLIVER	genus.Intestinibacter.id.11345	Weighted mode	15	-0.201367	0.426551	0.644142		-1.03741	0.634672	0.817612	0.354373	1.8864	0.818 (0.354-1.886)
qE3Gq8	finn-b-ALCOLIVER	Alcoholic liver disease (ALCOLIVER) || id:finn-b-ALCOLIVER	genus..Ruminococcustorquesgroup.id.14377	MR Egger	9	-1.65432	0.877237	0.101294		-3.37371	0.0650627	0.191222	0.0342624	1.06723	0.191 (0.034-1.067)
qE3Gq8	finn-b-ALCOLIVER	Alcoholic liver disease (ALCOLIVER) || id:finn-b-ALCOLIVER	genus..Ruminococcustorquesgroup.id.14377	Weighted median	9	-0.482813	0.338404	0.153656		-1.14609	0.180459	0.617045	0.317879	1.19777	0.617 (0.318-1.198)
qE3Gq8	finn-b-ALCOLIVER	Alcoholic liver disease (ALCOLIVER) || id:finn-b-ALCOLIVER	genus..Ruminococcustorquesgroup.id.14377	Inverse variance weighted (fixed effects)	9	-0.348755	0.26919	0.195123	0.82947	-0.876368	0.178857	0.705566	0.416292	1.19585	0.706 (0.416-1.196)
qE3Gq8	finn-b-ALCOLIVER	Alcoholic liver disease (ALCOLIVER) || id:finn-b-ALCOLIVER	genus..Ruminococcustorquesgroup.id.14377	Simple mode	9	-0.610538	0.532131	0.284391		-1.65351	0.432438	0.543058	0.191376	1.54101	0.543 (0.191-1.541)
qE3Gq8	finn-b-ALCOLIVER	Alcoholic liver disease (ALCOLIVER) || id:finn-b-ALCOLIVER	genus..Ruminococcustorquesgroup.id.14377	Weighted mode	9	-0.523483	0.53781	0.358883		-1.57759	0.530626	0.592454	0.206472	1.7	0.592 (0.206-1.7)
qENAoR	finn-b-ALCOLIVER	Alcoholic liver disease (ALCOLIVER) || id:finn-b-ALCOLIVER	genus.Victivallis.id.2256	MR Egger	10	-0.00705415	0.83489	0.993465		-1.64344	1.62933	0.992971	0.193314	5.10045	0.993 (0.193-5.1)
qENAoR	finn-b-ALCOLIVER	Alcoholic liver disease (ALCOLIVER) || id:finn-b-ALCOLIVER	genus.Victivallis.id.2256	Weighted median	10	0.197201	0.136565	0.148738		-0.0704671	0.464868	1.21799	0.931958	1.5918	1.218 (0.932-1.592)
qENAoR	finn-b-ALCOLIVER	Alcoholic liver disease (ALCOLIVER) || id:finn-b-ALCOLIVER	genus.Victivallis.id.2256	Inverse variance weighted (fixed effects)	10	0.168475	0.109514	0.123954	0.804899	-0.0461724	0.383123	1.1835	0.954877	1.46686	1.183 (0.955-1.467)
qENAoR	finn-b-ALCOLIVER	Alcoholic liver disease (ALCOLIVER) || id:finn-b-ALCOLIVER	genus.Victivallis.id.2256	Simple mode	10	0.244654	0.210556	0.275144		-0.168035	0.657344	1.27718	0.845324	1.92966	1.277 (0.845-1.93)
qENAoR	finn-b-ALCOLIVER	Alcoholic liver disease (ALCOLIVER) || id:finn-b-ALCOLIVER	genus.Victivallis.id.2256	Weighted mode	10	0.261512	0.194302	0.211255		-0.119321	0.642345	1.29889	0.887523	1.90093	1.299 (0.888-1.901)
QGrGNV	finn-b-ALCOLIVER	Alcoholic liver disease (ALCOLIVER) || id:finn-b-ALCOLIVER	genus.Haemophilus.id.3698	MR Egger	9	0.0828228	0.353618	0.82152		-0.610268	0.775913	1.08635	0.543205	2.17258	1.086 (0.543-2.173)
QGrGNV	finn-b-ALCOLIVER	Alcoholic liver disease (ALCOLIVER) || id:finn-b-ALCOLIVER	genus.Haemophilus.id.3698	Weighted median	9	0.154397	0.201427	0.443371		-0.240401	0.549195	1.16695	0.786313	1.73186	1.167 (0.786-1.732)
QGrGNV	finn-b-ALCOLIVER	Alcoholic liver disease (ALCOLIVER) || id:finn-b-ALCOLIVER	genus.Haemophilus.id.3698	Inverse variance weighted (fixed effects)	9	0.0905171	0.15806	0.566864	0.959656	-0.21928	0.400314	1.09474	0.803097	1.49229	1.095 (0.803-1.492)
QGrGNV	finn-b-ALCOLIVER	Alcoholic liver disease (ALCOLIVER) || id:finn-b-ALCOLIVER	genus.Haemophilus.id.3698	Simple mode	9	0.196573	0.295741	0.524948		-0.383079	0.776225	1.21722	0.681759	2.17325	1.217 (0.682-2.173)
QGrGNV	finn-b-ALCOLIVER	Alcoholic liver disease (ALCOLIVER) || id:finn-b-ALCOLIVER	genus.Haemophilus.id.3698	Weighted mode	9	0.196573	0.2597	0.470798		-0.312439	0.705585	1.21722	0.73166	2.02503	1.217 (0.732-2.025)
QjakFr	finn-b-ALCOLIVER	Alcoholic liver disease (ALCOLIVER) || id:finn-b-ALCOLIVER	genus.LachnospiraceaeFCS020group.id.11314	MR Egger	12	-0.772738	0.493561	0.148502		-1.74012	0.194642	0.461747	0.1755	1.21488	0.462 (0.175-1.215)
QjakFr	finn-b-ALCOLIVER	Alcoholic liver disease (ALCOLIVER) || id:finn-b-ALCOLIVER	genus.LachnospiraceaeFCS020group.id.11314	Weighted median	12	-0.0927874	0.252088	0.712817		-0.58688	0.401305	0.911387	0.556059	1.49377	0.911 (0.556-1.494)
QjakFr	finn-b-ALCOLIVER	Alcoholic liver disease (ALCOLIVER) || id:finn-b-ALCOLIVER	genus.LachnospiraceaeFCS020group.id.11314	Inverse variance weighted (fixed effects)	12	-0.0304014	0.184979	0.869455	0.985382	-0.39296	0.332157	0.970056	0.675056	1.39397	0.97 (0.675-1.394)
QjakFr	finn-b-ALCOLIVER	Alcoholic liver disease (ALCOLIVER) || id:finn-b-ALCOLIVER	genus.LachnospiraceaeFCS020group.id.11314	Simple mode	12	0.378303	0.437607	0.405781		-0.479406	1.23601	1.45981	0.619151	3.44186	1.46 (0.619-3.442)
QjakFr	finn-b-ALCOLIVER	Alcoholic liver disease (ALCOLIVER) || id:finn-b-ALCOLIVER	genus.LachnospiraceaeFCS020group.id.11314	Weighted mode	12	-0.298192	0.414757	0.48716		-1.11112	0.514732	0.742159	0.329191	1.67319	0.742 (0.329-1.673)
Qyd7XB	finn-b-ALCOLIVER	Alcoholic liver disease (ALCOLIVER) || id:finn-b-ALCOLIVER	genus..Eubacteriumxylanophilumgroup.id.14375	MR Egger	9	1.11276	0.600338	0.106211		-0.0639004	2.28942	3.04275	0.938098	9.86924	3.043 (0.938-9.869)
Qyd7XB	finn-b-ALCOLIVER	Alcoholic liver disease (ALCOLIVER) || id:finn-b-ALCOLIVER	genus..Eubacteriumxylanophilumgroup.id.14375	Weighted median	9	0.103348	0.265199	0.696758		-0.416442	0.623139	1.10888	0.659389	1.86477	1.109 (0.659-1.865)
Qyd7XB	finn-b-ALCOLIVER	Alcoholic liver disease (ALCOLIVER) || id:finn-b-ALCOLIVER	genus..Eubacteriumxylanophilumgroup.id.14375	Inverse variance weighted (fixed effects)	9	0.13772	0.200873	0.492961	0.959656	-0.255991	0.531431	1.14765	0.774149	1.70136	1.148 (0.774-1.701)
Qyd7XB	finn-b-ALCOLIVER	Alcoholic liver disease (ALCOLIVER) || id:finn-b-ALCOLIVER	genus..Eubacteriumxylanophilumgroup.id.14375	Simple mode	9	0.028361	0.426373	0.948599		-0.80733	0.864052	1.02877	0.446047	2.37276	1.029 (0.446-2.373)
Qyd7XB	finn-b-ALCOLIVER	Alcoholic liver disease (ALCOLIVER) || id:finn-b-ALCOLIVER	genus..Eubacteriumxylanophilumgroup.id.14375	Weighted mode	9	0.0405392	0.469402	0.9333		-0.879489	0.960568	1.04137	0.414995	2.61318	1.041 (0.415-2.613)
R6RQXL	finn-b-ALCOLIVER	Alcoholic liver disease (ALCOLIVER) || id:finn-b-ALCOLIVER	genus..Ruminococcusgnavusgroup.id.14376	MR Egger	12	-0.570873	0.745699	0.461628		-2.03244	0.890697	0.565032	0.131015	2.43683	0.565 (0.131-2.437)
R6RQXL	finn-b-ALCOLIVER	Alcoholic liver disease (ALCOLIVER) || id:finn-b-ALCOLIVER	genus..Ruminococcusgnavusgroup.id.14376	Weighted median	12	-0.226072	0.193544	0.24278		-0.605418	0.153274	0.797661	0.545846	1.16564	0.798 (0.546-1.166)
R6RQXL	finn-b-ALCOLIVER	Alcoholic liver disease (ALCOLIVER) || id:finn-b-ALCOLIVER	genus..Ruminococcusgnavusgroup.id.14376	Inverse variance weighted (fixed effects)	12	0.0728115	0.131242	0.579038	0.959656	-0.184422	0.330045	1.07553	0.831585	1.39103	1.076 (0.832-1.391)
R6RQXL	finn-b-ALCOLIVER	Alcoholic liver disease (ALCOLIVER) || id:finn-b-ALCOLIVER	genus..Ruminococcusgnavusgroup.id.14376	Simple mode	12	-0.260461	0.325693	0.440804		-0.89882	0.377897	0.770696	0.40705	1.45921	0.771 (0.407-1.459)
R6RQXL	finn-b-ALCOLIVER	Alcoholic liver disease (ALCOLIVER) || id:finn-b-ALCOLIVER	genus..Ruminococcusgnavusgroup.id.14376	Weighted mode	12	-0.265391	0.316921	0.420187		-0.886557	0.355774	0.766906	0.412072	1.42729	0.767 (0.412-1.427)
R7oLoV	finn-b-ALCOLIVER	Alcoholic liver disease (ALCOLIVER) || id:finn-b-ALCOLIVER	genus.RuminococcaceaeUCG011.id.11368	MR Egger	8	0.0382582	0.615062	0.952422		-1.16726	1.24378	1.039	0.311218	3.4687	1.039 (0.311-3.469)
R7oLoV	finn-b-ALCOLIVER	Alcoholic liver disease (ALCOLIVER) || id:finn-b-ALCOLIVER	genus.RuminococcaceaeUCG011.id.11368	Weighted median	8	0.0149381	0.163054	0.927004		-0.304648	0.334524	1.01505	0.737383	1.39727	1.015 (0.737-1.397)
R7oLoV	finn-b-ALCOLIVER	Alcoholic liver disease (ALCOLIVER) || id:finn-b-ALCOLIVER	genus.RuminococcaceaeUCG011.id.11368	Inverse variance weighted (fixed effects)	8	0.0404832	0.117846	0.731203	0.959656	-0.190495	0.271462	1.04131	0.82655	1.31188	1.041 (0.827-1.312)
R7oLoV	finn-b-ALCOLIVER	Alcoholic liver disease (ALCOLIVER) || id:finn-b-ALCOLIVER	genus.RuminococcaceaeUCG011.id.11368	Simple mode	8	0.338047	0.288965	0.280345		-0.228325	0.904419	1.40221	0.795865	2.4705	1.402 (0.796-2.47)
R7oLoV	finn-b-ALCOLIVER	Alcoholic liver disease (ALCOLIVER) || id:finn-b-ALCOLIVER	genus.RuminococcaceaeUCG011.id.11368	Weighted mode	8	-0.195576	0.250645	0.460786		-0.68684	0.295688	0.822361	0.503163	1.34405	0.822 (0.503-1.344)
RKlTkD	finn-b-ALCOLIVER	Alcoholic liver disease (ALCOLIVER) || id:finn-b-ALCOLIVER	genus.Bifidobacterium.id.436	MR Egger	13	0.343302	0.413538	0.4241		-0.467233	1.15384	1.4096	0.626734	3.17034	1.41 (0.627-3.17)
RKlTkD	finn-b-ALCOLIVER	Alcoholic liver disease (ALCOLIVER) || id:finn-b-ALCOLIVER	genus.Bifidobacterium.id.436	Weighted median	13	0.247783	0.221426	0.263127		-0.186213	0.681778	1.28118	0.830097	1.97739	1.281 (0.83-1.977)
RKlTkD	finn-b-ALCOLIVER	Alcoholic liver disease (ALCOLIVER) || id:finn-b-ALCOLIVER	genus.Bifidobacterium.id.436	Inverse variance weighted (fixed effects)	13	0.0520856	0.162708	0.748879	0.959656	-0.266822	0.370993	1.05347	0.76581	1.44917	1.053 (0.766-1.449)
RKlTkD	finn-b-ALCOLIVER	Alcoholic liver disease (ALCOLIVER) || id:finn-b-ALCOLIVER	genus.Bifidobacterium.id.436	Simple mode	13	0.029258	0.39703	0.942469		-0.748921	0.807437	1.02969	0.472877	2.24215	1.03 (0.473-2.242)
RKlTkD	finn-b-ALCOLIVER	Alcoholic liver disease (ALCOLIVER) || id:finn-b-ALCOLIVER	genus.Bifidobacterium.id.436	Weighted mode	13	0.254175	0.253844	0.336444		-0.243359	0.751708	1.2894	0.78399	2.12062	1.289 (0.784-2.121)
rlb7o5	finn-b-ALCOLIVER	Alcoholic liver disease (ALCOLIVER) || id:finn-b-ALCOLIVER	genus..Eubacteriumcoprostanoligenesgroup.id.11375	MR Egger	13	-0.378853	0.851513	0.665007		-2.04782	1.29011	0.684646	0.129016	3.63319	0.685 (0.129-3.633)
rlb7o5	finn-b-ALCOLIVER	Alcoholic liver disease (ALCOLIVER) || id:finn-b-ALCOLIVER	genus..Eubacteriumcoprostanoligenesgroup.id.11375	Weighted median	13	-0.197491	0.290503	0.496617		-0.766877	0.371896	0.820788	0.464461	1.45048	0.821 (0.464-1.45)
rlb7o5	finn-b-ALCOLIVER	Alcoholic liver disease (ALCOLIVER) || id:finn-b-ALCOLIVER	genus..Eubacteriumcoprostanoligenesgroup.id.11375	Inverse variance weighted (fixed effects)	13	-0.155385	0.217329	0.474624	0.959656	-0.58135	0.27058	0.856086	0.559143	1.31072	0.856 (0.559-1.311)
rlb7o5	finn-b-ALCOLIVER	Alcoholic liver disease (ALCOLIVER) || id:finn-b-ALCOLIVER	genus..Eubacteriumcoprostanoligenesgroup.id.11375	Simple mode	13	-0.347332	0.466058	0.470464		-1.26081	0.566142	0.706571	0.283426	1.76146	0.707 (0.283-1.761)
rlb7o5	finn-b-ALCOLIVER	Alcoholic liver disease (ALCOLIVER) || id:finn-b-ALCOLIVER	genus..Eubacteriumcoprostanoligenesgroup.id.11375	Weighted mode	13	-0.255525	0.469987	0.596615		-1.1767	0.665651	0.77451	0.308294	1.94576	0.775 (0.308-1.946)
RmoHnu	finn-b-ALCOLIVER	Alcoholic liver disease (ALCOLIVER) || id:finn-b-ALCOLIVER	genus.Ruminiclostridium9.id.11357	MR Egger	8	0.663988	1.28269	0.623225		-1.85008	3.17806	1.94252	0.157224	24.0001	1.943 (0.157-24)
RmoHnu	finn-b-ALCOLIVER	Alcoholic liver disease (ALCOLIVER) || id:finn-b-ALCOLIVER	genus.Ruminiclostridium9.id.11357	Weighted median	8	-0.705559	0.359283	0.0495537		-1.40975	-0.00136412	0.493832	0.244203	0.998637	0.494 (0.244-0.999)
RmoHnu	finn-b-ALCOLIVER	Alcoholic liver disease (ALCOLIVER) || id:finn-b-ALCOLIVER	genus.Ruminiclostridium9.id.11357	Inverse variance weighted (fixed effects)	8	-0.714432	0.268098	0.00770313	0.606893	-1.2399	-0.188959	0.48947	0.289412	0.82782	0.489 (0.289-0.828)
RmoHnu	finn-b-ALCOLIVER	Alcoholic liver disease (ALCOLIVER) || id:finn-b-ALCOLIVER	genus.Ruminiclostridium9.id.11357	Simple mode	8	-0.811562	0.52687	0.167373		-1.84423	0.221103	0.444164	0.158148	1.24745	0.444 (0.158-1.247)
RmoHnu	finn-b-ALCOLIVER	Alcoholic liver disease (ALCOLIVER) || id:finn-b-ALCOLIVER	genus.Ruminiclostridium9.id.11357	Weighted mode	8	-0.305842	0.529393	0.581551		-1.34345	0.731769	0.736503	0.260943	2.07875	0.737 (0.261-2.079)
Rv99Lm	finn-b-ALCOLIVER	Alcoholic liver disease (ALCOLIVER) || id:finn-b-ALCOLIVER	genus..Eubacteriumbrachygroup.id.11296	MR Egger	10	0.20024	0.553611	0.726945		-0.884838	1.28532	1.2217	0.412781	3.61582	1.222 (0.413-3.616)
Rv99Lm	finn-b-ALCOLIVER	Alcoholic liver disease (ALCOLIVER) || id:finn-b-ALCOLIVER	genus..Eubacteriumbrachygroup.id.11296	Weighted median	10	0.0168158	0.162584	0.917623		-0.301848	0.33548	1.01696	0.73945	1.39861	1.017 (0.739-1.399)
Rv99Lm	finn-b-ALCOLIVER	Alcoholic liver disease (ALCOLIVER) || id:finn-b-ALCOLIVER	genus..Eubacteriumbrachygroup.id.11296	Inverse variance weighted (fixed effects)	10	-0.0214301	0.117818	0.855667	0.985382	-0.252353	0.209493	0.978798	0.77697	1.23305	0.979 (0.777-1.233)
Rv99Lm	finn-b-ALCOLIVER	Alcoholic liver disease (ALCOLIVER) || id:finn-b-ALCOLIVER	genus..Eubacteriumbrachygroup.id.11296	Simple mode	10	0.21318	0.302977	0.499469		-0.380656	0.807015	1.23761	0.683413	2.24121	1.238 (0.683-2.241)
Rv99Lm	finn-b-ALCOLIVER	Alcoholic liver disease (ALCOLIVER) || id:finn-b-ALCOLIVER	genus..Eubacteriumbrachygroup.id.11296	Weighted mode	10	0.164771	0.25448	0.533487		-0.33401	0.663552	1.17912	0.716046	1.94168	1.179 (0.716-1.942)
sF7W2L	finn-b-ALCOLIVER	Alcoholic liver disease (ALCOLIVER) || id:finn-b-ALCOLIVER	genus.Howardella.id.2000	MR Egger	9	-0.0493251	0.438163	0.91353		-0.908124	0.809474	0.951872	0.40328	2.24672	0.952 (0.403-2.247)
sF7W2L	finn-b-ALCOLIVER	Alcoholic liver disease (ALCOLIVER) || id:finn-b-ALCOLIVER	genus.Howardella.id.2000	Weighted median	9	0.033682	0.13776	0.806845		-0.236327	0.303691	1.03426	0.789522	1.35485	1.034 (0.79-1.355)
sF7W2L	finn-b-ALCOLIVER	Alcoholic liver disease (ALCOLIVER) || id:finn-b-ALCOLIVER	genus.Howardella.id.2000	Inverse variance weighted (fixed effects)	9	0.0487583	0.110249	0.658305	0.959656	-0.16733	0.264847	1.04997	0.84592	1.30323	1.05 (0.846-1.303)
sF7W2L	finn-b-ALCOLIVER	Alcoholic liver disease (ALCOLIVER) || id:finn-b-ALCOLIVER	genus.Howardella.id.2000	Simple mode	9	0.019941	0.218674	0.929583		-0.408659	0.448541	1.02014	0.664541	1.56603	1.02 (0.665-1.566)
sF7W2L	finn-b-ALCOLIVER	Alcoholic liver disease (ALCOLIVER) || id:finn-b-ALCOLIVER	genus.Howardella.id.2000	Weighted mode	9	-0.0703438	0.207702	0.743571		-0.47744	0.336752	0.932073	0.62037	1.40039	0.932 (0.62-1.4)
tbXTaX	finn-b-ALCOLIVER	Alcoholic liver disease (ALCOLIVER) || id:finn-b-ALCOLIVER	genus.ChristensenellaceaeR.7group.id.11283	MR Egger	9	-0.555574	0.822462	0.52104		-2.1676	1.05645	0.573743	0.114452	2.87615	0.574 (0.114-2.876)
tbXTaX	finn-b-ALCOLIVER	Alcoholic liver disease (ALCOLIVER) || id:finn-b-ALCOLIVER	genus.ChristensenellaceaeR.7group.id.11283	Weighted median	9	0.222853	0.33101	0.500788		-0.425926	0.871632	1.24964	0.653165	2.39081	1.25 (0.653-2.391)
tbXTaX	finn-b-ALCOLIVER	Alcoholic liver disease (ALCOLIVER) || id:finn-b-ALCOLIVER	genus.ChristensenellaceaeR.7group.id.11283	Inverse variance weighted (fixed effects)	9	0.215753	0.251469	0.390907	0.959656	-0.277125	0.708632	1.2408	0.75796	2.03121	1.241 (0.758-2.031)
tbXTaX	finn-b-ALCOLIVER	Alcoholic liver disease (ALCOLIVER) || id:finn-b-ALCOLIVER	genus.ChristensenellaceaeR.7group.id.11283	Simple mode	9	0.252806	0.510644	0.633858		-0.748055	1.25367	1.28763	0.473286	3.50317	1.288 (0.473-3.503)
tbXTaX	finn-b-ALCOLIVER	Alcoholic liver disease (ALCOLIVER) || id:finn-b-ALCOLIVER	genus.ChristensenellaceaeR.7group.id.11283	Weighted mode	9	0.210284	0.481889	0.674102		-0.734219	1.15479	1.23403	0.47988	3.17335	1.234 (0.48-3.173)
TGrzdF	finn-b-ALCOLIVER	Alcoholic liver disease (ALCOLIVER) || id:finn-b-ALCOLIVER	genus..Eubacteriumfissicatenagroup.id.14373	MR Egger	9	0.730134	0.651784	0.299582		-0.547363	2.00763	2.07536	0.578473	7.44566	2.075 (0.578-7.446)
TGrzdF	finn-b-ALCOLIVER	Alcoholic liver disease (ALCOLIVER) || id:finn-b-ALCOLIVER	genus..Eubacteriumfissicatenagroup.id.14373	Weighted median	9	-0.0251561	0.162409	0.876905		-0.343478	0.293166	0.975158	0.709299	1.34066	0.975 (0.709-1.341)
TGrzdF	finn-b-ALCOLIVER	Alcoholic liver disease (ALCOLIVER) || id:finn-b-ALCOLIVER	genus..Eubacteriumfissicatenagroup.id.14373	Inverse variance weighted (fixed effects)	9	0.051233	0.12546	0.683009	0.959656	-0.194669	0.297135	1.05257	0.823107	1.346	1.053 (0.823-1.346)
TGrzdF	finn-b-ALCOLIVER	Alcoholic liver disease (ALCOLIVER) || id:finn-b-ALCOLIVER	genus..Eubacteriumfissicatenagroup.id.14373	Simple mode	9	-0.0982146	0.277149	0.732218		-0.641427	0.444998	0.906454	0.526541	1.56049	0.906 (0.527-1.56)
TGrzdF	finn-b-ALCOLIVER	Alcoholic liver disease (ALCOLIVER) || id:finn-b-ALCOLIVER	genus..Eubacteriumfissicatenagroup.id.14373	Weighted mode	9	-0.109223	0.259235	0.684607		-0.617323	0.398877	0.89653	0.539387	1.49015	0.897 (0.539-1.49)
tkl5vG	finn-b-ALCOLIVER	Alcoholic liver disease (ALCOLIVER) || id:finn-b-ALCOLIVER	genus.Slackia.id.825	MR Egger	6	-0.237525	1.73596	0.897778		-3.64	3.16495	0.788577	0.0262522	23.6876	0.789 (0.026-23.688)
tkl5vG	finn-b-ALCOLIVER	Alcoholic liver disease (ALCOLIVER) || id:finn-b-ALCOLIVER	genus.Slackia.id.825	Weighted median	6	-0.158638	0.261158	0.543559		-0.670508	0.353232	0.853305	0.511449	1.42366	0.853 (0.511-1.424)
tkl5vG	finn-b-ALCOLIVER	Alcoholic liver disease (ALCOLIVER) || id:finn-b-ALCOLIVER	genus.Slackia.id.825	Inverse variance weighted (fixed effects)	6	-0.191403	0.192018	0.318864	0.959656	-0.567758	0.184953	0.8258	0.566795	1.20316	0.826 (0.567-1.203)
tkl5vG	finn-b-ALCOLIVER	Alcoholic liver disease (ALCOLIVER) || id:finn-b-ALCOLIVER	genus.Slackia.id.825	Simple mode	6	0.340277	0.497615	0.524489		-0.635049	1.3156	1.40534	0.529909	3.727	1.405 (0.53-3.727)
tkl5vG	finn-b-ALCOLIVER	Alcoholic liver disease (ALCOLIVER) || id:finn-b-ALCOLIVER	genus.Slackia.id.825	Weighted mode	6	0.297652	0.453953	0.540991		-0.592096	1.1874	1.34669	0.553167	3.27854	1.347 (0.553-3.279)
TlODZI	finn-b-ALCOLIVER	Alcoholic liver disease (ALCOLIVER) || id:finn-b-ALCOLIVER	genus.RuminococcaceaeUCG004.id.11362	MR Egger	11	-0.0292183	0.933308	0.975709		-1.8585	1.80007	0.971204	0.155906	6.05004	0.971 (0.156-6.05)
TlODZI	finn-b-ALCOLIVER	Alcoholic liver disease (ALCOLIVER) || id:finn-b-ALCOLIVER	genus.RuminococcaceaeUCG004.id.11362	Weighted median	11	-0.0518993	0.214266	0.80861		-0.47186	0.368061	0.949424	0.623841	1.44493	0.949 (0.624-1.445)
TlODZI	finn-b-ALCOLIVER	Alcoholic liver disease (ALCOLIVER) || id:finn-b-ALCOLIVER	genus.RuminococcaceaeUCG004.id.11362	Inverse variance weighted (fixed effects)	11	-0.0121227	0.168069	0.942499	0.987952	-0.341538	0.317292	0.98795	0.710677	1.3734	0.988 (0.711-1.373)
TlODZI	finn-b-ALCOLIVER	Alcoholic liver disease (ALCOLIVER) || id:finn-b-ALCOLIVER	genus.RuminococcaceaeUCG004.id.11362	Simple mode	11	-0.221236	0.344587	0.535292		-0.896627	0.454155	0.801527	0.407943	1.57484	0.802 (0.408-1.575)
TlODZI	finn-b-ALCOLIVER	Alcoholic liver disease (ALCOLIVER) || id:finn-b-ALCOLIVER	genus.RuminococcaceaeUCG004.id.11362	Weighted mode	11	-0.221236	0.355246	0.547375		-0.917518	0.475046	0.801527	0.399509	1.60809	0.802 (0.4-1.608)
TQSpiB	finn-b-ALCOLIVER	Alcoholic liver disease (ALCOLIVER) || id:finn-b-ALCOLIVER	genus.LachnospiraceaeUCG004.id.11324	MR Egger	12	-2.13889	0.85657	0.0316065		-3.81777	-0.460015	0.117785	0.0219768	0.631274	0.118 (0.022-0.631)
TQSpiB	finn-b-ALCOLIVER	Alcoholic liver disease (ALCOLIVER) || id:finn-b-ALCOLIVER	genus.LachnospiraceaeUCG004.id.11324	Weighted median	12	-0.206954	0.288344	0.472922		-0.772107	0.3582	0.813057	0.462039	1.43075	0.813 (0.462-1.431)
TQSpiB	finn-b-ALCOLIVER	Alcoholic liver disease (ALCOLIVER) || id:finn-b-ALCOLIVER	genus.LachnospiraceaeUCG004.id.11324	Inverse variance weighted (fixed effects)	12	-0.310123	0.205318	0.130928	0.804899	-0.712547	0.0923	0.733357	0.490394	1.09669	0.733 (0.49-1.097)
TQSpiB	finn-b-ALCOLIVER	Alcoholic liver disease (ALCOLIVER) || id:finn-b-ALCOLIVER	genus.LachnospiraceaeUCG004.id.11324	Simple mode	12	-0.166336	0.435896	0.71003		-1.02069	0.68802	0.846762	0.360346	1.98977	0.847 (0.36-1.99)
TQSpiB	finn-b-ALCOLIVER	Alcoholic liver disease (ALCOLIVER) || id:finn-b-ALCOLIVER	genus.LachnospiraceaeUCG004.id.11324	Weighted mode	12	-0.159517	0.405505	0.701556		-0.954306	0.635271	0.852555	0.385079	1.88753	0.853 (0.385-1.888)
TUj4LC	finn-b-ALCOLIVER	Alcoholic liver disease (ALCOLIVER) || id:finn-b-ALCOLIVER	genus.LachnospiraceaeNC2004group.id.11316	MR Egger	9	-0.212654	0.61615	0.740132		-1.42031	0.994999	0.808436	0.24164	2.70472	0.808 (0.242-2.705)
TUj4LC	finn-b-ALCOLIVER	Alcoholic liver disease (ALCOLIVER) || id:finn-b-ALCOLIVER	genus.LachnospiraceaeNC2004group.id.11316	Weighted median	9	-0.0746394	0.205135	0.715967		-0.476705	0.327426	0.928078	0.620826	1.38739	0.928 (0.621-1.387)
TUj4LC	finn-b-ALCOLIVER	Alcoholic liver disease (ALCOLIVER) || id:finn-b-ALCOLIVER	genus.LachnospiraceaeNC2004group.id.11316	Inverse variance weighted (fixed effects)	9	-0.0184488	0.151561	0.903117	0.987952	-0.315509	0.278612	0.98172	0.729417	1.32129	0.982 (0.729-1.321)
TUj4LC	finn-b-ALCOLIVER	Alcoholic liver disease (ALCOLIVER) || id:finn-b-ALCOLIVER	genus.LachnospiraceaeNC2004group.id.11316	Simple mode	9	-0.288515	0.346897	0.429702		-0.968432	0.391403	0.749376	0.379678	1.47905	0.749 (0.38-1.479)
TUj4LC	finn-b-ALCOLIVER	Alcoholic liver disease (ALCOLIVER) || id:finn-b-ALCOLIVER	genus.LachnospiraceaeNC2004group.id.11316	Weighted mode	9	-0.274008	0.3243	0.422701		-0.909635	0.361619	0.760326	0.402671	1.43565	0.76 (0.403-1.436)
uHEy8Q	finn-b-ALCOLIVER	Alcoholic liver disease (ALCOLIVER) || id:finn-b-ALCOLIVER	genus.Akkermansia.id.4037	MR Egger	11	0.214084	0.610906	0.734073		-0.983291	1.41146	1.23873	0.374078	4.10194	1.239 (0.374-4.102)
uHEy8Q	finn-b-ALCOLIVER	Alcoholic liver disease (ALCOLIVER) || id:finn-b-ALCOLIVER	genus.Akkermansia.id.4037	Weighted median	11	-0.0937248	0.245728	0.702895		-0.575352	0.387903	0.910533	0.562507	1.47389	0.911 (0.563-1.474)
uHEy8Q	finn-b-ALCOLIVER	Alcoholic liver disease (ALCOLIVER) || id:finn-b-ALCOLIVER	genus.Akkermansia.id.4037	Inverse variance weighted (fixed effects)	11	-0.119773	0.182506	0.511651	0.959656	-0.477485	0.237939	0.887122	0.620342	1.26863	0.887 (0.62-1.269)
uHEy8Q	finn-b-ALCOLIVER	Alcoholic liver disease (ALCOLIVER) || id:finn-b-ALCOLIVER	genus.Akkermansia.id.4037	Simple mode	11	-0.0431456	0.391686	0.914467		-0.810851	0.72456	0.957772	0.44448	2.06382	0.958 (0.444-2.064)
uHEy8Q	finn-b-ALCOLIVER	Alcoholic liver disease (ALCOLIVER) || id:finn-b-ALCOLIVER	genus.Akkermansia.id.4037	Weighted mode	11	-0.0594016	0.346662	0.867364		-0.73886	0.620057	0.942328	0.477658	1.85903	0.942 (0.478-1.859)
uQYGEB	finn-b-ALCOLIVER	Alcoholic liver disease (ALCOLIVER) || id:finn-b-ALCOLIVER	genus.Parabacteroides.id.954	MR Egger	5	2.16415	1.95928	0.349985		-1.67605	6.00435	8.70719	0.187112	405.186	8.707 (0.187-405.186)
uQYGEB	finn-b-ALCOLIVER	Alcoholic liver disease (ALCOLIVER) || id:finn-b-ALCOLIVER	genus.Parabacteroides.id.954	Weighted median	5	-0.0615817	0.398793	0.877278		-0.843215	0.720052	0.940276	0.430325	2.05454	0.94 (0.43-2.055)
uQYGEB	finn-b-ALCOLIVER	Alcoholic liver disease (ALCOLIVER) || id:finn-b-ALCOLIVER	genus.Parabacteroides.id.954	Inverse variance weighted (fixed effects)	5	-0.23726	0.315717	0.452356	0.959656	-0.856066	0.381547	0.788786	0.42483	1.46455	0.789 (0.425-1.465)
uQYGEB	finn-b-ALCOLIVER	Alcoholic liver disease (ALCOLIVER) || id:finn-b-ALCOLIVER	genus.Parabacteroides.id.954	Simple mode	5	0.0289441	0.53031	0.959091		-1.01046	1.06835	1.02937	0.36405	2.91058	1.029 (0.364-2.911)
uQYGEB	finn-b-ALCOLIVER	Alcoholic liver disease (ALCOLIVER) || id:finn-b-ALCOLIVER	genus.Parabacteroides.id.954	Weighted mode	5	0.0108733	0.501455	0.983739		-0.971979	0.993725	1.01093	0.378334	2.70128	1.011 (0.378-2.701)
UYJxH8	finn-b-ALCOLIVER	Alcoholic liver disease (ALCOLIVER) || id:finn-b-ALCOLIVER	genus.Butyrivibrio.id.1993	MR Egger	15	-0.246949	0.367347	0.513197		-0.966949	0.473052	0.781181	0.380241	1.60488	0.781 (0.38-1.605)
UYJxH8	finn-b-ALCOLIVER	Alcoholic liver disease (ALCOLIVER) || id:finn-b-ALCOLIVER	genus.Butyrivibrio.id.1993	Weighted median	15	-0.0192042	0.114588	0.866903		-0.243797	0.205388	0.980979	0.783647	1.228	0.981 (0.784-1.228)
UYJxH8	finn-b-ALCOLIVER	Alcoholic liver disease (ALCOLIVER) || id:finn-b-ALCOLIVER	genus.Butyrivibrio.id.1993	Inverse variance weighted (fixed effects)	15	-0.0328892	0.0853931	0.700126	0.959656	-0.20026	0.134481	0.967646	0.818518	1.14394	0.968 (0.819-1.144)
UYJxH8	finn-b-ALCOLIVER	Alcoholic liver disease (ALCOLIVER) || id:finn-b-ALCOLIVER	genus.Butyrivibrio.id.1993	Simple mode	15	0.190339	0.208874	0.377581		-0.219054	0.599732	1.20966	0.803278	1.82163	1.21 (0.803-1.822)
UYJxH8	finn-b-ALCOLIVER	Alcoholic liver disease (ALCOLIVER) || id:finn-b-ALCOLIVER	genus.Butyrivibrio.id.1993	Weighted mode	15	-0.0724791	0.189473	0.707813		-0.443846	0.298888	0.930085	0.641564	1.34836	0.93 (0.642-1.348)
Vd8Fsi	finn-b-ALCOLIVER	Alcoholic liver disease (ALCOLIVER) || id:finn-b-ALCOLIVER	genus.Bacteroides.id.918	MR Egger	9	0.0144378	1.26605	0.99122		-2.46703	2.4959	1.01454	0.0848365	12.1327	1.015 (0.085-12.133)
Vd8Fsi	finn-b-ALCOLIVER	Alcoholic liver disease (ALCOLIVER) || id:finn-b-ALCOLIVER	genus.Bacteroides.id.918	Weighted median	9	-0.25971	0.313876	0.407994		-0.874906	0.355487	0.771275	0.416901	1.42688	0.771 (0.417-1.427)
Vd8Fsi	finn-b-ALCOLIVER	Alcoholic liver disease (ALCOLIVER) || id:finn-b-ALCOLIVER	genus.Bacteroides.id.918	Inverse variance weighted (fixed effects)	9	-0.309478	0.243827	0.204351	0.82947	-0.78738	0.168423	0.73383	0.455036	1.18344	0.734 (0.455-1.183)
Vd8Fsi	finn-b-ALCOLIVER	Alcoholic liver disease (ALCOLIVER) || id:finn-b-ALCOLIVER	genus.Bacteroides.id.918	Simple mode	9	-0.293531	0.4327	0.516675		-1.14162	0.55456	0.745626	0.3193	1.74118	0.746 (0.319-1.741)
Vd8Fsi	finn-b-ALCOLIVER	Alcoholic liver disease (ALCOLIVER) || id:finn-b-ALCOLIVER	genus.Bacteroides.id.918	Weighted mode	9	-0.23622	0.450085	0.613928		-1.11839	0.645948	0.789607	0.326806	1.90779	0.79 (0.327-1.908)
W49loY	finn-b-ALCOLIVER	Alcoholic liver disease (ALCOLIVER) || id:finn-b-ALCOLIVER	genus.Olsenella.id.822	MR Egger	10	0.0454572	0.344539	0.898293		-0.629838	0.720753	1.04651	0.532678	2.05598	1.047 (0.533-2.056)
W49loY	finn-b-ALCOLIVER	Alcoholic liver disease (ALCOLIVER) || id:finn-b-ALCOLIVER	genus.Olsenella.id.822	Weighted median	10	-0.0949022	0.142219	0.504582		-0.373651	0.183846	0.909462	0.688217	1.20183	0.909 (0.688-1.202)
W49loY	finn-b-ALCOLIVER	Alcoholic liver disease (ALCOLIVER) || id:finn-b-ALCOLIVER	genus.Olsenella.id.822	Inverse variance weighted (fixed effects)	10	-0.0510649	0.107549	0.634925	0.959656	-0.261861	0.159731	0.950217	0.769618	1.1732	0.95 (0.77-1.173)
W49loY	finn-b-ALCOLIVER	Alcoholic liver disease (ALCOLIVER) || id:finn-b-ALCOLIVER	genus.Olsenella.id.822	Simple mode	10	-0.171489	0.196712	0.405984		-0.557045	0.214066	0.842409	0.5729	1.2387	0.842 (0.573-1.239)
W49loY	finn-b-ALCOLIVER	Alcoholic liver disease (ALCOLIVER) || id:finn-b-ALCOLIVER	genus.Olsenella.id.822	Weighted mode	10	-0.164337	0.187343	0.403187		-0.53153	0.202856	0.848456	0.587705	1.2249	0.848 (0.588-1.225)
w5yhuV	finn-b-ALCOLIVER	Alcoholic liver disease (ALCOLIVER) || id:finn-b-ALCOLIVER	genus.Romboutsia.id.11347	MR Egger	13	-1.02836	0.692886	0.165844		-2.38642	0.329695	0.357593	0.0919585	1.39054	0.358 (0.092-1.391)
w5yhuV	finn-b-ALCOLIVER	Alcoholic liver disease (ALCOLIVER) || id:finn-b-ALCOLIVER	genus.Romboutsia.id.11347	Weighted median	13	-0.515082	0.265477	0.0523537		-1.03542	0.00525276	0.597452	0.355079	1.00527	0.597 (0.355-1.005)
w5yhuV	finn-b-ALCOLIVER	Alcoholic liver disease (ALCOLIVER) || id:finn-b-ALCOLIVER	genus.Romboutsia.id.11347	Inverse variance weighted (fixed effects)	13	-0.437551	0.185495	0.0183329	0.606893	-0.801122	-0.0739802	0.645615	0.448825	0.92869	0.646 (0.449-0.929)
w5yhuV	finn-b-ALCOLIVER	Alcoholic liver disease (ALCOLIVER) || id:finn-b-ALCOLIVER	genus.Romboutsia.id.11347	Simple mode	13	-0.423482	0.416138	0.328925		-1.23911	0.392149	0.654763	0.289641	1.48016	0.655 (0.29-1.48)
w5yhuV	finn-b-ALCOLIVER	Alcoholic liver disease (ALCOLIVER) || id:finn-b-ALCOLIVER	genus.Romboutsia.id.11347	Weighted mode	13	-0.423482	0.395418	0.305249		-1.1985	0.351536	0.654763	0.301646	1.42125	0.655 (0.302-1.421)
WaNFee	finn-b-ALCOLIVER	Alcoholic liver disease (ALCOLIVER) || id:finn-b-ALCOLIVER	genus.Desulfovibrio.id.3173	MR Egger	10	-0.750675	0.543276	0.204404		-1.8155	0.314147	0.472048	0.162757	1.36909	0.472 (0.163-1.369)
WaNFee	finn-b-ALCOLIVER	Alcoholic liver disease (ALCOLIVER) || id:finn-b-ALCOLIVER	genus.Desulfovibrio.id.3173	Weighted median	10	-0.308889	0.247612	0.212224		-0.794208	0.17643	0.734262	0.451939	1.19295	0.734 (0.452-1.193)
WaNFee	finn-b-ALCOLIVER	Alcoholic liver disease (ALCOLIVER) || id:finn-b-ALCOLIVER	genus.Desulfovibrio.id.3173	Inverse variance weighted (fixed effects)	10	-0.369964	0.177247	0.0368632	0.718311	-0.717369	-0.0225593	0.690759	0.488035	0.977693	0.691 (0.488-0.978)
WaNFee	finn-b-ALCOLIVER	Alcoholic liver disease (ALCOLIVER) || id:finn-b-ALCOLIVER	genus.Desulfovibrio.id.3173	Simple mode	10	-0.196572	0.376627	0.614321		-0.934761	0.541617	0.821542	0.39268	1.71878	0.822 (0.393-1.719)
WaNFee	finn-b-ALCOLIVER	Alcoholic liver disease (ALCOLIVER) || id:finn-b-ALCOLIVER	genus.Desulfovibrio.id.3173	Weighted mode	10	-0.21375	0.359116	0.566365		-0.917617	0.490117	0.80755	0.39947	1.63251	0.808 (0.399-1.633)
WCt5pC	finn-b-ALCOLIVER	Alcoholic liver disease (ALCOLIVER) || id:finn-b-ALCOLIVER	genus.Anaerofilum.id.2053	MR Egger	11	0.0561603	0.686064	0.936551		-1.28852	1.40085	1.05777	0.275677	4.05863	1.058 (0.276-4.059)
WCt5pC	finn-b-ALCOLIVER	Alcoholic liver disease (ALCOLIVER) || id:finn-b-ALCOLIVER	genus.Anaerofilum.id.2053	Weighted median	11	-0.0559548	0.161158	0.728438		-0.371825	0.259915	0.945582	0.689475	1.29682	0.946 (0.689-1.297)
WCt5pC	finn-b-ALCOLIVER	Alcoholic liver disease (ALCOLIVER) || id:finn-b-ALCOLIVER	genus.Anaerofilum.id.2053	Inverse variance weighted (fixed effects)	11	-0.0361956	0.126154	0.774176	0.959656	-0.283457	0.211065	0.964452	0.753176	1.23499	0.964 (0.753-1.235)
WCt5pC	finn-b-ALCOLIVER	Alcoholic liver disease (ALCOLIVER) || id:finn-b-ALCOLIVER	genus.Anaerofilum.id.2053	Simple mode	11	-0.0744687	0.251803	0.773477		-0.568003	0.419065	0.928237	0.566656	1.52054	0.928 (0.567-1.521)
WCt5pC	finn-b-ALCOLIVER	Alcoholic liver disease (ALCOLIVER) || id:finn-b-ALCOLIVER	genus.Anaerofilum.id.2053	Weighted mode	11	-0.0694353	0.238474	0.776875		-0.536844	0.397973	0.93292	0.584591	1.4888	0.933 (0.585-1.489)
wFbL6J	finn-b-ALCOLIVER	Alcoholic liver disease (ALCOLIVER) || id:finn-b-ALCOLIVER	genus.Marvinbryantia.id.2005	MR Egger	10	0.883446	0.989136	0.397848		-1.05526	2.82215	2.41922	0.348102	16.813	2.419 (0.348-16.813)
wFbL6J	finn-b-ALCOLIVER	Alcoholic liver disease (ALCOLIVER) || id:finn-b-ALCOLIVER	genus.Marvinbryantia.id.2005	Weighted median	10	0.173535	0.296911	0.558905		-0.408411	0.755481	1.1895	0.664706	2.12864	1.19 (0.665-2.129)
wFbL6J	finn-b-ALCOLIVER	Alcoholic liver disease (ALCOLIVER) || id:finn-b-ALCOLIVER	genus.Marvinbryantia.id.2005	Inverse variance weighted (fixed effects)	10	0.386985	0.205438	0.0596042	0.718311	-0.0156729	0.789643	1.47253	0.984449	2.20261	1.473 (0.984-2.203)
wFbL6J	finn-b-ALCOLIVER	Alcoholic liver disease (ALCOLIVER) || id:finn-b-ALCOLIVER	genus.Marvinbryantia.id.2005	Simple mode	10	-0.0384302	0.459572	0.935188		-0.939192	0.862332	0.962299	0.390944	2.36868	0.962 (0.391-2.369)
wFbL6J	finn-b-ALCOLIVER	Alcoholic liver disease (ALCOLIVER) || id:finn-b-ALCOLIVER	genus.Marvinbryantia.id.2005	Weighted mode	10	0.105217	0.433836	0.813807		-0.7451	0.955535	1.11095	0.474687	2.60006	1.111 (0.475-2.6)
wIF1Yn	finn-b-ALCOLIVER	Alcoholic liver disease (ALCOLIVER) || id:finn-b-ALCOLIVER	genus.LachnospiraceaeUCG001.id.11321	MR Egger	13	-0.988782	0.753451	0.21613		-2.46555	0.487982	0.372029	0.0849624	1.62903	0.372 (0.085-1.629)
wIF1Yn	finn-b-ALCOLIVER	Alcoholic liver disease (ALCOLIVER) || id:finn-b-ALCOLIVER	genus.LachnospiraceaeUCG001.id.11321	Weighted median	13	-0.105266	0.216675	0.627092		-0.529949	0.319417	0.900085	0.588635	1.37633	0.9 (0.589-1.376)
wIF1Yn	finn-b-ALCOLIVER	Alcoholic liver disease (ALCOLIVER) || id:finn-b-ALCOLIVER	genus.LachnospiraceaeUCG001.id.11321	Inverse variance weighted (fixed effects)	13	0.0477956	0.151597	0.752548	0.959656	-0.249334	0.344925	1.04896	0.77932	1.41188	1.049 (0.779-1.412)
wIF1Yn	finn-b-ALCOLIVER	Alcoholic liver disease (ALCOLIVER) || id:finn-b-ALCOLIVER	genus.LachnospiraceaeUCG001.id.11321	Simple mode	13	-0.212802	0.330161	0.531353		-0.859918	0.434314	0.808316	0.423197	1.5439	0.808 (0.423-1.544)
wIF1Yn	finn-b-ALCOLIVER	Alcoholic liver disease (ALCOLIVER) || id:finn-b-ALCOLIVER	genus.LachnospiraceaeUCG001.id.11321	Weighted mode	13	-0.243415	0.330643	0.475762		-0.891474	0.404645	0.783946	0.410051	1.49877	0.784 (0.41-1.499)
wJFco0	finn-b-ALCOLIVER	Alcoholic liver disease (ALCOLIVER) || id:finn-b-ALCOLIVER	genus.Veillonella.id.2198	MR Egger	6	1.52747	1.82559	0.449837		-2.05069	5.10563	4.60649	0.128645	164.948	4.606 (0.129-164.948)
wJFco0	finn-b-ALCOLIVER	Alcoholic liver disease (ALCOLIVER) || id:finn-b-ALCOLIVER	genus.Veillonella.id.2198	Weighted median	6	0.18827	0.278635	0.499238		-0.357854	0.734395	1.20716	0.699175	2.08422	1.207 (0.699-2.084)
wJFco0	finn-b-ALCOLIVER	Alcoholic liver disease (ALCOLIVER) || id:finn-b-ALCOLIVER	genus.Veillonella.id.2198	Inverse variance weighted (fixed effects)	6	0.114076	0.22874	0.61798	0.959656	-0.334254	0.562406	1.12084	0.715872	1.75489	1.121 (0.716-1.755)
wJFco0	finn-b-ALCOLIVER	Alcoholic liver disease (ALCOLIVER) || id:finn-b-ALCOLIVER	genus.Veillonella.id.2198	Simple mode	6	0.36371	0.437433	0.443593		-0.493659	1.22108	1.43866	0.610389	3.39084	1.439 (0.61-3.391)
wJFco0	finn-b-ALCOLIVER	Alcoholic liver disease (ALCOLIVER) || id:finn-b-ALCOLIVER	genus.Veillonella.id.2198	Weighted mode	6	0.358801	0.421997	0.434005		-0.468314	1.18592	1.43161	0.626057	3.27368	1.432 (0.626-3.274)
wn5rK2	finn-b-ALCOLIVER	Alcoholic liver disease (ALCOLIVER) || id:finn-b-ALCOLIVER	genus.ErysipelotrichaceaeUCG003.id.11384	MR Egger	16	0.386737	0.550498	0.493869		-0.692238	1.46571	1.47217	0.500455	4.33063	1.472 (0.5-4.331)
wn5rK2	finn-b-ALCOLIVER	Alcoholic liver disease (ALCOLIVER) || id:finn-b-ALCOLIVER	genus.ErysipelotrichaceaeUCG003.id.11384	Weighted median	16	0.0229102	0.248357	0.926502		-0.46387	0.50969	1.02317	0.628845	1.66478	1.023 (0.629-1.665)
wn5rK2	finn-b-ALCOLIVER	Alcoholic liver disease (ALCOLIVER) || id:finn-b-ALCOLIVER	genus.ErysipelotrichaceaeUCG003.id.11384	Inverse variance weighted (fixed effects)	16	-0.247416	0.164548	0.132683	0.804899	-0.569931	0.0750987	0.780816	0.565565	1.07799	0.781 (0.566-1.078)
wn5rK2	finn-b-ALCOLIVER	Alcoholic liver disease (ALCOLIVER) || id:finn-b-ALCOLIVER	genus.ErysipelotrichaceaeUCG003.id.11384	Simple mode	16	0.169538	0.546002	0.760447		-0.900626	1.2397	1.18476	0.406315	3.45458	1.185 (0.406-3.455)
wn5rK2	finn-b-ALCOLIVER	Alcoholic liver disease (ALCOLIVER) || id:finn-b-ALCOLIVER	genus.ErysipelotrichaceaeUCG003.id.11384	Weighted mode	16	0.229799	0.530428	0.671011		-0.80984	1.26944	1.25835	0.444929	3.55885	1.258 (0.445-3.559)
wQYhwp	finn-b-ALCOLIVER	Alcoholic liver disease (ALCOLIVER) || id:finn-b-ALCOLIVER	genus.Odoribacter.id.952	MR Egger	7	-0.064706	0.933197	0.947408		-1.89377	1.76436	0.937343	0.150503	5.83783	0.937 (0.151-5.838)
wQYhwp	finn-b-ALCOLIVER	Alcoholic liver disease (ALCOLIVER) || id:finn-b-ALCOLIVER	genus.Odoribacter.id.952	Weighted median	7	0.162865	0.346274	0.638114		-0.515831	0.841562	1.17688	0.597004	2.31999	1.177 (0.597-2.32)
wQYhwp	finn-b-ALCOLIVER	Alcoholic liver disease (ALCOLIVER) || id:finn-b-ALCOLIVER	genus.Odoribacter.id.952	Inverse variance weighted (fixed effects)	7	0.20335	0.254268	0.423859	0.959656	-0.295016	0.701715	1.2255	0.74452	2.01721	1.226 (0.745-2.017)
wQYhwp	finn-b-ALCOLIVER	Alcoholic liver disease (ALCOLIVER) || id:finn-b-ALCOLIVER	genus.Odoribacter.id.952	Simple mode	7	0.356818	0.503788	0.505349		-0.630606	1.34424	1.42878	0.532269	3.83528	1.429 (0.532-3.835)
wQYhwp	finn-b-ALCOLIVER	Alcoholic liver disease (ALCOLIVER) || id:finn-b-ALCOLIVER	genus.Odoribacter.id.952	Weighted mode	7	0.117662	0.49246	0.819114		-0.847559	1.08288	1.12486	0.428459	2.95318	1.125 (0.428-2.953)
WvdQyb	finn-b-ALCOLIVER	Alcoholic liver disease (ALCOLIVER) || id:finn-b-ALCOLIVER	genus..Eubacteriumeligensgroup.id.14372	MR Egger	6	0.395411	1.04761	0.725017		-1.65789	2.44872	1.48499	0.19054	11.5735	1.485 (0.191-11.573)
WvdQyb	finn-b-ALCOLIVER	Alcoholic liver disease (ALCOLIVER) || id:finn-b-ALCOLIVER	genus..Eubacteriumeligensgroup.id.14372	Weighted median	6	0.18935	0.362803	0.601734		-0.521744	0.900445	1.20846	0.593484	2.4607	1.208 (0.593-2.461)
WvdQyb	finn-b-ALCOLIVER	Alcoholic liver disease (ALCOLIVER) || id:finn-b-ALCOLIVER	genus..Eubacteriumeligensgroup.id.14372	Inverse variance weighted (fixed effects)	6	0.160802	0.280807	0.566887	0.959656	-0.38958	0.711184	1.17445	0.677341	2.0364	1.174 (0.677-2.036)
WvdQyb	finn-b-ALCOLIVER	Alcoholic liver disease (ALCOLIVER) || id:finn-b-ALCOLIVER	genus..Eubacteriumeligensgroup.id.14372	Simple mode	6	0.252138	0.524044	0.650735		-0.774988	1.27926	1.28677	0.460709	3.59399	1.287 (0.461-3.594)
WvdQyb	finn-b-ALCOLIVER	Alcoholic liver disease (ALCOLIVER) || id:finn-b-ALCOLIVER	genus..Eubacteriumeligensgroup.id.14372	Weighted mode	6	0.412207	0.531107	0.47277		-0.628763	1.45318	1.51015	0.533251	4.27668	1.51 (0.533-4.277)
xCukIr	finn-b-ALCOLIVER	Alcoholic liver disease (ALCOLIVER) || id:finn-b-ALCOLIVER	genus.Dialister.id.2183	MR Egger	11	-0.323789	0.882026	0.72203		-2.05256	1.40498	0.723403	0.128406	4.07546	0.723 (0.128-4.075)
xCukIr	finn-b-ALCOLIVER	Alcoholic liver disease (ALCOLIVER) || id:finn-b-ALCOLIVER	genus.Dialister.id.2183	Weighted median	11	0.10496	0.257809	0.683918		-0.400346	0.610266	1.11067	0.670088	1.84092	1.111 (0.67-1.841)
xCukIr	finn-b-ALCOLIVER	Alcoholic liver disease (ALCOLIVER) || id:finn-b-ALCOLIVER	genus.Dialister.id.2183	Inverse variance weighted (fixed effects)	11	-0.126626	0.190786	0.506879	0.959656	-0.500567	0.247316	0.881063	0.606187	1.28058	0.881 (0.606-1.281)
xCukIr	finn-b-ALCOLIVER	Alcoholic liver disease (ALCOLIVER) || id:finn-b-ALCOLIVER	genus.Dialister.id.2183	Simple mode	11	0.170121	0.477911	0.72926		-0.766585	1.10683	1.18545	0.464597	3.02474	1.185 (0.465-3.025)
xCukIr	finn-b-ALCOLIVER	Alcoholic liver disease (ALCOLIVER) || id:finn-b-ALCOLIVER	genus.Dialister.id.2183	Weighted mode	11	0.196604	0.483249	0.692698		-0.750563	1.14377	1.21726	0.472101	3.13858	1.217 (0.472-3.139)
XTu0EY	finn-b-ALCOLIVER	Alcoholic liver disease (ALCOLIVER) || id:finn-b-ALCOLIVER	genus.Intestinimonas.id.2062	MR Egger	16	-0.134391	0.473286	0.780603		-1.06203	0.79325	0.874248	0.345753	2.21057	0.874 (0.346-2.211)
XTu0EY	finn-b-ALCOLIVER	Alcoholic liver disease (ALCOLIVER) || id:finn-b-ALCOLIVER	genus.Intestinimonas.id.2062	Weighted median	16	0.0457908	0.212612	0.829477		-0.370928	0.46251	1.04686	0.690094	1.58805	1.047 (0.69-1.588)
XTu0EY	finn-b-ALCOLIVER	Alcoholic liver disease (ALCOLIVER) || id:finn-b-ALCOLIVER	genus.Intestinimonas.id.2062	Inverse variance weighted (fixed effects)	16	-0.111945	0.153218	0.465007	0.959656	-0.412251	0.188362	0.894094	0.662158	1.20727	0.894 (0.662-1.207)
XTu0EY	finn-b-ALCOLIVER	Alcoholic liver disease (ALCOLIVER) || id:finn-b-ALCOLIVER	genus.Intestinimonas.id.2062	Simple mode	16	0.189775	0.343551	0.588816		-0.483585	0.863136	1.20898	0.616569	2.37058	1.209 (0.617-2.371)
XTu0EY	finn-b-ALCOLIVER	Alcoholic liver disease (ALCOLIVER) || id:finn-b-ALCOLIVER	genus.Intestinimonas.id.2062	Weighted mode	16	0.209454	0.374133	0.583854		-0.523847	0.942755	1.233	0.592238	2.56704	1.233 (0.592-2.567)
XVFzMF	finn-b-ALCOLIVER	Alcoholic liver disease (ALCOLIVER) || id:finn-b-ALCOLIVER	genus.Holdemania.id.2157	MR Egger	14	0.0479487	0.430223	0.913101		-0.795288	0.891186	1.04912	0.451451	2.43802	1.049 (0.451-2.438)
XVFzMF	finn-b-ALCOLIVER	Alcoholic liver disease (ALCOLIVER) || id:finn-b-ALCOLIVER	genus.Holdemania.id.2157	Weighted median	14	0.0848522	0.195	0.663461		-0.297348	0.467053	1.08856	0.742785	1.59529	1.089 (0.743-1.595)
XVFzMF	finn-b-ALCOLIVER	Alcoholic liver disease (ALCOLIVER) || id:finn-b-ALCOLIVER	genus.Holdemania.id.2157	Inverse variance weighted (fixed effects)	14	0.0531945	0.146009	0.715617	0.959656	-0.232983	0.339372	1.05463	0.792167	1.40407	1.055 (0.792-1.404)
XVFzMF	finn-b-ALCOLIVER	Alcoholic liver disease (ALCOLIVER) || id:finn-b-ALCOLIVER	genus.Holdemania.id.2157	Simple mode	14	0.0538161	0.29529	0.858199		-0.524953	0.632585	1.05529	0.591583	1.88247	1.055 (0.592-1.882)
XVFzMF	finn-b-ALCOLIVER	Alcoholic liver disease (ALCOLIVER) || id:finn-b-ALCOLIVER	genus.Holdemania.id.2157	Weighted mode	14	0.0538161	0.282014	0.851609		-0.498932	0.606564	1.05529	0.607179	1.83412	1.055 (0.607-1.834)
y0FJ9U	finn-b-ALCOLIVER	Alcoholic liver disease (ALCOLIVER) || id:finn-b-ALCOLIVER	genus.LachnospiraceaeND3007group.id.11317	MR Egger	3	-2.8104	7.2323	0.764049		-16.9857	11.3649	0.060181	4.19954e-08	86241.7	0.06 (0-86241.713)
y0FJ9U	finn-b-ALCOLIVER	Alcoholic liver disease (ALCOLIVER) || id:finn-b-ALCOLIVER	genus.LachnospiraceaeND3007group.id.11317	Weighted median	3	-0.463626	0.520448	0.373026		-1.4837	0.556452	0.628999	0.226796	1.74447	0.629 (0.227-1.744)
y0FJ9U	finn-b-ALCOLIVER	Alcoholic liver disease (ALCOLIVER) || id:finn-b-ALCOLIVER	genus.LachnospiraceaeND3007group.id.11317	Inverse variance weighted (fixed effects)	3	-0.303443	0.429571	0.479948	0.959656	-1.1454	0.538516	0.738272	0.318096	1.71346	0.738 (0.318-1.713)
y0FJ9U	finn-b-ALCOLIVER	Alcoholic liver disease (ALCOLIVER) || id:finn-b-ALCOLIVER	genus.LachnospiraceaeND3007group.id.11317	Simple mode	3	-0.55344	0.601728	0.454798		-1.73283	0.625946	0.574968	0.176784	1.87001	0.575 (0.177-1.87)
y0FJ9U	finn-b-ALCOLIVER	Alcoholic liver disease (ALCOLIVER) || id:finn-b-ALCOLIVER	genus.LachnospiraceaeND3007group.id.11317	Weighted mode	3	-0.548523	0.643242	0.483627		-1.80928	0.712232	0.577802	0.163772	2.03854	0.578 (0.164-2.039)
yakWtY	finn-b-ALCOLIVER	Alcoholic liver disease (ALCOLIVER) || id:finn-b-ALCOLIVER	genus.Butyricicoccus.id.2055	MR Egger	8	-0.167501	0.459748	0.728106		-1.06861	0.733605	0.845776	0.343487	2.08258	0.846 (0.343-2.083)
yakWtY	finn-b-ALCOLIVER	Alcoholic liver disease (ALCOLIVER) || id:finn-b-ALCOLIVER	genus.Butyricicoccus.id.2055	Weighted median	8	-0.316088	0.316032	0.317224		-0.93551	0.303334	0.728995	0.392386	1.35437	0.729 (0.392-1.354)
yakWtY	finn-b-ALCOLIVER	Alcoholic liver disease (ALCOLIVER) || id:finn-b-ALCOLIVER	genus.Butyricicoccus.id.2055	Inverse variance weighted (fixed effects)	8	-0.0975476	0.233603	0.676256	0.959656	-0.55541	0.360315	0.907059	0.573837	1.43378	0.907 (0.574-1.434)
yakWtY	finn-b-ALCOLIVER	Alcoholic liver disease (ALCOLIVER) || id:finn-b-ALCOLIVER	genus.Butyricicoccus.id.2055	Simple mode	8	-0.440051	0.508869	0.415818		-1.43743	0.557333	0.644004	0.237536	1.74601	0.644 (0.238-1.746)
yakWtY	finn-b-ALCOLIVER	Alcoholic liver disease (ALCOLIVER) || id:finn-b-ALCOLIVER	genus.Butyricicoccus.id.2055	Weighted mode	8	-0.467269	0.424305	0.307205		-1.29891	0.364369	0.626711	0.27283	1.43961	0.627 (0.273-1.44)
yerlNC	finn-b-ALCOLIVER	Alcoholic liver disease (ALCOLIVER) || id:finn-b-ALCOLIVER	genus.RuminococcaceaeUCG005.id.11363	MR Egger	14	-0.754907	0.491136	0.150217		-1.71753	0.207719	0.470054	0.179508	1.23087	0.47 (0.18-1.231)
yerlNC	finn-b-ALCOLIVER	Alcoholic liver disease (ALCOLIVER) || id:finn-b-ALCOLIVER	genus.RuminococcaceaeUCG005.id.11363	Weighted median	14	-0.359708	0.24807	0.147052		-0.845925	0.12651	0.69788	0.42916	1.13486	0.698 (0.429-1.135)
yerlNC	finn-b-ALCOLIVER	Alcoholic liver disease (ALCOLIVER) || id:finn-b-ALCOLIVER	genus.RuminococcaceaeUCG005.id.11363	Inverse variance weighted (fixed effects)	14	-0.0773556	0.172647	0.654111	0.959656	-0.415743	0.261032	0.925561	0.65985	1.29827	0.926 (0.66-1.298)
yerlNC	finn-b-ALCOLIVER	Alcoholic liver disease (ALCOLIVER) || id:finn-b-ALCOLIVER	genus.RuminococcaceaeUCG005.id.11363	Simple mode	14	-0.261143	0.366995	0.489303		-0.980453	0.458167	0.770171	0.375141	1.58117	0.77 (0.375-1.581)
yerlNC	finn-b-ALCOLIVER	Alcoholic liver disease (ALCOLIVER) || id:finn-b-ALCOLIVER	genus.RuminococcaceaeUCG005.id.11363	Weighted mode	14	-0.39877	0.315477	0.228417		-1.01711	0.219565	0.671145	0.36164	1.24554	0.671 (0.362-1.246)
ygbSF7	finn-b-ALCOLIVER	Alcoholic liver disease (ALCOLIVER) || id:finn-b-ALCOLIVER	genus.Fusicatenibacter.id.11305	MR Egger	18	-0.459225	0.679424	0.508755		-1.7909	0.872446	0.631773	0.166811	2.39276	0.632 (0.167-2.393)
ygbSF7	finn-b-ALCOLIVER	Alcoholic liver disease (ALCOLIVER) || id:finn-b-ALCOLIVER	genus.Fusicatenibacter.id.11305	Weighted median	18	-0.392965	0.245078	0.10884		-0.873317	0.0873876	0.675052	0.417564	1.09132	0.675 (0.418-1.091)
ygbSF7	finn-b-ALCOLIVER	Alcoholic liver disease (ALCOLIVER) || id:finn-b-ALCOLIVER	genus.Fusicatenibacter.id.11305	Inverse variance weighted (fixed effects)	18	-0.191773	0.18072	0.288616	0.959656	-0.545985	0.162438	0.825494	0.579271	1.17638	0.825 (0.579-1.176)
ygbSF7	finn-b-ALCOLIVER	Alcoholic liver disease (ALCOLIVER) || id:finn-b-ALCOLIVER	genus.Fusicatenibacter.id.11305	Simple mode	18	-0.426605	0.417046	0.320682		-1.24401	0.390805	0.652721	0.288225	1.47817	0.653 (0.288-1.478)
ygbSF7	finn-b-ALCOLIVER	Alcoholic liver disease (ALCOLIVER) || id:finn-b-ALCOLIVER	genus.Fusicatenibacter.id.11305	Weighted mode	18	-0.463854	0.39095	0.251751		-1.23012	0.302409	0.628856	0.292258	1.35311	0.629 (0.292-1.353)
yLt27i	finn-b-ALCOLIVER	Alcoholic liver disease (ALCOLIVER) || id:finn-b-ALCOLIVER	genus.Senegalimassilia.id.11160	MR Egger	5	1.1003	0.904906	0.310961		-0.673312	2.87392	3.00508	0.510017	17.7063	3.005 (0.51-17.706)
yLt27i	finn-b-ALCOLIVER	Alcoholic liver disease (ALCOLIVER) || id:finn-b-ALCOLIVER	genus.Senegalimassilia.id.11160	Weighted median	5	-0.165321	0.288764	0.566973		-0.731298	0.400655	0.847621	0.481284	1.4928	0.848 (0.481-1.493)
yLt27i	finn-b-ALCOLIVER	Alcoholic liver disease (ALCOLIVER) || id:finn-b-ALCOLIVER	genus.Senegalimassilia.id.11160	Inverse variance weighted (fixed effects)	5	-0.0262514	0.231714	0.909799	0.987952	-0.48041	0.427907	0.97409	0.61853	1.53404	0.974 (0.619-1.534)
yLt27i	finn-b-ALCOLIVER	Alcoholic liver disease (ALCOLIVER) || id:finn-b-ALCOLIVER	genus.Senegalimassilia.id.11160	Simple mode	5	-0.253158	0.387784	0.549485		-1.01322	0.5069	0.776346	0.36305	1.66014	0.776 (0.363-1.66)
yLt27i	finn-b-ALCOLIVER	Alcoholic liver disease (ALCOLIVER) || id:finn-b-ALCOLIVER	genus.Senegalimassilia.id.11160	Weighted mode	5	-0.246333	0.384147	0.55626		-0.999261	0.506596	0.781662	0.368151	1.65963	0.782 (0.368-1.66)
YXZeGZ	finn-b-ALCOLIVER	Alcoholic liver disease (ALCOLIVER) || id:finn-b-ALCOLIVER	genus.Alistipes.id.968	MR Egger	13	1.34284	1.09984	0.247631		-0.812841	3.49853	3.82992	0.443596	33.0668	3.83 (0.444-33.067)
YXZeGZ	finn-b-ALCOLIVER	Alcoholic liver disease (ALCOLIVER) || id:finn-b-ALCOLIVER	genus.Alistipes.id.968	Weighted median	13	-0.111883	0.316658	0.723846		-0.732532	0.508766	0.894149	0.48069	1.66324	0.894 (0.481-1.663)
YXZeGZ	finn-b-ALCOLIVER	Alcoholic liver disease (ALCOLIVER) || id:finn-b-ALCOLIVER	genus.Alistipes.id.968	Inverse variance weighted (fixed effects)	13	-0.120914	0.227954	0.595814	0.959656	-0.567703	0.325876	0.886111	0.566826	1.38524	0.886 (0.567-1.385)
YXZeGZ	finn-b-ALCOLIVER	Alcoholic liver disease (ALCOLIVER) || id:finn-b-ALCOLIVER	genus.Alistipes.id.968	Simple mode	13	-0.00222303	0.567656	0.99694		-1.11483	1.11038	0.997779	0.327971	3.03552	0.998 (0.328-3.036)
YXZeGZ	finn-b-ALCOLIVER	Alcoholic liver disease (ALCOLIVER) || id:finn-b-ALCOLIVER	genus.Alistipes.id.968	Weighted mode	13	0.0179333	0.586782	0.976121		-1.13216	1.16803	1.0181	0.322336	3.21564	1.018 (0.322-3.216)
YYHfMs	finn-b-ALCOLIVER	Alcoholic liver disease (ALCOLIVER) || id:finn-b-ALCOLIVER	genus.Gordonibacter.id.821	MR Egger	12	0.423485	0.563638	0.469759		-0.681245	1.52822	1.52728	0.505986	4.60995	1.527 (0.506-4.61)
YYHfMs	finn-b-ALCOLIVER	Alcoholic liver disease (ALCOLIVER) || id:finn-b-ALCOLIVER	genus.Gordonibacter.id.821	Weighted median	12	-0.239103	0.1523	0.116427		-0.53761	0.0594044	0.787334	0.584143	1.0612	0.787 (0.584-1.061)
YYHfMs	finn-b-ALCOLIVER	Alcoholic liver disease (ALCOLIVER) || id:finn-b-ALCOLIVER	genus.Gordonibacter.id.821	Inverse variance weighted (fixed effects)	12	-0.240355	0.10365	0.0203998	0.606893	-0.443508	-0.0372012	0.786349	0.641781	0.963482	0.786 (0.642-0.963)
YYHfMs	finn-b-ALCOLIVER	Alcoholic liver disease (ALCOLIVER) || id:finn-b-ALCOLIVER	genus.Gordonibacter.id.821	Simple mode	12	-0.120373	0.307389	0.702834		-0.722856	0.482109	0.88659	0.485364	1.61949	0.887 (0.485-1.619)
YYHfMs	finn-b-ALCOLIVER	Alcoholic liver disease (ALCOLIVER) || id:finn-b-ALCOLIVER	genus.Gordonibacter.id.821	Weighted mode	12	-0.228506	0.316068	0.48479		-0.847999	0.390987	0.795721	0.428271	1.47844	0.796 (0.428-1.478)
zaZf8A	finn-b-ALCOLIVER	Alcoholic liver disease (ALCOLIVER) || id:finn-b-ALCOLIVER	genus.Oscillospira.id.2064	MR Egger	8	-0.713077	0.846266	0.431743		-2.37176	0.945604	0.490134	0.0933165	2.57437	0.49 (0.093-2.574)
zaZf8A	finn-b-ALCOLIVER	Alcoholic liver disease (ALCOLIVER) || id:finn-b-ALCOLIVER	genus.Oscillospira.id.2064	Weighted median	8	0.0465995	0.25683	0.856022		-0.456788	0.549987	1.0477	0.633314	1.73323	1.048 (0.633-1.733)
zaZf8A	finn-b-ALCOLIVER	Alcoholic liver disease (ALCOLIVER) || id:finn-b-ALCOLIVER	genus.Oscillospira.id.2064	Inverse variance weighted (fixed effects)	8	0.0113906	0.200711	0.954743	0.987952	-0.382003	0.404784	1.01146	0.682493	1.49898	1.011 (0.682-1.499)
zaZf8A	finn-b-ALCOLIVER	Alcoholic liver disease (ALCOLIVER) || id:finn-b-ALCOLIVER	genus.Oscillospira.id.2064	Simple mode	8	0.102113	0.376671	0.79414		-0.636163	0.840389	1.10751	0.52932	2.31727	1.108 (0.529-2.317)
zaZf8A	finn-b-ALCOLIVER	Alcoholic liver disease (ALCOLIVER) || id:finn-b-ALCOLIVER	genus.Oscillospira.id.2064	Weighted mode	8	0.0790933	0.369032	0.836402		-0.64421	0.802396	1.08231	0.525077	2.23088	1.082 (0.525-2.231)
zkWLyI	finn-b-ALCOLIVER	Alcoholic liver disease (ALCOLIVER) || id:finn-b-ALCOLIVER	genus.Allisonella.id.2174	MR Egger	8	0.0698489	1.13379	0.952877		-2.15239	2.29208	1.07235	0.116206	9.89555	1.072 (0.116-9.896)
zkWLyI	finn-b-ALCOLIVER	Alcoholic liver disease (ALCOLIVER) || id:finn-b-ALCOLIVER	genus.Allisonella.id.2174	Weighted median	8	0.0832423	0.157632	0.597445		-0.225717	0.392202	1.08681	0.797944	1.48024	1.087 (0.798-1.48)
zkWLyI	finn-b-ALCOLIVER	Alcoholic liver disease (ALCOLIVER) || id:finn-b-ALCOLIVER	genus.Allisonella.id.2174	Inverse variance weighted (fixed effects)	8	-0.0444671	0.111925	0.69115	0.959656	-0.263839	0.174905	0.956507	0.768097	1.19113	0.957 (0.768-1.191)
zkWLyI	finn-b-ALCOLIVER	Alcoholic liver disease (ALCOLIVER) || id:finn-b-ALCOLIVER	genus.Allisonella.id.2174	Simple mode	8	0.130119	0.236484	0.599277		-0.33339	0.593627	1.13896	0.716491	1.81054	1.139 (0.716-1.811)
zkWLyI	finn-b-ALCOLIVER	Alcoholic liver disease (ALCOLIVER) || id:finn-b-ALCOLIVER	genus.Allisonella.id.2174	Weighted mode	8	0.120621	0.212687	0.588343		-0.296246	0.537488	1.1282	0.743605	1.7117	1.128 (0.744-1.712)
1zf0TZ	finn-b-ALCOLIVER	Alcoholic liver disease (ALCOLIVER) || id:finn-b-ALCOLIVER	family.Streptococcaceae.id.1850	MR Egger	13	-0.331375	0.907791	0.722007		-2.11065	1.4479	0.717936	0.12116	4.25415	0.718 (0.121-4.254)
1zf0TZ	finn-b-ALCOLIVER	Alcoholic liver disease (ALCOLIVER) || id:finn-b-ALCOLIVER	family.Streptococcaceae.id.1850	Weighted median	13	0.330279	0.295892	0.26433		-0.249669	0.910228	1.39136	0.779058	2.48489	1.391 (0.779-2.485)
1zf0TZ	finn-b-ALCOLIVER	Alcoholic liver disease (ALCOLIVER) || id:finn-b-ALCOLIVER	family.Streptococcaceae.id.1850	Inverse variance weighted (fixed effects)	13	0.307673	0.203729	0.130992	0.698621	-0.0916367	0.706982	1.36026	0.912437	2.02786	1.36 (0.912-2.028)
1zf0TZ	finn-b-ALCOLIVER	Alcoholic liver disease (ALCOLIVER) || id:finn-b-ALCOLIVER	family.Streptococcaceae.id.1850	Simple mode	13	0.420167	0.517372	0.432539		-0.593882	1.43422	1.52222	0.55218	4.19636	1.522 (0.552-4.196)
1zf0TZ	finn-b-ALCOLIVER	Alcoholic liver disease (ALCOLIVER) || id:finn-b-ALCOLIVER	family.Streptococcaceae.id.1850	Weighted mode	13	0.461521	0.497201	0.371579		-0.512992	1.43603	1.58648	0.598701	4.20399	1.586 (0.599-4.204)
31r1VV	finn-b-ALCOLIVER	Alcoholic liver disease (ALCOLIVER) || id:finn-b-ALCOLIVER	family.Christensenellaceae.id.1866	MR Egger	11	0.000127187	0.332568	0.999703		-0.651706	0.651961	1.00013	0.521156	1.9193	1 (0.521-1.919)
31r1VV	finn-b-ALCOLIVER	Alcoholic liver disease (ALCOLIVER) || id:finn-b-ALCOLIVER	family.Christensenellaceae.id.1866	Weighted median	11	0.0184511	0.226893	0.935187		-0.42626	0.463162	1.01862	0.652947	1.58909	1.019 (0.653-1.589)
31r1VV	finn-b-ALCOLIVER	Alcoholic liver disease (ALCOLIVER) || id:finn-b-ALCOLIVER	family.Christensenellaceae.id.1866	Inverse variance weighted (fixed effects)	11	-0.0987978	0.172336	0.566451	0.969458	-0.436576	0.238981	0.905926	0.646245	1.26995	0.906 (0.646-1.27)
31r1VV	finn-b-ALCOLIVER	Alcoholic liver disease (ALCOLIVER) || id:finn-b-ALCOLIVER	family.Christensenellaceae.id.1866	Simple mode	11	0.127887	0.356955	0.727587		-0.571745	0.82752	1.13642	0.564539	2.28764	1.136 (0.565-2.288)
31r1VV	finn-b-ALCOLIVER	Alcoholic liver disease (ALCOLIVER) || id:finn-b-ALCOLIVER	family.Christensenellaceae.id.1866	Weighted mode	11	0.127887	0.264378	0.638996		-0.390294	0.646069	1.13642	0.676858	1.90802	1.136 (0.677-1.908)
6jMcBB	finn-b-ALCOLIVER	Alcoholic liver disease (ALCOLIVER) || id:finn-b-ALCOLIVER	family.Desulfovibrionaceae.id.3169	MR Egger	10	0.060821	0.521158	0.909971		-0.960648	1.08229	1.06271	0.382645	2.95143	1.063 (0.383-2.951)
6jMcBB	finn-b-ALCOLIVER	Alcoholic liver disease (ALCOLIVER) || id:finn-b-ALCOLIVER	family.Desulfovibrionaceae.id.3169	Weighted median	10	-0.0669659	0.293172	0.819321		-0.641583	0.507652	0.935227	0.526458	1.66138	0.935 (0.526-1.661)
6jMcBB	finn-b-ALCOLIVER	Alcoholic liver disease (ALCOLIVER) || id:finn-b-ALCOLIVER	family.Desulfovibrionaceae.id.3169	Inverse variance weighted (fixed effects)	10	-0.108985	0.201115	0.587884	0.969458	-0.503172	0.285201	0.896744	0.60461	1.33003	0.897 (0.605-1.33)
6jMcBB	finn-b-ALCOLIVER	Alcoholic liver disease (ALCOLIVER) || id:finn-b-ALCOLIVER	family.Desulfovibrionaceae.id.3169	Simple mode	10	-0.603316	0.466915	0.228501		-1.51847	0.311837	0.546995	0.219047	1.36593	0.547 (0.219-1.366)
6jMcBB	finn-b-ALCOLIVER	Alcoholic liver disease (ALCOLIVER) || id:finn-b-ALCOLIVER	family.Desulfovibrionaceae.id.3169	Weighted mode	10	-0.104507	0.377268	0.78803		-0.843952	0.634938	0.900768	0.430008	1.88691	0.901 (0.43-1.887)
axDRMS	finn-b-ALCOLIVER	Alcoholic liver disease (ALCOLIVER) || id:finn-b-ALCOLIVER	family.Prevotellaceae.id.960	MR Egger	16	1.01308	0.62383	0.126675		-0.209624	2.23579	2.75408	0.810889	9.35387	2.754 (0.811-9.354)
axDRMS	finn-b-ALCOLIVER	Alcoholic liver disease (ALCOLIVER) || id:finn-b-ALCOLIVER	family.Prevotellaceae.id.960	Weighted median	16	-0.175025	0.239346	0.464619		-0.644144	0.294094	0.839436	0.525112	1.34191	0.839 (0.525-1.342)
axDRMS	finn-b-ALCOLIVER	Alcoholic liver disease (ALCOLIVER) || id:finn-b-ALCOLIVER	family.Prevotellaceae.id.960	Inverse variance weighted (fixed effects)	16	0.0102447	0.17092	0.952205	0.969458	-0.324758	0.345247	1.0103	0.722702	1.41234	1.01 (0.723-1.412)
axDRMS	finn-b-ALCOLIVER	Alcoholic liver disease (ALCOLIVER) || id:finn-b-ALCOLIVER	family.Prevotellaceae.id.960	Simple mode	16	-0.380394	0.457921	0.419171		-1.27792	0.517131	0.683592	0.278616	1.67721	0.684 (0.279-1.677)
axDRMS	finn-b-ALCOLIVER	Alcoholic liver disease (ALCOLIVER) || id:finn-b-ALCOLIVER	family.Prevotellaceae.id.960	Weighted mode	16	-0.351597	0.436184	0.432794		-1.20652	0.503324	0.703564	0.299237	1.65421	0.704 (0.299-1.654)
AXpdwL	finn-b-ALCOLIVER	Alcoholic liver disease (ALCOLIVER) || id:finn-b-ALCOLIVER	family.Verrucomicrobiaceae.id.4036	MR Egger	11	0.215118	0.611233	0.732983		-0.982899	1.41313	1.24001	0.374225	4.10881	1.24 (0.374-4.109)
AXpdwL	finn-b-ALCOLIVER	Alcoholic liver disease (ALCOLIVER) || id:finn-b-ALCOLIVER	family.Verrucomicrobiaceae.id.4036	Weighted median	11	-0.093767	0.244113	0.700895		-0.572229	0.384695	0.910495	0.564266	1.46917	0.91 (0.564-1.469)
AXpdwL	finn-b-ALCOLIVER	Alcoholic liver disease (ALCOLIVER) || id:finn-b-ALCOLIVER	family.Verrucomicrobiaceae.id.4036	Inverse variance weighted (fixed effects)	11	-0.119739	0.182571	0.511919	0.969458	-0.477578	0.238099	0.887152	0.620284	1.26884	0.887 (0.62-1.269)
AXpdwL	finn-b-ALCOLIVER	Alcoholic liver disease (ALCOLIVER) || id:finn-b-ALCOLIVER	family.Verrucomicrobiaceae.id.4036	Simple mode	11	-0.0442418	0.40557	0.915293		-0.839158	0.750675	0.956723	0.432074	2.11843	0.957 (0.432-2.118)
AXpdwL	finn-b-ALCOLIVER	Alcoholic liver disease (ALCOLIVER) || id:finn-b-ALCOLIVER	family.Verrucomicrobiaceae.id.4036	Weighted mode	11	-0.0605023	0.353544	0.867534		-0.753449	0.632445	0.941292	0.47074	1.88221	0.941 (0.471-1.882)
BLSFBU	finn-b-ALCOLIVER	Alcoholic liver disease (ALCOLIVER) || id:finn-b-ALCOLIVER	family.Rikenellaceae.id.967	MR Egger	17	0.391007	0.554641	0.49163		-0.696089	1.4781	1.47847	0.498531	4.38462	1.478 (0.499-4.385)
BLSFBU	finn-b-ALCOLIVER	Alcoholic liver disease (ALCOLIVER) || id:finn-b-ALCOLIVER	family.Rikenellaceae.id.967	Weighted median	17	-0.18718	0.249376	0.452897		-0.675956	0.301597	0.829295	0.50867	1.35202	0.829 (0.509-1.352)
BLSFBU	finn-b-ALCOLIVER	Alcoholic liver disease (ALCOLIVER) || id:finn-b-ALCOLIVER	family.Rikenellaceae.id.967	Inverse variance weighted (fixed effects)	17	-0.0193307	0.178546	0.913784	0.969458	-0.36928	0.330619	0.980855	0.691232	1.39183	0.981 (0.691-1.392)
BLSFBU	finn-b-ALCOLIVER	Alcoholic liver disease (ALCOLIVER) || id:finn-b-ALCOLIVER	family.Rikenellaceae.id.967	Simple mode	17	-0.348064	0.464874	0.464887		-1.25922	0.56309	0.706054	0.283876	1.75609	0.706 (0.284-1.756)
BLSFBU	finn-b-ALCOLIVER	Alcoholic liver disease (ALCOLIVER) || id:finn-b-ALCOLIVER	family.Rikenellaceae.id.967	Weighted mode	17	-0.355459	0.43279	0.423534		-1.20373	0.492809	0.700852	0.300074	1.63691	0.701 (0.3-1.637)
Bt1upE	finn-b-ALCOLIVER	Alcoholic liver disease (ALCOLIVER) || id:finn-b-ALCOLIVER	family.Rhodospirillaceae.id.2717	MR Egger	15	-0.182874	0.59601	0.763832		-1.35105	0.985306	0.832873	0.258967	2.67863	0.833 (0.259-2.679)
Bt1upE	finn-b-ALCOLIVER	Alcoholic liver disease (ALCOLIVER) || id:finn-b-ALCOLIVER	family.Rhodospirillaceae.id.2717	Weighted median	15	-0.0105104	0.195115	0.95704		-0.392936	0.371915	0.989545	0.675072	1.45051	0.99 (0.675-1.451)
Bt1upE	finn-b-ALCOLIVER	Alcoholic liver disease (ALCOLIVER) || id:finn-b-ALCOLIVER	family.Rhodospirillaceae.id.2717	Inverse variance weighted (fixed effects)	15	-0.125678	0.132119	0.341478	0.910609	-0.38463	0.133275	0.881899	0.680702	1.14256	0.882 (0.681-1.143)
Bt1upE	finn-b-ALCOLIVER	Alcoholic liver disease (ALCOLIVER) || id:finn-b-ALCOLIVER	family.Rhodospirillaceae.id.2717	Simple mode	15	0.179484	0.366851	0.632237		-0.539544	0.898512	1.1966	0.583014	2.45595	1.197 (0.583-2.456)
Bt1upE	finn-b-ALCOLIVER	Alcoholic liver disease (ALCOLIVER) || id:finn-b-ALCOLIVER	family.Rhodospirillaceae.id.2717	Weighted mode	15	0.130825	0.299444	0.668851		-0.456084	0.717735	1.13977	0.633761	2.04978	1.14 (0.634-2.05)
CUtsMo	finn-b-ALCOLIVER	Alcoholic liver disease (ALCOLIVER) || id:finn-b-ALCOLIVER	family.ClostridialesvadinBB60group.id.11286	MR Egger	15	-0.256968	0.398891	0.530646		-1.03879	0.52486	0.773393	0.353881	1.69022	0.773 (0.354-1.69)
CUtsMo	finn-b-ALCOLIVER	Alcoholic liver disease (ALCOLIVER) || id:finn-b-ALCOLIVER	family.ClostridialesvadinBB60group.id.11286	Weighted median	15	-0.311376	0.199069	0.11778		-0.701552	0.0787994	0.732438	0.495815	1.08199	0.732 (0.496-1.082)
CUtsMo	finn-b-ALCOLIVER	Alcoholic liver disease (ALCOLIVER) || id:finn-b-ALCOLIVER	family.ClostridialesvadinBB60group.id.11286	Inverse variance weighted (fixed effects)	15	-0.247934	0.146248	0.0900186	0.698621	-0.53458	0.0387119	0.780411	0.585915	1.03947	0.78 (0.586-1.039)
CUtsMo	finn-b-ALCOLIVER	Alcoholic liver disease (ALCOLIVER) || id:finn-b-ALCOLIVER	family.ClostridialesvadinBB60group.id.11286	Simple mode	15	-0.350207	0.344099	0.326062		-1.02464	0.324227	0.704542	0.358925	1.38296	0.705 (0.359-1.383)
CUtsMo	finn-b-ALCOLIVER	Alcoholic liver disease (ALCOLIVER) || id:finn-b-ALCOLIVER	family.ClostridialesvadinBB60group.id.11286	Weighted mode	15	-0.357346	0.273744	0.212803		-0.893885	0.179193	0.699531	0.409064	1.19625	0.7 (0.409-1.196)
d9u3Wa	finn-b-ALCOLIVER	Alcoholic liver disease (ALCOLIVER) || id:finn-b-ALCOLIVER	family.Lactobacillaceae.id.1836	MR Egger	8	-0.114253	0.379011	0.773246		-0.857115	0.628609	0.892032	0.424385	1.875	0.892 (0.424-1.875)
d9u3Wa	finn-b-ALCOLIVER	Alcoholic liver disease (ALCOLIVER) || id:finn-b-ALCOLIVER	family.Lactobacillaceae.id.1836	Weighted median	8	-0.0858515	0.210586	0.683509		-0.498599	0.326896	0.91773	0.607381	1.38666	0.918 (0.607-1.387)
d9u3Wa	finn-b-ALCOLIVER	Alcoholic liver disease (ALCOLIVER) || id:finn-b-ALCOLIVER	family.Lactobacillaceae.id.1836	Inverse variance weighted (fixed effects)	8	0.0508481	0.151822	0.737686	0.969458	-0.246723	0.348419	1.05216	0.781357	1.41683	1.052 (0.781-1.417)
d9u3Wa	finn-b-ALCOLIVER	Alcoholic liver disease (ALCOLIVER) || id:finn-b-ALCOLIVER	family.Lactobacillaceae.id.1836	Simple mode	8	-0.0936851	0.304418	0.767227		-0.690345	0.502974	0.910569	0.501403	1.65363	0.911 (0.501-1.654)
d9u3Wa	finn-b-ALCOLIVER	Alcoholic liver disease (ALCOLIVER) || id:finn-b-ALCOLIVER	family.Lactobacillaceae.id.1836	Weighted mode	8	-0.127985	0.247957	0.621644		-0.613982	0.358012	0.879867	0.541192	1.43048	0.88 (0.541-1.43)
DwGyne	finn-b-ALCOLIVER	Alcoholic liver disease (ALCOLIVER) || id:finn-b-ALCOLIVER	family.BacteroidalesS24.7group.id.11173	MR Egger	8	-0.944562	1.05771	0.406235		-3.01768	1.12856	0.38885	0.0489145	3.09119	0.389 (0.049-3.091)
DwGyne	finn-b-ALCOLIVER	Alcoholic liver disease (ALCOLIVER) || id:finn-b-ALCOLIVER	family.BacteroidalesS24.7group.id.11173	Weighted median	8	0.218756	0.265127	0.409315		-0.300892	0.738404	1.24453	0.740157	2.09259	1.245 (0.74-2.093)
DwGyne	finn-b-ALCOLIVER	Alcoholic liver disease (ALCOLIVER) || id:finn-b-ALCOLIVER	family.BacteroidalesS24.7group.id.11173	Inverse variance weighted (multiplicative random effects)	8	0.122454	0.266576	0.645978	0.969458	-0.400036	0.644944	1.13027	0.670296	1.90588	1.13 (0.67-1.906)
DwGyne	finn-b-ALCOLIVER	Alcoholic liver disease (ALCOLIVER) || id:finn-b-ALCOLIVER	family.BacteroidalesS24.7group.id.11173	Simple mode	8	0.641528	0.454251	0.200747		-0.248804	1.53186	1.89938	0.779733	4.62677	1.899 (0.78-4.627)
DwGyne	finn-b-ALCOLIVER	Alcoholic liver disease (ALCOLIVER) || id:finn-b-ALCOLIVER	family.BacteroidalesS24.7group.id.11173	Weighted mode	8	0.616806	0.53151	0.283897		-0.424954	1.65857	1.853	0.6538	5.25177	1.853 (0.654-5.252)
FcqSNY	finn-b-ALCOLIVER	Alcoholic liver disease (ALCOLIVER) || id:finn-b-ALCOLIVER	family.Clostridiaceae1.id.1869	MR Egger	10	0.107643	0.606738	0.863594		-1.08156	1.29685	1.11365	0.339065	3.65776	1.114 (0.339-3.658)
FcqSNY	finn-b-ALCOLIVER	Alcoholic liver disease (ALCOLIVER) || id:finn-b-ALCOLIVER	family.Clostridiaceae1.id.1869	Weighted median	10	-0.427171	0.274337	0.119446		-0.964871	0.110529	0.652352	0.381032	1.11687	0.652 (0.381-1.117)
FcqSNY	finn-b-ALCOLIVER	Alcoholic liver disease (ALCOLIVER) || id:finn-b-ALCOLIVER	family.Clostridiaceae1.id.1869	Inverse variance weighted (fixed effects)	10	-0.51682	0.208961	0.0133878	0.42841	-0.926384	-0.107256	0.596414	0.395983	0.898295	0.596 (0.396-0.898)
FcqSNY	finn-b-ALCOLIVER	Alcoholic liver disease (ALCOLIVER) || id:finn-b-ALCOLIVER	family.Clostridiaceae1.id.1869	Simple mode	10	-0.381632	0.445418	0.413788		-1.25465	0.491386	0.682746	0.285175	1.63458	0.683 (0.285-1.635)
FcqSNY	finn-b-ALCOLIVER	Alcoholic liver disease (ALCOLIVER) || id:finn-b-ALCOLIVER	family.Clostridiaceae1.id.1869	Weighted mode	10	-0.319579	0.345375	0.378947		-0.996515	0.357356	0.726454	0.369164	1.42954	0.726 (0.369-1.43)
FFi1Rd	finn-b-ALCOLIVER	Alcoholic liver disease (ALCOLIVER) || id:finn-b-ALCOLIVER	family.Actinomycetaceae.id.421	MR Egger	5	-0.693948	0.478836	0.243128		-1.63247	0.244571	0.4996	0.195447	1.27707	0.5 (0.195-1.277)
FFi1Rd	finn-b-ALCOLIVER	Alcoholic liver disease (ALCOLIVER) || id:finn-b-ALCOLIVER	family.Actinomycetaceae.id.421	Weighted median	5	-0.321881	0.278197	0.247262		-0.867146	0.223385	0.724785	0.420149	1.2503	0.725 (0.42-1.25)
FFi1Rd	finn-b-ALCOLIVER	Alcoholic liver disease (ALCOLIVER) || id:finn-b-ALCOLIVER	family.Actinomycetaceae.id.421	Inverse variance weighted (fixed effects)	5	-0.140074	0.210809	0.506397	0.969458	-0.553261	0.273112	0.869294	0.575072	1.31405	0.869 (0.575-1.314)
FFi1Rd	finn-b-ALCOLIVER	Alcoholic liver disease (ALCOLIVER) || id:finn-b-ALCOLIVER	family.Actinomycetaceae.id.421	Simple mode	5	0.152845	0.410498	0.728526		-0.65173	0.957421	1.16514	0.521143	2.60497	1.165 (0.521-2.605)
FFi1Rd	finn-b-ALCOLIVER	Alcoholic liver disease (ALCOLIVER) || id:finn-b-ALCOLIVER	family.Actinomycetaceae.id.421	Weighted mode	5	-0.39016	0.316653	0.285373		-1.0108	0.230479	0.676948	0.363928	1.2592	0.677 (0.364-1.259)
FXBXNG	finn-b-ALCOLIVER	Alcoholic liver disease (ALCOLIVER) || id:finn-b-ALCOLIVER	family.FamilyXI.id.1936	MR Egger	8	-0.74526	0.715039	0.337453		-2.14674	0.656217	0.474611	0.116865	1.92749	0.475 (0.117-1.927)
FXBXNG	finn-b-ALCOLIVER	Alcoholic liver disease (ALCOLIVER) || id:finn-b-ALCOLIVER	family.FamilyXI.id.1936	Weighted median	8	0.0105751	0.144553	0.941681		-0.272749	0.2939	1.01063	0.761284	1.34165	1.011 (0.761-1.342)
FXBXNG	finn-b-ALCOLIVER	Alcoholic liver disease (ALCOLIVER) || id:finn-b-ALCOLIVER	family.FamilyXI.id.1936	Inverse variance weighted (fixed effects)	8	-0.0135161	0.112334	0.904229	0.969458	-0.233691	0.206658	0.986575	0.791607	1.22956	0.987 (0.792-1.23)
FXBXNG	finn-b-ALCOLIVER	Alcoholic liver disease (ALCOLIVER) || id:finn-b-ALCOLIVER	family.FamilyXI.id.1936	Simple mode	8	0.0168626	0.220035	0.941058		-0.414407	0.448132	1.01701	0.660732	1.56539	1.017 (0.661-1.565)
FXBXNG	finn-b-ALCOLIVER	Alcoholic liver disease (ALCOLIVER) || id:finn-b-ALCOLIVER	family.FamilyXI.id.1936	Weighted mode	8	0.0168626	0.226176	0.942654		-0.426442	0.460168	1.01701	0.652827	1.58434	1.017 (0.653-1.584)
kodRd1	finn-b-ALCOLIVER	Alcoholic liver disease (ALCOLIVER) || id:finn-b-ALCOLIVER	family.Defluviitaleaceae.id.1924	MR Egger	11	0.764841	0.594336	0.230247		-0.400059	1.92974	2.14865	0.670281	6.88772	2.149 (0.67-6.888)
kodRd1	finn-b-ALCOLIVER	Alcoholic liver disease (ALCOLIVER) || id:finn-b-ALCOLIVER	family.Defluviitaleaceae.id.1924	Weighted median	11	0.464731	0.227936	0.0414634		0.0179764	0.911485	1.59159	1.01814	2.48802	1.592 (1.018-2.488)
kodRd1	finn-b-ALCOLIVER	Alcoholic liver disease (ALCOLIVER) || id:finn-b-ALCOLIVER	family.Defluviitaleaceae.id.1924	Inverse variance weighted (fixed effects)	11	0.282294	0.162269	0.0819177	0.698621	-0.0357534	0.600342	1.32617	0.964878	1.82274	1.326 (0.965-1.823)
kodRd1	finn-b-ALCOLIVER	Alcoholic liver disease (ALCOLIVER) || id:finn-b-ALCOLIVER	family.Defluviitaleaceae.id.1924	Simple mode	11	0.536711	0.373925	0.181719		-0.196182	1.2696	1.71037	0.821863	3.55944	1.71 (0.822-3.559)
kodRd1	finn-b-ALCOLIVER	Alcoholic liver disease (ALCOLIVER) || id:finn-b-ALCOLIVER	family.Defluviitaleaceae.id.1924	Weighted mode	11	0.547405	0.345217	0.143894		-0.12922	1.22403	1.72876	0.87878	3.40087	1.729 (0.879-3.401)
LRKdIa	finn-b-ALCOLIVER	Alcoholic liver disease (ALCOLIVER) || id:finn-b-ALCOLIVER	family.Bifidobacteriaceae.id.433	MR Egger	12	0.0713572	0.720047	0.923017		-1.33994	1.48265	1.07396	0.261863	4.4046	1.074 (0.262-4.405)
LRKdIa	finn-b-ALCOLIVER	Alcoholic liver disease (ALCOLIVER) || id:finn-b-ALCOLIVER	family.Bifidobacteriaceae.id.433	Weighted median	12	-0.180468	0.262554	0.491858		-0.695074	0.334138	0.834879	0.499037	1.39674	0.835 (0.499-1.397)
LRKdIa	finn-b-ALCOLIVER	Alcoholic liver disease (ALCOLIVER) || id:finn-b-ALCOLIVER	family.Bifidobacteriaceae.id.433	Inverse variance weighted (fixed effects)	12	-0.191688	0.176973	0.278742	0.910609	-0.538555	0.155179	0.825564	0.583591	1.16787	0.826 (0.584-1.168)
LRKdIa	finn-b-ALCOLIVER	Alcoholic liver disease (ALCOLIVER) || id:finn-b-ALCOLIVER	family.Bifidobacteriaceae.id.433	Simple mode	12	-0.559816	0.532744	0.315881		-1.60399	0.484362	0.571314	0.201092	1.62314	0.571 (0.201-1.623)
LRKdIa	finn-b-ALCOLIVER	Alcoholic liver disease (ALCOLIVER) || id:finn-b-ALCOLIVER	family.Bifidobacteriaceae.id.433	Weighted mode	12	0.226032	0.354895	0.537219		-0.469561	0.921626	1.25362	0.625277	2.51337	1.254 (0.625-2.513)
m9LXEq	finn-b-ALCOLIVER	Alcoholic liver disease (ALCOLIVER) || id:finn-b-ALCOLIVER	family.Enterobacteriaceae.id.3469	MR Egger	7	-0.0848402	1.57111	0.959026		-3.16422	2.99454	0.918659	0.042247	19.9762	0.919 (0.042-19.976)
m9LXEq	finn-b-ALCOLIVER	Alcoholic liver disease (ALCOLIVER) || id:finn-b-ALCOLIVER	family.Enterobacteriaceae.id.3469	Weighted median	7	0.111605	0.357206	0.754706		-0.588518	0.811728	1.11807	0.55515	2.2518	1.118 (0.555-2.252)
m9LXEq	finn-b-ALCOLIVER	Alcoholic liver disease (ALCOLIVER) || id:finn-b-ALCOLIVER	family.Enterobacteriaceae.id.3469	Inverse variance weighted (fixed effects)	7	0.0323364	0.262911	0.902112	0.969458	-0.48297	0.547642	1.03286	0.616949	1.72917	1.033 (0.617-1.729)
m9LXEq	finn-b-ALCOLIVER	Alcoholic liver disease (ALCOLIVER) || id:finn-b-ALCOLIVER	family.Enterobacteriaceae.id.3469	Simple mode	7	0.127806	0.516381	0.812771		-0.884301	1.13991	1.13633	0.413003	3.1265	1.136 (0.413-3.126)
m9LXEq	finn-b-ALCOLIVER	Alcoholic liver disease (ALCOLIVER) || id:finn-b-ALCOLIVER	family.Enterobacteriaceae.id.3469	Weighted mode	7	0.0448224	0.552088	0.937934		-1.03727	1.12691	1.04584	0.354421	3.08612	1.046 (0.354-3.086)
MBOR7Y	finn-b-ALCOLIVER	Alcoholic liver disease (ALCOLIVER) || id:finn-b-ALCOLIVER	family.Coriobacteriaceae.id.811	MR Egger	13	-0.351011	0.89016	0.700879		-2.09572	1.3937	0.703976	0.122981	4.02974	0.704 (0.123-4.03)
MBOR7Y	finn-b-ALCOLIVER	Alcoholic liver disease (ALCOLIVER) || id:finn-b-ALCOLIVER	family.Coriobacteriaceae.id.811	Weighted median	13	0.0135363	0.273074	0.960465		-0.521688	0.548761	1.01363	0.593518	1.73111	1.014 (0.594-1.731)
MBOR7Y	finn-b-ALCOLIVER	Alcoholic liver disease (ALCOLIVER) || id:finn-b-ALCOLIVER	family.Coriobacteriaceae.id.811	Inverse variance weighted (fixed effects)	13	0.00803787	0.20993	0.969458	0.969458	-0.403425	0.4195	1.00807	0.668028	1.5212	1.008 (0.668-1.521)
MBOR7Y	finn-b-ALCOLIVER	Alcoholic liver disease (ALCOLIVER) || id:finn-b-ALCOLIVER	family.Coriobacteriaceae.id.811	Simple mode	13	0.00622093	0.432831	0.988769		-0.842127	0.854569	1.00624	0.430793	2.35036	1.006 (0.431-2.35)
MBOR7Y	finn-b-ALCOLIVER	Alcoholic liver disease (ALCOLIVER) || id:finn-b-ALCOLIVER	family.Coriobacteriaceae.id.811	Weighted mode	13	0.0735678	0.425647	0.86566		-0.760699	0.907835	1.07634	0.467339	2.47895	1.076 (0.467-2.479)
nFlAu5	finn-b-ALCOLIVER	Alcoholic liver disease (ALCOLIVER) || id:finn-b-ALCOLIVER	family.Lachnospiraceae.id.1987	MR Egger	16	1.03986	0.696617	0.157698		-0.325508	2.40523	2.82882	0.72216	11.081	2.829 (0.722-11.081)
nFlAu5	finn-b-ALCOLIVER	Alcoholic liver disease (ALCOLIVER) || id:finn-b-ALCOLIVER	family.Lachnospiraceae.id.1987	Weighted median	16	-0.0133047	0.28209	0.962382		-0.5662	0.539591	0.986783	0.567678	1.7153	0.987 (0.568-1.715)
nFlAu5	finn-b-ALCOLIVER	Alcoholic liver disease (ALCOLIVER) || id:finn-b-ALCOLIVER	family.Lachnospiraceae.id.1987	Inverse variance weighted (fixed effects)	16	0.225818	0.199772	0.258317	0.910609	-0.165735	0.61737	1.25335	0.84727	1.85405	1.253 (0.847-1.854)
nFlAu5	finn-b-ALCOLIVER	Alcoholic liver disease (ALCOLIVER) || id:finn-b-ALCOLIVER	family.Lachnospiraceae.id.1987	Simple mode	16	-0.056167	0.469927	0.906447		-0.977225	0.86489	0.945381	0.376354	2.37475	0.945 (0.376-2.375)
nFlAu5	finn-b-ALCOLIVER	Alcoholic liver disease (ALCOLIVER) || id:finn-b-ALCOLIVER	family.Lachnospiraceae.id.1987	Weighted mode	16	-0.100842	0.465869	0.831545		-1.01395	0.81226	0.904076	0.362785	2.25299	0.904 (0.363-2.253)
O0n2Pz	finn-b-ALCOLIVER	Alcoholic liver disease (ALCOLIVER) || id:finn-b-ALCOLIVER	family.Bacteroidaceae.id.917	MR Egger	9	0.0144378	1.26605	0.99122		-2.46703	2.4959	1.01454	0.0848365	12.1327	1.015 (0.085-12.133)
O0n2Pz	finn-b-ALCOLIVER	Alcoholic liver disease (ALCOLIVER) || id:finn-b-ALCOLIVER	family.Bacteroidaceae.id.917	Weighted median	9	-0.25971	0.316885	0.412461		-0.880804	0.361385	0.771275	0.41445	1.43532	0.771 (0.414-1.435)
O0n2Pz	finn-b-ALCOLIVER	Alcoholic liver disease (ALCOLIVER) || id:finn-b-ALCOLIVER	family.Bacteroidaceae.id.917	Inverse variance weighted (fixed effects)	9	-0.309478	0.243827	0.204351	0.910609	-0.78738	0.168423	0.73383	0.455036	1.18344	0.734 (0.455-1.183)
O0n2Pz	finn-b-ALCOLIVER	Alcoholic liver disease (ALCOLIVER) || id:finn-b-ALCOLIVER	family.Bacteroidaceae.id.917	Simple mode	9	-0.293531	0.471661	0.551043		-1.21799	0.630924	0.745626	0.295825	1.87935	0.746 (0.296-1.879)
O0n2Pz	finn-b-ALCOLIVER	Alcoholic liver disease (ALCOLIVER) || id:finn-b-ALCOLIVER	family.Bacteroidaceae.id.917	Weighted mode	9	-0.23622	0.455741	0.618262		-1.12947	0.657032	0.789607	0.323204	1.92906	0.79 (0.323-1.929)
obtxsV	finn-b-ALCOLIVER	Alcoholic liver disease (ALCOLIVER) || id:finn-b-ALCOLIVER	family.Veillonellaceae.id.2172	MR Egger	19	0.154046	0.397575	0.703221		-0.6252	0.933292	1.16654	0.535154	2.54287	1.167 (0.535-2.543)
obtxsV	finn-b-ALCOLIVER	Alcoholic liver disease (ALCOLIVER) || id:finn-b-ALCOLIVER	family.Veillonellaceae.id.2172	Weighted median	19	-0.0527547	0.224855	0.814507		-0.493471	0.387962	0.948613	0.610504	1.47397	0.949 (0.611-1.474)
obtxsV	finn-b-ALCOLIVER	Alcoholic liver disease (ALCOLIVER) || id:finn-b-ALCOLIVER	family.Veillonellaceae.id.2172	Inverse variance weighted (multiplicative random effects)	19	0.034745	0.191317	0.855889	0.969458	-0.340236	0.409727	1.03536	0.711602	1.50641	1.035 (0.712-1.506)
obtxsV	finn-b-ALCOLIVER	Alcoholic liver disease (ALCOLIVER) || id:finn-b-ALCOLIVER	family.Veillonellaceae.id.2172	Simple mode	19	-0.437285	0.403475	0.292759		-1.2281	0.353527	0.645787	0.292849	1.42408	0.646 (0.293-1.424)
obtxsV	finn-b-ALCOLIVER	Alcoholic liver disease (ALCOLIVER) || id:finn-b-ALCOLIVER	family.Veillonellaceae.id.2172	Weighted mode	19	-0.197767	0.271182	0.475216		-0.729284	0.33375	0.820561	0.482254	1.39619	0.821 (0.482-1.396)
oU56W6	finn-b-ALCOLIVER	Alcoholic liver disease (ALCOLIVER) || id:finn-b-ALCOLIVER	family.Peptostreptococcaceae.id.2042	MR Egger	13	-0.204516	0.394008	0.613998		-0.976772	0.56774	0.815042	0.376524	1.76428	0.815 (0.377-1.764)
oU56W6	finn-b-ALCOLIVER	Alcoholic liver disease (ALCOLIVER) || id:finn-b-ALCOLIVER	family.Peptostreptococcaceae.id.2042	Weighted median	13	0.161077	0.237146	0.49699		-0.303728	0.625882	1.17478	0.738061	1.86989	1.175 (0.738-1.87)
oU56W6	finn-b-ALCOLIVER	Alcoholic liver disease (ALCOLIVER) || id:finn-b-ALCOLIVER	family.Peptostreptococcaceae.id.2042	Inverse variance weighted (fixed effects)	13	0.0386221	0.172535	0.822874	0.969458	-0.299547	0.376791	1.03938	0.741154	1.4576	1.039 (0.741-1.458)
oU56W6	finn-b-ALCOLIVER	Alcoholic liver disease (ALCOLIVER) || id:finn-b-ALCOLIVER	family.Peptostreptococcaceae.id.2042	Simple mode	13	0.392402	0.354942	0.290598		-0.303284	1.08809	1.48053	0.73839	2.96859	1.481 (0.738-2.969)
oU56W6	finn-b-ALCOLIVER	Alcoholic liver disease (ALCOLIVER) || id:finn-b-ALCOLIVER	family.Peptostreptococcaceae.id.2042	Weighted mode	13	0.263857	0.321717	0.42812		-0.366708	0.894421	1.30194	0.693012	2.44592	1.302 (0.693-2.446)
pXAgfu	finn-b-ALCOLIVER	Alcoholic liver disease (ALCOLIVER) || id:finn-b-ALCOLIVER	family.Acidaminococcaceae.id.2166	MR Egger	7	0.222121	0.637834	0.74184		-1.02803	1.47228	1.24872	0.35771	4.35915	1.249 (0.358-4.359)
pXAgfu	finn-b-ALCOLIVER	Alcoholic liver disease (ALCOLIVER) || id:finn-b-ALCOLIVER	family.Acidaminococcaceae.id.2166	Weighted median	7	0.136098	0.260474	0.601321		-0.374431	0.646626	1.14579	0.687681	1.90909	1.146 (0.688-1.909)
pXAgfu	finn-b-ALCOLIVER	Alcoholic liver disease (ALCOLIVER) || id:finn-b-ALCOLIVER	family.Acidaminococcaceae.id.2166	Inverse variance weighted (fixed effects)	7	0.113308	0.211132	0.591495	0.969458	-0.30051	0.527127	1.11998	0.740441	1.69406	1.12 (0.74-1.694)
pXAgfu	finn-b-ALCOLIVER	Alcoholic liver disease (ALCOLIVER) || id:finn-b-ALCOLIVER	family.Acidaminococcaceae.id.2166	Simple mode	7	0.157878	0.371334	0.685542		-0.569936	0.885692	1.17102	0.565562	2.42466	1.171 (0.566-2.425)
pXAgfu	finn-b-ALCOLIVER	Alcoholic liver disease (ALCOLIVER) || id:finn-b-ALCOLIVER	family.Acidaminococcaceae.id.2166	Weighted mode	7	0.226744	0.354756	0.546334		-0.468578	0.922065	1.25451	0.625892	2.51448	1.255 (0.626-2.514)
Sgv0J4	finn-b-ALCOLIVER	Alcoholic liver disease (ALCOLIVER) || id:finn-b-ALCOLIVER	family.Victivallaceae.id.2255	MR Egger	12	-0.0983284	0.475833	0.840434		-1.03096	0.834304	0.906351	0.356664	2.30321	0.906 (0.357-2.303)
Sgv0J4	finn-b-ALCOLIVER	Alcoholic liver disease (ALCOLIVER) || id:finn-b-ALCOLIVER	family.Victivallaceae.id.2255	Weighted median	12	0.0468661	0.132671	0.723902		-0.21317	0.306902	1.04798	0.808019	1.35921	1.048 (0.808-1.359)
Sgv0J4	finn-b-ALCOLIVER	Alcoholic liver disease (ALCOLIVER) || id:finn-b-ALCOLIVER	family.Victivallaceae.id.2255	Inverse variance weighted (fixed effects)	12	0.0211541	0.099848	0.832214	0.969458	-0.174548	0.216856	1.02138	0.839837	1.24217	1.021 (0.84-1.242)
Sgv0J4	finn-b-ALCOLIVER	Alcoholic liver disease (ALCOLIVER) || id:finn-b-ALCOLIVER	family.Victivallaceae.id.2255	Simple mode	12	0.0956137	0.23238	0.688642		-0.359851	0.551078	1.10033	0.69778	1.73512	1.1 (0.698-1.735)
Sgv0J4	finn-b-ALCOLIVER	Alcoholic liver disease (ALCOLIVER) || id:finn-b-ALCOLIVER	family.Victivallaceae.id.2255	Weighted mode	12	0.0816406	0.21155	0.706918		-0.332997	0.496278	1.08507	0.716772	1.6426	1.085 (0.717-1.643)
SpO9Ka	finn-b-ALCOLIVER	Alcoholic liver disease (ALCOLIVER) || id:finn-b-ALCOLIVER	family.Porphyromonadaceae.id.943	MR Egger	9	-0.240764	1.64753	0.887933		-3.46992	2.9884	0.786027	0.0311194	19.8538	0.786 (0.031-19.854)
SpO9Ka	finn-b-ALCOLIVER	Alcoholic liver disease (ALCOLIVER) || id:finn-b-ALCOLIVER	family.Porphyromonadaceae.id.943	Weighted median	9	-0.253652	0.403326	0.529414		-1.04417	0.536867	0.775962	0.351983	1.71064	0.776 (0.352-1.711)
SpO9Ka	finn-b-ALCOLIVER	Alcoholic liver disease (ALCOLIVER) || id:finn-b-ALCOLIVER	family.Porphyromonadaceae.id.943	Inverse variance weighted (fixed effects)	9	-0.491554	0.273027	0.0717996	0.698621	-1.02669	0.0435787	0.611675	0.358192	1.04454	0.612 (0.358-1.045)
SpO9Ka	finn-b-ALCOLIVER	Alcoholic liver disease (ALCOLIVER) || id:finn-b-ALCOLIVER	family.Porphyromonadaceae.id.943	Simple mode	9	-0.166246	0.653084	0.805488		-1.44629	1.1138	0.846838	0.235442	3.04591	0.847 (0.235-3.046)
SpO9Ka	finn-b-ALCOLIVER	Alcoholic liver disease (ALCOLIVER) || id:finn-b-ALCOLIVER	family.Porphyromonadaceae.id.943	Weighted mode	9	-0.215012	0.745717	0.780424		-1.67662	1.24659	0.806532	0.187006	3.47847	0.807 (0.187-3.478)
T35lgz	finn-b-ALCOLIVER	Alcoholic liver disease (ALCOLIVER) || id:finn-b-ALCOLIVER	family.Oxalobacteraceae.id.2966	MR Egger	14	0.085747	0.501709	0.867143		-0.897602	1.0691	1.08953	0.407546	2.91275	1.09 (0.408-2.913)
T35lgz	finn-b-ALCOLIVER	Alcoholic liver disease (ALCOLIVER) || id:finn-b-ALCOLIVER	family.Oxalobacteraceae.id.2966	Weighted median	14	0.164343	0.157096	0.295502		-0.143566	0.472252	1.17862	0.866264	1.6036	1.179 (0.866-1.604)
T35lgz	finn-b-ALCOLIVER	Alcoholic liver disease (ALCOLIVER) || id:finn-b-ALCOLIVER	family.Oxalobacteraceae.id.2966	Inverse variance weighted (fixed effects)	14	0.0786903	0.105858	0.457264	0.969458	-0.128791	0.286172	1.08187	0.879158	1.33132	1.082 (0.879-1.331)
T35lgz	finn-b-ALCOLIVER	Alcoholic liver disease (ALCOLIVER) || id:finn-b-ALCOLIVER	family.Oxalobacteraceae.id.2966	Simple mode	14	0.107381	0.310497	0.734998		-0.501192	0.715954	1.11336	0.605808	2.04614	1.113 (0.606-2.046)
T35lgz	finn-b-ALCOLIVER	Alcoholic liver disease (ALCOLIVER) || id:finn-b-ALCOLIVER	family.Oxalobacteraceae.id.2966	Weighted mode	14	0.148844	0.295597	0.623011		-0.430526	0.728214	1.16049	0.650167	2.07138	1.16 (0.65-2.071)
T8T6Lu	finn-b-ALCOLIVER	Alcoholic liver disease (ALCOLIVER) || id:finn-b-ALCOLIVER	family.Peptococcaceae.id.2024	MR Egger	9	-0.65728	0.514194	0.241903		-1.6651	0.35054	0.518259	0.189172	1.41983	0.518 (0.189-1.42)
T8T6Lu	finn-b-ALCOLIVER	Alcoholic liver disease (ALCOLIVER) || id:finn-b-ALCOLIVER	family.Peptococcaceae.id.2024	Weighted median	9	-0.336691	0.247023	0.172883		-0.820856	0.147473	0.714129	0.440055	1.1589	0.714 (0.44-1.159)
T8T6Lu	finn-b-ALCOLIVER	Alcoholic liver disease (ALCOLIVER) || id:finn-b-ALCOLIVER	family.Peptococcaceae.id.2024	Inverse variance weighted (fixed effects)	9	-0.282618	0.183396	0.123309	0.698621	-0.642074	0.0768371	0.753807	0.5262	1.07987	0.754 (0.526-1.08)
T8T6Lu	finn-b-ALCOLIVER	Alcoholic liver disease (ALCOLIVER) || id:finn-b-ALCOLIVER	family.Peptococcaceae.id.2024	Simple mode	9	-0.456474	0.399325	0.286044		-1.23915	0.326204	0.633513	0.28963	1.3857	0.634 (0.29-1.386)
T8T6Lu	finn-b-ALCOLIVER	Alcoholic liver disease (ALCOLIVER) || id:finn-b-ALCOLIVER	family.Peptococcaceae.id.2024	Weighted mode	9	-0.514441	0.391422	0.225179		-1.28163	0.252747	0.597835	0.277585	1.28756	0.598 (0.278-1.288)
vlyGOP	finn-b-ALCOLIVER	Alcoholic liver disease (ALCOLIVER) || id:finn-b-ALCOLIVER	family.Ruminococcaceae.id.2050	MR Egger	9	0.599759	0.511257	0.279121		-0.402305	1.60182	1.82168	0.668777	4.96207	1.822 (0.669-4.962)
vlyGOP	finn-b-ALCOLIVER	Alcoholic liver disease (ALCOLIVER) || id:finn-b-ALCOLIVER	family.Ruminococcaceae.id.2050	Weighted median	9	0.202587	0.307612	0.510166		-0.400332	0.805506	1.22457	0.670097	2.23783	1.225 (0.67-2.238)
vlyGOP	finn-b-ALCOLIVER	Alcoholic liver disease (ALCOLIVER) || id:finn-b-ALCOLIVER	family.Ruminococcaceae.id.2050	Inverse variance weighted (fixed effects)	9	0.0738006	0.220624	0.737996	0.969458	-0.358622	0.506224	1.07659	0.698638	1.65901	1.077 (0.699-1.659)
vlyGOP	finn-b-ALCOLIVER	Alcoholic liver disease (ALCOLIVER) || id:finn-b-ALCOLIVER	family.Ruminococcaceae.id.2050	Simple mode	9	0.453971	0.49754	0.388211		-0.521207	1.42915	1.57455	0.593803	4.17514	1.575 (0.594-4.175)
vlyGOP	finn-b-ALCOLIVER	Alcoholic liver disease (ALCOLIVER) || id:finn-b-ALCOLIVER	family.Ruminococcaceae.id.2050	Weighted mode	9	0.207844	0.429149	0.641141		-0.633287	1.04898	1.23102	0.530844	2.85473	1.231 (0.531-2.855)
WEMGli	finn-b-ALCOLIVER	Alcoholic liver disease (ALCOLIVER) || id:finn-b-ALCOLIVER	family.Alcaligenaceae.id.2875	MR Egger	11	1.45769	1.05576	0.20069		-0.6116	3.52698	4.29602	0.542482	34.0209	4.296 (0.542-34.021)
WEMGli	finn-b-ALCOLIVER	Alcoholic liver disease (ALCOLIVER) || id:finn-b-ALCOLIVER	family.Alcaligenaceae.id.2875	Weighted median	11	0.353626	0.305825	0.247558		-0.245791	0.953043	1.42422	0.782085	2.59359	1.424 (0.782-2.594)
WEMGli	finn-b-ALCOLIVER	Alcoholic liver disease (ALCOLIVER) || id:finn-b-ALCOLIVER	family.Alcaligenaceae.id.2875	Inverse variance weighted (fixed effects)	11	0.188146	0.229716	0.412765	0.969458	-0.262097	0.638388	1.20701	0.769437	1.89343	1.207 (0.769-1.893)
WEMGli	finn-b-ALCOLIVER	Alcoholic liver disease (ALCOLIVER) || id:finn-b-ALCOLIVER	family.Alcaligenaceae.id.2875	Simple mode	11	0.589364	0.493246	0.259708		-0.377399	1.55613	1.80284	0.685642	4.74042	1.803 (0.686-4.74)
WEMGli	finn-b-ALCOLIVER	Alcoholic liver disease (ALCOLIVER) || id:finn-b-ALCOLIVER	family.Alcaligenaceae.id.2875	Weighted mode	11	0.656024	0.509941	0.227264		-0.343461	1.65551	1.92711	0.709311	5.23574	1.927 (0.709-5.236)
Xtktja	finn-b-ALCOLIVER	Alcoholic liver disease (ALCOLIVER) || id:finn-b-ALCOLIVER	family.Pasteurellaceae.id.3689	MR Egger	14	0.597795	0.30547	0.0740233		-0.000927051	1.19652	1.81811	0.999073	3.30857	1.818 (0.999-3.309)
Xtktja	finn-b-ALCOLIVER	Alcoholic liver disease (ALCOLIVER) || id:finn-b-ALCOLIVER	family.Pasteurellaceae.id.3689	Weighted median	14	0.202462	0.181239	0.263951		-0.152766	0.55769	1.22441	0.85833	1.74663	1.224 (0.858-1.747)
Xtktja	finn-b-ALCOLIVER	Alcoholic liver disease (ALCOLIVER) || id:finn-b-ALCOLIVER	family.Pasteurellaceae.id.3689	Inverse variance weighted (fixed effects)	14	0.134612	0.131716	0.306786	0.910609	-0.123551	0.392776	1.14409	0.883776	1.48109	1.144 (0.884-1.481)
Xtktja	finn-b-ALCOLIVER	Alcoholic liver disease (ALCOLIVER) || id:finn-b-ALCOLIVER	family.Pasteurellaceae.id.3689	Simple mode	14	0.161113	0.257139	0.541796		-0.34288	0.665106	1.17482	0.709723	1.9447	1.175 (0.71-1.945)
Xtktja	finn-b-ALCOLIVER	Alcoholic liver disease (ALCOLIVER) || id:finn-b-ALCOLIVER	family.Pasteurellaceae.id.3689	Weighted mode	14	0.209559	0.205759	0.327036		-0.193729	0.612848	1.23313	0.823881	1.84568	1.233 (0.824-1.846)
Y7cF3n	finn-b-ALCOLIVER	Alcoholic liver disease (ALCOLIVER) || id:finn-b-ALCOLIVER	family.Methanobacteriaceae.id.121	MR Egger	10	-0.950657	0.475518	0.0806157		-1.88267	-0.0186419	0.386487	0.152183	0.981531	0.386 (0.152-0.982)
Y7cF3n	finn-b-ALCOLIVER	Alcoholic liver disease (ALCOLIVER) || id:finn-b-ALCOLIVER	family.Methanobacteriaceae.id.121	Weighted median	10	-0.0174172	0.162424	0.914604		-0.335768	0.300934	0.982734	0.714789	1.35112	0.983 (0.715-1.351)
Y7cF3n	finn-b-ALCOLIVER	Alcoholic liver disease (ALCOLIVER) || id:finn-b-ALCOLIVER	family.Methanobacteriaceae.id.121	Inverse variance weighted (fixed effects)	10	0.0514129	0.115041	0.654941	0.969458	-0.174068	0.276894	1.05276	0.84024	1.31903	1.053 (0.84-1.319)
Y7cF3n	finn-b-ALCOLIVER	Alcoholic liver disease (ALCOLIVER) || id:finn-b-ALCOLIVER	family.Methanobacteriaceae.id.121	Simple mode	10	-0.145933	0.274427	0.607758		-0.683809	0.391944	0.864216	0.504691	1.47985	0.864 (0.505-1.48)
Y7cF3n	finn-b-ALCOLIVER	Alcoholic liver disease (ALCOLIVER) || id:finn-b-ALCOLIVER	family.Methanobacteriaceae.id.121	Weighted mode	10	-0.0334977	0.241526	0.892748		-0.50689	0.439894	0.967057	0.602366	1.55254	0.967 (0.602-1.553)
yfxJv6	finn-b-ALCOLIVER	Alcoholic liver disease (ALCOLIVER) || id:finn-b-ALCOLIVER	family.Erysipelotrichaceae.id.2149	MR Egger	13	0.817064	1.09855	0.472606		-1.33609	2.97022	2.26384	0.26287	19.4963	2.264 (0.263-19.496)
yfxJv6	finn-b-ALCOLIVER	Alcoholic liver disease (ALCOLIVER) || id:finn-b-ALCOLIVER	family.Erysipelotrichaceae.id.2149	Weighted median	13	-0.111555	0.329751	0.735136		-0.757867	0.534756	0.894442	0.468665	1.70703	0.894 (0.469-1.707)
yfxJv6	finn-b-ALCOLIVER	Alcoholic liver disease (ALCOLIVER) || id:finn-b-ALCOLIVER	family.Erysipelotrichaceae.id.2149	Inverse variance weighted (fixed effects)	13	-0.219582	0.219418	0.316948	0.910609	-0.649642	0.210477	0.802854	0.522233	1.23427	0.803 (0.522-1.234)
yfxJv6	finn-b-ALCOLIVER	Alcoholic liver disease (ALCOLIVER) || id:finn-b-ALCOLIVER	family.Erysipelotrichaceae.id.2149	Simple mode	13	0.497405	0.604804	0.426876		-0.68801	1.68282	1.64445	0.502575	5.38071	1.644 (0.503-5.381)
yfxJv6	finn-b-ALCOLIVER	Alcoholic liver disease (ALCOLIVER) || id:finn-b-ALCOLIVER	family.Erysipelotrichaceae.id.2149	Weighted mode	13	0.433675	0.592398	0.478183		-0.727425	1.59477	1.54292	0.483151	4.92722	1.543 (0.483-4.927)
ylev3A	finn-b-ALCOLIVER	Alcoholic liver disease (ALCOLIVER) || id:finn-b-ALCOLIVER	family.FamilyXIII.id.1957	MR Egger	9	0.714467	0.966107	0.483641		-1.1791	2.60804	2.0431	0.307555	13.5724	2.043 (0.308-13.572)
ylev3A	finn-b-ALCOLIVER	Alcoholic liver disease (ALCOLIVER) || id:finn-b-ALCOLIVER	family.FamilyXIII.id.1957	Weighted median	9	0.0406996	0.336801	0.903816		-0.619431	0.70083	1.04154	0.538251	2.01543	1.042 (0.538-2.015)
ylev3A	finn-b-ALCOLIVER	Alcoholic liver disease (ALCOLIVER) || id:finn-b-ALCOLIVER	family.FamilyXIII.id.1957	Inverse variance weighted (fixed effects)	9	-0.0786416	0.253149	0.756064	0.969458	-0.574813	0.41753	0.924371	0.56281	1.51821	0.924 (0.563-1.518)
ylev3A	finn-b-ALCOLIVER	Alcoholic liver disease (ALCOLIVER) || id:finn-b-ALCOLIVER	family.FamilyXIII.id.1957	Simple mode	9	0.067734	0.501808	0.895962		-0.915809	1.05128	1.07008	0.400193	2.8613	1.07 (0.4-2.861)
ylev3A	finn-b-ALCOLIVER	Alcoholic liver disease (ALCOLIVER) || id:finn-b-ALCOLIVER	family.FamilyXIII.id.1957	Weighted mode	9	0.0934597	0.563492	0.872383		-1.01098	1.1979	1.09797	0.363861	3.31316	1.098 (0.364-3.313)
9i4tiU	finn-b-ALCOLIVER	Alcoholic liver disease (ALCOLIVER) || id:finn-b-ALCOLIVER	order.Gastranaerophilales.id.1591	MR Egger	9	0.919342	0.440856	0.0754856		0.055265	1.78342	2.50764	1.05682	5.95017	2.508 (1.057-5.95)
9i4tiU	finn-b-ALCOLIVER	Alcoholic liver disease (ALCOLIVER) || id:finn-b-ALCOLIVER	order.Gastranaerophilales.id.1591	Weighted median	9	0.16826	0.20393	0.409322		-0.231442	0.567962	1.18324	0.793388	1.76467	1.183 (0.793-1.765)
9i4tiU	finn-b-ALCOLIVER	Alcoholic liver disease (ALCOLIVER) || id:finn-b-ALCOLIVER	order.Gastranaerophilales.id.1591	Inverse variance weighted (fixed effects)	9	0.174054	0.147459	0.237862	0.882777	-0.114967	0.463074	1.19012	0.891396	1.58895	1.19 (0.891-1.589)
9i4tiU	finn-b-ALCOLIVER	Alcoholic liver disease (ALCOLIVER) || id:finn-b-ALCOLIVER	order.Gastranaerophilales.id.1591	Simple mode	9	0.394371	0.327408	0.26281		-0.247348	1.03609	1.48345	0.780869	2.81818	1.483 (0.781-2.818)
9i4tiU	finn-b-ALCOLIVER	Alcoholic liver disease (ALCOLIVER) || id:finn-b-ALCOLIVER	order.Gastranaerophilales.id.1591	Weighted mode	9	0.436216	0.318144	0.207563		-0.187346	1.05978	1.54684	0.829156	2.88573	1.547 (0.829-2.886)
aGfu8V	finn-b-ALCOLIVER	Alcoholic liver disease (ALCOLIVER) || id:finn-b-ALCOLIVER	order.Bifidobacteriales.id.432	MR Egger	12	0.0713572	0.720047	0.923017		-1.33994	1.48265	1.07396	0.261863	4.4046	1.074 (0.262-4.405)
aGfu8V	finn-b-ALCOLIVER	Alcoholic liver disease (ALCOLIVER) || id:finn-b-ALCOLIVER	order.Bifidobacteriales.id.432	Weighted median	12	-0.180468	0.258342	0.484825		-0.686819	0.325882	0.834879	0.503174	1.38525	0.835 (0.503-1.385)
aGfu8V	finn-b-ALCOLIVER	Alcoholic liver disease (ALCOLIVER) || id:finn-b-ALCOLIVER	order.Bifidobacteriales.id.432	Inverse variance weighted (fixed effects)	12	-0.191688	0.176973	0.278742	0.882777	-0.538555	0.155179	0.825564	0.583591	1.16787	0.826 (0.584-1.168)
aGfu8V	finn-b-ALCOLIVER	Alcoholic liver disease (ALCOLIVER) || id:finn-b-ALCOLIVER	order.Bifidobacteriales.id.432	Simple mode	12	-0.559816	0.549248	0.329983		-1.63634	0.516711	0.571314	0.194691	1.6765	0.571 (0.195-1.677)
aGfu8V	finn-b-ALCOLIVER	Alcoholic liver disease (ALCOLIVER) || id:finn-b-ALCOLIVER	order.Bifidobacteriales.id.432	Weighted mode	12	0.226032	0.340407	0.520361		-0.441165	0.89323	1.25362	0.643286	2.44301	1.254 (0.643-2.443)
BPW89n	finn-b-ALCOLIVER	Alcoholic liver disease (ALCOLIVER) || id:finn-b-ALCOLIVER	order.Verrucomicrobiales.id.4030	MR Egger	11	0.215615	0.611272	0.73241		-0.982479	1.41371	1.24062	0.374382	4.11118	1.241 (0.374-4.111)
BPW89n	finn-b-ALCOLIVER	Alcoholic liver disease (ALCOLIVER) || id:finn-b-ALCOLIVER	order.Verrucomicrobiales.id.4030	Weighted median	11	-0.0937605	0.254316	0.712368		-0.59222	0.404699	0.910501	0.553098	1.49885	0.911 (0.553-1.499)
BPW89n	finn-b-ALCOLIVER	Alcoholic liver disease (ALCOLIVER) || id:finn-b-ALCOLIVER	order.Verrucomicrobiales.id.4030	Inverse variance weighted (fixed effects)	11	-0.119677	0.182526	0.512036	0.882777	-0.477429	0.238074	0.887207	0.620376	1.2688	0.887 (0.62-1.269)
BPW89n	finn-b-ALCOLIVER	Alcoholic liver disease (ALCOLIVER) || id:finn-b-ALCOLIVER	order.Verrucomicrobiales.id.4030	Simple mode	11	-0.043883	0.405619	0.915987		-0.838896	0.75113	0.957066	0.432187	2.11939	0.957 (0.432-2.119)
BPW89n	finn-b-ALCOLIVER	Alcoholic liver disease (ALCOLIVER) || id:finn-b-ALCOLIVER	order.Verrucomicrobiales.id.4030	Weighted mode	11	-0.0601443	0.348769	0.866526		-0.743732	0.623444	0.941629	0.475336	1.86534	0.942 (0.475-1.865)
C1xV1V	finn-b-ALCOLIVER	Alcoholic liver disease (ALCOLIVER) || id:finn-b-ALCOLIVER	order.Victivallales.id.2254	MR Egger	8	-0.140999	0.495666	0.785619		-1.1125	0.830508	0.868491	0.328735	2.29448	0.868 (0.329-2.294)
C1xV1V	finn-b-ALCOLIVER	Alcoholic liver disease (ALCOLIVER) || id:finn-b-ALCOLIVER	order.Victivallales.id.2254	Weighted median	8	0.039717	0.177895	0.823332		-0.308957	0.388391	1.04052	0.734212	1.47461	1.041 (0.734-1.475)
C1xV1V	finn-b-ALCOLIVER	Alcoholic liver disease (ALCOLIVER) || id:finn-b-ALCOLIVER	order.Victivallales.id.2254	Inverse variance weighted (fixed effects)	8	-0.00189876	0.139791	0.989163	0.989163	-0.275889	0.272092	0.998103	0.758897	1.31271	0.998 (0.759-1.313)
C1xV1V	finn-b-ALCOLIVER	Alcoholic liver disease (ALCOLIVER) || id:finn-b-ALCOLIVER	order.Victivallales.id.2254	Simple mode	8	0.0616747	0.28085	0.832449		-0.488791	0.61214	1.06362	0.613368	1.84437	1.064 (0.613-1.844)
C1xV1V	finn-b-ALCOLIVER	Alcoholic liver disease (ALCOLIVER) || id:finn-b-ALCOLIVER	order.Victivallales.id.2254	Weighted mode	8	0.0588092	0.266756	0.831805		-0.464033	0.581652	1.06057	0.628743	1.78899	1.061 (0.629-1.789)
CYNr8c	finn-b-ALCOLIVER	Alcoholic liver disease (ALCOLIVER) || id:finn-b-ALCOLIVER	order.Actinomycetales.id.420	MR Egger	5	-0.694751	0.479437	0.243164		-1.63445	0.244945	0.499199	0.19506	1.27755	0.499 (0.195-1.278)
CYNr8c	finn-b-ALCOLIVER	Alcoholic liver disease (ALCOLIVER) || id:finn-b-ALCOLIVER	order.Actinomycetales.id.420	Weighted median	5	-0.322029	0.262346	0.219635		-0.836226	0.192169	0.724677	0.433343	1.21188	0.725 (0.433-1.212)
CYNr8c	finn-b-ALCOLIVER	Alcoholic liver disease (ALCOLIVER) || id:finn-b-ALCOLIVER	order.Actinomycetales.id.420	Inverse variance weighted (fixed effects)	5	-0.140235	0.211073	0.506439	0.882777	-0.553937	0.273467	0.869154	0.574683	1.31451	0.869 (0.575-1.315)
CYNr8c	finn-b-ALCOLIVER	Alcoholic liver disease (ALCOLIVER) || id:finn-b-ALCOLIVER	order.Actinomycetales.id.420	Simple mode	5	0.153841	0.396428	0.717733		-0.623158	0.93084	1.16631	0.536248	2.53664	1.166 (0.536-2.537)
CYNr8c	finn-b-ALCOLIVER	Alcoholic liver disease (ALCOLIVER) || id:finn-b-ALCOLIVER	order.Actinomycetales.id.420	Weighted mode	5	-0.390555	0.312252	0.279187		-1.00257	0.221459	0.676681	0.366936	1.2479	0.677 (0.367-1.248)
dSCeM7	finn-b-ALCOLIVER	Alcoholic liver disease (ALCOLIVER) || id:finn-b-ALCOLIVER	order.Enterobacteriales.id.3468	MR Egger	7	-0.0848402	1.57111	0.959026		-3.16422	2.99454	0.918659	0.042247	19.9762	0.919 (0.042-19.976)
dSCeM7	finn-b-ALCOLIVER	Alcoholic liver disease (ALCOLIVER) || id:finn-b-ALCOLIVER	order.Enterobacteriales.id.3468	Weighted median	7	0.111605	0.35822	0.755379		-0.590505	0.813716	1.11807	0.554047	2.25628	1.118 (0.554-2.256)
dSCeM7	finn-b-ALCOLIVER	Alcoholic liver disease (ALCOLIVER) || id:finn-b-ALCOLIVER	order.Enterobacteriales.id.3468	Inverse variance weighted (fixed effects)	7	0.0323364	0.262911	0.902112	0.989163	-0.48297	0.547642	1.03286	0.616949	1.72917	1.033 (0.617-1.729)
dSCeM7	finn-b-ALCOLIVER	Alcoholic liver disease (ALCOLIVER) || id:finn-b-ALCOLIVER	order.Enterobacteriales.id.3468	Simple mode	7	0.127806	0.549237	0.823731		-0.948698	1.20431	1.13633	0.387245	3.33446	1.136 (0.387-3.334)
dSCeM7	finn-b-ALCOLIVER	Alcoholic liver disease (ALCOLIVER) || id:finn-b-ALCOLIVER	order.Enterobacteriales.id.3468	Weighted mode	7	0.0448224	0.524131	0.934632		-0.982474	1.07212	1.04584	0.374384	2.92156	1.046 (0.374-2.922)
FlVBaS	finn-b-ALCOLIVER	Alcoholic liver disease (ALCOLIVER) || id:finn-b-ALCOLIVER	order.Erysipelotrichales.id.2148	MR Egger	13	0.817064	1.09855	0.472606		-1.33609	2.97022	2.26384	0.26287	19.4963	2.264 (0.263-19.496)
FlVBaS	finn-b-ALCOLIVER	Alcoholic liver disease (ALCOLIVER) || id:finn-b-ALCOLIVER	order.Erysipelotrichales.id.2148	Weighted median	13	-0.111555	0.327172	0.733127		-0.752812	0.529702	0.894442	0.47104	1.69843	0.894 (0.471-1.698)
FlVBaS	finn-b-ALCOLIVER	Alcoholic liver disease (ALCOLIVER) || id:finn-b-ALCOLIVER	order.Erysipelotrichales.id.2148	Inverse variance weighted (fixed effects)	13	-0.219582	0.219418	0.316948	0.882777	-0.649642	0.210477	0.802854	0.522233	1.23427	0.803 (0.522-1.234)
FlVBaS	finn-b-ALCOLIVER	Alcoholic liver disease (ALCOLIVER) || id:finn-b-ALCOLIVER	order.Erysipelotrichales.id.2148	Simple mode	13	0.497405	0.593486	0.418351		-0.665827	1.66064	1.64445	0.513848	5.26267	1.644 (0.514-5.263)
FlVBaS	finn-b-ALCOLIVER	Alcoholic liver disease (ALCOLIVER) || id:finn-b-ALCOLIVER	order.Erysipelotrichales.id.2148	Weighted mode	13	0.433675	0.645416	0.514357		-0.83134	1.69869	1.54292	0.435465	5.46678	1.543 (0.435-5.467)
j0mByI	finn-b-ALCOLIVER	Alcoholic liver disease (ALCOLIVER) || id:finn-b-ALCOLIVER	order.NB1n.id.3953	MR Egger	13	-0.67474	0.473455	0.181868		-1.60271	0.253233	0.509289	0.20135	1.28818	0.509 (0.201-1.288)
j0mByI	finn-b-ALCOLIVER	Alcoholic liver disease (ALCOLIVER) || id:finn-b-ALCOLIVER	order.NB1n.id.3953	Weighted median	13	-0.119933	0.138813	0.387591		-0.392006	0.152139	0.88698	0.6757	1.16432	0.887 (0.676-1.164)
j0mByI	finn-b-ALCOLIVER	Alcoholic liver disease (ALCOLIVER) || id:finn-b-ALCOLIVER	order.NB1n.id.3953	Inverse variance weighted (fixed effects)	13	-0.102987	0.11113	0.354068	0.882777	-0.320802	0.114827	0.902138	0.725567	1.12168	0.902 (0.726-1.122)
j0mByI	finn-b-ALCOLIVER	Alcoholic liver disease (ALCOLIVER) || id:finn-b-ALCOLIVER	order.NB1n.id.3953	Simple mode	13	-0.0409771	0.212534	0.850338		-0.457544	0.375589	0.959851	0.632836	1.45585	0.96 (0.633-1.456)
j0mByI	finn-b-ALCOLIVER	Alcoholic liver disease (ALCOLIVER) || id:finn-b-ALCOLIVER	order.NB1n.id.3953	Weighted mode	13	-0.0802355	0.207469	0.705723		-0.486875	0.326404	0.922899	0.614544	1.38598	0.923 (0.615-1.386)
jfZByg	finn-b-ALCOLIVER	Alcoholic liver disease (ALCOLIVER) || id:finn-b-ALCOLIVER	order.Lactobacillales.id.1800	MR Egger	15	-0.187581	0.53305	0.730551		-1.23236	0.857197	0.828962	0.291604	2.35655	0.829 (0.292-2.357)
jfZByg	finn-b-ALCOLIVER	Alcoholic liver disease (ALCOLIVER) || id:finn-b-ALCOLIVER	order.Lactobacillales.id.1800	Weighted median	15	-0.301667	0.264269	0.253656		-0.819635	0.216301	0.739584	0.440592	1.24148	0.74 (0.441-1.241)
jfZByg	finn-b-ALCOLIVER	Alcoholic liver disease (ALCOLIVER) || id:finn-b-ALCOLIVER	order.Lactobacillales.id.1800	Inverse variance weighted (fixed effects)	15	-0.129293	0.189517	0.495095	0.882777	-0.500746	0.242159	0.878716	0.606078	1.274	0.879 (0.606-1.274)
jfZByg	finn-b-ALCOLIVER	Alcoholic liver disease (ALCOLIVER) || id:finn-b-ALCOLIVER	order.Lactobacillales.id.1800	Simple mode	15	-0.605446	0.520058	0.263803		-1.62476	0.413867	0.545831	0.196959	1.51266	0.546 (0.197-1.513)
jfZByg	finn-b-ALCOLIVER	Alcoholic liver disease (ALCOLIVER) || id:finn-b-ALCOLIVER	order.Lactobacillales.id.1800	Weighted mode	15	-0.435969	0.453541	0.352732		-1.32491	0.45297	0.646638	0.265827	1.57298	0.647 (0.266-1.573)
jHia6Z	finn-b-ALCOLIVER	Alcoholic liver disease (ALCOLIVER) || id:finn-b-ALCOLIVER	order.Pasteurellales.id.3688	MR Egger	14	0.597795	0.30547	0.0740233		-0.000927051	1.19652	1.81811	0.999073	3.30857	1.818 (0.999-3.309)
jHia6Z	finn-b-ALCOLIVER	Alcoholic liver disease (ALCOLIVER) || id:finn-b-ALCOLIVER	order.Pasteurellales.id.3688	Weighted median	14	0.202462	0.180229	0.261284		-0.150786	0.55571	1.22441	0.860031	1.74318	1.224 (0.86-1.743)
jHia6Z	finn-b-ALCOLIVER	Alcoholic liver disease (ALCOLIVER) || id:finn-b-ALCOLIVER	order.Pasteurellales.id.3688	Inverse variance weighted (fixed effects)	14	0.134612	0.131716	0.306786	0.882777	-0.123551	0.392776	1.14409	0.883776	1.48109	1.144 (0.884-1.481)
jHia6Z	finn-b-ALCOLIVER	Alcoholic liver disease (ALCOLIVER) || id:finn-b-ALCOLIVER	order.Pasteurellales.id.3688	Simple mode	14	0.161113	0.247407	0.526258		-0.323805	0.64603	1.17482	0.723391	1.90795	1.175 (0.723-1.908)
jHia6Z	finn-b-ALCOLIVER	Alcoholic liver disease (ALCOLIVER) || id:finn-b-ALCOLIVER	order.Pasteurellales.id.3688	Weighted mode	14	0.209559	0.217338	0.352536		-0.216424	0.635542	1.23313	0.805394	1.88805	1.233 (0.805-1.888)
m0ByAU	finn-b-ALCOLIVER	Alcoholic liver disease (ALCOLIVER) || id:finn-b-ALCOLIVER	order.Desulfovibrionales.id.3156	MR Egger	12	0.0846997	0.545572	0.879714		-0.984622	1.15402	1.08839	0.37358	3.17092	1.088 (0.374-3.171)
m0ByAU	finn-b-ALCOLIVER	Alcoholic liver disease (ALCOLIVER) || id:finn-b-ALCOLIVER	order.Desulfovibrionales.id.3156	Weighted median	12	-0.0671354	0.292093	0.818214		-0.639638	0.505367	0.935069	0.527483	1.65759	0.935 (0.527-1.658)
m0ByAU	finn-b-ALCOLIVER	Alcoholic liver disease (ALCOLIVER) || id:finn-b-ALCOLIVER	order.Desulfovibrionales.id.3156	Inverse variance weighted (fixed effects)	12	-0.148634	0.189632	0.433155	0.882777	-0.520313	0.223044	0.861884	0.594335	1.24988	0.862 (0.594-1.25)
m0ByAU	finn-b-ALCOLIVER	Alcoholic liver disease (ALCOLIVER) || id:finn-b-ALCOLIVER	order.Desulfovibrionales.id.3156	Simple mode	12	-0.49651	0.484106	0.327095		-1.44536	0.452337	0.608651	0.235662	1.57198	0.609 (0.236-1.572)
m0ByAU	finn-b-ALCOLIVER	Alcoholic liver disease (ALCOLIVER) || id:finn-b-ALCOLIVER	order.Desulfovibrionales.id.3156	Weighted mode	12	0.030819	0.357252	0.932805		-0.669395	0.731033	1.0313	0.512018	2.07722	1.031 (0.512-2.077)
NKNDGp	finn-b-ALCOLIVER	Alcoholic liver disease (ALCOLIVER) || id:finn-b-ALCOLIVER	order.Methanobacteriales.id.120	MR Egger	10	-0.950657	0.475518	0.0806157		-1.88267	-0.0186419	0.386487	0.152183	0.981531	0.386 (0.152-0.982)
NKNDGp	finn-b-ALCOLIVER	Alcoholic liver disease (ALCOLIVER) || id:finn-b-ALCOLIVER	order.Methanobacteriales.id.120	Weighted median	10	-0.0174172	0.163087	0.914951		-0.337069	0.302234	0.982734	0.71386	1.35288	0.983 (0.714-1.353)
NKNDGp	finn-b-ALCOLIVER	Alcoholic liver disease (ALCOLIVER) || id:finn-b-ALCOLIVER	order.Methanobacteriales.id.120	Inverse variance weighted (fixed effects)	10	0.0514129	0.115041	0.654941	0.882777	-0.174068	0.276894	1.05276	0.84024	1.31903	1.053 (0.84-1.319)
NKNDGp	finn-b-ALCOLIVER	Alcoholic liver disease (ALCOLIVER) || id:finn-b-ALCOLIVER	order.Methanobacteriales.id.120	Simple mode	10	-0.145933	0.255768	0.582256		-0.647238	0.355372	0.864216	0.52349	1.42671	0.864 (0.523-1.427)
NKNDGp	finn-b-ALCOLIVER	Alcoholic liver disease (ALCOLIVER) || id:finn-b-ALCOLIVER	order.Methanobacteriales.id.120	Weighted mode	10	-0.0334977	0.240444	0.892268		-0.504768	0.437772	0.967057	0.603646	1.54925	0.967 (0.604-1.549)
oGD8An	finn-b-ALCOLIVER	Alcoholic liver disease (ALCOLIVER) || id:finn-b-ALCOLIVER	order.Coriobacteriales.id.810	MR Egger	13	-0.351011	0.89016	0.700879		-2.09572	1.3937	0.703976	0.122981	4.02974	0.704 (0.123-4.03)
oGD8An	finn-b-ALCOLIVER	Alcoholic liver disease (ALCOLIVER) || id:finn-b-ALCOLIVER	order.Coriobacteriales.id.810	Weighted median	13	0.0135363	0.270868	0.960143		-0.517364	0.544437	1.01363	0.59609	1.72364	1.014 (0.596-1.724)
oGD8An	finn-b-ALCOLIVER	Alcoholic liver disease (ALCOLIVER) || id:finn-b-ALCOLIVER	order.Coriobacteriales.id.810	Inverse variance weighted (fixed effects)	13	0.00803787	0.20993	0.969458	0.989163	-0.403425	0.4195	1.00807	0.668028	1.5212	1.008 (0.668-1.521)
oGD8An	finn-b-ALCOLIVER	Alcoholic liver disease (ALCOLIVER) || id:finn-b-ALCOLIVER	order.Coriobacteriales.id.810	Simple mode	13	0.00622093	0.450602	0.989212		-0.876959	0.8894	1.00624	0.416046	2.43367	1.006 (0.416-2.434)
oGD8An	finn-b-ALCOLIVER	Alcoholic liver disease (ALCOLIVER) || id:finn-b-ALCOLIVER	order.Coriobacteriales.id.810	Weighted mode	13	0.0735678	0.408766	0.860175		-0.727613	0.874749	1.07634	0.48306	2.39827	1.076 (0.483-2.398)
Oxkiqb	finn-b-ALCOLIVER	Alcoholic liver disease (ALCOLIVER) || id:finn-b-ALCOLIVER	order.Clostridiales.id.1863	MR Egger	12	0.187055	1.44978	0.899897		-2.65451	3.02862	1.20569	0.0703335	20.6686	1.206 (0.07-20.669)
Oxkiqb	finn-b-ALCOLIVER	Alcoholic liver disease (ALCOLIVER) || id:finn-b-ALCOLIVER	order.Clostridiales.id.1863	Weighted median	12	-0.429714	0.32289	0.183243		-1.06258	0.203151	0.650695	0.345564	1.22526	0.651 (0.346-1.225)
Oxkiqb	finn-b-ALCOLIVER	Alcoholic liver disease (ALCOLIVER) || id:finn-b-ALCOLIVER	order.Clostridiales.id.1863	Inverse variance weighted (multiplicative random effects)	12	-0.169978	0.322455	0.598099	0.882777	-0.801991	0.462035	0.843683	0.448435	1.5873	0.844 (0.448-1.587)
Oxkiqb	finn-b-ALCOLIVER	Alcoholic liver disease (ALCOLIVER) || id:finn-b-ALCOLIVER	order.Clostridiales.id.1863	Simple mode	12	-0.00723388	0.577072	0.990223		-1.1383	1.12383	0.992792	0.320365	3.07661	0.993 (0.32-3.077)
Oxkiqb	finn-b-ALCOLIVER	Alcoholic liver disease (ALCOLIVER) || id:finn-b-ALCOLIVER	order.Clostridiales.id.1863	Weighted mode	12	-0.513525	0.474355	0.302157		-1.44326	0.416211	0.598383	0.236156	1.51621	0.598 (0.236-1.516)
qiWbrh	finn-b-ALCOLIVER	Alcoholic liver disease (ALCOLIVER) || id:finn-b-ALCOLIVER	order.Selenomonadales.id.2165	MR Egger	12	0.641075	1.07714	0.564958		-1.47012	2.75227	1.89852	0.229898	15.6782	1.899 (0.23-15.678)
qiWbrh	finn-b-ALCOLIVER	Alcoholic liver disease (ALCOLIVER) || id:finn-b-ALCOLIVER	order.Selenomonadales.id.2165	Weighted median	12	-0.0104774	0.321445	0.973998		-0.640509	0.619554	0.989577	0.527024	1.8581	0.99 (0.527-1.858)
qiWbrh	finn-b-ALCOLIVER	Alcoholic liver disease (ALCOLIVER) || id:finn-b-ALCOLIVER	order.Selenomonadales.id.2165	Inverse variance weighted (multiplicative random effects)	12	-0.0809907	0.302238	0.788723	0.985903	-0.673377	0.511396	0.922202	0.509983	1.66762	0.922 (0.51-1.668)
qiWbrh	finn-b-ALCOLIVER	Alcoholic liver disease (ALCOLIVER) || id:finn-b-ALCOLIVER	order.Selenomonadales.id.2165	Simple mode	12	0.0123945	0.548263	0.982369		-1.0622	1.08699	1.01247	0.345694	2.96533	1.012 (0.346-2.965)
qiWbrh	finn-b-ALCOLIVER	Alcoholic liver disease (ALCOLIVER) || id:finn-b-ALCOLIVER	order.Selenomonadales.id.2165	Weighted mode	12	0.0123945	0.505693	0.980885		-0.978763	1.00355	1.01247	0.375776	2.72796	1.012 (0.376-2.728)
rsbOlb	finn-b-ALCOLIVER	Alcoholic liver disease (ALCOLIVER) || id:finn-b-ALCOLIVER	order.MollicutesRF9.id.11579	MR Egger	13	-0.358506	0.531625	0.514005		-1.40049	0.683478	0.698719	0.246476	1.98076	0.699 (0.246-1.981)
rsbOlb	finn-b-ALCOLIVER	Alcoholic liver disease (ALCOLIVER) || id:finn-b-ALCOLIVER	order.MollicutesRF9.id.11579	Weighted median	13	0.133049	0.21851	0.542594		-0.295229	0.561328	1.14231	0.744361	1.753	1.142 (0.744-1.753)
rsbOlb	finn-b-ALCOLIVER	Alcoholic liver disease (ALCOLIVER) || id:finn-b-ALCOLIVER	order.MollicutesRF9.id.11579	Inverse variance weighted (fixed effects)	13	0.00218661	0.159895	0.989089	0.989163	-0.311208	0.315581	1.00219	0.732561	1.37106	1.002 (0.733-1.371)
rsbOlb	finn-b-ALCOLIVER	Alcoholic liver disease (ALCOLIVER) || id:finn-b-ALCOLIVER	order.MollicutesRF9.id.11579	Simple mode	13	0.243229	0.358964	0.510887		-0.46034	0.946798	1.27536	0.631069	2.57744	1.275 (0.631-2.577)
rsbOlb	finn-b-ALCOLIVER	Alcoholic liver disease (ALCOLIVER) || id:finn-b-ALCOLIVER	order.MollicutesRF9.id.11579	Weighted mode	13	0.207883	0.333067	0.544213		-0.444928	0.860695	1.23107	0.64087	2.3648	1.231 (0.641-2.365)
sFxDb3	finn-b-ALCOLIVER	Alcoholic liver disease (ALCOLIVER) || id:finn-b-ALCOLIVER	order.Burkholderiales.id.2874	MR Egger	10	1.25507	0.718348	0.118743		-0.152887	2.66304	3.5081	0.858226	14.3398	3.508 (0.858-14.34)
sFxDb3	finn-b-ALCOLIVER	Alcoholic liver disease (ALCOLIVER) || id:finn-b-ALCOLIVER	order.Burkholderiales.id.2874	Weighted median	10	0.11836	0.311902	0.704332		-0.492967	0.729687	1.12565	0.610812	2.07443	1.126 (0.611-2.074)
sFxDb3	finn-b-ALCOLIVER	Alcoholic liver disease (ALCOLIVER) || id:finn-b-ALCOLIVER	order.Burkholderiales.id.2874	Inverse variance weighted (fixed effects)	10	0.271303	0.227654	0.233366	0.882777	-0.174899	0.717504	1.31167	0.839542	2.04931	1.312 (0.84-2.049)
sFxDb3	finn-b-ALCOLIVER	Alcoholic liver disease (ALCOLIVER) || id:finn-b-ALCOLIVER	order.Burkholderiales.id.2874	Simple mode	10	-0.292754	0.581272	0.626608		-1.43205	0.84654	0.746206	0.238819	2.33157	0.746 (0.239-2.332)
sFxDb3	finn-b-ALCOLIVER	Alcoholic liver disease (ALCOLIVER) || id:finn-b-ALCOLIVER	order.Burkholderiales.id.2874	Weighted mode	10	-0.3249	0.616338	0.610838		-1.53292	0.883122	0.7226	0.215904	2.41844	0.723 (0.216-2.418)
staWrf	finn-b-ALCOLIVER	Alcoholic liver disease (ALCOLIVER) || id:finn-b-ALCOLIVER	order.Rhodospirillales.id.2667	MR Egger	14	0.0419055	0.548138	0.94032		-1.03244	1.11626	1.0428	0.356135	3.0534	1.043 (0.356-3.053)
staWrf	finn-b-ALCOLIVER	Alcoholic liver disease (ALCOLIVER) || id:finn-b-ALCOLIVER	order.Rhodospirillales.id.2667	Weighted median	14	0.00383926	0.193369	0.984159		-0.375164	0.382842	1.00385	0.687177	1.46645	1.004 (0.687-1.466)
staWrf	finn-b-ALCOLIVER	Alcoholic liver disease (ALCOLIVER) || id:finn-b-ALCOLIVER	order.Rhodospirillales.id.2667	Inverse variance weighted (fixed effects)	14	-0.062908	0.135683	0.642907	0.882777	-0.328847	0.203031	0.93903	0.719753	1.22511	0.939 (0.72-1.225)
staWrf	finn-b-ALCOLIVER	Alcoholic liver disease (ALCOLIVER) || id:finn-b-ALCOLIVER	order.Rhodospirillales.id.2667	Simple mode	14	0.0995418	0.342139	0.775687		-0.57105	0.770133	1.10466	0.564932	2.16005	1.105 (0.565-2.16)
staWrf	finn-b-ALCOLIVER	Alcoholic liver disease (ALCOLIVER) || id:finn-b-ALCOLIVER	order.Rhodospirillales.id.2667	Weighted mode	14	0.0526465	0.315298	0.86996		-0.565338	0.670631	1.05406	0.568168	1.95547	1.054 (0.568-1.955)
tSliO9	finn-b-ALCOLIVER	Alcoholic liver disease (ALCOLIVER) || id:finn-b-ALCOLIVER	order.Bacteroidales.id.913	MR Egger	13	0.028874	0.494647	0.954498		-0.940634	0.998382	1.02929	0.39038	2.71389	1.029 (0.39-2.714)
tSliO9	finn-b-ALCOLIVER	Alcoholic liver disease (ALCOLIVER) || id:finn-b-ALCOLIVER	order.Bacteroidales.id.913	Weighted median	13	-0.123957	0.285373	0.664021		-0.683289	0.435374	0.883418	0.504954	1.54554	0.883 (0.505-1.546)
tSliO9	finn-b-ALCOLIVER	Alcoholic liver disease (ALCOLIVER) || id:finn-b-ALCOLIVER	order.Bacteroidales.id.913	Inverse variance weighted (fixed effects)	13	-0.0925786	0.211831	0.662083	0.882777	-0.507768	0.322611	0.911578	0.601838	1.38073	0.912 (0.602-1.381)
tSliO9	finn-b-ALCOLIVER	Alcoholic liver disease (ALCOLIVER) || id:finn-b-ALCOLIVER	order.Bacteroidales.id.913	Simple mode	13	-0.451728	0.443285	0.328286		-1.32057	0.41711	0.636527	0.266984	1.51757	0.637 (0.267-1.518)
tSliO9	finn-b-ALCOLIVER	Alcoholic liver disease (ALCOLIVER) || id:finn-b-ALCOLIVER	order.Bacteroidales.id.913	Weighted mode	13	-0.407845	0.4236	0.354646		-1.2381	0.422411	0.665082	0.289934	1.52564	0.665 (0.29-1.526)
uCOF7P	finn-b-ALCOLIVER	Alcoholic liver disease (ALCOLIVER) || id:finn-b-ALCOLIVER	order.Bacillales.id.1674	MR Egger	9	-0.731634	0.46244	0.157637		-1.63802	0.174748	0.481122	0.194365	1.19095	0.481 (0.194-1.191)
uCOF7P	finn-b-ALCOLIVER	Alcoholic liver disease (ALCOLIVER) || id:finn-b-ALCOLIVER	order.Bacillales.id.1674	Weighted median	9	-0.161346	0.13947	0.247333		-0.434707	0.112015	0.850998	0.647454	1.11853	0.851 (0.647-1.119)
uCOF7P	finn-b-ALCOLIVER	Alcoholic liver disease (ALCOLIVER) || id:finn-b-ALCOLIVER	order.Bacillales.id.1674	Inverse variance weighted (fixed effects)	9	-0.07374	0.107466	0.492605	0.882777	-0.284373	0.136893	0.928913	0.752486	1.14671	0.929 (0.752-1.147)
uCOF7P	finn-b-ALCOLIVER	Alcoholic liver disease (ALCOLIVER) || id:finn-b-ALCOLIVER	order.Bacillales.id.1674	Simple mode	9	-0.215707	0.23353	0.382668		-0.673426	0.242012	0.805971	0.509958	1.27381	0.806 (0.51-1.274)
uCOF7P	finn-b-ALCOLIVER	Alcoholic liver disease (ALCOLIVER) || id:finn-b-ALCOLIVER	order.Bacillales.id.1674	Weighted mode	9	-0.219063	0.210617	0.328703		-0.631873	0.193746	0.803271	0.531595	1.21379	0.803 (0.532-1.214)
3cOJ1f	finn-b-ALCOLIVER	Alcoholic liver disease (ALCOLIVER) || id:finn-b-ALCOLIVER	class.Actinobacteria.id.419	MR Egger	15	0.45622	0.484971	0.364003		-0.494324	1.40676	1.5781	0.609983	4.08272	1.578 (0.61-4.083)
3cOJ1f	finn-b-ALCOLIVER	Alcoholic liver disease (ALCOLIVER) || id:finn-b-ALCOLIVER	class.Actinobacteria.id.419	Weighted median	15	0.0688415	0.231692	0.766371		-0.385274	0.522958	1.07127	0.680264	1.68701	1.071 (0.68-1.687)
3cOJ1f	finn-b-ALCOLIVER	Alcoholic liver disease (ALCOLIVER) || id:finn-b-ALCOLIVER	class.Actinobacteria.id.419	Inverse variance weighted (fixed effects)	15	0.0183946	0.167694	0.912654	0.989163	-0.310286	0.347075	1.01856	0.733237	1.41492	1.019 (0.733-1.415)
3cOJ1f	finn-b-ALCOLIVER	Alcoholic liver disease (ALCOLIVER) || id:finn-b-ALCOLIVER	class.Actinobacteria.id.419	Simple mode	15	-0.394606	0.391882	0.331046		-1.1627	0.373483	0.673945	0.312642	1.45279	0.674 (0.313-1.453)
3cOJ1f	finn-b-ALCOLIVER	Alcoholic liver disease (ALCOLIVER) || id:finn-b-ALCOLIVER	class.Actinobacteria.id.419	Weighted mode	15	0.150206	0.297606	0.62161		-0.433102	0.733514	1.16207	0.648495	2.08239	1.162 (0.648-2.082)
3Oo7Td	finn-b-ALCOLIVER	Alcoholic liver disease (ALCOLIVER) || id:finn-b-ALCOLIVER	class.Methanobacteria.id.119	MR Egger	10	-0.950657	0.475518	0.0806157		-1.88267	-0.0186419	0.386487	0.152183	0.981531	0.386 (0.152-0.982)
3Oo7Td	finn-b-ALCOLIVER	Alcoholic liver disease (ALCOLIVER) || id:finn-b-ALCOLIVER	class.Methanobacteria.id.119	Weighted median	10	-0.0174172	0.164839	0.915851		-0.340501	0.305667	0.982734	0.711414	1.35753	0.983 (0.711-1.358)
3Oo7Td	finn-b-ALCOLIVER	Alcoholic liver disease (ALCOLIVER) || id:finn-b-ALCOLIVER	class.Methanobacteria.id.119	Inverse variance weighted (fixed effects)	10	0.0514129	0.115041	0.654941	0.977719	-0.174068	0.276894	1.05276	0.84024	1.31903	1.053 (0.84-1.319)
3Oo7Td	finn-b-ALCOLIVER	Alcoholic liver disease (ALCOLIVER) || id:finn-b-ALCOLIVER	class.Methanobacteria.id.119	Simple mode	10	-0.145933	0.271859	0.604424		-0.678777	0.386912	0.864216	0.507237	1.47243	0.864 (0.507-1.472)
3Oo7Td	finn-b-ALCOLIVER	Alcoholic liver disease (ALCOLIVER) || id:finn-b-ALCOLIVER	class.Methanobacteria.id.119	Weighted mode	10	-0.0334977	0.240923	0.892481		-0.505708	0.438712	0.967057	0.603079	1.55071	0.967 (0.603-1.551)
dP6VTT	finn-b-ALCOLIVER	Alcoholic liver disease (ALCOLIVER) || id:finn-b-ALCOLIVER	class.Alphaproteobacteria.id.2379	MR Egger	7	-0.536754	1.02907	0.624227		-2.55373	1.48022	0.584643	0.0777908	4.39393	0.585 (0.078-4.394)
dP6VTT	finn-b-ALCOLIVER	Alcoholic liver disease (ALCOLIVER) || id:finn-b-ALCOLIVER	class.Alphaproteobacteria.id.2379	Weighted median	7	-0.0857113	0.288969	0.766763		-0.65209	0.480667	0.917859	0.520956	1.61715	0.918 (0.521-1.617)
dP6VTT	finn-b-ALCOLIVER	Alcoholic liver disease (ALCOLIVER) || id:finn-b-ALCOLIVER	class.Alphaproteobacteria.id.2379	Inverse variance weighted (fixed effects)	7	-0.129815	0.201981	0.520413	0.977719	-0.525699	0.266068	0.878258	0.591142	1.30482	0.878 (0.591-1.305)
dP6VTT	finn-b-ALCOLIVER	Alcoholic liver disease (ALCOLIVER) || id:finn-b-ALCOLIVER	class.Alphaproteobacteria.id.2379	Simple mode	7	-0.205805	0.546526	0.719451		-1.277	0.865386	0.813991	0.278874	2.37592	0.814 (0.279-2.376)
dP6VTT	finn-b-ALCOLIVER	Alcoholic liver disease (ALCOLIVER) || id:finn-b-ALCOLIVER	class.Alphaproteobacteria.id.2379	Weighted mode	7	-0.173513	0.523056	0.751375		-1.1987	0.851677	0.840706	0.301585	2.34357	0.841 (0.302-2.344)
Fr2Ff4	finn-b-ALCOLIVER	Alcoholic liver disease (ALCOLIVER) || id:finn-b-ALCOLIVER	class.Clostridia.id.1859	MR Egger	11	0.236622	1.61451	0.88671		-2.92782	3.40106	1.26696	0.0535137	29.9959	1.267 (0.054-29.996)
Fr2Ff4	finn-b-ALCOLIVER	Alcoholic liver disease (ALCOLIVER) || id:finn-b-ALCOLIVER	class.Clostridia.id.1859	Weighted median	11	-0.52017	0.335514	0.121053		-1.17778	0.137437	0.594419	0.307962	1.14733	0.594 (0.308-1.147)
Fr2Ff4	finn-b-ALCOLIVER	Alcoholic liver disease (ALCOLIVER) || id:finn-b-ALCOLIVER	class.Clostridia.id.1859	Inverse variance weighted (multiplicative random effects)	11	-0.170057	0.347522	0.624601	0.977719	-0.851201	0.511087	0.843617	0.426902	1.6671	0.844 (0.427-1.667)
Fr2Ff4	finn-b-ALCOLIVER	Alcoholic liver disease (ALCOLIVER) || id:finn-b-ALCOLIVER	class.Clostridia.id.1859	Simple mode	11	-0.0414297	0.603695	0.94664		-1.22467	1.14181	0.959417	0.293854	3.13244	0.959 (0.294-3.132)
Fr2Ff4	finn-b-ALCOLIVER	Alcoholic liver disease (ALCOLIVER) || id:finn-b-ALCOLIVER	class.Clostridia.id.1859	Weighted mode	11	-0.469357	0.466443	0.338024		-1.38358	0.444871	0.625405	0.250678	1.56029	0.625 (0.251-1.56)
FRQYhm	finn-b-ALCOLIVER	Alcoholic liver disease (ALCOLIVER) || id:finn-b-ALCOLIVER	class.Gammaproteobacteria.id.3303	MR Egger	6	2.0914	1.19819	0.155839		-0.257051	4.43984	8.09621	0.773329	84.7616	8.096 (0.773-84.762)
FRQYhm	finn-b-ALCOLIVER	Alcoholic liver disease (ALCOLIVER) || id:finn-b-ALCOLIVER	class.Gammaproteobacteria.id.3303	Weighted median	6	0.178929	0.459035	0.696689		-0.72078	1.07864	1.19594	0.486373	2.94067	1.196 (0.486-2.941)
FRQYhm	finn-b-ALCOLIVER	Alcoholic liver disease (ALCOLIVER) || id:finn-b-ALCOLIVER	class.Gammaproteobacteria.id.3303	Inverse variance weighted (multiplicative random effects)	6	0.0746181	0.473114	0.87468	0.989163	-0.852685	1.00192	1.07747	0.426269	2.72351	1.077 (0.426-2.724)
FRQYhm	finn-b-ALCOLIVER	Alcoholic liver disease (ALCOLIVER) || id:finn-b-ALCOLIVER	class.Gammaproteobacteria.id.3303	Simple mode	6	0.234847	0.659855	0.736434		-1.05847	1.52816	1.26472	0.346987	4.6097	1.265 (0.347-4.61)
FRQYhm	finn-b-ALCOLIVER	Alcoholic liver disease (ALCOLIVER) || id:finn-b-ALCOLIVER	class.Gammaproteobacteria.id.3303	Weighted mode	6	0.28927	0.629515	0.665154		-0.944579	1.52312	1.33545	0.388843	4.58651	1.335 (0.389-4.587)
IgBtIU	finn-b-ALCOLIVER	Alcoholic liver disease (ALCOLIVER) || id:finn-b-ALCOLIVER	class.Bacilli.id.1673	MR Egger	18	-0.00276848	0.484487	0.995511		-0.952362	0.946825	0.997235	0.385829	2.57751	0.997 (0.386-2.578)
IgBtIU	finn-b-ALCOLIVER	Alcoholic liver disease (ALCOLIVER) || id:finn-b-ALCOLIVER	class.Bacilli.id.1673	Weighted median	18	-0.231775	0.247338	0.348718		-0.716559	0.253008	0.793124	0.48843	1.28789	0.793 (0.488-1.288)
IgBtIU	finn-b-ALCOLIVER	Alcoholic liver disease (ALCOLIVER) || id:finn-b-ALCOLIVER	class.Bacilli.id.1673	Inverse variance weighted (fixed effects)	18	-0.167251	0.170795	0.327458	0.977719	-0.50201	0.167508	0.845987	0.605313	1.18235	0.846 (0.605-1.182)
IgBtIU	finn-b-ALCOLIVER	Alcoholic liver disease (ALCOLIVER) || id:finn-b-ALCOLIVER	class.Bacilli.id.1673	Simple mode	18	-0.449494	0.43982	0.321107		-1.31154	0.412552	0.637951	0.269405	1.51067	0.638 (0.269-1.511)
IgBtIU	finn-b-ALCOLIVER	Alcoholic liver disease (ALCOLIVER) || id:finn-b-ALCOLIVER	class.Bacilli.id.1673	Weighted mode	18	-0.255404	0.374075	0.503956		-0.988592	0.477783	0.774603	0.3721	1.6125	0.775 (0.372-1.612)
Msb4zz	finn-b-ALCOLIVER	Alcoholic liver disease (ALCOLIVER) || id:finn-b-ALCOLIVER	class.Melainabacteria.id.1589	MR Egger	10	0.763112	0.426612	0.111448		-0.0730473	1.59927	2.14494	0.929557	4.94943	2.145 (0.93-4.949)
Msb4zz	finn-b-ALCOLIVER	Alcoholic liver disease (ALCOLIVER) || id:finn-b-ALCOLIVER	class.Melainabacteria.id.1589	Weighted median	10	0.158097	0.178987	0.377082		-0.192718	0.508911	1.17128	0.824715	1.66348	1.171 (0.825-1.663)
Msb4zz	finn-b-ALCOLIVER	Alcoholic liver disease (ALCOLIVER) || id:finn-b-ALCOLIVER	class.Melainabacteria.id.1589	Inverse variance weighted (fixed effects)	10	0.211809	0.140724	0.132288	0.705538	-0.0640098	0.487628	1.23591	0.937996	1.62845	1.236 (0.938-1.628)
Msb4zz	finn-b-ALCOLIVER	Alcoholic liver disease (ALCOLIVER) || id:finn-b-ALCOLIVER	class.Melainabacteria.id.1589	Simple mode	10	0.215597	0.285375	0.469266		-0.343738	0.774932	1.2406	0.709115	2.17045	1.241 (0.709-2.17)
Msb4zz	finn-b-ALCOLIVER	Alcoholic liver disease (ALCOLIVER) || id:finn-b-ALCOLIVER	class.Melainabacteria.id.1589	Weighted mode	10	0.192973	0.288036	0.519701		-0.371578	0.757524	1.21285	0.689645	2.13299	1.213 (0.69-2.133)
MXS84H	finn-b-ALCOLIVER	Alcoholic liver disease (ALCOLIVER) || id:finn-b-ALCOLIVER	class.Negativicutes.id.2164	MR Egger	12	0.641075	1.07714	0.564958		-1.47012	2.75227	1.89852	0.229898	15.6782	1.899 (0.23-15.678)
MXS84H	finn-b-ALCOLIVER	Alcoholic liver disease (ALCOLIVER) || id:finn-b-ALCOLIVER	class.Negativicutes.id.2164	Weighted median	12	-0.0104774	0.317243	0.973654		-0.632273	0.611319	0.989577	0.531382	1.84286	0.99 (0.531-1.843)
MXS84H	finn-b-ALCOLIVER	Alcoholic liver disease (ALCOLIVER) || id:finn-b-ALCOLIVER	class.Negativicutes.id.2164	Inverse variance weighted (multiplicative random effects)	12	-0.0809907	0.302238	0.788723	0.989163	-0.673377	0.511396	0.922202	0.509983	1.66762	0.922 (0.51-1.668)
MXS84H	finn-b-ALCOLIVER	Alcoholic liver disease (ALCOLIVER) || id:finn-b-ALCOLIVER	class.Negativicutes.id.2164	Simple mode	12	0.0123945	0.503705	0.980809		-0.974866	0.999656	1.01247	0.377243	2.71735	1.012 (0.377-2.717)
MXS84H	finn-b-ALCOLIVER	Alcoholic liver disease (ALCOLIVER) || id:finn-b-ALCOLIVER	class.Negativicutes.id.2164	Weighted mode	12	0.0123945	0.488587	0.980216		-0.945235	0.970024	1.01247	0.388588	2.63801	1.012 (0.389-2.638)
n3j0op	finn-b-ALCOLIVER	Alcoholic liver disease (ALCOLIVER) || id:finn-b-ALCOLIVER	class.Deltaproteobacteria.id.3087	MR Egger	13	0.0630241	0.577131	0.915009		-1.06815	1.1942	1.06505	0.343643	3.30092	1.065 (0.344-3.301)
n3j0op	finn-b-ALCOLIVER	Alcoholic liver disease (ALCOLIVER) || id:finn-b-ALCOLIVER	class.Deltaproteobacteria.id.3087	Weighted median	13	-0.0677092	0.278431	0.807865		-0.613435	0.478016	0.934532	0.541488	1.61287	0.935 (0.541-1.613)
n3j0op	finn-b-ALCOLIVER	Alcoholic liver disease (ALCOLIVER) || id:finn-b-ALCOLIVER	class.Deltaproteobacteria.id.3087	Inverse variance weighted (fixed effects)	13	-0.0783551	0.185169	0.672182	0.977719	-0.441285	0.284575	0.924636	0.643209	1.3292	0.925 (0.643-1.329)
n3j0op	finn-b-ALCOLIVER	Alcoholic liver disease (ALCOLIVER) || id:finn-b-ALCOLIVER	class.Deltaproteobacteria.id.3087	Simple mode	13	0.562933	0.485437	0.268748		-0.388522	1.51439	1.75582	0.678058	4.54664	1.756 (0.678-4.547)
n3j0op	finn-b-ALCOLIVER	Alcoholic liver disease (ALCOLIVER) || id:finn-b-ALCOLIVER	class.Deltaproteobacteria.id.3087	Weighted mode	13	0.152958	0.375571	0.690982		-0.583161	0.889076	1.16528	0.558132	2.43288	1.165 (0.558-2.433)
nQHoYD	finn-b-ALCOLIVER	Alcoholic liver disease (ALCOLIVER) || id:finn-b-ALCOLIVER	class.Lentisphaeria.id.2250	MR Egger	8	-0.140999	0.495666	0.785619		-1.1125	0.830508	0.868491	0.328735	2.29448	0.868 (0.329-2.294)
nQHoYD	finn-b-ALCOLIVER	Alcoholic liver disease (ALCOLIVER) || id:finn-b-ALCOLIVER	class.Lentisphaeria.id.2250	Weighted median	8	0.039717	0.18225	0.827486		-0.317492	0.396926	1.04052	0.727972	1.48725	1.041 (0.728-1.487)
nQHoYD	finn-b-ALCOLIVER	Alcoholic liver disease (ALCOLIVER) || id:finn-b-ALCOLIVER	class.Lentisphaeria.id.2250	Inverse variance weighted (fixed effects)	8	-0.00189876	0.139791	0.989163	0.989163	-0.275889	0.272092	0.998103	0.758897	1.31271	0.998 (0.759-1.313)
nQHoYD	finn-b-ALCOLIVER	Alcoholic liver disease (ALCOLIVER) || id:finn-b-ALCOLIVER	class.Lentisphaeria.id.2250	Simple mode	8	0.0616747	0.272028	0.827119		-0.471501	0.59485	1.06362	0.624065	1.81276	1.064 (0.624-1.813)
nQHoYD	finn-b-ALCOLIVER	Alcoholic liver disease (ALCOLIVER) || id:finn-b-ALCOLIVER	class.Lentisphaeria.id.2250	Weighted mode	8	0.0588092	0.273098	0.835641		-0.476462	0.59408	1.06057	0.620977	1.81136	1.061 (0.621-1.811)
nRNBx9	finn-b-ALCOLIVER	Alcoholic liver disease (ALCOLIVER) || id:finn-b-ALCOLIVER	class.Mollicutes.id.3920	MR Egger	12	0.31872	0.59794	0.605655		-0.853242	1.49068	1.37537	0.426031	4.44012	1.375 (0.426-4.44)
nRNBx9	finn-b-ALCOLIVER	Alcoholic liver disease (ALCOLIVER) || id:finn-b-ALCOLIVER	class.Mollicutes.id.3920	Weighted median	12	-0.365193	0.235049	0.120258		-0.825889	0.0955027	0.694063	0.437846	1.10021	0.694 (0.438-1.1)
nRNBx9	finn-b-ALCOLIVER	Alcoholic liver disease (ALCOLIVER) || id:finn-b-ALCOLIVER	class.Mollicutes.id.3920	Inverse variance weighted (fixed effects)	12	-0.430417	0.173692	0.0132102	0.211363	-0.770853	-0.0899815	0.650238	0.462618	0.913948	0.65 (0.463-0.914)
nRNBx9	finn-b-ALCOLIVER	Alcoholic liver disease (ALCOLIVER) || id:finn-b-ALCOLIVER	class.Mollicutes.id.3920	Simple mode	12	-0.458641	0.421617	0.299937		-1.28501	0.367729	0.632142	0.276647	1.44445	0.632 (0.277-1.444)
nRNBx9	finn-b-ALCOLIVER	Alcoholic liver disease (ALCOLIVER) || id:finn-b-ALCOLIVER	class.Mollicutes.id.3920	Weighted mode	12	-0.378066	0.34464	0.296081		-1.05356	0.297428	0.685186	0.348694	1.34639	0.685 (0.349-1.346)
szt6bn	finn-b-ALCOLIVER	Alcoholic liver disease (ALCOLIVER) || id:finn-b-ALCOLIVER	class.Coriobacteriia.id.809	MR Egger	13	-0.351011	0.89016	0.700879		-2.09572	1.3937	0.703976	0.122981	4.02974	0.704 (0.123-4.03)
szt6bn	finn-b-ALCOLIVER	Alcoholic liver disease (ALCOLIVER) || id:finn-b-ALCOLIVER	class.Coriobacteriia.id.809	Weighted median	13	0.0135363	0.276464	0.960949		-0.528332	0.555405	1.01363	0.589587	1.74265	1.014 (0.59-1.743)
szt6bn	finn-b-ALCOLIVER	Alcoholic liver disease (ALCOLIVER) || id:finn-b-ALCOLIVER	class.Coriobacteriia.id.809	Inverse variance weighted (fixed effects)	13	0.00803787	0.20993	0.969458	0.989163	-0.403425	0.4195	1.00807	0.668028	1.5212	1.008 (0.668-1.521)
szt6bn	finn-b-ALCOLIVER	Alcoholic liver disease (ALCOLIVER) || id:finn-b-ALCOLIVER	class.Coriobacteriia.id.809	Simple mode	13	0.00622093	0.44437	0.98906		-0.864745	0.877187	1.00624	0.421159	2.40413	1.006 (0.421-2.404)
szt6bn	finn-b-ALCOLIVER	Alcoholic liver disease (ALCOLIVER) || id:finn-b-ALCOLIVER	class.Coriobacteriia.id.809	Weighted mode	13	0.0735678	0.435508	0.86867		-0.780029	0.927164	1.07634	0.458393	2.52733	1.076 (0.458-2.527)
UsMxlz	finn-b-ALCOLIVER	Alcoholic liver disease (ALCOLIVER) || id:finn-b-ALCOLIVER	class.Verrucomicrobiae.id.4029	MR Egger	11	0.215615	0.611272	0.73241		-0.982479	1.41371	1.24062	0.374382	4.11118	1.241 (0.374-4.111)
UsMxlz	finn-b-ALCOLIVER	Alcoholic liver disease (ALCOLIVER) || id:finn-b-ALCOLIVER	class.Verrucomicrobiae.id.4029	Weighted median	11	-0.0937605	0.250603	0.7083		-0.584942	0.397421	0.910501	0.557138	1.48798	0.911 (0.557-1.488)
UsMxlz	finn-b-ALCOLIVER	Alcoholic liver disease (ALCOLIVER) || id:finn-b-ALCOLIVER	class.Verrucomicrobiae.id.4029	Inverse variance weighted (fixed effects)	11	-0.119677	0.182526	0.512036	0.977719	-0.477429	0.238074	0.887207	0.620376	1.2688	0.887 (0.62-1.269)
UsMxlz	finn-b-ALCOLIVER	Alcoholic liver disease (ALCOLIVER) || id:finn-b-ALCOLIVER	class.Verrucomicrobiae.id.4029	Simple mode	11	-0.043883	0.365426	0.906792		-0.760118	0.672352	0.957066	0.467611	1.95884	0.957 (0.468-1.959)
UsMxlz	finn-b-ALCOLIVER	Alcoholic liver disease (ALCOLIVER) || id:finn-b-ALCOLIVER	class.Verrucomicrobiae.id.4029	Weighted mode	11	-0.0601443	0.363575	0.871906		-0.772751	0.652463	0.941629	0.461741	1.92026	0.942 (0.462-1.92)
UTPK2n	finn-b-ALCOLIVER	Alcoholic liver disease (ALCOLIVER) || id:finn-b-ALCOLIVER	class.Bacteroidia.id.912	MR Egger	13	0.028874	0.494647	0.954498		-0.940634	0.998382	1.02929	0.39038	2.71389	1.029 (0.39-2.714)
UTPK2n	finn-b-ALCOLIVER	Alcoholic liver disease (ALCOLIVER) || id:finn-b-ALCOLIVER	class.Bacteroidia.id.912	Weighted median	13	-0.123957	0.271493	0.647976		-0.656083	0.408169	0.883418	0.51888	1.50406	0.883 (0.519-1.504)
UTPK2n	finn-b-ALCOLIVER	Alcoholic liver disease (ALCOLIVER) || id:finn-b-ALCOLIVER	class.Bacteroidia.id.912	Inverse variance weighted (fixed effects)	13	-0.0925786	0.211831	0.662083	0.977719	-0.507768	0.322611	0.911578	0.601838	1.38073	0.912 (0.602-1.381)
UTPK2n	finn-b-ALCOLIVER	Alcoholic liver disease (ALCOLIVER) || id:finn-b-ALCOLIVER	class.Bacteroidia.id.912	Simple mode	13	-0.451728	0.500608	0.384621		-1.43292	0.529463	0.636527	0.238611	1.69802	0.637 (0.239-1.698)
UTPK2n	finn-b-ALCOLIVER	Alcoholic liver disease (ALCOLIVER) || id:finn-b-ALCOLIVER	class.Bacteroidia.id.912	Weighted mode	13	-0.407845	0.429586	0.361151		-1.24983	0.434144	0.665082	0.286552	1.54364	0.665 (0.287-1.544)
X4kHrP	finn-b-ALCOLIVER	Alcoholic liver disease (ALCOLIVER) || id:finn-b-ALCOLIVER	class.Betaproteobacteria.id.2867	MR Egger	11	1.03473	0.73034	0.190218		-0.396735	2.4662	2.81435	0.672512	11.7776	2.814 (0.673-11.778)
X4kHrP	finn-b-ALCOLIVER	Alcoholic liver disease (ALCOLIVER) || id:finn-b-ALCOLIVER	class.Betaproteobacteria.id.2867	Weighted median	11	0.130732	0.319553	0.682459		-0.495591	0.757056	1.13966	0.60921	2.13199	1.14 (0.609-2.132)
X4kHrP	finn-b-ALCOLIVER	Alcoholic liver disease (ALCOLIVER) || id:finn-b-ALCOLIVER	class.Betaproteobacteria.id.2867	Inverse variance weighted (fixed effects)	11	0.351561	0.21922	0.108783	0.705538	-0.0781112	0.781232	1.42128	0.924862	2.18416	1.421 (0.925-2.184)
X4kHrP	finn-b-ALCOLIVER	Alcoholic liver disease (ALCOLIVER) || id:finn-b-ALCOLIVER	class.Betaproteobacteria.id.2867	Simple mode	11	-0.251486	0.572602	0.669856		-1.37379	0.870814	0.777644	0.253146	2.38886	0.778 (0.253-2.389)
X4kHrP	finn-b-ALCOLIVER	Alcoholic liver disease (ALCOLIVER) || id:finn-b-ALCOLIVER	class.Betaproteobacteria.id.2867	Weighted mode	11	-0.302356	0.599299	0.62483		-1.47698	0.872271	0.739075	0.228326	2.39234	0.739 (0.228-2.392)
ZJXDpG	finn-b-ALCOLIVER	Alcoholic liver disease (ALCOLIVER) || id:finn-b-ALCOLIVER	class.Erysipelotrichia.id.2147	MR Egger	13	0.817064	1.09855	0.472606		-1.33609	2.97022	2.26384	0.26287	19.4963	2.264 (0.263-19.496)
ZJXDpG	finn-b-ALCOLIVER	Alcoholic liver disease (ALCOLIVER) || id:finn-b-ALCOLIVER	class.Erysipelotrichia.id.2147	Weighted median	13	-0.111555	0.314895	0.723142		-0.72875	0.505639	0.894442	0.482512	1.65804	0.894 (0.483-1.658)
ZJXDpG	finn-b-ALCOLIVER	Alcoholic liver disease (ALCOLIVER) || id:finn-b-ALCOLIVER	class.Erysipelotrichia.id.2147	Inverse variance weighted (fixed effects)	13	-0.219582	0.219418	0.316948	0.977719	-0.649642	0.210477	0.802854	0.522233	1.23427	0.803 (0.522-1.234)
ZJXDpG	finn-b-ALCOLIVER	Alcoholic liver disease (ALCOLIVER) || id:finn-b-ALCOLIVER	class.Erysipelotrichia.id.2147	Simple mode	13	0.497405	0.601991	0.424777		-0.682497	1.67731	1.64445	0.505354	5.35113	1.644 (0.505-5.351)
ZJXDpG	finn-b-ALCOLIVER	Alcoholic liver disease (ALCOLIVER) || id:finn-b-ALCOLIVER	class.Erysipelotrichia.id.2147	Weighted mode	13	0.433675	0.593008	0.478626		-0.728621	1.59597	1.54292	0.482574	4.93311	1.543 (0.483-4.933)
0rWmph	finn-b-ALCOLIVER	Alcoholic liver disease (ALCOLIVER) || id:finn-b-ALCOLIVER	phylum.Firmicutes.id.1672	MR Egger	14	-0.0585964	0.608572	0.924884		-1.2514	1.13421	0.943087	0.286105	3.1087	0.943 (0.286-3.109)
0rWmph	finn-b-ALCOLIVER	Alcoholic liver disease (ALCOLIVER) || id:finn-b-ALCOLIVER	phylum.Firmicutes.id.1672	Weighted median	14	-0.102747	0.271174	0.704764		-0.634249	0.428754	0.902355	0.530334	1.53534	0.902 (0.53-1.535)
0rWmph	finn-b-ALCOLIVER	Alcoholic liver disease (ALCOLIVER) || id:finn-b-ALCOLIVER	phylum.Firmicutes.id.1672	Inverse variance weighted (fixed effects)	14	-0.11447	0.189891	0.546627	0.702807	-0.486657	0.257716	0.891838	0.614678	1.29397	0.892 (0.615-1.294)
0rWmph	finn-b-ALCOLIVER	Alcoholic liver disease (ALCOLIVER) || id:finn-b-ALCOLIVER	phylum.Firmicutes.id.1672	Simple mode	14	-0.243505	0.403234	0.556316		-1.03384	0.546834	0.783876	0.355637	1.72777	0.784 (0.356-1.728)
0rWmph	finn-b-ALCOLIVER	Alcoholic liver disease (ALCOLIVER) || id:finn-b-ALCOLIVER	phylum.Firmicutes.id.1672	Weighted mode	14	-0.266956	0.346751	0.455135		-0.946589	0.412676	0.765707	0.388063	1.51086	0.766 (0.388-1.511)
2neTKK	finn-b-ALCOLIVER	Alcoholic liver disease (ALCOLIVER) || id:finn-b-ALCOLIVER	phylum.Euryarchaeota.id.55	MR Egger	12	-0.328422	0.45208	0.484209		-1.2145	0.557656	0.720059	0.296859	1.74657	0.72 (0.297-1.747)
2neTKK	finn-b-ALCOLIVER	Alcoholic liver disease (ALCOLIVER) || id:finn-b-ALCOLIVER	phylum.Euryarchaeota.id.55	Weighted median	12	0.252225	0.136208	0.0640601		-0.014743	0.519193	1.28689	0.985365	1.68067	1.287 (0.985-1.681)
2neTKK	finn-b-ALCOLIVER	Alcoholic liver disease (ALCOLIVER) || id:finn-b-ALCOLIVER	phylum.Euryarchaeota.id.55	Inverse variance weighted (fixed effects)	12	0.0862144	0.102019	0.398066	0.597099	-0.113743	0.286172	1.09004	0.892487	1.33132	1.09 (0.892-1.331)
2neTKK	finn-b-ALCOLIVER	Alcoholic liver disease (ALCOLIVER) || id:finn-b-ALCOLIVER	phylum.Euryarchaeota.id.55	Simple mode	12	0.293135	0.238415	0.244528		-0.174158	0.760429	1.34062	0.840164	2.13919	1.341 (0.84-2.139)
2neTKK	finn-b-ALCOLIVER	Alcoholic liver disease (ALCOLIVER) || id:finn-b-ALCOLIVER	phylum.Euryarchaeota.id.55	Weighted mode	12	0.289906	0.24102	0.254293		-0.182493	0.762304	1.3363	0.83319	2.14321	1.336 (0.833-2.143)
6gX3qe	finn-b-ALCOLIVER	Alcoholic liver disease (ALCOLIVER) || id:finn-b-ALCOLIVER	phylum.Tenericutes.id.3919	MR Egger	12	0.31872	0.59794	0.605655		-0.853242	1.49068	1.37537	0.426031	4.44012	1.375 (0.426-4.44)
6gX3qe	finn-b-ALCOLIVER	Alcoholic liver disease (ALCOLIVER) || id:finn-b-ALCOLIVER	phylum.Tenericutes.id.3919	Weighted median	12	-0.365193	0.248874	0.142272		-0.852986	0.1226	0.694063	0.426141	1.13043	0.694 (0.426-1.13)
6gX3qe	finn-b-ALCOLIVER	Alcoholic liver disease (ALCOLIVER) || id:finn-b-ALCOLIVER	phylum.Tenericutes.id.3919	Inverse variance weighted (fixed effects)	12	-0.430417	0.173692	0.0132102	0.0594457	-0.770853	-0.0899815	0.650238	0.462618	0.913948	0.65 (0.463-0.914)
6gX3qe	finn-b-ALCOLIVER	Alcoholic liver disease (ALCOLIVER) || id:finn-b-ALCOLIVER	phylum.Tenericutes.id.3919	Simple mode	12	-0.458641	0.431986	0.311124		-1.30533	0.388051	0.632142	0.271082	1.4741	0.632 (0.271-1.474)
6gX3qe	finn-b-ALCOLIVER	Alcoholic liver disease (ALCOLIVER) || id:finn-b-ALCOLIVER	phylum.Tenericutes.id.3919	Weighted mode	12	-0.378066	0.336357	0.284943		-1.03733	0.281194	0.685186	0.354401	1.32471	0.685 (0.354-1.325)
7ioeKt	finn-b-ALCOLIVER	Alcoholic liver disease (ALCOLIVER) || id:finn-b-ALCOLIVER	phylum.Proteobacteria.id.2375	MR Egger	12	-0.692471	0.640345	0.304906		-1.94755	0.562604	0.500338	0.142624	1.75524	0.5 (0.143-1.755)
7ioeKt	finn-b-ALCOLIVER	Alcoholic liver disease (ALCOLIVER) || id:finn-b-ALCOLIVER	phylum.Proteobacteria.id.2375	Weighted median	12	0.149493	0.291074	0.607537		-0.421011	0.719997	1.16125	0.656383	2.05443	1.161 (0.656-2.054)
7ioeKt	finn-b-ALCOLIVER	Alcoholic liver disease (ALCOLIVER) || id:finn-b-ALCOLIVER	phylum.Proteobacteria.id.2375	Inverse variance weighted (fixed effects)	12	0.0356312	0.209053	0.864663	0.864663	-0.374113	0.445375	1.03627	0.687899	1.56108	1.036 (0.688-1.561)
7ioeKt	finn-b-ALCOLIVER	Alcoholic liver disease (ALCOLIVER) || id:finn-b-ALCOLIVER	phylum.Proteobacteria.id.2375	Simple mode	12	0.390563	0.476612	0.429923		-0.543596	1.32472	1.47781	0.580656	3.76114	1.478 (0.581-3.761)
7ioeKt	finn-b-ALCOLIVER	Alcoholic liver disease (ALCOLIVER) || id:finn-b-ALCOLIVER	phylum.Proteobacteria.id.2375	Weighted mode	12	0.352331	0.50821	0.502511		-0.643761	1.34842	1.42238	0.525313	3.85134	1.422 (0.525-3.851)
fE3r8h	finn-b-ALCOLIVER	Alcoholic liver disease (ALCOLIVER) || id:finn-b-ALCOLIVER	phylum.Verrucomicrobia.id.3982	MR Egger	12	-0.27688	0.45286	0.554576		-1.16449	0.610725	0.758145	0.312083	1.84177	0.758 (0.312-1.842)
fE3r8h	finn-b-ALCOLIVER	Alcoholic liver disease (ALCOLIVER) || id:finn-b-ALCOLIVER	phylum.Verrucomicrobia.id.3982	Weighted median	12	-0.16696	0.224801	0.457662		-0.60757	0.27365	0.846233	0.544673	1.31475	0.846 (0.545-1.315)
fE3r8h	finn-b-ALCOLIVER	Alcoholic liver disease (ALCOLIVER) || id:finn-b-ALCOLIVER	phylum.Verrucomicrobia.id.3982	Inverse variance weighted (fixed effects)	12	-0.185461	0.173137	0.284089	0.595558	-0.52481	0.153888	0.830721	0.591668	1.16636	0.831 (0.592-1.166)
fE3r8h	finn-b-ALCOLIVER	Alcoholic liver disease (ALCOLIVER) || id:finn-b-ALCOLIVER	phylum.Verrucomicrobia.id.3982	Simple mode	12	-0.234466	0.328952	0.490835		-0.879212	0.410281	0.790993	0.41511	1.50724	0.791 (0.415-1.507)
fE3r8h	finn-b-ALCOLIVER	Alcoholic liver disease (ALCOLIVER) || id:finn-b-ALCOLIVER	phylum.Verrucomicrobia.id.3982	Weighted mode	12	-0.170039	0.276921	0.551681		-0.712805	0.372727	0.843632	0.490267	1.45169	0.844 (0.49-1.452)
gkAVOW	finn-b-ALCOLIVER	Alcoholic liver disease (ALCOLIVER) || id:finn-b-ALCOLIVER	phylum.Lentisphaerae.id.2238	MR Egger	9	-0.236698	0.496918	0.648346		-1.21066	0.737262	0.789229	0.298001	2.0902	0.789 (0.298-2.09)
gkAVOW	finn-b-ALCOLIVER	Alcoholic liver disease (ALCOLIVER) || id:finn-b-ALCOLIVER	phylum.Lentisphaerae.id.2238	Weighted median	9	0.0204144	0.173483	0.906326		-0.319612	0.36044	1.02062	0.726431	1.43396	1.021 (0.726-1.434)
gkAVOW	finn-b-ALCOLIVER	Alcoholic liver disease (ALCOLIVER) || id:finn-b-ALCOLIVER	phylum.Lentisphaerae.id.2238	Inverse variance weighted (fixed effects)	9	-0.0487781	0.130764	0.70913	0.797771	-0.305075	0.207519	0.952392	0.737068	1.23062	0.952 (0.737-1.231)
gkAVOW	finn-b-ALCOLIVER	Alcoholic liver disease (ALCOLIVER) || id:finn-b-ALCOLIVER	phylum.Lentisphaerae.id.2238	Simple mode	9	0.0564509	0.273578	0.841678		-0.479763	0.592665	1.05807	0.61893	1.8088	1.058 (0.619-1.809)
gkAVOW	finn-b-ALCOLIVER	Alcoholic liver disease (ALCOLIVER) || id:finn-b-ALCOLIVER	phylum.Lentisphaerae.id.2238	Weighted mode	9	0.0502965	0.278518	0.861183		-0.495598	0.596191	1.05158	0.609206	1.81519	1.052 (0.609-1.815)
II0qrp	finn-b-ALCOLIVER	Alcoholic liver disease (ALCOLIVER) || id:finn-b-ALCOLIVER	phylum.Actinobacteria.id.400	MR Egger	15	1.25395	0.964463	0.216129		-0.636402	3.14429	3.50414	0.529193	23.2033	3.504 (0.529-23.203)
II0qrp	finn-b-ALCOLIVER	Alcoholic liver disease (ALCOLIVER) || id:finn-b-ALCOLIVER	phylum.Actinobacteria.id.400	Weighted median	15	-0.474536	0.278834	0.0887821		-1.02105	0.071979	0.622174	0.360216	1.07463	0.622 (0.36-1.075)
II0qrp	finn-b-ALCOLIVER	Alcoholic liver disease (ALCOLIVER) || id:finn-b-ALCOLIVER	phylum.Actinobacteria.id.400	Inverse variance weighted (fixed effects)	15	-0.491982	0.191676	0.0102663	0.0594457	-0.867667	-0.116296	0.611414	0.41993	0.890212	0.611 (0.42-0.89)
II0qrp	finn-b-ALCOLIVER	Alcoholic liver disease (ALCOLIVER) || id:finn-b-ALCOLIVER	phylum.Actinobacteria.id.400	Simple mode	15	-0.606182	0.478787	0.226148		-1.5446	0.332241	0.54543	0.213396	1.39409	0.545 (0.213-1.394)
II0qrp	finn-b-ALCOLIVER	Alcoholic liver disease (ALCOLIVER) || id:finn-b-ALCOLIVER	phylum.Actinobacteria.id.400	Weighted mode	15	-0.53477	0.469709	0.274014		-1.4554	0.38586	0.585804	0.233307	1.47088	0.586 (0.233-1.471)
oChqj7	finn-b-ALCOLIVER	Alcoholic liver disease (ALCOLIVER) || id:finn-b-ALCOLIVER	phylum.Bacteroidetes.id.905	MR Egger	11	0.338174	0.515808	0.528471		-0.67281	1.34916	1.40238	0.510273	3.85418	1.402 (0.51-3.854)
oChqj7	finn-b-ALCOLIVER	Alcoholic liver disease (ALCOLIVER) || id:finn-b-ALCOLIVER	phylum.Bacteroidetes.id.905	Weighted median	11	-0.0958708	0.307222	0.754997		-0.698027	0.506285	0.908581	0.497566	1.65912	0.909 (0.498-1.659)
oChqj7	finn-b-ALCOLIVER	Alcoholic liver disease (ALCOLIVER) || id:finn-b-ALCOLIVER	phylum.Bacteroidetes.id.905	Inverse variance weighted (fixed effects)	11	-0.219297	0.225528	0.330866	0.595558	-0.661331	0.222738	0.803083	0.516164	1.24949	0.803 (0.516-1.249)
oChqj7	finn-b-ALCOLIVER	Alcoholic liver disease (ALCOLIVER) || id:finn-b-ALCOLIVER	phylum.Bacteroidetes.id.905	Simple mode	11	0.08025	0.458563	0.86457		-0.818533	0.979033	1.08356	0.441078	2.66188	1.084 (0.441-2.662)
oChqj7	finn-b-ALCOLIVER	Alcoholic liver disease (ALCOLIVER) || id:finn-b-ALCOLIVER	phylum.Bacteroidetes.id.905	Weighted mode	11	0.0231814	0.442689	0.959269		-0.84449	0.890852	1.02345	0.429777	2.43721	1.023 (0.43-2.437)
PcT6eJ	finn-b-ALCOLIVER	Alcoholic liver disease (ALCOLIVER) || id:finn-b-ALCOLIVER	phylum.Cyanobacteria.id.1500	MR Egger	8	1.0908	0.604554	0.121226		-0.0941216	2.27573	2.97667	0.910172	9.73503	2.977 (0.91-9.735)
PcT6eJ	finn-b-ALCOLIVER	Alcoholic liver disease (ALCOLIVER) || id:finn-b-ALCOLIVER	phylum.Cyanobacteria.id.1500	Weighted median	8	0.265628	0.225125	0.238034		-0.175617	0.706873	1.30425	0.83894	2.02764	1.304 (0.839-2.028)
PcT6eJ	finn-b-ALCOLIVER	Alcoholic liver disease (ALCOLIVER) || id:finn-b-ALCOLIVER	phylum.Cyanobacteria.id.1500	Inverse variance weighted (fixed effects)	8	0.181321	0.168562	0.282065	0.595558	-0.149061	0.511703	1.1988	0.861517	1.66813	1.199 (0.862-1.668)
PcT6eJ	finn-b-ALCOLIVER	Alcoholic liver disease (ALCOLIVER) || id:finn-b-ALCOLIVER	phylum.Cyanobacteria.id.1500	Simple mode	8	0.493001	0.404407	0.262299		-0.299637	1.28564	1.63722	0.741087	3.61698	1.637 (0.741-3.617)
PcT6eJ	finn-b-ALCOLIVER	Alcoholic liver disease (ALCOLIVER) || id:finn-b-ALCOLIVER	phylum.Cyanobacteria.id.1500	Weighted mode	8	0.531104	0.396437	0.222202		-0.245911	1.30812	1.70081	0.781991	3.69921	1.701 (0.782-3.699)

## Sheet: Sig
id.exposure	id.outcome	outcome	exposure	method	nsnp	b	se	pval	Adjusted p-value (BH)	lo_ci	up_ci	or	or_lci95	or_uci95	estimate
0rTnk2	finn-b-ALCOLIVER	Alcoholic liver disease (ALCOLIVER) || id:finn-b-ALCOLIVER	genus.Lachnospira.id.2004	MR Egger	6	-4.64234	1.88545	0.0695277		-8.33783	-0.946853	0.0096351	0.000239291	0.38796	0.01 (0-0.39)
0rTnk2	finn-b-ALCOLIVER	Alcoholic liver disease (ALCOLIVER) || id:finn-b-ALCOLIVER	genus.Lachnospira.id.2004	Weighted median	6	-0.33241	0.440901	0.450889		-1.19658	0.531757	0.717193	0.302227	1.70192	0.72 (0.3-1.7)
0rTnk2	finn-b-ALCOLIVER	Alcoholic liver disease (ALCOLIVER) || id:finn-b-ALCOLIVER	genus.Lachnospira.id.2004	Inverse variance weighted (fixed effects)	6	-0.768699	0.319104	0.0159995	0.606893	-1.39414	-0.143255	0.463616	0.248045	0.866533	0.46 (0.25-0.87)
0rTnk2	finn-b-ALCOLIVER	Alcoholic liver disease (ALCOLIVER) || id:finn-b-ALCOLIVER	genus.Lachnospira.id.2004	Simple mode	6	-0.163585	0.621861	0.803002		-1.38243	1.05526	0.849094	0.250967	2.87273	0.85 (0.25-2.87)
0rTnk2	finn-b-ALCOLIVER	Alcoholic liver disease (ALCOLIVER) || id:finn-b-ALCOLIVER	genus.Lachnospira.id.2004	Weighted mode	6	-0.163585	0.614783	0.800796		-1.36856	1.04139	0.849094	0.254473	2.83315	0.85 (0.25-2.83)
LCZ8yH	finn-b-ALCOLIVER	Alcoholic liver disease (ALCOLIVER) || id:finn-b-ALCOLIVER	genus.Prevotella7.id.11182	MR Egger	11	0.177819	0.620598	0.780959		-1.03855	1.39419	1.19461	0.353967	4.03171	1.19 (0.35-4.03)
LCZ8yH	finn-b-ALCOLIVER	Alcoholic liver disease (ALCOLIVER) || id:finn-b-ALCOLIVER	genus.Prevotella7.id.11182	Weighted median	11	-0.165244	0.148512	0.265851		-0.456327	0.125838	0.847687	0.633607	1.1341	0.85 (0.63-1.13)
LCZ8yH	finn-b-ALCOLIVER	Alcoholic liver disease (ALCOLIVER) || id:finn-b-ALCOLIVER	genus.Prevotella7.id.11182	Inverse variance weighted (fixed effects)	11	-0.2097	0.106702	0.0493814	0.718311	-0.418836	-0.000563746	0.810828	0.657812	0.999436	0.81 (0.66-1)
LCZ8yH	finn-b-ALCOLIVER	Alcoholic liver disease (ALCOLIVER) || id:finn-b-ALCOLIVER	genus.Prevotella7.id.11182	Simple mode	11	-0.199605	0.234099	0.413808		-0.658439	0.259229	0.819054	0.517659	1.29593	0.82 (0.52-1.3)
LCZ8yH	finn-b-ALCOLIVER	Alcoholic liver disease (ALCOLIVER) || id:finn-b-ALCOLIVER	genus.Prevotella7.id.11182	Weighted mode	11	-0.199605	0.236811	0.418995		-0.663754	0.264544	0.819054	0.514915	1.30284	0.82 (0.51-1.3)
OhSZ6N	finn-b-ALCOLIVER	Alcoholic liver disease (ALCOLIVER) || id:finn-b-ALCOLIVER	genus.RuminococcaceaeUCG002.id.11360	MR Egger	22	0.776708	0.382077	0.0555564		0.0278372	1.52558	2.1743	1.02823	4.5978	2.17 (1.03-4.6)
OhSZ6N	finn-b-ALCOLIVER	Alcoholic liver disease (ALCOLIVER) || id:finn-b-ALCOLIVER	genus.RuminococcaceaeUCG002.id.11360	Weighted median	22	0.399864	0.215736	0.0638119		-0.0229776	0.822706	1.49162	0.977284	2.27665	1.49 (0.98-2.28)
OhSZ6N	finn-b-ALCOLIVER	Alcoholic liver disease (ALCOLIVER) || id:finn-b-ALCOLIVER	genus.RuminococcaceaeUCG002.id.11360	Inverse variance weighted (fixed effects)	22	0.298791	0.1448	0.0390678	0.718311	0.0149827	0.582599	1.34823	1.0151	1.79069	1.35 (1.02-1.79)
OhSZ6N	finn-b-ALCOLIVER	Alcoholic liver disease (ALCOLIVER) || id:finn-b-ALCOLIVER	genus.RuminococcaceaeUCG002.id.11360	Simple mode	22	0.360896	0.361042	0.328887		-0.346748	1.06854	1.43461	0.706984	2.91112	1.43 (0.71-2.91)
OhSZ6N	finn-b-ALCOLIVER	Alcoholic liver disease (ALCOLIVER) || id:finn-b-ALCOLIVER	genus.RuminococcaceaeUCG002.id.11360	Weighted mode	22	0.397093	0.279531	0.17012		-0.150788	0.944975	1.48749	0.86003	2.57275	1.49 (0.86-2.57)
RmoHnu	finn-b-ALCOLIVER	Alcoholic liver disease (ALCOLIVER) || id:finn-b-ALCOLIVER	genus.Ruminiclostridium9.id.11357	MR Egger	8	0.663988	1.28269	0.623225		-1.85008	3.17806	1.94252	0.157224	24.0001	1.94 (0.16-24)
RmoHnu	finn-b-ALCOLIVER	Alcoholic liver disease (ALCOLIVER) || id:finn-b-ALCOLIVER	genus.Ruminiclostridium9.id.11357	Weighted median	8	-0.705559	0.359283	0.0495537		-1.40975	-0.00136412	0.493832	0.244203	0.998637	0.49 (0.24-1)
RmoHnu	finn-b-ALCOLIVER	Alcoholic liver disease (ALCOLIVER) || id:finn-b-ALCOLIVER	genus.Ruminiclostridium9.id.11357	Inverse variance weighted (fixed effects)	8	-0.714432	0.268098	0.00770313	0.606893	-1.2399	-0.188959	0.48947	0.289412	0.82782	0.49 (0.29-0.83)
RmoHnu	finn-b-ALCOLIVER	Alcoholic liver disease (ALCOLIVER) || id:finn-b-ALCOLIVER	genus.Ruminiclostridium9.id.11357	Simple mode	8	-0.811562	0.52687	0.167373		-1.84423	0.221103	0.444164	0.158148	1.24745	0.44 (0.16-1.25)
RmoHnu	finn-b-ALCOLIVER	Alcoholic liver disease (ALCOLIVER) || id:finn-b-ALCOLIVER	genus.Ruminiclostridium9.id.11357	Weighted mode	8	-0.305842	0.529393	0.581551		-1.34345	0.731769	0.736503	0.260943	2.07875	0.74 (0.26-2.08)
w5yhuV	finn-b-ALCOLIVER	Alcoholic liver disease (ALCOLIVER) || id:finn-b-ALCOLIVER	genus.Romboutsia.id.11347	MR Egger	13	-1.02836	0.692886	0.165844		-2.38642	0.329695	0.357593	0.0919585	1.39054	0.36 (0.09-1.39)
w5yhuV	finn-b-ALCOLIVER	Alcoholic liver disease (ALCOLIVER) || id:finn-b-ALCOLIVER	genus.Romboutsia.id.11347	Weighted median	13	-0.515082	0.265477	0.0523537		-1.03542	0.00525276	0.597452	0.355079	1.00527	0.6 (0.36-1.01)
w5yhuV	finn-b-ALCOLIVER	Alcoholic liver disease (ALCOLIVER) || id:finn-b-ALCOLIVER	genus.Romboutsia.id.11347	Inverse variance weighted (fixed effects)	13	-0.437551	0.185495	0.0183329	0.606893	-0.801122	-0.0739802	0.645615	0.448825	0.92869	0.65 (0.45-0.93)
w5yhuV	finn-b-ALCOLIVER	Alcoholic liver disease (ALCOLIVER) || id:finn-b-ALCOLIVER	genus.Romboutsia.id.11347	Simple mode	13	-0.423482	0.416138	0.328925		-1.23911	0.392149	0.654763	0.289641	1.48016	0.65 (0.29-1.48)
w5yhuV	finn-b-ALCOLIVER	Alcoholic liver disease (ALCOLIVER) || id:finn-b-ALCOLIVER	genus.Romboutsia.id.11347	Weighted mode	13	-0.423482	0.395418	0.305249		-1.1985	0.351536	0.654763	0.301646	1.42125	0.65 (0.3-1.42)
WaNFee	finn-b-ALCOLIVER	Alcoholic liver disease (ALCOLIVER) || id:finn-b-ALCOLIVER	genus.Desulfovibrio.id.3173	MR Egger	10	-0.750675	0.543276	0.204404		-1.8155	0.314147	0.472048	0.162757	1.36909	0.47 (0.16-1.37)
WaNFee	finn-b-ALCOLIVER	Alcoholic liver disease (ALCOLIVER) || id:finn-b-ALCOLIVER	genus.Desulfovibrio.id.3173	Weighted median	10	-0.308889	0.247612	0.212224		-0.794208	0.17643	0.734262	0.451939	1.19295	0.73 (0.45-1.19)
WaNFee	finn-b-ALCOLIVER	Alcoholic liver disease (ALCOLIVER) || id:finn-b-ALCOLIVER	genus.Desulfovibrio.id.3173	Inverse variance weighted (fixed effects)	10	-0.369964	0.177247	0.0368632	0.718311	-0.717369	-0.0225593	0.690759	0.488035	0.977693	0.69 (0.49-0.98)
WaNFee	finn-b-ALCOLIVER	Alcoholic liver disease (ALCOLIVER) || id:finn-b-ALCOLIVER	genus.Desulfovibrio.id.3173	Simple mode	10	-0.196572	0.376627	0.614321		-0.934761	0.541617	0.821542	0.39268	1.71878	0.82 (0.39-1.72)
WaNFee	finn-b-ALCOLIVER	Alcoholic liver disease (ALCOLIVER) || id:finn-b-ALCOLIVER	genus.Desulfovibrio.id.3173	Weighted mode	10	-0.21375	0.359116	0.566365		-0.917617	0.490117	0.80755	0.39947	1.63251	0.81 (0.4-1.63)
YYHfMs	finn-b-ALCOLIVER	Alcoholic liver disease (ALCOLIVER) || id:finn-b-ALCOLIVER	genus.Gordonibacter.id.821	MR Egger	12	0.423485	0.563638	0.469759		-0.681245	1.52822	1.52728	0.505986	4.60995	1.53 (0.51-4.61)
YYHfMs	finn-b-ALCOLIVER	Alcoholic liver disease (ALCOLIVER) || id:finn-b-ALCOLIVER	genus.Gordonibacter.id.821	Weighted median	12	-0.239103	0.1523	0.116427		-0.53761	0.0594044	0.787334	0.584143	1.0612	0.79 (0.58-1.06)
YYHfMs	finn-b-ALCOLIVER	Alcoholic liver disease (ALCOLIVER) || id:finn-b-ALCOLIVER	genus.Gordonibacter.id.821	Inverse variance weighted (fixed effects)	12	-0.240355	0.10365	0.0203998	0.606893	-0.443508	-0.0372012	0.786349	0.641781	0.963482	0.79 (0.64-0.96)
YYHfMs	finn-b-ALCOLIVER	Alcoholic liver disease (ALCOLIVER) || id:finn-b-ALCOLIVER	genus.Gordonibacter.id.821	Simple mode	12	-0.120373	0.307389	0.702834		-0.722856	0.482109	0.88659	0.485364	1.61949	0.89 (0.49-1.62)
YYHfMs	finn-b-ALCOLIVER	Alcoholic liver disease (ALCOLIVER) || id:finn-b-ALCOLIVER	genus.Gordonibacter.id.821	Weighted mode	12	-0.228506	0.316068	0.48479		-0.847999	0.390987	0.795721	0.428271	1.47844	0.8 (0.43-1.48)
FcqSNY	finn-b-ALCOLIVER	Alcoholic liver disease (ALCOLIVER) || id:finn-b-ALCOLIVER	family.Clostridiaceae1.id.1869	MR Egger	10	0.107643	0.606738	0.863594		-1.08156	1.29685	1.11365	0.339065	3.65776	1.11 (0.34-3.66)
FcqSNY	finn-b-ALCOLIVER	Alcoholic liver disease (ALCOLIVER) || id:finn-b-ALCOLIVER	family.Clostridiaceae1.id.1869	Weighted median	10	-0.427171	0.274337	0.119446		-0.964871	0.110529	0.652352	0.381032	1.11687	0.65 (0.38-1.12)
FcqSNY	finn-b-ALCOLIVER	Alcoholic liver disease (ALCOLIVER) || id:finn-b-ALCOLIVER	family.Clostridiaceae1.id.1869	Inverse variance weighted (fixed effects)	10	-0.51682	0.208961	0.0133878	0.42841	-0.926384	-0.107256	0.596414	0.395983	0.898295	0.6 (0.4-0.9)
FcqSNY	finn-b-ALCOLIVER	Alcoholic liver disease (ALCOLIVER) || id:finn-b-ALCOLIVER	family.Clostridiaceae1.id.1869	Simple mode	10	-0.381632	0.445418	0.413788		-1.25465	0.491386	0.682746	0.285175	1.63458	0.68 (0.29-1.63)
FcqSNY	finn-b-ALCOLIVER	Alcoholic liver disease (ALCOLIVER) || id:finn-b-ALCOLIVER	family.Clostridiaceae1.id.1869	Weighted mode	10	-0.319579	0.345375	0.378947		-0.996515	0.357356	0.726454	0.369164	1.42954	0.73 (0.37-1.43)
nRNBx9	finn-b-ALCOLIVER	Alcoholic liver disease (ALCOLIVER) || id:finn-b-ALCOLIVER	class.Mollicutes.id.3920	MR Egger	12	0.31872	0.59794	0.605655		-0.853242	1.49068	1.37537	0.426031	4.44012	1.38 (0.43-4.44)
nRNBx9	finn-b-ALCOLIVER	Alcoholic liver disease (ALCOLIVER) || id:finn-b-ALCOLIVER	class.Mollicutes.id.3920	Weighted median	12	-0.365193	0.235049	0.120258		-0.825889	0.0955027	0.694063	0.437846	1.10021	0.69 (0.44-1.1)
nRNBx9	finn-b-ALCOLIVER	Alcoholic liver disease (ALCOLIVER) || id:finn-b-ALCOLIVER	class.Mollicutes.id.3920	Inverse variance weighted (fixed effects)	12	-0.430417	0.173692	0.0132102	0.211363	-0.770853	-0.0899815	0.650238	0.462618	0.913948	0.65 (0.46-0.91)
nRNBx9	finn-b-ALCOLIVER	Alcoholic liver disease (ALCOLIVER) || id:finn-b-ALCOLIVER	class.Mollicutes.id.3920	Simple mode	12	-0.458641	0.421617	0.299937		-1.28501	0.367729	0.632142	0.276647	1.44445	0.63 (0.28-1.44)
nRNBx9	finn-b-ALCOLIVER	Alcoholic liver disease (ALCOLIVER) || id:finn-b-ALCOLIVER	class.Mollicutes.id.3920	Weighted mode	12	-0.378066	0.34464	0.296081		-1.05356	0.297428	0.685186	0.348694	1.34639	0.69 (0.35-1.35)
6gX3qe	finn-b-ALCOLIVER	Alcoholic liver disease (ALCOLIVER) || id:finn-b-ALCOLIVER	phylum.Tenericutes.id.3919	MR Egger	12	0.31872	0.59794	0.605655		-0.853242	1.49068	1.37537	0.426031	4.44012	1.38 (0.43-4.44)
6gX3qe	finn-b-ALCOLIVER	Alcoholic liver disease (ALCOLIVER) || id:finn-b-ALCOLIVER	phylum.Tenericutes.id.3919	Weighted median	12	-0.365193	0.248874	0.142272		-0.852986	0.1226	0.694063	0.426141	1.13043	0.69 (0.43-1.13)
6gX3qe	finn-b-ALCOLIVER	Alcoholic liver disease (ALCOLIVER) || id:finn-b-ALCOLIVER	phylum.Tenericutes.id.3919	Inverse variance weighted (fixed effects)	12	-0.430417	0.173692	0.0132102	0.0594457	-0.770853	-0.0899815	0.650238	0.462618	0.913948	0.65 (0.46-0.91)
6gX3qe	finn-b-ALCOLIVER	Alcoholic liver disease (ALCOLIVER) || id:finn-b-ALCOLIVER	phylum.Tenericutes.id.3919	Simple mode	12	-0.458641	0.431986	0.311124		-1.30533	0.388051	0.632142	0.271082	1.4741	0.63 (0.27-1.47)
6gX3qe	finn-b-ALCOLIVER	Alcoholic liver disease (ALCOLIVER) || id:finn-b-ALCOLIVER	phylum.Tenericutes.id.3919	Weighted mode	12	-0.378066	0.336357	0.284943		-1.03733	0.281194	0.685186	0.354401	1.32471	0.69 (0.35-1.32)
II0qrp	finn-b-ALCOLIVER	Alcoholic liver disease (ALCOLIVER) || id:finn-b-ALCOLIVER	phylum.Actinobacteria.id.400	MR Egger	15	1.25395	0.964463	0.216129		-0.636402	3.14429	3.50414	0.529193	23.2033	3.5 (0.53-23.2)
II0qrp	finn-b-ALCOLIVER	Alcoholic liver disease (ALCOLIVER) || id:finn-b-ALCOLIVER	phylum.Actinobacteria.id.400	Weighted median	15	-0.474536	0.278834	0.0887821		-1.02105	0.071979	0.622174	0.360216	1.07463	0.62 (0.36-1.07)
II0qrp	finn-b-ALCOLIVER	Alcoholic liver disease (ALCOLIVER) || id:finn-b-ALCOLIVER	phylum.Actinobacteria.id.400	Inverse variance weighted (fixed effects)	15	-0.491982	0.191676	0.0102663	0.0594457	-0.867667	-0.116296	0.611414	0.41993	0.890212	0.61 (0.42-0.89)
II0qrp	finn-b-ALCOLIVER	Alcoholic liver disease (ALCOLIVER) || id:finn-b-ALCOLIVER	phylum.Actinobacteria.id.400	Simple mode	15	-0.606182	0.478787	0.226148		-1.5446	0.332241	0.54543	0.213396	1.39409	0.55 (0.21-1.39)
II0qrp	finn-b-ALCOLIVER	Alcoholic liver disease (ALCOLIVER) || id:finn-b-ALCOLIVER	phylum.Actinobacteria.id.400	Weighted mode	15	-0.53477	0.469709	0.274014		-1.4554	0.38586	0.585804	0.233307	1.47088	0.59 (0.23-1.47)

## Sheet: MRPRESSO
Exposure	MR Analysis	Causal Estimate	Sd	T-stat	P-value	Outlier	globalP
class.Actinobacteria.id.419	Raw	0.0183945701898361	0.159166	0.115568	0.909636
class.Actinobacteria.id.419	Outlier-corrected						0.564
class.Alphaproteobacteria.id.2379	Raw	-0.129815174750996	0.255214	-0.508653	0.629152
class.Alphaproteobacteria.id.2379	Outlier-corrected						0.168
class.Bacilli.id.1673	Raw	-0.167250899899968	0.171824	-0.973387	0.344009
class.Bacilli.id.1673	Outlier-corrected						0.444
class.Bacteroidia.id.912	Raw	-0.0925785738426875	0.15253	-0.606952	0.555193
class.Bacteroidia.id.912	Outlier-corrected						0.907
class.Betaproteobacteria.id.2867	Raw	0.3515605982331	0.218919	1.6059	0.139377
class.Betaproteobacteria.id.2867	Outlier-corrected						0.455
class.Clostridia.id.1859	Raw	-0.17005676793878	0.347522	-0.48934	0.635156
class.Clostridia.id.1859	Outlier-corrected	-0.349648474076894	0.302021	-1.1577	0.276787	rs2273429	0.013
class.Coriobacteriia.id.809	Raw	0.008037869587367	0.154718	0.0519519	0.959422
class.Coriobacteriia.id.809	Outlier-corrected						0.891
class.Deltaproteobacteria.id.3087	Raw	-0.0783550867341269	0.210173	-0.372812	0.71579
class.Deltaproteobacteria.id.3087	Outlier-corrected						0.244
class.Erysipelotrichia.id.2147	Raw	-0.219582378461545	0.252633	-0.869175	0.401802
class.Erysipelotrichia.id.2147	Outlier-corrected						0.185
class.Gammaproteobacteria.id.3303	Raw	0.0746181028533422	0.473114	0.157717	0.880851
class.Gammaproteobacteria.id.3303	Outlier-corrected						0.061
class.Lentisphaeria.id.2250	Raw	-0.00189876436639419	0.104917	-0.0180978	0.986066
class.Lentisphaeria.id.2250	Outlier-corrected						0.799
class.Melainabacteria.id.1589	Raw	0.211809064306863	0.0954623	2.21877	0.0536716
class.Melainabacteria.id.1589	Outlier-corrected						0.898
class.Methanobacteria.id.119	Raw	0.0514128949919915	0.137595	0.373654	0.717312
class.Methanobacteria.id.119	Outlier-corrected						0.188
class.Mollicutes.id.3920	Raw	-0.430417097287386	0.173394	-2.4823	0.030449
class.Mollicutes.id.3920	Outlier-corrected						0.433
class.Negativicutes.id.2164	Raw	-0.0809906782924295	0.302238	-0.26797	0.793681
class.Negativicutes.id.2164	Outlier-corrected	-0.291191139279757	0.266839	-1.09126	0.300752	rs61249479	0.035
class.Verrucomicrobiae.id.4029	Raw	-0.119677282902733	0.168752	-0.70919	0.494409
class.Verrucomicrobiae.id.4029	Outlier-corrected						0.588
family.Acidaminococcaceae.id.2166	Raw	0.113308400170893	0.0888584	1.27516	0.249402
family.Acidaminococcaceae.id.2166	Outlier-corrected						0.988
family.Actinomycetaceae.id.421	Raw	-0.140074281306921	0.163379	-0.857356	0.439579
family.Actinomycetaceae.id.421	Outlier-corrected						0.58
family.Alcaligenaceae.id.2875	Raw	0.188145642810983	0.215056	0.874869	0.402169
family.Alcaligenaceae.id.2875	Outlier-corrected						0.544
family.Bacteroidaceae.id.917	Raw	-0.309478192649848	0.223759	-1.38309	0.204011
family.Bacteroidaceae.id.917	Outlier-corrected						0.613
family.BacteroidalesS24.7group.id.11173	Raw	0.122453719861858	0.266576	0.459357	0.659903
family.BacteroidalesS24.7group.id.11173	Outlier-corrected	0.363473028225886	0.23402	1.55317	0.171372	rs17043785	0.024
family.Bifidobacteriaceae.id.433	Raw	-0.191687957536119	0.210278	-0.911594	0.381526
family.Bifidobacteriaceae.id.433	Outlier-corrected						0.177
family.Christensenellaceae.id.1866	Raw	-0.0987977795105546	0.140053	-0.70543	0.496646
family.Christensenellaceae.id.1866	Outlier-corrected						0.737
family.Clostridiaceae1.id.1869	Raw	-0.516820280939831	0.186857	-2.76586	0.0219011
family.Clostridiaceae1.id.1869	Outlier-corrected						0.629
family.ClostridialesvadinBB60group.id.11286	Raw	-0.247934195653744	0.122762	-2.01963	0.0629893
family.ClostridialesvadinBB60group.id.11286	Outlier-corrected						0.793
family.Coriobacteriaceae.id.811	Raw	0.008037869587367	0.154718	0.0519519	0.959422
family.Coriobacteriaceae.id.811	Outlier-corrected						0.899
family.Defluviitaleaceae.id.1924	Raw	0.282294261930906	0.171185	1.64906	0.130151
family.Defluviitaleaceae.id.1924	Outlier-corrected						0.357
family.Desulfovibrionaceae.id.3169	Raw	-0.108985392598888	0.205326	-0.530791	0.60841
family.Desulfovibrionaceae.id.3169	Outlier-corrected						0.452
family.Enterobacteriaceae.id.3469	Raw	0.0323363704177225	0.224076	0.14431	0.889981
family.Enterobacteriaceae.id.3469	Outlier-corrected						0.638
family.Erysipelotrichaceae.id.2149	Raw	-0.219582378461545	0.252633	-0.869175	0.401802
family.Erysipelotrichaceae.id.2149	Outlier-corrected						0.221
family.FamilyXI.id.1936	Raw	-0.0135161120345248	0.096123	-0.140613	0.892137
family.FamilyXI.id.1936	Outlier-corrected						0.651
family.FamilyXIII.id.1957	Raw	-0.0786416339442566	0.171653	-0.458144	0.659037
family.FamilyXIII.id.1957	Outlier-corrected						0.875
family.Lachnospiraceae.id.1987	Raw	0.225817583970363	0.200058	1.12876	0.276729
family.Lachnospiraceae.id.1987	Outlier-corrected						0.462
family.Lactobacillaceae.id.1836	Raw	0.050848074647414	0.108774	0.467464	0.654371
family.Lactobacillaceae.id.1836	Outlier-corrected						0.825
family.Methanobacteriaceae.id.121	Raw	0.0514128949919915	0.137595	0.373654	0.717312
family.Methanobacteriaceae.id.121	Outlier-corrected						0.184
family.Oxalobacteraceae.id.2966	Raw	0.0786903360883493	0.124861	0.630224	0.539469
family.Oxalobacteraceae.id.2966	Outlier-corrected						0.134
family.Pasteurellaceae.id.3689	Raw	0.13461241993641	0.150585	0.893928	0.387611
family.Pasteurellaceae.id.3689	Outlier-corrected						0.274
family.Peptococcaceae.id.2024	Raw	-0.282618355698268	0.134176	-2.10633	0.0682622
family.Peptococcaceae.id.2024	Outlier-corrected						0.815
family.Peptostreptococcaceae.id.2042	Raw	0.0386220748235907	0.161901	0.238553	0.815477
family.Peptostreptococcaceae.id.2042	Outlier-corrected						0.572
family.Porphyromonadaceae.id.943	Raw	-0.491553623253234	0.349391	-1.40689	0.197101
family.Porphyromonadaceae.id.943	Outlier-corrected						0.124
family.Prevotellaceae.id.960	Raw	0.0102446715782236	0.173185	0.0591546	0.95361
family.Prevotellaceae.id.960	Outlier-corrected						0.427
family.Rhodospirillaceae.id.2717	Raw	-0.125677701262572	0.135433	-0.927971	0.369146
family.Rhodospirillaceae.id.2717	Outlier-corrected						0.42
family.Rikenellaceae.id.967	Raw	-0.0193306667208247	0.137981	-0.140097	0.890332
family.Rikenellaceae.id.967	Outlier-corrected						0.896
family.Ruminococcaceae.id.2050	Raw	0.0738005869246637	0.231102	0.319342	0.757646
family.Ruminococcaceae.id.2050	Outlier-corrected						0.375
family.Streptococcaceae.id.1850	Raw	0.307672523072931	0.221694	1.38783	0.19042
family.Streptococcaceae.id.1850	Outlier-corrected						0.279
family.Veillonellaceae.id.2172	Raw	0.0347450364022619	0.191317	0.18161	0.857918
family.Veillonellaceae.id.2172	Outlier-corrected					NA	0.037
family.Verrucomicrobiaceae.id.4036	Raw	-0.119739453013833	0.168791	-0.709395	0.494287
family.Verrucomicrobiaceae.id.4036	Outlier-corrected						0.619
family.Victivallaceae.id.2255	Raw	0.0211541387734104	0.084795	0.249474	0.807592
family.Victivallaceae.id.2255	Outlier-corrected						0.729
genus..Clostridiuminnocuumgroup.id.14397	Raw	-0.0801040077381214	0.100692	-0.795534	0.449261
genus..Clostridiuminnocuumgroup.id.14397	Outlier-corrected						0.673
genus..Eubacteriumbrachygroup.id.11296	Raw	-0.0214301232145209	0.131074	-0.163496	0.87374
genus..Eubacteriumbrachygroup.id.11296	Outlier-corrected						0.307
genus..Eubacteriumcoprostanoligenesgroup.id.11375	Raw	-0.15538494537278	0.196119	-0.792299	0.443568
genus..Eubacteriumcoprostanoligenesgroup.id.11375	Outlier-corrected						0.638
genus..Eubacteriumeligensgroup.id.14372	Raw	0.160802187789378	0.209933	0.765971	0.478275
genus..Eubacteriumeligensgroup.id.14372	Outlier-corrected						0.72
genus..Eubacteriumfissicatenagroup.id.14373	Raw	0.0512329919768644	0.0980074	0.522746	0.615315
genus..Eubacteriumfissicatenagroup.id.14373	Outlier-corrected						0.779
genus..Eubacteriumhalliigroup.id.11338	Raw	-0.00981513192049029	0.177124	-0.055414	0.95654
genus..Eubacteriumhalliigroup.id.11338	Outlier-corrected						0.218
genus..Eubacteriumnodatumgroup.id.11297	Raw	0.0344369435299303	0.0813686	0.423222	0.681091
genus..Eubacteriumnodatumgroup.id.11297	Outlier-corrected						0.82
genus..Eubacteriumoxidoreducensgroup.id.11339	Raw	-0.299199306752514	0.189612	-1.57796	0.189714
genus..Eubacteriumoxidoreducensgroup.id.11339	Outlier-corrected						0.42
genus..Eubacteriumrectalegroup.id.14374	Raw	-0.119157430462587	0.267037	-0.44622	0.668914
genus..Eubacteriumrectalegroup.id.14374	Outlier-corrected						0.417
genus..Eubacteriumruminantiumgroup.id.11340	Raw	0.122011377244651	0.115268	1.0585	0.304637
genus..Eubacteriumruminantiumgroup.id.11340	Outlier-corrected						0.389
genus..Eubacteriumventriosumgroup.id.11341	Raw	0.0765881915390095	0.16943	0.452034	0.658169
genus..Eubacteriumventriosumgroup.id.11341	Outlier-corrected						0.575
genus..Eubacteriumxylanophilumgroup.id.14375	Raw	0.137719685377227	0.171997	0.800711	0.446424
genus..Eubacteriumxylanophilumgroup.id.14375	Outlier-corrected						0.59
genus..Ruminococcusgauvreauiigroup.id.11342	Raw	0.0187659043290297	0.140309	0.133747	0.896018
genus..Ruminococcusgauvreauiigroup.id.11342	Outlier-corrected						0.871
genus..Ruminococcusgnavusgroup.id.14376	Raw	0.0728115484238088	0.156262	0.465957	0.650337
genus..Ruminococcusgnavusgroup.id.14376	Outlier-corrected						0.162
genus..Ruminococcustorquesgroup.id.14377	Raw	-0.348755286087404	0.229231	-1.52141	0.16665
genus..Ruminococcustorquesgroup.id.14377	Outlier-corrected						0.673
genus.Actinomyces.id.423	Raw	-0.060669438237158	0.170516	-0.3558	0.734166
genus.Actinomyces.id.423	Outlier-corrected						0.448
genus.Adlercreutzia.id.812	Raw	0.270013303593035	0.239082	1.12938	0.29595
genus.Adlercreutzia.id.812	Outlier-corrected						0.163
genus.Akkermansia.id.4037	Raw	-0.119772981376532	0.168726	-0.709868	0.494006
genus.Akkermansia.id.4037	Outlier-corrected						0.588
genus.Alistipes.id.968	Raw	-0.120913616625911	0.223173	-0.541794	0.597877
genus.Alistipes.id.968	Outlier-corrected						0.486
genus.Allisonella.id.2174	Raw	-0.0444670782699344	0.155144	-0.286618	0.782702
genus.Allisonella.id.2174	Outlier-corrected						0.074
genus.Alloprevotella.id.961	Raw	0.0785877960479368	0.0780965	1.00629	0.360462
genus.Alloprevotella.id.961	Outlier-corrected						0.868
genus.Anaerofilum.id.2053	Raw	-0.036195590109436	0.102003	-0.354849	0.730073
genus.Anaerofilum.id.2053	Outlier-corrected						0.781
genus.Anaerostipes.id.1991	Raw	0.361850118411577	0.231304	1.56439	0.143701
genus.Anaerostipes.id.1991	Outlier-corrected						0.328
genus.Anaerotruncus.id.2054	Raw	-0.0311754668824049	0.144196	-0.216201	0.832462
genus.Anaerotruncus.id.2054	Outlier-corrected						0.933
genus.Bacteroides.id.918	Raw	-0.309478192649848	0.223759	-1.38309	0.204011
genus.Bacteroides.id.918	Outlier-corrected						0.593
genus.Barnesiella.id.944	Raw	0.13710335191889	0.152114	0.901317	0.385153
genus.Barnesiella.id.944	Outlier-corrected						0.822
genus.Bifidobacterium.id.436	Raw	0.0520855965675038	0.157727	0.330227	0.746922
genus.Bifidobacterium.id.436	Outlier-corrected						0.513
genus.Bilophila.id.3170	Raw	-0.275573831906372	0.145577	-1.89298	0.0827225
genus.Bilophila.id.3170	Outlier-corrected						0.867
genus.Blautia.id.1992	Raw	0.179620519061654	0.184671	0.972649	0.349926
genus.Blautia.id.1992	Outlier-corrected						0.714
genus.Butyricicoccus.id.2055	Raw	-0.0975475662608342	0.191134	-0.510363	0.625493
genus.Butyricicoccus.id.2055	Outlier-corrected						0.66
genus.Butyricimonas.id.945	Raw	-0.0569470783100776	0.216907	-0.262542	0.797357
genus.Butyricimonas.id.945	Outlier-corrected						0.106
genus.Butyrivibrio.id.1993	Raw	-0.032889230237185	0.0705132	-0.466427	0.648085
genus.Butyrivibrio.id.1993	Outlier-corrected						0.802
genus.CandidatusSoleaferrea.id.11350	Raw	0.214817170224188	0.132492	1.62137	0.13939
genus.CandidatusSoleaferrea.id.11350	Outlier-corrected						0.557
genus.Catenibacterium.id.2153	Raw	0.308148969803598	0.0874055	3.52551	0.0387637
genus.Catenibacterium.id.2153	Outlier-corrected						0.855
genus.ChristensenellaceaeR.7group.id.11283	Raw	0.215753397839569	0.18166	1.18768	0.269025
genus.ChristensenellaceaeR.7group.id.11283	Outlier-corrected						0.822
genus.Clostridiumsensustricto1.id.1873	Raw	-0.0855904342695892	0.191579	-0.446763	0.67072
genus.Clostridiumsensustricto1.id.1873	Outlier-corrected						0.662
genus.Collinsella.id.815	Raw	-0.050207939963111	0.184904	-0.271536	0.792855
genus.Collinsella.id.815	Outlier-corrected						0.829
genus.Coprobacter.id.949	Raw	0.138568703693416	0.0896351	1.54592	0.156526
genus.Coprobacter.id.949	Outlier-corrected						0.949
genus.Coprococcus1.id.11301	Raw	-0.296551110001961	0.232783	-1.27394	0.228943
genus.Coprococcus1.id.11301	Outlier-corrected						0.185
genus.Coprococcus2.id.11302	Raw	0.0463307395039034	0.164646	0.281396	0.786543
genus.Coprococcus2.id.11302	Outlier-corrected						0.801
genus.Coprococcus3.id.11303	Raw	-0.198323036261693	0.211311	-0.938538	0.375435
genus.Coprococcus3.id.11303	Outlier-corrected						0.706
genus.DefluviitaleaceaeUCG011.id.11287	Raw	0.237995661387152	0.206424	1.15295	0.282215
genus.DefluviitaleaceaeUCG011.id.11287	Outlier-corrected						0.279
genus.Desulfovibrio.id.3173	Raw	-0.369964109992906	0.179446	-2.0617	0.0692893
genus.Desulfovibrio.id.3173	Outlier-corrected						0.454
genus.Dialister.id.2183	Raw	-0.126625828478673	0.203846	-0.621185	0.548375
genus.Dialister.id.2183	Outlier-corrected						0.322
genus.Dorea.id.1997	Raw	-0.0147763158958775	0.192187	-0.076885	0.940397
genus.Dorea.id.1997	Outlier-corrected						0.76
genus.Eggerthella.id.819	Raw	0.0298990823428787	0.110504	0.270571	0.792824
genus.Eggerthella.id.819	Outlier-corrected						0.742
genus.Eisenbergiella.id.11304	Raw	0.0956670981838608	0.113506	0.842841	0.41902
genus.Eisenbergiella.id.11304	Outlier-corrected						0.668
genus.Enterorhabdus.id.820	Raw	0.0751293047095438	0.177491	0.423286	0.689677
genus.Enterorhabdus.id.820	Outlier-corrected						0.667
genus.Erysipelatoclostridium.id.11381	Raw	-0.126768811534176	0.155575	-0.814841	0.428808
genus.Erysipelatoclostridium.id.11381	Outlier-corrected						0.304
genus.ErysipelotrichaceaeUCG003.id.11384	Raw	-0.24741600512348	0.204757	-1.20834	0.245621
genus.ErysipelotrichaceaeUCG003.id.11384	Outlier-corrected						0.068
genus.Escherichia.Shigella.id.3504	Raw	0.055921080117524	0.277857	0.201258	0.844972
genus.Escherichia.Shigella.id.3504	Outlier-corrected						0.074
genus.Faecalibacterium.id.2057	Raw	-0.231861204784258	0.252668	-0.917653	0.382733
genus.Faecalibacterium.id.2057	Outlier-corrected						0.079
genus.FamilyXIIIAD3011group.id.11293	Raw	0.0332020412058908	0.191639	0.173253	0.865341
genus.FamilyXIIIAD3011group.id.11293	Outlier-corrected						0.445
genus.FamilyXIIIUCG001.id.11294	Raw	-0.0796962302041222	0.204331	-0.390035	0.708107
genus.FamilyXIIIUCG001.id.11294	Outlier-corrected						0.559
genus.Flavonifractor.id.2059	Raw	-0.153885582186119	0.219278	-0.701783	0.521499
genus.Flavonifractor.id.2059	Outlier-corrected						0.583
genus.Fusicatenibacter.id.11305	Raw	-0.191773388629138	0.168084	-1.14094	0.269715
genus.Fusicatenibacter.id.11305	Outlier-corrected						0.61
genus.Gordonibacter.id.821	Raw	-0.240354801893667	0.134041	-1.79314	0.100459
genus.Gordonibacter.id.821	Outlier-corrected						0.068
genus.Haemophilus.id.3698	Raw	0.0905171405906606	0.126322	0.716561	0.49403
genus.Haemophilus.id.3698	Outlier-corrected						0.785
genus.Holdemanella.id.11393	Raw	0.0112293954279883	0.113432	0.0989971	0.923097
genus.Holdemanella.id.11393	Outlier-corrected						0.759
genus.Holdemania.id.2157	Raw	0.0531945012486849	0.112505	0.47282	0.644181
genus.Holdemania.id.2157	Outlier-corrected						0.88
genus.Howardella.id.2000	Raw	0.0487583356250534	0.0634476	0.768482	0.46428
genus.Howardella.id.2000	Outlier-corrected						0.946
genus.Hungatella.id.11306	Raw	0.0579802639326737	0.0554829	1.04501	0.355008
genus.Hungatella.id.11306	Outlier-corrected						0.979
genus.Intestinibacter.id.11345	Raw	0.101514630280979	0.194086	0.523039	0.609126
genus.Intestinibacter.id.11345	Outlier-corrected						0.116
genus.Intestinimonas.id.2062	Raw	-0.111944733028597	0.164633	-0.679965	0.506886
genus.Intestinimonas.id.2062	Outlier-corrected						0.29
genus.Lachnoclostridium.id.11308	Raw	-0.0943914373519613	0.254827	-0.370414	0.71753
genus.Lachnoclostridium.id.11308	Outlier-corrected						0.101
genus.Lachnospira.id.2004	Raw	-0.768699346063722	0.336724	-2.28287	0.0712815
genus.Lachnospira.id.2004	Outlier-corrected						0.408
genus.LachnospiraceaeFCS020group.id.11314	Raw	-0.0304014009572506	0.144435	-0.210485	0.837137
genus.LachnospiraceaeFCS020group.id.11314	Outlier-corrected						0.834
genus.LachnospiraceaeNC2004group.id.11316	Raw	-0.0184487586840539	0.136362	-0.135293	0.895723
genus.LachnospiraceaeNC2004group.id.11316	Outlier-corrected						0.582
genus.LachnospiraceaeND3007group.id.11317	dat<4SNP	dat<4SNP
genus.LachnospiraceaeND3007group.id.11317
genus.LachnospiraceaeNK4A136group.id.11319	Raw	0.134162097996474	0.126595	1.05978	0.307189
genus.LachnospiraceaeNK4A136group.id.11319	Outlier-corrected						0.882
genus.LachnospiraceaeUCG001.id.11321	Raw	0.0477955966215709	0.181105	0.263911	0.796326
genus.LachnospiraceaeUCG001.id.11321	Outlier-corrected						0.175
genus.LachnospiraceaeUCG004.id.11324	Raw	-0.310123247783917	0.183718	-1.68804	0.119519
genus.LachnospiraceaeUCG004.id.11324	Outlier-corrected						0.662
genus.LachnospiraceaeUCG008.id.11328	Raw	0.271076995817607	0.0705025	3.84493	0.00323892
genus.LachnospiraceaeUCG008.id.11328	Outlier-corrected						0.985
genus.LachnospiraceaeUCG010.id.11330	Raw	-0.214178540097497	0.228155	-0.938739	0.372373
genus.LachnospiraceaeUCG010.id.11330	Outlier-corrected						0.361
genus.Lactobacillus.id.1837	Raw	-0.00915128556649838	0.155142	-0.0589866	0.95441
genus.Lactobacillus.id.1837	Outlier-corrected						0.334
genus.Lactococcus.id.1851	Raw	0.168225270097521	0.14292	1.17706	0.273003
genus.Lactococcus.id.1851	Outlier-corrected						0.248
genus.Marvinbryantia.id.2005	Raw	0.386985173659113	0.242079	1.59859	0.144376
genus.Marvinbryantia.id.2005	Outlier-corrected						0.259
genus.Methanobrevibacter.id.123	Raw	0.0387231091478309	0.0909348	0.425834	0.687937
genus.Methanobrevibacter.id.123	Outlier-corrected						0.856
genus.Odoribacter.id.952	Raw	0.203349579518243	0.274659	0.740372	0.487025
genus.Odoribacter.id.952	Outlier-corrected						0.361
genus.Olsenella.id.822	Raw	-0.0510649400643293	0.0667158	-0.76541	0.463626
genus.Olsenella.id.822	Outlier-corrected						0.948
genus.Oscillibacter.id.2063	Raw	-0.0357794772178923	0.143861	-0.248708	0.807792
genus.Oscillibacter.id.2063	Outlier-corrected						0.489
genus.Oscillospira.id.2064	Raw	0.0113906411517797	0.146998	0.0774884	0.940403
genus.Oscillospira.id.2064	Outlier-corrected						0.787
genus.Oxalobacter.id.2978	Raw	-0.0381051227306718	0.134167	-0.284013	0.782194
genus.Oxalobacter.id.2978	Outlier-corrected						0.149
genus.Parabacteroides.id.954	Raw	-0.23725959199105	0.211024	-1.12432	0.323782
genus.Parabacteroides.id.954	Outlier-corrected						0.8
genus.Paraprevotella.id.962	Raw	0.0501993276743313	0.0999867	0.50206	0.62471
genus.Paraprevotella.id.962	Outlier-corrected						0.801
genus.Parasutterella.id.2892	Raw	-0.157824757835921	0.0780729	-2.0215	0.0643116
genus.Parasutterella.id.2892	Outlier-corrected						0.995
genus.Peptococcus.id.2037	Raw	-0.0650579931712901	0.128125	-0.507769	0.621642
genus.Peptococcus.id.2037	Outlier-corrected						0.293
genus.Phascolarctobacterium.id.2168	Raw	-0.0597063373577696	0.209953	-0.284379	0.783342
genus.Phascolarctobacterium.id.2168	Outlier-corrected						0.403
genus.Prevotella7.id.11182	Raw	-0.20969984110229	0.103753	-2.02114	0.070845
genus.Prevotella7.id.11182	Outlier-corrected						0.53
genus.Prevotella9.id.11183	Raw	-0.00298358377032923	0.13442	-0.0221959	0.982605
genus.Prevotella9.id.11183	Outlier-corrected						0.479
genus.RikenellaceaeRC9gutgroup.id.11191	Raw	0.000911244112139259	0.12541	0.0072661	0.994345
genus.RikenellaceaeRC9gutgroup.id.11191	Outlier-corrected						0.153
genus.Romboutsia.id.11347	Raw	-0.437551276578709	0.235835	-1.85533	0.0882684
genus.Romboutsia.id.11347	Outlier-corrected						0.092
genus.Roseburia.id.2012	Raw	0.18204849094224	0.182888	0.995411	0.337704
genus.Roseburia.id.2012	Outlier-corrected						0.646
genus.Ruminiclostridium5.id.11355	Raw	-0.0798836685061508	0.233791	-0.341689	0.739657
genus.Ruminiclostridium5.id.11355	Outlier-corrected						0.387
genus.Ruminiclostridium6.id.11356	Raw	-0.116173837658855	0.172572	-0.673191	0.511786
genus.Ruminiclostridium6.id.11356	Outlier-corrected						0.524
genus.Ruminiclostridium9.id.11357	Raw	-0.714431899213429	0.192902	-3.70361	0.00761871
genus.Ruminiclostridium9.id.11357	Outlier-corrected						0.835
genus.RuminococcaceaeNK4A214group.id.11358	Raw	0.153355404006469	0.210408	0.728846	0.480079
genus.RuminococcaceaeNK4A214group.id.11358	Outlier-corrected						0.273
genus.RuminococcaceaeUCG002.id.11360	Raw	0.298790760745552	0.136452	2.18972	0.039976
genus.RuminococcaceaeUCG002.id.11360	Outlier-corrected						0.653
genus.RuminococcaceaeUCG003.id.11361	Raw	0.265656200721433	0.194086	1.36875	0.198378
genus.RuminococcaceaeUCG003.id.11361	Outlier-corrected						0.376
genus.RuminococcaceaeUCG004.id.11362	Raw	-0.0121227118124465	0.10304	-0.117651	0.908674
genus.RuminococcaceaeUCG004.id.11362	Outlier-corrected						0.956
genus.RuminococcaceaeUCG005.id.11363	Raw	-0.0773556369706781	0.188912	-0.409479	0.688855
genus.RuminococcaceaeUCG005.id.11363	Outlier-corrected						0.274
genus.RuminococcaceaeUCG009.id.11366	Raw	-0.199428469197573	0.170811	-1.16754	0.267678
genus.RuminococcaceaeUCG009.id.11366	Outlier-corrected						0.145
genus.RuminococcaceaeUCG010.id.11367	Raw	-0.445324370397618	0.159733	-2.78793	0.0385389
genus.RuminococcaceaeUCG010.id.11367	Outlier-corrected						0.836
genus.RuminococcaceaeUCG011.id.11368	Raw	0.0404831742267814	0.114056	0.354942	0.733087
genus.RuminococcaceaeUCG011.id.11368	Outlier-corrected						0.53
genus.RuminococcaceaeUCG013.id.11370	Raw	-0.265553500132216	0.194798	-1.36323	0.200063
genus.RuminococcaceaeUCG013.id.11370	Outlier-corrected						0.56
genus.RuminococcaceaeUCG014.id.11371	Raw	-0.054846615632443	0.116483	-0.470856	0.647846
genus.RuminococcaceaeUCG014.id.11371	Outlier-corrected						0.953
genus.Ruminococcus1.id.11373	Raw	0.376328669284196	0.208869	1.80175	0.105099
genus.Ruminococcus1.id.11373	Outlier-corrected						0.437
genus.Ruminococcus2.id.11374	Raw	-0.00521914401440692	0.146066	-0.0357313	0.972001
genus.Ruminococcus2.id.11374	Outlier-corrected						0.679
genus.Sellimonas.id.14369	Raw	0.0827691462941253	0.0800645	1.03378	0.331475
genus.Sellimonas.id.14369	Outlier-corrected						0.788
genus.Senegalimassilia.id.11160	Raw	-0.0262513642214947	0.254368	-0.103202	0.922769
genus.Senegalimassilia.id.11160	Outlier-corrected						0.367
genus.Slackia.id.825	Raw	-0.191402562685416	0.238741	-0.801717	0.459106
genus.Slackia.id.825	Outlier-corrected						0.217
genus.Streptococcus.id.1853	Raw	0.286360567340771	0.261586	1.09471	0.293513
genus.Streptococcus.id.1853	Outlier-corrected						0.052
genus.Subdoligranulum.id.2070	Raw	-0.267351953365365	0.237477	-1.1258	0.286543
genus.Subdoligranulum.id.2070	Outlier-corrected						0.277
genus.Sutterella.id.2896	Raw	-0.0904107619227436	0.163856	-0.551769	0.592139
genus.Sutterella.id.2896	Outlier-corrected						0.651
genus.Terrisporobacter.id.11348	Raw	-0.00350094382130204	0.193436	-0.0180988	0.986427
genus.Terrisporobacter.id.11348	Outlier-corrected						0.557
genus.Turicibacter.id.2162	Raw	-0.0831966939939121	0.144843	-0.574394	0.579773
genus.Turicibacter.id.2162	Outlier-corrected						0.716
genus.Tyzzerella3.id.11335	Raw	0.113903468059964	0.114833	0.991908	0.340823
genus.Tyzzerella3.id.11335	Outlier-corrected						0.51
genus.Veillonella.id.2198	Raw	0.114076088496239	0.16599	0.687248	0.522498
genus.Veillonella.id.2198	Outlier-corrected						0.781
genus.Victivallis.id.2256	Raw	0.168475303951093	0.0537546	3.13415	0.0120409
genus.Victivallis.id.2256	Outlier-corrected						0.99
order.Actinomycetales.id.420	Raw	-0.140235108805811	0.163586	-0.857255	0.439629
order.Actinomycetales.id.420	Outlier-corrected						0.561
order.Bacillales.id.1674	Raw	-0.0737399541728667	0.0878371	-0.839508	0.425559
order.Bacillales.id.1674	Outlier-corrected						0.749
order.Bacteroidales.id.913	Raw	-0.0925785738426875	0.15253	-0.606952	0.555193
order.Bacteroidales.id.913	Outlier-corrected						0.921
order.Bifidobacteriales.id.432	Raw	-0.191687957536119	0.210278	-0.911594	0.381526
order.Bifidobacteriales.id.432	Outlier-corrected						0.162
order.Burkholderiales.id.2874	Raw	0.271302552066275	0.223124	1.21593	0.254942
order.Burkholderiales.id.2874	Outlier-corrected						0.449
order.Clostridiales.id.1863	Raw	-0.169977937611397	0.322455	-0.527136	0.608566
order.Clostridiales.id.1863	Outlier-corrected	-0.34092205889482	0.278217	-1.22538	0.248508	rs2273429	0.018
order.Coriobacteriales.id.810	Raw	0.008037869587367	0.154718	0.0519519	0.959422
order.Coriobacteriales.id.810	Outlier-corrected						0.893
order.Desulfovibrionales.id.3156	Raw	-0.148634331348248	0.209298	-0.710156	0.492388
order.Desulfovibrionales.id.3156	Outlier-corrected						0.305
order.Enterobacteriales.id.3468	Raw	0.0323363704177225	0.224076	0.14431	0.889981
order.Enterobacteriales.id.3468	Outlier-corrected						0.617
order.Erysipelotrichales.id.2148	Raw	-0.219582378461545	0.252633	-0.869175	0.401802
order.Erysipelotrichales.id.2148	Outlier-corrected						0.2
order.Gastranaerophilales.id.1591	Raw	0.174053571052628	0.118393	1.47013	0.179726
order.Gastranaerophilales.id.1591	Outlier-corrected						0.714
order.Lactobacillales.id.1800	Raw	-0.129293371017497	0.199099	-0.649393	0.526595
order.Lactobacillales.id.1800	Outlier-corrected						0.364
order.Methanobacteriales.id.120	Raw	0.0514128949919915	0.137595	0.373654	0.717312
order.Methanobacteriales.id.120	Outlier-corrected						0.173
order.MollicutesRF9.id.11579	Raw	0.00218661138799648	0.164112	0.0133239	0.989588
order.MollicutesRF9.id.11579	Outlier-corrected						0.398
order.NB1n.id.3953	Raw	-0.102987340315332	0.0682406	-1.50918	0.157125
order.NB1n.id.3953	Outlier-corrected						0.976
order.Pasteurellales.id.3688	Raw	0.13461241993641	0.150585	0.893928	0.387611
order.Pasteurellales.id.3688	Outlier-corrected						0.256
order.Rhodospirillales.id.2667	Raw	-0.0629079601409608	0.123507	-0.509346	0.619045
order.Rhodospirillales.id.2667	Outlier-corrected						0.657
order.Selenomonadales.id.2165	Raw	-0.0809906782924295	0.302238	-0.26797	0.793681
order.Selenomonadales.id.2165	Outlier-corrected	-0.291191139279757	0.266839	-1.09126	0.300752	rs61249479	0.037
order.Verrucomicrobiales.id.4030	Raw	-0.119677282902733	0.168752	-0.70919	0.494409
order.Verrucomicrobiales.id.4030	Outlier-corrected						0.593
order.Victivallales.id.2254	Raw	-0.00189876436639419	0.104917	-0.0180978	0.986066
order.Victivallales.id.2254	Outlier-corrected						0.771
phylum.Actinobacteria.id.400	Raw	-0.49198152946592	0.245899	-2.00074	0.0651995
phylum.Actinobacteria.id.400	Outlier-corrected						0.064
phylum.Bacteroidetes.id.905	Raw	-0.219296792497638	0.205964	-1.06473	0.312031
phylum.Bacteroidetes.id.905	Outlier-corrected						0.613
phylum.Cyanobacteria.id.1500	Raw	0.181320883088285	0.165151	1.09791	0.308568
phylum.Cyanobacteria.id.1500	Outlier-corrected						0.483
phylum.Euryarchaeota.id.55	Raw	0.086214407519144	0.0883241	0.976115	0.349986
phylum.Euryarchaeota.id.55	Outlier-corrected						0.688
phylum.Firmicutes.id.1672	Raw	-0.114470486422929	0.223011	-0.513296	0.616356
phylum.Firmicutes.id.1672	Outlier-corrected						0.174
phylum.Lentisphaerae.id.2238	Raw	-0.0487781211252625	0.102037	-0.478043	0.645409
phylum.Lentisphaerae.id.2238	Outlier-corrected						0.767
phylum.Proteobacteria.id.2375	Raw	0.0356312047926153	0.235031	0.151602	0.882245
phylum.Proteobacteria.id.2375	Outlier-corrected						0.205
phylum.Tenericutes.id.3919	Raw	-0.430417097287386	0.173394	-2.4823	0.030449
phylum.Tenericutes.id.3919	Outlier-corrected						0.473
phylum.Verrucomicrobia.id.3982	Raw	-0.185460944284262	0.136372	-1.35996	0.201063
phylum.Verrucomicrobia.id.3982	Outlier-corrected						0.842

## Sheet: pleiotropy
id.exposure	id.outcome	outcome	exposure	egger_intercept	se	pval
0aMbT3	finn-b-ALCOLIVER	Alcoholic liver disease (ALCOLIVER) || id:finn-b-ALCOLIVER	genus.Eggerthella.id.819	-0.0453098	0.0684899	0.526848
0heWA4	finn-b-ALCOLIVER	Alcoholic liver disease (ALCOLIVER) || id:finn-b-ALCOLIVER	genus.Lactococcus.id.1851	0.195329	0.0740149	0.0334696
0lsDJy	finn-b-ALCOLIVER	Alcoholic liver disease (ALCOLIVER) || id:finn-b-ALCOLIVER	genus.DefluviitaleaceaeUCG011.id.11287	-0.128669	0.0656793	0.0909464
0ngO8p	finn-b-ALCOLIVER	Alcoholic liver disease (ALCOLIVER) || id:finn-b-ALCOLIVER	genus.Flavonifractor.id.2059	-0.0248525	0.0848898	0.788786
0rTnk2	finn-b-ALCOLIVER	Alcoholic liver disease (ALCOLIVER) || id:finn-b-ALCOLIVER	genus.Lachnospira.id.2004	0.234134	0.112318	0.105477
0rWmph	finn-b-ALCOLIVER	Alcoholic liver disease (ALCOLIVER) || id:finn-b-ALCOLIVER	phylum.Firmicutes.id.1672	-0.004448	0.0447877	0.92253
0Vfsi1	finn-b-ALCOLIVER	Alcoholic liver disease (ALCOLIVER) || id:finn-b-ALCOLIVER	genus.Hungatella.id.11306	-0.0397456	0.132212	0.783334
1rpkuI	finn-b-ALCOLIVER	Alcoholic liver disease (ALCOLIVER) || id:finn-b-ALCOLIVER	genus.FamilyXIIIUCG001.id.11294	0.0195983	0.057571	0.745143
1uqUdL	finn-b-ALCOLIVER	Alcoholic liver disease (ALCOLIVER) || id:finn-b-ALCOLIVER	genus.Escherichia.Shigella.id.3504	0.00616542	0.0684053	0.930399
1zf0TZ	finn-b-ALCOLIVER	Alcoholic liver disease (ALCOLIVER) || id:finn-b-ALCOLIVER	family.Streptococcaceae.id.1850	0.0499636	0.0687369	0.482481
20HL0T	finn-b-ALCOLIVER	Alcoholic liver disease (ALCOLIVER) || id:finn-b-ALCOLIVER	genus.Holdemanella.id.11393	0.00335634	0.0426217	0.938957
2GJP3o	finn-b-ALCOLIVER	Alcoholic liver disease (ALCOLIVER) || id:finn-b-ALCOLIVER	genus.Ruminococcus2.id.11374	-0.0315044	0.030923	0.326885
2neTKK	finn-b-ALCOLIVER	Alcoholic liver disease (ALCOLIVER) || id:finn-b-ALCOLIVER	phylum.Euryarchaeota.id.55	0.059966	0.0636947	0.368656
2vslhf	finn-b-ALCOLIVER	Alcoholic liver disease (ALCOLIVER) || id:finn-b-ALCOLIVER	genus.Coprococcus2.id.11302	0.155513	0.126025	0.263349
31r1VV	finn-b-ALCOLIVER	Alcoholic liver disease (ALCOLIVER) || id:finn-b-ALCOLIVER	family.Christensenellaceae.id.1866	-0.00985901	0.028347	0.735988
37ZEpI	finn-b-ALCOLIVER	Alcoholic liver disease (ALCOLIVER) || id:finn-b-ALCOLIVER	genus..Eubacteriumrectalegroup.id.14374	0.0948916	0.0600208	0.164966
3cOJ1f	finn-b-ALCOLIVER	Alcoholic liver disease (ALCOLIVER) || id:finn-b-ALCOLIVER	class.Actinobacteria.id.419	-0.0331361	0.0344402	0.353537
3Oo7Td	finn-b-ALCOLIVER	Alcoholic liver disease (ALCOLIVER) || id:finn-b-ALCOLIVER	class.Methanobacteria.id.119	0.166726	0.076738	0.0615628
3tgfXE	finn-b-ALCOLIVER	Alcoholic liver disease (ALCOLIVER) || id:finn-b-ALCOLIVER	genus.Subdoligranulum.id.2070	-0.0343582	0.0456906	0.471274
4zBtt2	finn-b-ALCOLIVER	Alcoholic liver disease (ALCOLIVER) || id:finn-b-ALCOLIVER	genus.Bilophila.id.3170	0.0189237	0.0677805	0.785278
5IXuob	finn-b-ALCOLIVER	Alcoholic liver disease (ALCOLIVER) || id:finn-b-ALCOLIVER	genus.RuminococcaceaeUCG014.id.11371	0.0164339	0.0374066	0.67078
5qEcKL	finn-b-ALCOLIVER	Alcoholic liver disease (ALCOLIVER) || id:finn-b-ALCOLIVER	genus.Streptococcus.id.1853	-0.0512745	0.0727924	0.494631
5TN0Z7	finn-b-ALCOLIVER	Alcoholic liver disease (ALCOLIVER) || id:finn-b-ALCOLIVER	genus.Oscillibacter.id.2063	0.077582	0.0521508	0.164939
5XtLwc	finn-b-ALCOLIVER	Alcoholic liver disease (ALCOLIVER) || id:finn-b-ALCOLIVER	genus.Catenibacterium.id.2153	0.0326276	0.271505	0.91533
6gX3qe	finn-b-ALCOLIVER	Alcoholic liver disease (ALCOLIVER) || id:finn-b-ALCOLIVER	phylum.Tenericutes.id.3919	-0.0681666	0.0520626	0.21971
6jMcBB	finn-b-ALCOLIVER	Alcoholic liver disease (ALCOLIVER) || id:finn-b-ALCOLIVER	family.Desulfovibrionaceae.id.3169	-0.0144833	0.0404512	0.729574
6mIWxZ	finn-b-ALCOLIVER	Alcoholic liver disease (ALCOLIVER) || id:finn-b-ALCOLIVER	genus.Coprobacter.id.949	-0.0760918	0.0587247	0.231199
77YJKV	finn-b-ALCOLIVER	Alcoholic liver disease (ALCOLIVER) || id:finn-b-ALCOLIVER	genus..Eubacteriumruminantiumgroup.id.11340	-0.0166315	0.0378908	0.666579
7aTYpg	finn-b-ALCOLIVER	Alcoholic liver disease (ALCOLIVER) || id:finn-b-ALCOLIVER	genus.Collinsella.id.815	0.0407272	0.064799	0.549616
7dqlOH	finn-b-ALCOLIVER	Alcoholic liver disease (ALCOLIVER) || id:finn-b-ALCOLIVER	genus..Clostridiuminnocuumgroup.id.14397	-0.0771252	0.0754986	0.340997
7ioeKt	finn-b-ALCOLIVER	Alcoholic liver disease (ALCOLIVER) || id:finn-b-ALCOLIVER	phylum.Proteobacteria.id.2375	0.0514366	0.0422176	0.251048
80h8vf	finn-b-ALCOLIVER	Alcoholic liver disease (ALCOLIVER) || id:finn-b-ALCOLIVER	genus.Anaerostipes.id.1991	-0.0050685	0.0557117	0.929146
8jKldu	finn-b-ALCOLIVER	Alcoholic liver disease (ALCOLIVER) || id:finn-b-ALCOLIVER	genus.Coprococcus3.id.11303	0.00651262	0.0840869	0.940432
8NULRM	finn-b-ALCOLIVER	Alcoholic liver disease (ALCOLIVER) || id:finn-b-ALCOLIVER	genus.Paraprevotella.id.962	0.0217716	0.05058	0.675188
9i4tiU	finn-b-ALCOLIVER	Alcoholic liver disease (ALCOLIVER) || id:finn-b-ALCOLIVER	order.Gastranaerophilales.id.1591	-0.090015	0.0501791	0.115919
9s731W	finn-b-ALCOLIVER	Alcoholic liver disease (ALCOLIVER) || id:finn-b-ALCOLIVER	genus.RuminococcaceaeUCG009.id.11366	0.132239	0.05593	0.0396567
acLMuF	finn-b-ALCOLIVER	Alcoholic liver disease (ALCOLIVER) || id:finn-b-ALCOLIVER	genus.Parasutterella.id.2892	-0.00424257	0.0335012	0.901323
AdsBD9	finn-b-ALCOLIVER	Alcoholic liver disease (ALCOLIVER) || id:finn-b-ALCOLIVER	genus.Turicibacter.id.2162	-0.0499351	0.0750962	0.524785
aGfu8V	finn-b-ALCOLIVER	Alcoholic liver disease (ALCOLIVER) || id:finn-b-ALCOLIVER	order.Bifidobacteriales.id.432	-0.0203761	0.0531358	0.709396
AK0l7A	finn-b-ALCOLIVER	Alcoholic liver disease (ALCOLIVER) || id:finn-b-ALCOLIVER	genus.LachnospiraceaeUCG010.id.11330	0.0567821	0.0529362	0.314715
aKuChq	finn-b-ALCOLIVER	Alcoholic liver disease (ALCOLIVER) || id:finn-b-ALCOLIVER	genus.Faecalibacterium.id.2057	0.0246648	0.0536674	0.658044
aKXyAu	finn-b-ALCOLIVER	Alcoholic liver disease (ALCOLIVER) || id:finn-b-ALCOLIVER	genus.Blautia.id.1992	-0.023283	0.0404274	0.576261
AN8qjo	finn-b-ALCOLIVER	Alcoholic liver disease (ALCOLIVER) || id:finn-b-ALCOLIVER	genus.Clostridiumsensustricto1.id.1873	-0.0770378	0.0558654	0.226393
anDrA2	finn-b-ALCOLIVER	Alcoholic liver disease (ALCOLIVER) || id:finn-b-ALCOLIVER	genus..Eubacteriumventriosumgroup.id.11341	-0.0465987	0.0608287	0.457323
ASQ2fp	finn-b-ALCOLIVER	Alcoholic liver disease (ALCOLIVER) || id:finn-b-ALCOLIVER	genus.RuminococcaceaeNK4A214group.id.11358	0.0168717	0.052646	0.754615
aToCrK	finn-b-ALCOLIVER	Alcoholic liver disease (ALCOLIVER) || id:finn-b-ALCOLIVER	genus.Anaerotruncus.id.2054	0.0131336	0.0401629	0.749799
axDRMS	finn-b-ALCOLIVER	Alcoholic liver disease (ALCOLIVER) || id:finn-b-ALCOLIVER	family.Prevotellaceae.id.960	-0.0719346	0.0430356	0.116813
AXpdwL	finn-b-ALCOLIVER	Alcoholic liver disease (ALCOLIVER) || id:finn-b-ALCOLIVER	family.Verrucomicrobiaceae.id.4036	-0.0275863	0.0480561	0.579999
B5jn0Y	finn-b-ALCOLIVER	Alcoholic liver disease (ALCOLIVER) || id:finn-b-ALCOLIVER	genus.Roseburia.id.2012	0.0278855	0.0449162	0.546321
BiKMtW	finn-b-ALCOLIVER	Alcoholic liver disease (ALCOLIVER) || id:finn-b-ALCOLIVER	genus.Sutterella.id.2896	-0.0610204	0.0548235	0.291733
BLC7wV	finn-b-ALCOLIVER	Alcoholic liver disease (ALCOLIVER) || id:finn-b-ALCOLIVER	genus.RuminococcaceaeUCG013.id.11370	0.0305081	0.0424489	0.488777
BLSFBU	finn-b-ALCOLIVER	Alcoholic liver disease (ALCOLIVER) || id:finn-b-ALCOLIVER	family.Rikenellaceae.id.967	-0.0308855	0.0395248	0.446714
BPW89n	finn-b-ALCOLIVER	Alcoholic liver disease (ALCOLIVER) || id:finn-b-ALCOLIVER	order.Verrucomicrobiales.id.4030	-0.0276281	0.0480709	0.579551
Bt0kEx	finn-b-ALCOLIVER	Alcoholic liver disease (ALCOLIVER) || id:finn-b-ALCOLIVER	genus.LachnospiraceaeNK4A136group.id.11319	-0.0141857	0.0242053	0.567872
Bt1upE	finn-b-ALCOLIVER	Alcoholic liver disease (ALCOLIVER) || id:finn-b-ALCOLIVER	family.Rhodospirillaceae.id.2717	0.00583135	0.0590529	0.922845
C1xV1V	finn-b-ALCOLIVER	Alcoholic liver disease (ALCOLIVER) || id:finn-b-ALCOLIVER	order.Victivallales.id.2254	0.0206696	0.0706639	0.779752
c62fwk	finn-b-ALCOLIVER	Alcoholic liver disease (ALCOLIVER) || id:finn-b-ALCOLIVER	genus.Sellimonas.id.14369	0.0173814	0.0879884	0.849017
cqFLTQ	finn-b-ALCOLIVER	Alcoholic liver disease (ALCOLIVER) || id:finn-b-ALCOLIVER	genus.Coprococcus1.id.11301	0.000761176	0.0454642	0.986972
CUtsMo	finn-b-ALCOLIVER	Alcoholic liver disease (ALCOLIVER) || id:finn-b-ALCOLIVER	family.ClostridialesvadinBB60group.id.11286	0.000884831	0.0363512	0.98095
CYNr8c	finn-b-ALCOLIVER	Alcoholic liver disease (ALCOLIVER) || id:finn-b-ALCOLIVER	order.Actinomycetales.id.420	0.06619	0.0513837	0.288055
d9u3Wa	finn-b-ALCOLIVER	Alcoholic liver disease (ALCOLIVER) || id:finn-b-ALCOLIVER	family.Lactobacillaceae.id.1836	0.0227477	0.0478476	0.651301
dP6VTT	finn-b-ALCOLIVER	Alcoholic liver disease (ALCOLIVER) || id:finn-b-ALCOLIVER	class.Alphaproteobacteria.id.2379	0.0383504	0.0934543	0.698531
dSCeM7	finn-b-ALCOLIVER	Alcoholic liver disease (ALCOLIVER) || id:finn-b-ALCOLIVER	order.Enterobacteriales.id.3468	0.00865881	0.114461	0.942632
DwGyne	finn-b-ALCOLIVER	Alcoholic liver disease (ALCOLIVER) || id:finn-b-ALCOLIVER	family.BacteroidalesS24.7group.id.11173	0.107519	0.103183	0.337558
E1ZDX3	finn-b-ALCOLIVER	Alcoholic liver disease (ALCOLIVER) || id:finn-b-ALCOLIVER	genus.Oxalobacter.id.2978	0.14954	0.0855487	0.114401
e5mJnF	finn-b-ALCOLIVER	Alcoholic liver disease (ALCOLIVER) || id:finn-b-ALCOLIVER	genus.Dorea.id.1997	-0.0560632	0.0447117	0.245284
ebP4zV	finn-b-ALCOLIVER	Alcoholic liver disease (ALCOLIVER) || id:finn-b-ALCOLIVER	genus.Ruminococcus1.id.11373	-0.0807977	0.0431194	0.0978323
FcqSNY	finn-b-ALCOLIVER	Alcoholic liver disease (ALCOLIVER) || id:finn-b-ALCOLIVER	family.Clostridiaceae1.id.1869	-0.0488652	0.0445736	0.304857
fE3r8h	finn-b-ALCOLIVER	Alcoholic liver disease (ALCOLIVER) || id:finn-b-ALCOLIVER	phylum.Verrucomicrobia.id.3982	0.00872811	0.0399516	0.831459
FFi1Rd	finn-b-ALCOLIVER	Alcoholic liver disease (ALCOLIVER) || id:finn-b-ALCOLIVER	family.Actinomycetaceae.id.421	0.0661959	0.0513834	0.288017
FlVBaS	finn-b-ALCOLIVER	Alcoholic liver disease (ALCOLIVER) || id:finn-b-ALCOLIVER	order.Erysipelotrichales.id.2148	-0.0646174	0.0666315	0.353
Fr2Ff4	finn-b-ALCOLIVER	Alcoholic liver disease (ALCOLIVER) || id:finn-b-ALCOLIVER	class.Clostridia.id.1859	-0.0268679	0.103904	0.801773
FRQYhm	finn-b-ALCOLIVER	Alcoholic liver disease (ALCOLIVER) || id:finn-b-ALCOLIVER	class.Gammaproteobacteria.id.3303	-0.156337	0.0876929	0.149201
FT7OrH	finn-b-ALCOLIVER	Alcoholic liver disease (ALCOLIVER) || id:finn-b-ALCOLIVER	genus.Actinomyces.id.423	0.0085191	0.0512901	0.874589
FXBXNG	finn-b-ALCOLIVER	Alcoholic liver disease (ALCOLIVER) || id:finn-b-ALCOLIVER	family.FamilyXI.id.1936	0.0979603	0.0945354	0.340041
gkAVOW	finn-b-ALCOLIVER	Alcoholic liver disease (ALCOLIVER) || id:finn-b-ALCOLIVER	phylum.Lentisphaerae.id.2238	0.0282005	0.0719426	0.706728
GNp2YQ	finn-b-ALCOLIVER	Alcoholic liver disease (ALCOLIVER) || id:finn-b-ALCOLIVER	genus..Ruminococcusgauvreauiigroup.id.11342	-0.00831829	0.0554274	0.883689
hUph1f	finn-b-ALCOLIVER	Alcoholic liver disease (ALCOLIVER) || id:finn-b-ALCOLIVER	genus.RikenellaceaeRC9gutgroup.id.11191	-0.0377019	0.113709	0.747808
I2CEyx	finn-b-ALCOLIVER	Alcoholic liver disease (ALCOLIVER) || id:finn-b-ALCOLIVER	genus.Tyzzerella3.id.11335	0.0326677	0.0970352	0.74271
I5XXsr	finn-b-ALCOLIVER	Alcoholic liver disease (ALCOLIVER) || id:finn-b-ALCOLIVER	genus.Prevotella9.id.11183	-0.0010608	0.0399868	0.979239
iAhkfC	finn-b-ALCOLIVER	Alcoholic liver disease (ALCOLIVER) || id:finn-b-ALCOLIVER	genus.Erysipelatoclostridium.id.11381	0.0133799	0.0506001	0.795599
IgBtIU	finn-b-ALCOLIVER	Alcoholic liver disease (ALCOLIVER) || id:finn-b-ALCOLIVER	class.Bacilli.id.1673	-0.0129901	0.035637	0.720248
II0qrp	finn-b-ALCOLIVER	Alcoholic liver disease (ALCOLIVER) || id:finn-b-ALCOLIVER	phylum.Actinobacteria.id.400	-0.108578	0.0582987	0.0852903
iMGTCD	finn-b-ALCOLIVER	Alcoholic liver disease (ALCOLIVER) || id:finn-b-ALCOLIVER	genus.Ruminiclostridium5.id.11355	-0.0613784	0.0614708	0.344126
iwPbIH	finn-b-ALCOLIVER	Alcoholic liver disease (ALCOLIVER) || id:finn-b-ALCOLIVER	genus.Ruminiclostridium6.id.11356	0.0198587	0.0379082	0.60919
j0mByI	finn-b-ALCOLIVER	Alcoholic liver disease (ALCOLIVER) || id:finn-b-ALCOLIVER	order.NB1n.id.3953	0.0677391	0.0545262	0.23995
j4g0ZV	finn-b-ALCOLIVER	Alcoholic liver disease (ALCOLIVER) || id:finn-b-ALCOLIVER	genus.CandidatusSoleaferrea.id.11350	0.23025	0.142834	0.145626
j87dXS	finn-b-ALCOLIVER	Alcoholic liver disease (ALCOLIVER) || id:finn-b-ALCOLIVER	genus.Eisenbergiella.id.11304	-0.0436905	0.100576	0.674224
jfZByg	finn-b-ALCOLIVER	Alcoholic liver disease (ALCOLIVER) || id:finn-b-ALCOLIVER	order.Lactobacillales.id.1800	0.00461189	0.0388831	0.907398
JHChB7	finn-b-ALCOLIVER	Alcoholic liver disease (ALCOLIVER) || id:finn-b-ALCOLIVER	genus.Adlercreutzia.id.812	-0.142545	0.0838235	0.139937
jHia6Z	finn-b-ALCOLIVER	Alcoholic liver disease (ALCOLIVER) || id:finn-b-ALCOLIVER	order.Pasteurellales.id.3688	-0.0613765	0.035937	0.113372
jJC3Fm	finn-b-ALCOLIVER	Alcoholic liver disease (ALCOLIVER) || id:finn-b-ALCOLIVER	genus.Enterorhabdus.id.820	-0.0156052	0.0712061	0.837258
jUcEpg	finn-b-ALCOLIVER	Alcoholic liver disease (ALCOLIVER) || id:finn-b-ALCOLIVER	genus.Butyricimonas.id.945	0.0663751	0.0659527	0.335846
kjA5PB	finn-b-ALCOLIVER	Alcoholic liver disease (ALCOLIVER) || id:finn-b-ALCOLIVER	genus.RuminococcaceaeUCG010.id.11367	-0.0437542	0.0475464	0.409521
kodRd1	finn-b-ALCOLIVER	Alcoholic liver disease (ALCOLIVER) || id:finn-b-ALCOLIVER	family.Defluviitaleaceae.id.1924	-0.0513851	0.0605285	0.417922
LCZ8yH	finn-b-ALCOLIVER	Alcoholic liver disease (ALCOLIVER) || id:finn-b-ALCOLIVER	genus.Prevotella7.id.11182	-0.0548839	0.0865783	0.541905
lJcL8y	finn-b-ALCOLIVER	Alcoholic liver disease (ALCOLIVER) || id:finn-b-ALCOLIVER	genus.RuminococcaceaeUCG003.id.11361	-0.0466401	0.0469764	0.344204
LKYg6S	finn-b-ALCOLIVER	Alcoholic liver disease (ALCOLIVER) || id:finn-b-ALCOLIVER	genus.Terrisporobacter.id.11348	-0.075757	0.0654361	0.330777
LRKdIa	finn-b-ALCOLIVER	Alcoholic liver disease (ALCOLIVER) || id:finn-b-ALCOLIVER	family.Bifidobacteriaceae.id.433	-0.0203761	0.0531358	0.709396
m0ByAU	finn-b-ALCOLIVER	Alcoholic liver disease (ALCOLIVER) || id:finn-b-ALCOLIVER	order.Desulfovibrionales.id.3156	-0.0186585	0.0400213	0.651053
m9LXEq	finn-b-ALCOLIVER	Alcoholic liver disease (ALCOLIVER) || id:finn-b-ALCOLIVER	family.Enterobacteriaceae.id.3469	0.00865881	0.114461	0.942632
MBOR7Y	finn-b-ALCOLIVER	Alcoholic liver disease (ALCOLIVER) || id:finn-b-ALCOLIVER	family.Coriobacteriaceae.id.811	0.0265214	0.0638976	0.686077
MpL626	finn-b-ALCOLIVER	Alcoholic liver disease (ALCOLIVER) || id:finn-b-ALCOLIVER	genus.Lachnoclostridium.id.11308	0.112107	0.050381	0.0479279
Msb4zz	finn-b-ALCOLIVER	Alcoholic liver disease (ALCOLIVER) || id:finn-b-ALCOLIVER	class.Melainabacteria.id.1589	-0.0640386	0.046781	0.208229
MXS84H	finn-b-ALCOLIVER	Alcoholic liver disease (ALCOLIVER) || id:finn-b-ALCOLIVER	class.Negativicutes.id.2164	-0.0475227	0.0679024	0.499967
mz9jd0	finn-b-ALCOLIVER	Alcoholic liver disease (ALCOLIVER) || id:finn-b-ALCOLIVER	genus.Barnesiella.id.944	0.0193975	0.0587617	0.747523
n3j0op	finn-b-ALCOLIVER	Alcoholic liver disease (ALCOLIVER) || id:finn-b-ALCOLIVER	class.Deltaproteobacteria.id.3087	-0.0111212	0.0420085	0.796108
nFlAu5	finn-b-ALCOLIVER	Alcoholic liver disease (ALCOLIVER) || id:finn-b-ALCOLIVER	family.Lachnospiraceae.id.1987	-0.0509196	0.0417442	0.242692
nIesEv	finn-b-ALCOLIVER	Alcoholic liver disease (ALCOLIVER) || id:finn-b-ALCOLIVER	genus.Peptococcus.id.2037	-0.0311902	0.0666172	0.649679
NKNDGp	finn-b-ALCOLIVER	Alcoholic liver disease (ALCOLIVER) || id:finn-b-ALCOLIVER	order.Methanobacteriales.id.120	0.166726	0.076738	0.0615628
nnD7ru	finn-b-ALCOLIVER	Alcoholic liver disease (ALCOLIVER) || id:finn-b-ALCOLIVER	genus..Eubacteriumoxidoreducensgroup.id.11339	-0.00176094	0.0877715	0.985253
NqdTjG	finn-b-ALCOLIVER	Alcoholic liver disease (ALCOLIVER) || id:finn-b-ALCOLIVER	genus.FamilyXIIIAD3011group.id.11293	-0.0819548	0.0727313	0.283801
nQHoYD	finn-b-ALCOLIVER	Alcoholic liver disease (ALCOLIVER) || id:finn-b-ALCOLIVER	class.Lentisphaeria.id.2250	0.0206696	0.0706639	0.779752
nRNBx9	finn-b-ALCOLIVER	Alcoholic liver disease (ALCOLIVER) || id:finn-b-ALCOLIVER	class.Mollicutes.id.3920	-0.0681666	0.0520626	0.21971
O0n2Pz	finn-b-ALCOLIVER	Alcoholic liver disease (ALCOLIVER) || id:finn-b-ALCOLIVER	family.Bacteroidaceae.id.917	-0.0214148	0.0821346	0.801806
obtxsV	finn-b-ALCOLIVER	Alcoholic liver disease (ALCOLIVER) || id:finn-b-ALCOLIVER	family.Veillonellaceae.id.2172	-0.0106343	0.0308245	0.734329
oChqj7	finn-b-ALCOLIVER	Alcoholic liver disease (ALCOLIVER) || id:finn-b-ALCOLIVER	phylum.Bacteroidetes.id.905	-0.0438941	0.0365258	0.260136
oGD8An	finn-b-ALCOLIVER	Alcoholic liver disease (ALCOLIVER) || id:finn-b-ALCOLIVER	order.Coriobacteriales.id.810	0.0265214	0.0638976	0.686077
OhSZ6N	finn-b-ALCOLIVER	Alcoholic liver disease (ALCOLIVER) || id:finn-b-ALCOLIVER	genus.RuminococcaceaeUCG002.id.11360	-0.0395092	0.0292299	0.191572
olDlSu	finn-b-ALCOLIVER	Alcoholic liver disease (ALCOLIVER) || id:finn-b-ALCOLIVER	genus..Eubacteriumnodatumgroup.id.11297	0.060932	0.0662775	0.381894
OtCSo3	finn-b-ALCOLIVER	Alcoholic liver disease (ALCOLIVER) || id:finn-b-ALCOLIVER	genus.Alloprevotella.id.961	-0.0329945	0.16876	0.854523
oU56W6	finn-b-ALCOLIVER	Alcoholic liver disease (ALCOLIVER) || id:finn-b-ALCOLIVER	family.Peptostreptococcaceae.id.2042	0.0213247	0.0310675	0.506673
Oxkiqb	finn-b-ALCOLIVER	Alcoholic liver disease (ALCOLIVER) || id:finn-b-ALCOLIVER	order.Clostridiales.id.1863	-0.0236623	0.0934499	0.805237
P9709V	finn-b-ALCOLIVER	Alcoholic liver disease (ALCOLIVER) || id:finn-b-ALCOLIVER	genus..Eubacteriumhalliigroup.id.11338	-0.046066	0.0284189	0.127324
PcT6eJ	finn-b-ALCOLIVER	Alcoholic liver disease (ALCOLIVER) || id:finn-b-ALCOLIVER	phylum.Cyanobacteria.id.1500	-0.110102	0.0702849	0.168271
pCXx5P	finn-b-ALCOLIVER	Alcoholic liver disease (ALCOLIVER) || id:finn-b-ALCOLIVER	genus.Phascolarctobacterium.id.2168	-0.135225	0.0803238	0.136153
PGlGHi	finn-b-ALCOLIVER	Alcoholic liver disease (ALCOLIVER) || id:finn-b-ALCOLIVER	genus.LachnospiraceaeUCG008.id.11328	-0.0351917	0.0737265	0.644506
pXAgfu	finn-b-ALCOLIVER	Alcoholic liver disease (ALCOLIVER) || id:finn-b-ALCOLIVER	family.Acidaminococcaceae.id.2166	-0.0114715	0.0634521	0.863632
q1bO5E	finn-b-ALCOLIVER	Alcoholic liver disease (ALCOLIVER) || id:finn-b-ALCOLIVER	genus.Lactobacillus.id.1837	-0.0171944	0.0507716	0.744796
Q3dvBY	finn-b-ALCOLIVER	Alcoholic liver disease (ALCOLIVER) || id:finn-b-ALCOLIVER	genus.Methanobrevibacter.id.123	0.042725	0.0821045	0.630278
Q46NVk	finn-b-ALCOLIVER	Alcoholic liver disease (ALCOLIVER) || id:finn-b-ALCOLIVER	genus.Intestinibacter.id.11345	-0.00551332	0.0522725	0.917611
qE3Gq8	finn-b-ALCOLIVER	Alcoholic liver disease (ALCOLIVER) || id:finn-b-ALCOLIVER	genus..Ruminococcustorquesgroup.id.14377	0.0834672	0.0533775	0.161861
qENAoR	finn-b-ALCOLIVER	Alcoholic liver disease (ALCOLIVER) || id:finn-b-ALCOLIVER	genus.Victivallis.id.2256	0.0231185	0.109011	0.837352
QGrGNV	finn-b-ALCOLIVER	Alcoholic liver disease (ALCOLIVER) || id:finn-b-ALCOLIVER	genus.Haemophilus.id.3698	0.00100875	0.0414709	0.981273
qiWbrh	finn-b-ALCOLIVER	Alcoholic liver disease (ALCOLIVER) || id:finn-b-ALCOLIVER	order.Selenomonadales.id.2165	-0.0475227	0.0679024	0.499967
QjakFr	finn-b-ALCOLIVER	Alcoholic liver disease (ALCOLIVER) || id:finn-b-ALCOLIVER	genus.LachnospiraceaeFCS020group.id.11314	0.058853	0.0362778	0.135807
Qyd7XB	finn-b-ALCOLIVER	Alcoholic liver disease (ALCOLIVER) || id:finn-b-ALCOLIVER	genus..Eubacteriumxylanophilumgroup.id.14375	-0.0845832	0.0490765	0.128461
R6RQXL	finn-b-ALCOLIVER	Alcoholic liver disease (ALCOLIVER) || id:finn-b-ALCOLIVER	genus..Ruminococcusgnavusgroup.id.14376	0.0702909	0.0795857	0.397858
R7oLoV	finn-b-ALCOLIVER	Alcoholic liver disease (ALCOLIVER) || id:finn-b-ALCOLIVER	genus.RuminococcaceaeUCG011.id.11368	0.000300823	0.0814735	0.997174
RKlTkD	finn-b-ALCOLIVER	Alcoholic liver disease (ALCOLIVER) || id:finn-b-ALCOLIVER	genus.Bifidobacterium.id.436	-0.0261208	0.0341008	0.459805
rlb7o5	finn-b-ALCOLIVER	Alcoholic liver disease (ALCOLIVER) || id:finn-b-ALCOLIVER	genus..Eubacteriumcoprostanoligenesgroup.id.11375	0.0142374	0.0524542	0.79109
RmoHnu	finn-b-ALCOLIVER	Alcoholic liver disease (ALCOLIVER) || id:finn-b-ALCOLIVER	genus.Ruminiclostridium9.id.11357	-0.0901161	0.0820054	0.313937
rsbOlb	finn-b-ALCOLIVER	Alcoholic liver disease (ALCOLIVER) || id:finn-b-ALCOLIVER	order.MollicutesRF9.id.11579	0.0309797	0.0433336	0.489559
Rv99Lm	finn-b-ALCOLIVER	Alcoholic liver disease (ALCOLIVER) || id:finn-b-ALCOLIVER	genus..Eubacteriumbrachygroup.id.11296	-0.0287075	0.069447	0.690192
sF7W2L	finn-b-ALCOLIVER	Alcoholic liver disease (ALCOLIVER) || id:finn-b-ALCOLIVER	genus.Howardella.id.2000	0.0157195	0.0679635	0.823702
sFxDb3	finn-b-ALCOLIVER	Alcoholic liver disease (ALCOLIVER) || id:finn-b-ALCOLIVER	order.Burkholderiales.id.2874	-0.0724069	0.0501461	0.186756
Sgv0J4	finn-b-ALCOLIVER	Alcoholic liver disease (ALCOLIVER) || id:finn-b-ALCOLIVER	family.Victivallaceae.id.2255	0.0175556	0.0683576	0.802524
SpO9Ka	finn-b-ALCOLIVER	Alcoholic liver disease (ALCOLIVER) || id:finn-b-ALCOLIVER	family.Porphyromonadaceae.id.943	-0.0150406	0.0962433	0.880227
staWrf	finn-b-ALCOLIVER	Alcoholic liver disease (ALCOLIVER) || id:finn-b-ALCOLIVER	order.Rhodospirillales.id.2667	-0.0105604	0.0535085	0.84685
szt6bn	finn-b-ALCOLIVER	Alcoholic liver disease (ALCOLIVER) || id:finn-b-ALCOLIVER	class.Coriobacteriia.id.809	0.0265214	0.0638976	0.686077
T35lgz	finn-b-ALCOLIVER	Alcoholic liver disease (ALCOLIVER) || id:finn-b-ALCOLIVER	family.Oxalobacteraceae.id.2966	-0.000987432	0.0678078	0.988621
T8T6Lu	finn-b-ALCOLIVER	Alcoholic liver disease (ALCOLIVER) || id:finn-b-ALCOLIVER	family.Peptococcaceae.id.2024	0.0360935	0.0462776	0.460982
tbXTaX	finn-b-ALCOLIVER	Alcoholic liver disease (ALCOLIVER) || id:finn-b-ALCOLIVER	genus.ChristensenellaceaeR.7group.id.11283	0.0635059	0.0644732	0.357439
TGrzdF	finn-b-ALCOLIVER	Alcoholic liver disease (ALCOLIVER) || id:finn-b-ALCOLIVER	genus..Eubacteriumfissicatenagroup.id.14373	-0.0892673	0.0840991	0.323727
tkl5vG	finn-b-ALCOLIVER	Alcoholic liver disease (ALCOLIVER) || id:finn-b-ALCOLIVER	genus.Slackia.id.825	0.00464264	0.172661	0.979837
TlODZI	finn-b-ALCOLIVER	Alcoholic liver disease (ALCOLIVER) || id:finn-b-ALCOLIVER	genus.RuminococcaceaeUCG004.id.11362	0.00145906	0.0783531	0.985549
TQSpiB	finn-b-ALCOLIVER	Alcoholic liver disease (ALCOLIVER) || id:finn-b-ALCOLIVER	genus.LachnospiraceaeUCG004.id.11324	0.120853	0.0549558	0.052521
tSliO9	finn-b-ALCOLIVER	Alcoholic liver disease (ALCOLIVER) || id:finn-b-ALCOLIVER	order.Bacteroidales.id.913	-0.0096614	0.0355578	0.790877
TUj4LC	finn-b-ALCOLIVER	Alcoholic liver disease (ALCOLIVER) || id:finn-b-ALCOLIVER	genus.LachnospiraceaeNC2004group.id.11316	0.0230578	0.070907	0.754546
uCOF7P	finn-b-ALCOLIVER	Alcoholic liver disease (ALCOLIVER) || id:finn-b-ALCOLIVER	order.Bacillales.id.1674	0.10179	0.0695903	0.186947
uHEy8Q	finn-b-ALCOLIVER	Alcoholic liver disease (ALCOLIVER) || id:finn-b-ALCOLIVER	genus.Akkermansia.id.4037	-0.0275142	0.0480474	0.580906
uQYGEB	finn-b-ALCOLIVER	Alcoholic liver disease (ALCOLIVER) || id:finn-b-ALCOLIVER	genus.Parabacteroides.id.954	-0.211056	0.169948	0.30252
UsMxlz	finn-b-ALCOLIVER	Alcoholic liver disease (ALCOLIVER) || id:finn-b-ALCOLIVER	class.Verrucomicrobiae.id.4029	-0.0276281	0.0480709	0.579551
UTPK2n	finn-b-ALCOLIVER	Alcoholic liver disease (ALCOLIVER) || id:finn-b-ALCOLIVER	class.Bacteroidia.id.912	-0.0096614	0.0355578	0.790877
UYJxH8	finn-b-ALCOLIVER	Alcoholic liver disease (ALCOLIVER) || id:finn-b-ALCOLIVER	genus.Butyrivibrio.id.1993	0.0314667	0.0525207	0.559383
Vd8Fsi	finn-b-ALCOLIVER	Alcoholic liver disease (ALCOLIVER) || id:finn-b-ALCOLIVER	genus.Bacteroides.id.918	-0.0214148	0.0821346	0.801806
vlyGOP	finn-b-ALCOLIVER	Alcoholic liver disease (ALCOLIVER) || id:finn-b-ALCOLIVER	family.Ruminococcaceae.id.2050	-0.0558036	0.0486221	0.288799
W49loY	finn-b-ALCOLIVER	Alcoholic liver disease (ALCOLIVER) || id:finn-b-ALCOLIVER	genus.Olsenella.id.822	-0.0137876	0.0467562	0.77559
w5yhuV	finn-b-ALCOLIVER	Alcoholic liver disease (ALCOLIVER) || id:finn-b-ALCOLIVER	genus.Romboutsia.id.11347	0.0513921	0.0566173	0.383487
WaNFee	finn-b-ALCOLIVER	Alcoholic liver disease (ALCOLIVER) || id:finn-b-ALCOLIVER	genus.Desulfovibrio.id.3173	0.0397789	0.0534077	0.477691
WCt5pC	finn-b-ALCOLIVER	Alcoholic liver disease (ALCOLIVER) || id:finn-b-ALCOLIVER	genus.Anaerofilum.id.2053	-0.0103989	0.0759308	0.894083
WEMGli	finn-b-ALCOLIVER	Alcoholic liver disease (ALCOLIVER) || id:finn-b-ALCOLIVER	family.Alcaligenaceae.id.2875	-0.0825647	0.0670163	0.249162
wFbL6J	finn-b-ALCOLIVER	Alcoholic liver disease (ALCOLIVER) || id:finn-b-ALCOLIVER	genus.Marvinbryantia.id.2005	-0.0441538	0.0850553	0.617729
wIF1Yn	finn-b-ALCOLIVER	Alcoholic liver disease (ALCOLIVER) || id:finn-b-ALCOLIVER	genus.LachnospiraceaeUCG001.id.11321	0.097072	0.0686508	0.185036
wJFco0	finn-b-ALCOLIVER	Alcoholic liver disease (ALCOLIVER) || id:finn-b-ALCOLIVER	genus.Veillonella.id.2198	-0.10811	0.138539	0.478777
wn5rK2	finn-b-ALCOLIVER	Alcoholic liver disease (ALCOLIVER) || id:finn-b-ALCOLIVER	genus.ErysipelotrichaceaeUCG003.id.11384	-0.0593914	0.047989	0.236218
wQYhwp	finn-b-ALCOLIVER	Alcoholic liver disease (ALCOLIVER) || id:finn-b-ALCOLIVER	genus.Odoribacter.id.952	0.020922	0.0690194	0.773997
WvdQyb	finn-b-ALCOLIVER	Alcoholic liver disease (ALCOLIVER) || id:finn-b-ALCOLIVER	genus..Eubacteriumeligensgroup.id.14372	-0.0191812	0.0825159	0.827595
X4kHrP	finn-b-ALCOLIVER	Alcoholic liver disease (ALCOLIVER) || id:finn-b-ALCOLIVER	class.Betaproteobacteria.id.2867	-0.048698	0.0496571	0.352373
xCukIr	finn-b-ALCOLIVER	Alcoholic liver disease (ALCOLIVER) || id:finn-b-ALCOLIVER	genus.Dialister.id.2183	0.0149316	0.0647976	0.822906
Xtktja	finn-b-ALCOLIVER	Alcoholic liver disease (ALCOLIVER) || id:finn-b-ALCOLIVER	family.Pasteurellaceae.id.3689	-0.0613765	0.035937	0.113372
XTu0EY	finn-b-ALCOLIVER	Alcoholic liver disease (ALCOLIVER) || id:finn-b-ALCOLIVER	genus.Intestinimonas.id.2062	0.00206368	0.040596	0.960176
XVFzMF	finn-b-ALCOLIVER	Alcoholic liver disease (ALCOLIVER) || id:finn-b-ALCOLIVER	genus.Holdemania.id.2157	0.000538052	0.0415084	0.989871
y0FJ9U	finn-b-ALCOLIVER	Alcoholic liver disease (ALCOLIVER) || id:finn-b-ALCOLIVER	genus.LachnospiraceaeND3007group.id.11317	0.147627	0.425135	0.787229
Y7cF3n	finn-b-ALCOLIVER	Alcoholic liver disease (ALCOLIVER) || id:finn-b-ALCOLIVER	family.Methanobacteriaceae.id.121	0.166726	0.076738	0.0615628
yakWtY	finn-b-ALCOLIVER	Alcoholic liver disease (ALCOLIVER) || id:finn-b-ALCOLIVER	genus.Butyricicoccus.id.2055	0.00693234	0.0392413	0.865588
yerlNC	finn-b-ALCOLIVER	Alcoholic liver disease (ALCOLIVER) || id:finn-b-ALCOLIVER	genus.RuminococcaceaeUCG005.id.11363	0.0611874	0.0412401	0.163676
yfxJv6	finn-b-ALCOLIVER	Alcoholic liver disease (ALCOLIVER) || id:finn-b-ALCOLIVER	family.Erysipelotrichaceae.id.2149	-0.0646174	0.0666315	0.353
ygbSF7	finn-b-ALCOLIVER	Alcoholic liver disease (ALCOLIVER) || id:finn-b-ALCOLIVER	genus.Fusicatenibacter.id.11305	0.0186706	0.0457215	0.688426
ylev3A	finn-b-ALCOLIVER	Alcoholic liver disease (ALCOLIVER) || id:finn-b-ALCOLIVER	family.FamilyXIII.id.1957	-0.0527704	0.0620351	0.423101
yLt27i	finn-b-ALCOLIVER	Alcoholic liver disease (ALCOLIVER) || id:finn-b-ALCOLIVER	genus.Senegalimassilia.id.11160	-0.105434	0.0817692	0.287671
YXZeGZ	finn-b-ALCOLIVER	Alcoholic liver disease (ALCOLIVER) || id:finn-b-ALCOLIVER	genus.Alistipes.id.968	-0.0878427	0.0645701	0.200921
YYHfMs	finn-b-ALCOLIVER	Alcoholic liver disease (ALCOLIVER) || id:finn-b-ALCOLIVER	genus.Gordonibacter.id.821	-0.102629	0.0847415	0.253705
zaZf8A	finn-b-ALCOLIVER	Alcoholic liver disease (ALCOLIVER) || id:finn-b-ALCOLIVER	genus.Oscillospira.id.2064	0.0717805	0.0814559	0.412104
ZJXDpG	finn-b-ALCOLIVER	Alcoholic liver disease (ALCOLIVER) || id:finn-b-ALCOLIVER	class.Erysipelotrichia.id.2147	-0.0646174	0.0666315	0.353
zkWLyI	finn-b-ALCOLIVER	Alcoholic liver disease (ALCOLIVER) || id:finn-b-ALCOLIVER	genus.Allisonella.id.2174	-0.0164248	0.161117	0.922123

## Sheet: heterogeneity
id.exposure	id.outcome	outcome	exposure	method	Q	Q_df	Q_pval
0aMbT3	finn-b-ALCOLIVER	Alcoholic liver disease (ALCOLIVER) || id:finn-b-ALCOLIVER	genus.Eggerthella.id.819	MR Egger	5.5805	8	0.694106
0aMbT3	finn-b-ALCOLIVER	Alcoholic liver disease (ALCOLIVER) || id:finn-b-ALCOLIVER	genus.Eggerthella.id.819	Inverse variance weighted	6.01815	9	0.7381
0heWA4	finn-b-ALCOLIVER	Alcoholic liver disease (ALCOLIVER) || id:finn-b-ALCOLIVER	genus.Lactococcus.id.1851	MR Egger	3.45917	7	0.839531
0heWA4	finn-b-ALCOLIVER	Alcoholic liver disease (ALCOLIVER) || id:finn-b-ALCOLIVER	genus.Lactococcus.id.1851	Inverse variance weighted	10.4238	8	0.236534
0lsDJy	finn-b-ALCOLIVER	Alcoholic liver disease (ALCOLIVER) || id:finn-b-ALCOLIVER	genus.DefluviitaleaceaeUCG011.id.11287	MR Egger	6.48643	7	0.484232
0lsDJy	finn-b-ALCOLIVER	Alcoholic liver disease (ALCOLIVER) || id:finn-b-ALCOLIVER	genus.DefluviitaleaceaeUCG011.id.11287	Inverse variance weighted	10.3243	8	0.242996
0ngO8p	finn-b-ALCOLIVER	Alcoholic liver disease (ALCOLIVER) || id:finn-b-ALCOLIVER	genus.Flavonifractor.id.2059	MR Egger	2.76565	3	0.429186
0ngO8p	finn-b-ALCOLIVER	Alcoholic liver disease (ALCOLIVER) || id:finn-b-ALCOLIVER	genus.Flavonifractor.id.2059	Inverse variance weighted	2.85136	4	0.583
0rTnk2	finn-b-ALCOLIVER	Alcoholic liver disease (ALCOLIVER) || id:finn-b-ALCOLIVER	genus.Lachnospira.id.2004	MR Egger	1.22202	4	0.87446
0rTnk2	finn-b-ALCOLIVER	Alcoholic liver disease (ALCOLIVER) || id:finn-b-ALCOLIVER	genus.Lachnospira.id.2004	Inverse variance weighted	5.56741	5	0.35061
0rWmph	finn-b-ALCOLIVER	Alcoholic liver disease (ALCOLIVER) || id:finn-b-ALCOLIVER	phylum.Firmicutes.id.1672	MR Egger	17.9155	12	0.118282
0rWmph	finn-b-ALCOLIVER	Alcoholic liver disease (ALCOLIVER) || id:finn-b-ALCOLIVER	phylum.Firmicutes.id.1672	Inverse variance weighted	17.9302	13	0.160188
0Vfsi1	finn-b-ALCOLIVER	Alcoholic liver disease (ALCOLIVER) || id:finn-b-ALCOLIVER	genus.Hungatella.id.11306	MR Egger	0.343854	3	0.95158
0Vfsi1	finn-b-ALCOLIVER	Alcoholic liver disease (ALCOLIVER) || id:finn-b-ALCOLIVER	genus.Hungatella.id.11306	Inverse variance weighted	0.434226	4	0.97958
1rpkuI	finn-b-ALCOLIVER	Alcoholic liver disease (ALCOLIVER) || id:finn-b-ALCOLIVER	genus.FamilyXIIIUCG001.id.11294	MR Egger	5.81524	6	0.444202
1rpkuI	finn-b-ALCOLIVER	Alcoholic liver disease (ALCOLIVER) || id:finn-b-ALCOLIVER	genus.FamilyXIIIUCG001.id.11294	Inverse variance weighted	5.93112	7	0.547814
1uqUdL	finn-b-ALCOLIVER	Alcoholic liver disease (ALCOLIVER) || id:finn-b-ALCOLIVER	genus.Escherichia.Shigella.id.3504	MR Egger	15.6145	8	0.0482416
1uqUdL	finn-b-ALCOLIVER	Alcoholic liver disease (ALCOLIVER) || id:finn-b-ALCOLIVER	genus.Escherichia.Shigella.id.3504	Inverse variance weighted	15.6304	9	0.0750129
1zf0TZ	finn-b-ALCOLIVER	Alcoholic liver disease (ALCOLIVER) || id:finn-b-ALCOLIVER	family.Streptococcaceae.id.1850	MR Egger	13.5584	11	0.258401
1zf0TZ	finn-b-ALCOLIVER	Alcoholic liver disease (ALCOLIVER) || id:finn-b-ALCOLIVER	family.Streptococcaceae.id.1850	Inverse variance weighted	14.2096	12	0.287524
20HL0T	finn-b-ALCOLIVER	Alcoholic liver disease (ALCOLIVER) || id:finn-b-ALCOLIVER	genus.Holdemanella.id.11393	MR Egger	6.91603	9	0.645861
20HL0T	finn-b-ALCOLIVER	Alcoholic liver disease (ALCOLIVER) || id:finn-b-ALCOLIVER	genus.Holdemanella.id.11393	Inverse variance weighted	6.92224	10	0.732765
2GJP3o	finn-b-ALCOLIVER	Alcoholic liver disease (ALCOLIVER) || id:finn-b-ALCOLIVER	genus.Ruminococcus2.id.11374	MR Egger	10.5074	13	0.652009
2GJP3o	finn-b-ALCOLIVER	Alcoholic liver disease (ALCOLIVER) || id:finn-b-ALCOLIVER	genus.Ruminococcus2.id.11374	Inverse variance weighted	11.5453	14	0.642764
2neTKK	finn-b-ALCOLIVER	Alcoholic liver disease (ALCOLIVER) || id:finn-b-ALCOLIVER	phylum.Euryarchaeota.id.55	MR Egger	7.3586	10	0.691213
2neTKK	finn-b-ALCOLIVER	Alcoholic liver disease (ALCOLIVER) || id:finn-b-ALCOLIVER	phylum.Euryarchaeota.id.55	Inverse variance weighted	8.24494	11	0.691209
2vslhf	finn-b-ALCOLIVER	Alcoholic liver disease (ALCOLIVER) || id:finn-b-ALCOLIVER	genus.Coprococcus2.id.11302	MR Egger	2.30594	6	0.889523
2vslhf	finn-b-ALCOLIVER	Alcoholic liver disease (ALCOLIVER) || id:finn-b-ALCOLIVER	genus.Coprococcus2.id.11302	Inverse variance weighted	3.82865	7	0.799289
31r1VV	finn-b-ALCOLIVER	Alcoholic liver disease (ALCOLIVER) || id:finn-b-ALCOLIVER	family.Christensenellaceae.id.1866	MR Egger	6.48345	9	0.690726
31r1VV	finn-b-ALCOLIVER	Alcoholic liver disease (ALCOLIVER) || id:finn-b-ALCOLIVER	family.Christensenellaceae.id.1866	Inverse variance weighted	6.60441	10	0.762188
37ZEpI	finn-b-ALCOLIVER	Alcoholic liver disease (ALCOLIVER) || id:finn-b-ALCOLIVER	genus..Eubacteriumrectalegroup.id.14374	MR Egger	4.9343	6	0.552267
37ZEpI	finn-b-ALCOLIVER	Alcoholic liver disease (ALCOLIVER) || id:finn-b-ALCOLIVER	genus..Eubacteriumrectalegroup.id.14374	Inverse variance weighted	7.43379	7	0.385151
3cOJ1f	finn-b-ALCOLIVER	Alcoholic liver disease (ALCOLIVER) || id:finn-b-ALCOLIVER	class.Actinobacteria.id.419	MR Egger	11.6866	13	0.553496
3cOJ1f	finn-b-ALCOLIVER	Alcoholic liver disease (ALCOLIVER) || id:finn-b-ALCOLIVER	class.Actinobacteria.id.419	Inverse variance weighted	12.6123	14	0.557253
3Oo7Td	finn-b-ALCOLIVER	Alcoholic liver disease (ALCOLIVER) || id:finn-b-ALCOLIVER	class.Methanobacteria.id.119	MR Egger	8.0971	8	0.424043
3Oo7Td	finn-b-ALCOLIVER	Alcoholic liver disease (ALCOLIVER) || id:finn-b-ALCOLIVER	class.Methanobacteria.id.119	Inverse variance weighted	12.8748	9	0.168352
3tgfXE	finn-b-ALCOLIVER	Alcoholic liver disease (ALCOLIVER) || id:finn-b-ALCOLIVER	genus.Subdoligranulum.id.2070	MR Egger	12.2354	9	0.200361
3tgfXE	finn-b-ALCOLIVER	Alcoholic liver disease (ALCOLIVER) || id:finn-b-ALCOLIVER	genus.Subdoligranulum.id.2070	Inverse variance weighted	13.0042	10	0.223439
4zBtt2	finn-b-ALCOLIVER	Alcoholic liver disease (ALCOLIVER) || id:finn-b-ALCOLIVER	genus.Bilophila.id.3170	MR Egger	6.98838	11	0.800024
4zBtt2	finn-b-ALCOLIVER	Alcoholic liver disease (ALCOLIVER) || id:finn-b-ALCOLIVER	genus.Bilophila.id.3170	Inverse variance weighted	7.06633	12	0.853199
5IXuob	finn-b-ALCOLIVER	Alcoholic liver disease (ALCOLIVER) || id:finn-b-ALCOLIVER	genus.RuminococcaceaeUCG014.id.11371	MR Egger	3.78487	9	0.924992
5IXuob	finn-b-ALCOLIVER	Alcoholic liver disease (ALCOLIVER) || id:finn-b-ALCOLIVER	genus.RuminococcaceaeUCG014.id.11371	Inverse variance weighted	3.97789	10	0.948339
5qEcKL	finn-b-ALCOLIVER	Alcoholic liver disease (ALCOLIVER) || id:finn-b-ALCOLIVER	genus.Streptococcus.id.1853	MR Egger	21.9334	12	0.0382728
5qEcKL	finn-b-ALCOLIVER	Alcoholic liver disease (ALCOLIVER) || id:finn-b-ALCOLIVER	genus.Streptococcus.id.1853	Inverse variance weighted	22.8403	13	0.0436329
5TN0Z7	finn-b-ALCOLIVER	Alcoholic liver disease (ALCOLIVER) || id:finn-b-ALCOLIVER	genus.Oscillibacter.id.2063	MR Egger	9.33343	11	0.591144
5TN0Z7	finn-b-ALCOLIVER	Alcoholic liver disease (ALCOLIVER) || id:finn-b-ALCOLIVER	genus.Oscillibacter.id.2063	Inverse variance weighted	11.5465	12	0.48275
5XtLwc	finn-b-ALCOLIVER	Alcoholic liver disease (ALCOLIVER) || id:finn-b-ALCOLIVER	genus.Catenibacterium.id.2153	MR Egger	0.789439	2	0.673869
5XtLwc	finn-b-ALCOLIVER	Alcoholic liver disease (ALCOLIVER) || id:finn-b-ALCOLIVER	genus.Catenibacterium.id.2153	Inverse variance weighted	0.803881	3	0.848539
6gX3qe	finn-b-ALCOLIVER	Alcoholic liver disease (ALCOLIVER) || id:finn-b-ALCOLIVER	phylum.Tenericutes.id.3919	MR Egger	9.24805	10	0.508736
6gX3qe	finn-b-ALCOLIVER	Alcoholic liver disease (ALCOLIVER) || id:finn-b-ALCOLIVER	phylum.Tenericutes.id.3919	Inverse variance weighted	10.9624	11	0.446421
6jMcBB	finn-b-ALCOLIVER	Alcoholic liver disease (ALCOLIVER) || id:finn-b-ALCOLIVER	family.Desulfovibrionaceae.id.3169	MR Egger	9.23288	8	0.323033
6jMcBB	finn-b-ALCOLIVER	Alcoholic liver disease (ALCOLIVER) || id:finn-b-ALCOLIVER	family.Desulfovibrionaceae.id.3169	Inverse variance weighted	9.38083	9	0.402888
6mIWxZ	finn-b-ALCOLIVER	Alcoholic liver disease (ALCOLIVER) || id:finn-b-ALCOLIVER	genus.Coprobacter.id.949	MR Egger	1.59332	8	0.991048
6mIWxZ	finn-b-ALCOLIVER	Alcoholic liver disease (ALCOLIVER) || id:finn-b-ALCOLIVER	genus.Coprobacter.id.949	Inverse variance weighted	3.27225	9	0.952516
77YJKV	finn-b-ALCOLIVER	Alcoholic liver disease (ALCOLIVER) || id:finn-b-ALCOLIVER	genus..Eubacteriumruminantiumgroup.id.11340	MR Egger	17.3949	16	0.360499
77YJKV	finn-b-ALCOLIVER	Alcoholic liver disease (ALCOLIVER) || id:finn-b-ALCOLIVER	genus..Eubacteriumruminantiumgroup.id.11340	Inverse variance weighted	17.6044	17	0.414201
7aTYpg	finn-b-ALCOLIVER	Alcoholic liver disease (ALCOLIVER) || id:finn-b-ALCOLIVER	genus.Collinsella.id.815	MR Egger	4.07401	7	0.771215
7aTYpg	finn-b-ALCOLIVER	Alcoholic liver disease (ALCOLIVER) || id:finn-b-ALCOLIVER	genus.Collinsella.id.815	Inverse variance weighted	4.46904	8	0.812522
7dqlOH	finn-b-ALCOLIVER	Alcoholic liver disease (ALCOLIVER) || id:finn-b-ALCOLIVER	genus..Clostridiuminnocuumgroup.id.14397	MR Egger	4.62637	7	0.705452
7dqlOH	finn-b-ALCOLIVER	Alcoholic liver disease (ALCOLIVER) || id:finn-b-ALCOLIVER	genus..Clostridiuminnocuumgroup.id.14397	Inverse variance weighted	5.66992	8	0.68415
7ioeKt	finn-b-ALCOLIVER	Alcoholic liver disease (ALCOLIVER) || id:finn-b-ALCOLIVER	phylum.Proteobacteria.id.2375	MR Egger	12.1066	10	0.277988
7ioeKt	finn-b-ALCOLIVER	Alcoholic liver disease (ALCOLIVER) || id:finn-b-ALCOLIVER	phylum.Proteobacteria.id.2375	Inverse variance weighted	13.9037	11	0.238369
80h8vf	finn-b-ALCOLIVER	Alcoholic liver disease (ALCOLIVER) || id:finn-b-ALCOLIVER	genus.Anaerostipes.id.1991	MR Egger	14.1195	11	0.226451
80h8vf	finn-b-ALCOLIVER	Alcoholic liver disease (ALCOLIVER) || id:finn-b-ALCOLIVER	genus.Anaerostipes.id.1991	Inverse variance weighted	14.1301	12	0.292475
8jKldu	finn-b-ALCOLIVER	Alcoholic liver disease (ALCOLIVER) || id:finn-b-ALCOLIVER	genus.Coprococcus3.id.11303	MR Egger	5.57484	7	0.590173
8jKldu	finn-b-ALCOLIVER	Alcoholic liver disease (ALCOLIVER) || id:finn-b-ALCOLIVER	genus.Coprococcus3.id.11303	Inverse variance weighted	5.58084	8	0.694069
8NULRM	finn-b-ALCOLIVER	Alcoholic liver disease (ALCOLIVER) || id:finn-b-ALCOLIVER	genus.Paraprevotella.id.962	MR Egger	7.47247	11	0.759634
8NULRM	finn-b-ALCOLIVER	Alcoholic liver disease (ALCOLIVER) || id:finn-b-ALCOLIVER	genus.Paraprevotella.id.962	Inverse variance weighted	7.65774	12	0.811272
9i4tiU	finn-b-ALCOLIVER	Alcoholic liver disease (ALCOLIVER) || id:finn-b-ALCOLIVER	order.Gastranaerophilales.id.1591	MR Egger	1.93901	7	0.963138
9i4tiU	finn-b-ALCOLIVER	Alcoholic liver disease (ALCOLIVER) || id:finn-b-ALCOLIVER	order.Gastranaerophilales.id.1591	Inverse variance weighted	5.157	8	0.740671
9s731W	finn-b-ALCOLIVER	Alcoholic liver disease (ALCOLIVER) || id:finn-b-ALCOLIVER	genus.RuminococcaceaeUCG009.id.11366	MR Egger	10.4783	10	0.399579
9s731W	finn-b-ALCOLIVER	Alcoholic liver disease (ALCOLIVER) || id:finn-b-ALCOLIVER	genus.RuminococcaceaeUCG009.id.11366	Inverse variance weighted	16.3359	11	0.129112
acLMuF	finn-b-ALCOLIVER	Alcoholic liver disease (ALCOLIVER) || id:finn-b-ALCOLIVER	genus.Parasutterella.id.2892	MR Egger	3.55918	12	0.990144
acLMuF	finn-b-ALCOLIVER	Alcoholic liver disease (ALCOLIVER) || id:finn-b-ALCOLIVER	genus.Parasutterella.id.2892	Inverse variance weighted	3.57522	13	0.994928
AdsBD9	finn-b-ALCOLIVER	Alcoholic liver disease (ALCOLIVER) || id:finn-b-ALCOLIVER	genus.Turicibacter.id.2162	MR Egger	6.34229	8	0.608949
AdsBD9	finn-b-ALCOLIVER	Alcoholic liver disease (ALCOLIVER) || id:finn-b-ALCOLIVER	genus.Turicibacter.id.2162	Inverse variance weighted	6.78444	9	0.659551
aGfu8V	finn-b-ALCOLIVER	Alcoholic liver disease (ALCOLIVER) || id:finn-b-ALCOLIVER	order.Bifidobacteriales.id.432	MR Egger	15.3047	10	0.12134
aGfu8V	finn-b-ALCOLIVER	Alcoholic liver disease (ALCOLIVER) || id:finn-b-ALCOLIVER	order.Bifidobacteriales.id.432	Inverse variance weighted	15.5298	11	0.159504
AK0l7A	finn-b-ALCOLIVER	Alcoholic liver disease (ALCOLIVER) || id:finn-b-ALCOLIVER	genus.LachnospiraceaeUCG010.id.11330	MR Egger	8.84951	8	0.35515
AK0l7A	finn-b-ALCOLIVER	Alcoholic liver disease (ALCOLIVER) || id:finn-b-ALCOLIVER	genus.LachnospiraceaeUCG010.id.11330	Inverse variance weighted	10.1223	9	0.340677
aKuChq	finn-b-ALCOLIVER	Alcoholic liver disease (ALCOLIVER) || id:finn-b-ALCOLIVER	genus.Faecalibacterium.id.2057	MR Egger	16.427	8	0.0366608
aKuChq	finn-b-ALCOLIVER	Alcoholic liver disease (ALCOLIVER) || id:finn-b-ALCOLIVER	genus.Faecalibacterium.id.2057	Inverse variance weighted	16.8607	9	0.0509426
aKXyAu	finn-b-ALCOLIVER	Alcoholic liver disease (ALCOLIVER) || id:finn-b-ALCOLIVER	genus.Blautia.id.1992	MR Egger	8.39112	11	0.677899
aKXyAu	finn-b-ALCOLIVER	Alcoholic liver disease (ALCOLIVER) || id:finn-b-ALCOLIVER	genus.Blautia.id.1992	Inverse variance weighted	8.7228	12	0.726406
AN8qjo	finn-b-ALCOLIVER	Alcoholic liver disease (ALCOLIVER) || id:finn-b-ALCOLIVER	genus.Clostridiumsensustricto1.id.1873	MR Egger	2.72859	5	0.741742
AN8qjo	finn-b-ALCOLIVER	Alcoholic liver disease (ALCOLIVER) || id:finn-b-ALCOLIVER	genus.Clostridiumsensustricto1.id.1873	Inverse variance weighted	4.6302	6	0.592038
anDrA2	finn-b-ALCOLIVER	Alcoholic liver disease (ALCOLIVER) || id:finn-b-ALCOLIVER	genus..Eubacteriumventriosumgroup.id.11341	MR Egger	11.5473	13	0.565066
anDrA2	finn-b-ALCOLIVER	Alcoholic liver disease (ALCOLIVER) || id:finn-b-ALCOLIVER	genus..Eubacteriumventriosumgroup.id.11341	Inverse variance weighted	12.1342	14	0.595528
ASQ2fp	finn-b-ALCOLIVER	Alcoholic liver disease (ALCOLIVER) || id:finn-b-ALCOLIVER	genus.RuminococcaceaeNK4A214group.id.11358	MR Egger	14.3124	11	0.216185
ASQ2fp	finn-b-ALCOLIVER	Alcoholic liver disease (ALCOLIVER) || id:finn-b-ALCOLIVER	genus.RuminococcaceaeNK4A214group.id.11358	Inverse variance weighted	14.4461	12	0.273134
aToCrK	finn-b-ALCOLIVER	Alcoholic liver disease (ALCOLIVER) || id:finn-b-ALCOLIVER	genus.Anaerotruncus.id.2054	MR Egger	5.93333	11	0.877775
aToCrK	finn-b-ALCOLIVER	Alcoholic liver disease (ALCOLIVER) || id:finn-b-ALCOLIVER	genus.Anaerotruncus.id.2054	Inverse variance weighted	6.04027	12	0.914039
axDRMS	finn-b-ALCOLIVER	Alcoholic liver disease (ALCOLIVER) || id:finn-b-ALCOLIVER	family.Prevotellaceae.id.960	MR Egger	12.6062	14	0.557735
axDRMS	finn-b-ALCOLIVER	Alcoholic liver disease (ALCOLIVER) || id:finn-b-ALCOLIVER	family.Prevotellaceae.id.960	Inverse variance weighted	15.4002	15	0.422993
AXpdwL	finn-b-ALCOLIVER	Alcoholic liver disease (ALCOLIVER) || id:finn-b-ALCOLIVER	family.Verrucomicrobiaceae.id.4036	MR Egger	8.2179	9	0.512345
AXpdwL	finn-b-ALCOLIVER	Alcoholic liver disease (ALCOLIVER) || id:finn-b-ALCOLIVER	family.Verrucomicrobiaceae.id.4036	Inverse variance weighted	8.54743	10	0.575523
B5jn0Y	finn-b-ALCOLIVER	Alcoholic liver disease (ALCOLIVER) || id:finn-b-ALCOLIVER	genus.Roseburia.id.2012	MR Egger	10.0393	12	0.612511
B5jn0Y	finn-b-ALCOLIVER	Alcoholic liver disease (ALCOLIVER) || id:finn-b-ALCOLIVER	genus.Roseburia.id.2012	Inverse variance weighted	10.4248	13	0.658886
BiKMtW	finn-b-ALCOLIVER	Alcoholic liver disease (ALCOLIVER) || id:finn-b-ALCOLIVER	genus.Sutterella.id.2896	MR Egger	7.01476	10	0.724051
BiKMtW	finn-b-ALCOLIVER	Alcoholic liver disease (ALCOLIVER) || id:finn-b-ALCOLIVER	genus.Sutterella.id.2896	Inverse variance weighted	8.2536	11	0.690423
BLC7wV	finn-b-ALCOLIVER	Alcoholic liver disease (ALCOLIVER) || id:finn-b-ALCOLIVER	genus.RuminococcaceaeUCG013.id.11370	MR Egger	9.5767	10	0.478381
BLC7wV	finn-b-ALCOLIVER	Alcoholic liver disease (ALCOLIVER) || id:finn-b-ALCOLIVER	genus.RuminococcaceaeUCG013.id.11370	Inverse variance weighted	10.0932	11	0.522021
BLSFBU	finn-b-ALCOLIVER	Alcoholic liver disease (ALCOLIVER) || id:finn-b-ALCOLIVER	family.Rikenellaceae.id.967	MR Egger	8.94497	15	0.880377
BLSFBU	finn-b-ALCOLIVER	Alcoholic liver disease (ALCOLIVER) || id:finn-b-ALCOLIVER	family.Rikenellaceae.id.967	Inverse variance weighted	9.55559	16	0.888784
BPW89n	finn-b-ALCOLIVER	Alcoholic liver disease (ALCOLIVER) || id:finn-b-ALCOLIVER	order.Verrucomicrobiales.id.4030	MR Egger	8.21735	9	0.5124
BPW89n	finn-b-ALCOLIVER	Alcoholic liver disease (ALCOLIVER) || id:finn-b-ALCOLIVER	order.Verrucomicrobiales.id.4030	Inverse variance weighted	8.54767	10	0.5755
Bt0kEx	finn-b-ALCOLIVER	Alcoholic liver disease (ALCOLIVER) || id:finn-b-ALCOLIVER	genus.LachnospiraceaeNK4A136group.id.11319	MR Egger	8.08979	13	0.837702
Bt0kEx	finn-b-ALCOLIVER	Alcoholic liver disease (ALCOLIVER) || id:finn-b-ALCOLIVER	genus.LachnospiraceaeNK4A136group.id.11319	Inverse variance weighted	8.43326	14	0.865556
Bt1upE	finn-b-ALCOLIVER	Alcoholic liver disease (ALCOLIVER) || id:finn-b-ALCOLIVER	family.Rhodospirillaceae.id.2717	MR Egger	14.7001	13	0.326445
Bt1upE	finn-b-ALCOLIVER	Alcoholic liver disease (ALCOLIVER) || id:finn-b-ALCOLIVER	family.Rhodospirillaceae.id.2717	Inverse variance weighted	14.7112	14	0.39818
C1xV1V	finn-b-ALCOLIVER	Alcoholic liver disease (ALCOLIVER) || id:finn-b-ALCOLIVER	order.Victivallales.id.2254	MR Egger	3.85746	6	0.695959
C1xV1V	finn-b-ALCOLIVER	Alcoholic liver disease (ALCOLIVER) || id:finn-b-ALCOLIVER	order.Victivallales.id.2254	Inverse variance weighted	3.94302	7	0.786317
c62fwk	finn-b-ALCOLIVER	Alcoholic liver disease (ALCOLIVER) || id:finn-b-ALCOLIVER	genus.Sellimonas.id.14369	MR Egger	4.69081	7	0.697636
c62fwk	finn-b-ALCOLIVER	Alcoholic liver disease (ALCOLIVER) || id:finn-b-ALCOLIVER	genus.Sellimonas.id.14369	Inverse variance weighted	4.72983	8	0.786023
cqFLTQ	finn-b-ALCOLIVER	Alcoholic liver disease (ALCOLIVER) || id:finn-b-ALCOLIVER	genus.Coprococcus1.id.11301	MR Egger	15.4575	10	0.116251
cqFLTQ	finn-b-ALCOLIVER	Alcoholic liver disease (ALCOLIVER) || id:finn-b-ALCOLIVER	genus.Coprococcus1.id.11301	Inverse variance weighted	15.4579	11	0.162477
CUtsMo	finn-b-ALCOLIVER	Alcoholic liver disease (ALCOLIVER) || id:finn-b-ALCOLIVER	family.ClostridialesvadinBB60group.id.11286	MR Egger	9.86394	13	0.705021
CUtsMo	finn-b-ALCOLIVER	Alcoholic liver disease (ALCOLIVER) || id:finn-b-ALCOLIVER	family.ClostridialesvadinBB60group.id.11286	Inverse variance weighted	9.86453	14	0.772019
CYNr8c	finn-b-ALCOLIVER	Alcoholic liver disease (ALCOLIVER) || id:finn-b-ALCOLIVER	order.Actinomycetales.id.420	MR Egger	0.743314	3	0.862972
CYNr8c	finn-b-ALCOLIVER	Alcoholic liver disease (ALCOLIVER) || id:finn-b-ALCOLIVER	order.Actinomycetales.id.420	Inverse variance weighted	2.40265	4	0.662149
d9u3Wa	finn-b-ALCOLIVER	Alcoholic liver disease (ALCOLIVER) || id:finn-b-ALCOLIVER	family.Lactobacillaceae.id.1836	MR Egger	3.36717	6	0.761549
d9u3Wa	finn-b-ALCOLIVER	Alcoholic liver disease (ALCOLIVER) || id:finn-b-ALCOLIVER	family.Lactobacillaceae.id.1836	Inverse variance weighted	3.5932	7	0.825258
dP6VTT	finn-b-ALCOLIVER	Alcoholic liver disease (ALCOLIVER) || id:finn-b-ALCOLIVER	class.Alphaproteobacteria.id.2379	MR Egger	9.26724	5	0.0988679
dP6VTT	finn-b-ALCOLIVER	Alcoholic liver disease (ALCOLIVER) || id:finn-b-ALCOLIVER	class.Alphaproteobacteria.id.2379	Inverse variance weighted	9.57936	6	0.14352
dSCeM7	finn-b-ALCOLIVER	Alcoholic liver disease (ALCOLIVER) || id:finn-b-ALCOLIVER	order.Enterobacteriales.id.3468	MR Egger	4.35264	5	0.499839
dSCeM7	finn-b-ALCOLIVER	Alcoholic liver disease (ALCOLIVER) || id:finn-b-ALCOLIVER	order.Enterobacteriales.id.3468	Inverse variance weighted	4.35836	6	0.628302
DwGyne	finn-b-ALCOLIVER	Alcoholic liver disease (ALCOLIVER) || id:finn-b-ALCOLIVER	family.BacteroidalesS24.7group.id.11173	MR Egger	14.6104	6	0.0235135
DwGyne	finn-b-ALCOLIVER	Alcoholic liver disease (ALCOLIVER) || id:finn-b-ALCOLIVER	family.BacteroidalesS24.7group.id.11173	Inverse variance weighted	17.2544	7	0.0158276
E1ZDX3	finn-b-ALCOLIVER	Alcoholic liver disease (ALCOLIVER) || id:finn-b-ALCOLIVER	genus.Oxalobacter.id.2978	MR Egger	10.6632	9	0.299506
E1ZDX3	finn-b-ALCOLIVER	Alcoholic liver disease (ALCOLIVER) || id:finn-b-ALCOLIVER	genus.Oxalobacter.id.2978	Inverse variance weighted	14.2834	10	0.160455
e5mJnF	finn-b-ALCOLIVER	Alcoholic liver disease (ALCOLIVER) || id:finn-b-ALCOLIVER	genus.Dorea.id.1997	MR Egger	4.01186	8	0.856052
e5mJnF	finn-b-ALCOLIVER	Alcoholic liver disease (ALCOLIVER) || id:finn-b-ALCOLIVER	genus.Dorea.id.1997	Inverse variance weighted	5.58407	9	0.780715
ebP4zV	finn-b-ALCOLIVER	Alcoholic liver disease (ALCOLIVER) || id:finn-b-ALCOLIVER	genus.Ruminococcus1.id.11373	MR Egger	5.43524	8	0.710203
ebP4zV	finn-b-ALCOLIVER	Alcoholic liver disease (ALCOLIVER) || id:finn-b-ALCOLIVER	genus.Ruminococcus1.id.11373	Inverse variance weighted	8.94641	9	0.442236
FcqSNY	finn-b-ALCOLIVER	Alcoholic liver disease (ALCOLIVER) || id:finn-b-ALCOLIVER	family.Clostridiaceae1.id.1869	MR Egger	5.99479	8	0.647816
FcqSNY	finn-b-ALCOLIVER	Alcoholic liver disease (ALCOLIVER) || id:finn-b-ALCOLIVER	family.Clostridiaceae1.id.1869	Inverse variance weighted	7.19662	9	0.616657
fE3r8h	finn-b-ALCOLIVER	Alcoholic liver disease (ALCOLIVER) || id:finn-b-ALCOLIVER	phylum.Verrucomicrobia.id.3982	MR Egger	6.77667	10	0.746347
fE3r8h	finn-b-ALCOLIVER	Alcoholic liver disease (ALCOLIVER) || id:finn-b-ALCOLIVER	phylum.Verrucomicrobia.id.3982	Inverse variance weighted	6.8244	11	0.813121
FFi1Rd	finn-b-ALCOLIVER	Alcoholic liver disease (ALCOLIVER) || id:finn-b-ALCOLIVER	family.Actinomycetaceae.id.421	MR Egger	0.742906	3	0.863069
FFi1Rd	finn-b-ALCOLIVER	Alcoholic liver disease (ALCOLIVER) || id:finn-b-ALCOLIVER	family.Actinomycetaceae.id.421	Inverse variance weighted	2.40256	4	0.662165
FlVBaS	finn-b-ALCOLIVER	Alcoholic liver disease (ALCOLIVER) || id:finn-b-ALCOLIVER	order.Erysipelotrichales.id.2148	MR Egger	14.6551	11	0.198837
FlVBaS	finn-b-ALCOLIVER	Alcoholic liver disease (ALCOLIVER) || id:finn-b-ALCOLIVER	order.Erysipelotrichales.id.2148	Inverse variance weighted	15.9081	12	0.195484
Fr2Ff4	finn-b-ALCOLIVER	Alcoholic liver disease (ALCOLIVER) || id:finn-b-ALCOLIVER	class.Clostridia.id.1859	MR Egger	24.0669	9	0.00419677
Fr2Ff4	finn-b-ALCOLIVER	Alcoholic liver disease (ALCOLIVER) || id:finn-b-ALCOLIVER	class.Clostridia.id.1859	Inverse variance weighted	24.2457	10	0.00697423
FRQYhm	finn-b-ALCOLIVER	Alcoholic liver disease (ALCOLIVER) || id:finn-b-ALCOLIVER	class.Gammaproteobacteria.id.3303	MR Egger	6.85964	4	0.143494
FRQYhm	finn-b-ALCOLIVER	Alcoholic liver disease (ALCOLIVER) || id:finn-b-ALCOLIVER	class.Gammaproteobacteria.id.3303	Inverse variance weighted	12.3101	5	0.0307768
FT7OrH	finn-b-ALCOLIVER	Alcoholic liver disease (ALCOLIVER) || id:finn-b-ALCOLIVER	genus.Actinomyces.id.423	MR Egger	5.52092	5	0.355658
FT7OrH	finn-b-ALCOLIVER	Alcoholic liver disease (ALCOLIVER) || id:finn-b-ALCOLIVER	genus.Actinomyces.id.423	Inverse variance weighted	5.55138	6	0.475269
FXBXNG	finn-b-ALCOLIVER	Alcoholic liver disease (ALCOLIVER) || id:finn-b-ALCOLIVER	family.FamilyXI.id.1936	MR Egger	4.05167	6	0.669684
FXBXNG	finn-b-ALCOLIVER	Alcoholic liver disease (ALCOLIVER) || id:finn-b-ALCOLIVER	family.FamilyXI.id.1936	Inverse variance weighted	5.12544	7	0.644659
gkAVOW	finn-b-ALCOLIVER	Alcoholic liver disease (ALCOLIVER) || id:finn-b-ALCOLIVER	phylum.Lentisphaerae.id.2238	MR Egger	4.7175	7	0.694393
gkAVOW	finn-b-ALCOLIVER	Alcoholic liver disease (ALCOLIVER) || id:finn-b-ALCOLIVER	phylum.Lentisphaerae.id.2238	Inverse variance weighted	4.87115	8	0.771255
GNp2YQ	finn-b-ALCOLIVER	Alcoholic liver disease (ALCOLIVER) || id:finn-b-ALCOLIVER	genus..Ruminococcusgauvreauiigroup.id.11342	MR Egger	6.17102	10	0.800696
GNp2YQ	finn-b-ALCOLIVER	Alcoholic liver disease (ALCOLIVER) || id:finn-b-ALCOLIVER	genus..Ruminococcusgauvreauiigroup.id.11342	Inverse variance weighted	6.19354	11	0.860143
hUph1f	finn-b-ALCOLIVER	Alcoholic liver disease (ALCOLIVER) || id:finn-b-ALCOLIVER	genus.RikenellaceaeRC9gutgroup.id.11191	MR Egger	14.7635	9	0.0976392
hUph1f	finn-b-ALCOLIVER	Alcoholic liver disease (ALCOLIVER) || id:finn-b-ALCOLIVER	genus.RikenellaceaeRC9gutgroup.id.11191	Inverse variance weighted	14.9439	10	0.134121
I2CEyx	finn-b-ALCOLIVER	Alcoholic liver disease (ALCOLIVER) || id:finn-b-ALCOLIVER	genus.Tyzzerella3.id.11335	MR Egger	11.1746	11	0.428751
I2CEyx	finn-b-ALCOLIVER	Alcoholic liver disease (ALCOLIVER) || id:finn-b-ALCOLIVER	genus.Tyzzerella3.id.11335	Inverse variance weighted	11.2898	12	0.504261
I5XXsr	finn-b-ALCOLIVER	Alcoholic liver disease (ALCOLIVER) || id:finn-b-ALCOLIVER	genus.Prevotella9.id.11183	MR Egger	13.4095	13	0.416702
I5XXsr	finn-b-ALCOLIVER	Alcoholic liver disease (ALCOLIVER) || id:finn-b-ALCOLIVER	genus.Prevotella9.id.11183	Inverse variance weighted	13.4102	14	0.494507
iAhkfC	finn-b-ALCOLIVER	Alcoholic liver disease (ALCOLIVER) || id:finn-b-ALCOLIVER	genus.Erysipelatoclostridium.id.11381	MR Egger	16.1605	13	0.24057
iAhkfC	finn-b-ALCOLIVER	Alcoholic liver disease (ALCOLIVER) || id:finn-b-ALCOLIVER	genus.Erysipelatoclostridium.id.11381	Inverse variance weighted	16.2475	14	0.298497
IgBtIU	finn-b-ALCOLIVER	Alcoholic liver disease (ALCOLIVER) || id:finn-b-ALCOLIVER	class.Bacilli.id.1673	MR Egger	17.0636	16	0.381492
IgBtIU	finn-b-ALCOLIVER	Alcoholic liver disease (ALCOLIVER) || id:finn-b-ALCOLIVER	class.Bacilli.id.1673	Inverse variance weighted	17.2053	17	0.440542
II0qrp	finn-b-ALCOLIVER	Alcoholic liver disease (ALCOLIVER) || id:finn-b-ALCOLIVER	phylum.Actinobacteria.id.400	MR Egger	18.1882	13	0.150504
II0qrp	finn-b-ALCOLIVER	Alcoholic liver disease (ALCOLIVER) || id:finn-b-ALCOLIVER	phylum.Actinobacteria.id.400	Inverse variance weighted	23.0412	14	0.0596022
iMGTCD	finn-b-ALCOLIVER	Alcoholic liver disease (ALCOLIVER) || id:finn-b-ALCOLIVER	genus.Ruminiclostridium5.id.11355	MR Egger	9.63418	9	0.380903
iMGTCD	finn-b-ALCOLIVER	Alcoholic liver disease (ALCOLIVER) || id:finn-b-ALCOLIVER	genus.Ruminiclostridium5.id.11355	Inverse variance weighted	10.7014	10	0.381248
iwPbIH	finn-b-ALCOLIVER	Alcoholic liver disease (ALCOLIVER) || id:finn-b-ALCOLIVER	genus.Ruminiclostridium6.id.11356	MR Egger	13.2843	13	0.426101
iwPbIH	finn-b-ALCOLIVER	Alcoholic liver disease (ALCOLIVER) || id:finn-b-ALCOLIVER	genus.Ruminiclostridium6.id.11356	Inverse variance weighted	13.5647	14	0.482618
j0mByI	finn-b-ALCOLIVER	Alcoholic liver disease (ALCOLIVER) || id:finn-b-ALCOLIVER	order.NB1n.id.3953	MR Egger	2.98148	11	0.990968
j0mByI	finn-b-ALCOLIVER	Alcoholic liver disease (ALCOLIVER) || id:finn-b-ALCOLIVER	order.NB1n.id.3953	Inverse variance weighted	4.52485	12	0.972001
j4g0ZV	finn-b-ALCOLIVER	Alcoholic liver disease (ALCOLIVER) || id:finn-b-ALCOLIVER	genus.CandidatusSoleaferrea.id.11350	MR Egger	5.11447	8	0.745274
j4g0ZV	finn-b-ALCOLIVER	Alcoholic liver disease (ALCOLIVER) || id:finn-b-ALCOLIVER	genus.CandidatusSoleaferrea.id.11350	Inverse variance weighted	7.71304	9	0.563304
j87dXS	finn-b-ALCOLIVER	Alcoholic liver disease (ALCOLIVER) || id:finn-b-ALCOLIVER	genus.Eisenbergiella.id.11304	MR Egger	7.41613	9	0.593878
j87dXS	finn-b-ALCOLIVER	Alcoholic liver disease (ALCOLIVER) || id:finn-b-ALCOLIVER	genus.Eisenbergiella.id.11304	Inverse variance weighted	7.60484	10	0.667373
jfZByg	finn-b-ALCOLIVER	Alcoholic liver disease (ALCOLIVER) || id:finn-b-ALCOLIVER	order.Lactobacillales.id.1800	MR Egger	15.4348	13	0.281002
jfZByg	finn-b-ALCOLIVER	Alcoholic liver disease (ALCOLIVER) || id:finn-b-ALCOLIVER	order.Lactobacillales.id.1800	Inverse variance weighted	15.4515	14	0.348004
JHChB7	finn-b-ALCOLIVER	Alcoholic liver disease (ALCOLIVER) || id:finn-b-ALCOLIVER	genus.Adlercreutzia.id.812	MR Egger	7.46861	6	0.279673
JHChB7	finn-b-ALCOLIVER	Alcoholic liver disease (ALCOLIVER) || id:finn-b-ALCOLIVER	genus.Adlercreutzia.id.812	Inverse variance weighted	11.0682	7	0.13567
jHia6Z	finn-b-ALCOLIVER	Alcoholic liver disease (ALCOLIVER) || id:finn-b-ALCOLIVER	order.Pasteurellales.id.3688	MR Egger	13.6689	12	0.322349
jHia6Z	finn-b-ALCOLIVER	Alcoholic liver disease (ALCOLIVER) || id:finn-b-ALCOLIVER	order.Pasteurellales.id.3688	Inverse variance weighted	16.9915	13	0.199695
jJC3Fm	finn-b-ALCOLIVER	Alcoholic liver disease (ALCOLIVER) || id:finn-b-ALCOLIVER	genus.Enterorhabdus.id.820	MR Egger	3.58992	4	0.464339
jJC3Fm	finn-b-ALCOLIVER	Alcoholic liver disease (ALCOLIVER) || id:finn-b-ALCOLIVER	genus.Enterorhabdus.id.820	Inverse variance weighted	3.63795	5	0.602625
jUcEpg	finn-b-ALCOLIVER	Alcoholic liver disease (ALCOLIVER) || id:finn-b-ALCOLIVER	genus.Butyricimonas.id.945	MR Egger	16.6106	11	0.119934
jUcEpg	finn-b-ALCOLIVER	Alcoholic liver disease (ALCOLIVER) || id:finn-b-ALCOLIVER	genus.Butyricimonas.id.945	Inverse variance weighted	18.14	12	0.111504
kjA5PB	finn-b-ALCOLIVER	Alcoholic liver disease (ALCOLIVER) || id:finn-b-ALCOLIVER	genus.RuminococcaceaeUCG010.id.11367	MR Egger	1.30106	4	0.861196
kjA5PB	finn-b-ALCOLIVER	Alcoholic liver disease (ALCOLIVER) || id:finn-b-ALCOLIVER	genus.RuminococcaceaeUCG010.id.11367	Inverse variance weighted	2.1479	5	0.828324
kodRd1	finn-b-ALCOLIVER	Alcoholic liver disease (ALCOLIVER) || id:finn-b-ALCOLIVER	family.Defluviitaleaceae.id.1924	MR Egger	10.3039	9	0.326446
kodRd1	finn-b-ALCOLIVER	Alcoholic liver disease (ALCOLIVER) || id:finn-b-ALCOLIVER	family.Defluviitaleaceae.id.1924	Inverse variance weighted	11.129	10	0.347553
LCZ8yH	finn-b-ALCOLIVER	Alcoholic liver disease (ALCOLIVER) || id:finn-b-ALCOLIVER	genus.Prevotella7.id.11182	MR Egger	9.05076	9	0.432602
LCZ8yH	finn-b-ALCOLIVER	Alcoholic liver disease (ALCOLIVER) || id:finn-b-ALCOLIVER	genus.Prevotella7.id.11182	Inverse variance weighted	9.45488	10	0.489544
lJcL8y	finn-b-ALCOLIVER	Alcoholic liver disease (ALCOLIVER) || id:finn-b-ALCOLIVER	genus.RuminococcaceaeUCG003.id.11361	MR Egger	10.9	10	0.36536
lJcL8y	finn-b-ALCOLIVER	Alcoholic liver disease (ALCOLIVER) || id:finn-b-ALCOLIVER	genus.RuminococcaceaeUCG003.id.11361	Inverse variance weighted	11.9745	11	0.365565
LKYg6S	finn-b-ALCOLIVER	Alcoholic liver disease (ALCOLIVER) || id:finn-b-ALCOLIVER	genus.Terrisporobacter.id.11348	MR Egger	1.77681	3	0.619995
LKYg6S	finn-b-ALCOLIVER	Alcoholic liver disease (ALCOLIVER) || id:finn-b-ALCOLIVER	genus.Terrisporobacter.id.11348	Inverse variance weighted	3.11714	4	0.538418
LRKdIa	finn-b-ALCOLIVER	Alcoholic liver disease (ALCOLIVER) || id:finn-b-ALCOLIVER	family.Bifidobacteriaceae.id.433	MR Egger	15.3047	10	0.12134
LRKdIa	finn-b-ALCOLIVER	Alcoholic liver disease (ALCOLIVER) || id:finn-b-ALCOLIVER	family.Bifidobacteriaceae.id.433	Inverse variance weighted	15.5298	11	0.159504
m0ByAU	finn-b-ALCOLIVER	Alcoholic liver disease (ALCOLIVER) || id:finn-b-ALCOLIVER	order.Desulfovibrionales.id.3156	MR Egger	13.1148	10	0.217323
m0ByAU	finn-b-ALCOLIVER	Alcoholic liver disease (ALCOLIVER) || id:finn-b-ALCOLIVER	order.Desulfovibrionales.id.3156	Inverse variance weighted	13.3999	11	0.267995
m9LXEq	finn-b-ALCOLIVER	Alcoholic liver disease (ALCOLIVER) || id:finn-b-ALCOLIVER	family.Enterobacteriaceae.id.3469	MR Egger	4.35264	5	0.499839
m9LXEq	finn-b-ALCOLIVER	Alcoholic liver disease (ALCOLIVER) || id:finn-b-ALCOLIVER	family.Enterobacteriaceae.id.3469	Inverse variance weighted	4.35836	6	0.628302
MBOR7Y	finn-b-ALCOLIVER	Alcoholic liver disease (ALCOLIVER) || id:finn-b-ALCOLIVER	family.Coriobacteriaceae.id.811	MR Egger	6.34569	11	0.849332
MBOR7Y	finn-b-ALCOLIVER	Alcoholic liver disease (ALCOLIVER) || id:finn-b-ALCOLIVER	family.Coriobacteriaceae.id.811	Inverse variance weighted	6.51796	12	0.887758
MpL626	finn-b-ALCOLIVER	Alcoholic liver disease (ALCOLIVER) || id:finn-b-ALCOLIVER	genus.Lachnoclostridium.id.11308	MR Egger	12.5957	11	0.320569
MpL626	finn-b-ALCOLIVER	Alcoholic liver disease (ALCOLIVER) || id:finn-b-ALCOLIVER	genus.Lachnoclostridium.id.11308	Inverse variance weighted	18.2655	12	0.107864
Msb4zz	finn-b-ALCOLIVER	Alcoholic liver disease (ALCOLIVER) || id:finn-b-ALCOLIVER	class.Melainabacteria.id.1589	MR Egger	2.26773	8	0.971684
Msb4zz	finn-b-ALCOLIVER	Alcoholic liver disease (ALCOLIVER) || id:finn-b-ALCOLIVER	class.Melainabacteria.id.1589	Inverse variance weighted	4.14163	9	0.901846
MXS84H	finn-b-ALCOLIVER	Alcoholic liver disease (ALCOLIVER) || id:finn-b-ALCOLIVER	class.Negativicutes.id.2164	MR Egger	19.8486	10	0.0307178
MXS84H	finn-b-ALCOLIVER	Alcoholic liver disease (ALCOLIVER) || id:finn-b-ALCOLIVER	class.Negativicutes.id.2164	Inverse variance weighted	20.8208	11	0.035276
mz9jd0	finn-b-ALCOLIVER	Alcoholic liver disease (ALCOLIVER) || id:finn-b-ALCOLIVER	genus.Barnesiella.id.944	MR Egger	7.53174	11	0.754534
mz9jd0	finn-b-ALCOLIVER	Alcoholic liver disease (ALCOLIVER) || id:finn-b-ALCOLIVER	genus.Barnesiella.id.944	Inverse variance weighted	7.64071	12	0.81254
n3j0op	finn-b-ALCOLIVER	Alcoholic liver disease (ALCOLIVER) || id:finn-b-ALCOLIVER	class.Deltaproteobacteria.id.3087	MR Egger	15.3618	11	0.166524
n3j0op	finn-b-ALCOLIVER	Alcoholic liver disease (ALCOLIVER) || id:finn-b-ALCOLIVER	class.Deltaproteobacteria.id.3087	Inverse variance weighted	15.4597	12	0.217253
nFlAu5	finn-b-ALCOLIVER	Alcoholic liver disease (ALCOLIVER) || id:finn-b-ALCOLIVER	family.Lachnospiraceae.id.1987	MR Egger	13.5551	14	0.483353
nFlAu5	finn-b-ALCOLIVER	Alcoholic liver disease (ALCOLIVER) || id:finn-b-ALCOLIVER	family.Lachnospiraceae.id.1987	Inverse variance weighted	15.043	15	0.448322
nIesEv	finn-b-ALCOLIVER	Alcoholic liver disease (ALCOLIVER) || id:finn-b-ALCOLIVER	genus.Peptococcus.id.2037	MR Egger	12.4647	10	0.25516
nIesEv	finn-b-ALCOLIVER	Alcoholic liver disease (ALCOLIVER) || id:finn-b-ALCOLIVER	genus.Peptococcus.id.2037	Inverse variance weighted	12.7379	11	0.310799
NKNDGp	finn-b-ALCOLIVER	Alcoholic liver disease (ALCOLIVER) || id:finn-b-ALCOLIVER	order.Methanobacteriales.id.120	MR Egger	8.0971	8	0.424043
NKNDGp	finn-b-ALCOLIVER	Alcoholic liver disease (ALCOLIVER) || id:finn-b-ALCOLIVER	order.Methanobacteriales.id.120	Inverse variance weighted	12.8748	9	0.168352
nnD7ru	finn-b-ALCOLIVER	Alcoholic liver disease (ALCOLIVER) || id:finn-b-ALCOLIVER	genus..Eubacteriumoxidoreducensgroup.id.11339	MR Egger	4.05345	3	0.25575
nnD7ru	finn-b-ALCOLIVER	Alcoholic liver disease (ALCOLIVER) || id:finn-b-ALCOLIVER	genus..Eubacteriumoxidoreducensgroup.id.11339	Inverse variance weighted	4.05399	4	0.398748
NqdTjG	finn-b-ALCOLIVER	Alcoholic liver disease (ALCOLIVER) || id:finn-b-ALCOLIVER	genus.FamilyXIIIAD3011group.id.11293	MR Egger	10.7824	11	0.461669
NqdTjG	finn-b-ALCOLIVER	Alcoholic liver disease (ALCOLIVER) || id:finn-b-ALCOLIVER	genus.FamilyXIIIAD3011group.id.11293	Inverse variance weighted	12.0521	12	0.441503
nQHoYD	finn-b-ALCOLIVER	Alcoholic liver disease (ALCOLIVER) || id:finn-b-ALCOLIVER	class.Lentisphaeria.id.2250	MR Egger	3.85746	6	0.695959
nQHoYD	finn-b-ALCOLIVER	Alcoholic liver disease (ALCOLIVER) || id:finn-b-ALCOLIVER	class.Lentisphaeria.id.2250	Inverse variance weighted	3.94302	7	0.786317
nRNBx9	finn-b-ALCOLIVER	Alcoholic liver disease (ALCOLIVER) || id:finn-b-ALCOLIVER	class.Mollicutes.id.3920	MR Egger	9.24805	10	0.508736
nRNBx9	finn-b-ALCOLIVER	Alcoholic liver disease (ALCOLIVER) || id:finn-b-ALCOLIVER	class.Mollicutes.id.3920	Inverse variance weighted	10.9624	11	0.446421
O0n2Pz	finn-b-ALCOLIVER	Alcoholic liver disease (ALCOLIVER) || id:finn-b-ALCOLIVER	family.Bacteroidaceae.id.917	MR Egger	6.66934	7	0.464101
O0n2Pz	finn-b-ALCOLIVER	Alcoholic liver disease (ALCOLIVER) || id:finn-b-ALCOLIVER	family.Bacteroidaceae.id.917	Inverse variance weighted	6.73732	8	0.565221
obtxsV	finn-b-ALCOLIVER	Alcoholic liver disease (ALCOLIVER) || id:finn-b-ALCOLIVER	family.Veillonellaceae.id.2172	MR Egger	30.3389	17	0.0240023
obtxsV	finn-b-ALCOLIVER	Alcoholic liver disease (ALCOLIVER) || id:finn-b-ALCOLIVER	family.Veillonellaceae.id.2172	Inverse variance weighted	30.5513	18	0.0324195
oChqj7	finn-b-ALCOLIVER	Alcoholic liver disease (ALCOLIVER) || id:finn-b-ALCOLIVER	phylum.Bacteroidetes.id.905	MR Egger	6.8962	9	0.647925
oChqj7	finn-b-ALCOLIVER	Alcoholic liver disease (ALCOLIVER) || id:finn-b-ALCOLIVER	phylum.Bacteroidetes.id.905	Inverse variance weighted	8.34035	10	0.59563
oGD8An	finn-b-ALCOLIVER	Alcoholic liver disease (ALCOLIVER) || id:finn-b-ALCOLIVER	order.Coriobacteriales.id.810	MR Egger	6.34569	11	0.849332
oGD8An	finn-b-ALCOLIVER	Alcoholic liver disease (ALCOLIVER) || id:finn-b-ALCOLIVER	order.Coriobacteriales.id.810	Inverse variance weighted	6.51796	12	0.887758
OhSZ6N	finn-b-ALCOLIVER	Alcoholic liver disease (ALCOLIVER) || id:finn-b-ALCOLIVER	genus.RuminococcaceaeUCG002.id.11360	MR Egger	16.8213	20	0.664546
OhSZ6N	finn-b-ALCOLIVER	Alcoholic liver disease (ALCOLIVER) || id:finn-b-ALCOLIVER	genus.RuminococcaceaeUCG002.id.11360	Inverse variance weighted	18.6483	21	0.60769
olDlSu	finn-b-ALCOLIVER	Alcoholic liver disease (ALCOLIVER) || id:finn-b-ALCOLIVER	genus..Eubacteriumnodatumgroup.id.11297	MR Egger	5.45616	9	0.79287
olDlSu	finn-b-ALCOLIVER	Alcoholic liver disease (ALCOLIVER) || id:finn-b-ALCOLIVER	genus..Eubacteriumnodatumgroup.id.11297	Inverse variance weighted	6.30135	10	0.789341
OtCSo3	finn-b-ALCOLIVER	Alcoholic liver disease (ALCOLIVER) || id:finn-b-ALCOLIVER	genus.Alloprevotella.id.961	MR Egger	1.76965	4	0.77803
OtCSo3	finn-b-ALCOLIVER	Alcoholic liver disease (ALCOLIVER) || id:finn-b-ALCOLIVER	genus.Alloprevotella.id.961	Inverse variance weighted	1.80788	5	0.875039
oU56W6	finn-b-ALCOLIVER	Alcoholic liver disease (ALCOLIVER) || id:finn-b-ALCOLIVER	family.Peptostreptococcaceae.id.2042	MR Egger	10.0952	11	0.52184
oU56W6	finn-b-ALCOLIVER	Alcoholic liver disease (ALCOLIVER) || id:finn-b-ALCOLIVER	family.Peptostreptococcaceae.id.2042	Inverse variance weighted	10.5664	12	0.566398
Oxkiqb	finn-b-ALCOLIVER	Alcoholic liver disease (ALCOLIVER) || id:finn-b-ALCOLIVER	order.Clostridiales.id.1863	MR Egger	23.9706	10	0.00767882
Oxkiqb	finn-b-ALCOLIVER	Alcoholic liver disease (ALCOLIVER) || id:finn-b-ALCOLIVER	order.Clostridiales.id.1863	Inverse variance weighted	24.1243	11	0.0122193
P9709V	finn-b-ALCOLIVER	Alcoholic liver disease (ALCOLIVER) || id:finn-b-ALCOLIVER	genus..Eubacteriumhalliigroup.id.11338	MR Egger	15.5238	14	0.34331
P9709V	finn-b-ALCOLIVER	Alcoholic liver disease (ALCOLIVER) || id:finn-b-ALCOLIVER	genus..Eubacteriumhalliigroup.id.11338	Inverse variance weighted	18.4373	15	0.240373
PcT6eJ	finn-b-ALCOLIVER	Alcoholic liver disease (ALCOLIVER) || id:finn-b-ALCOLIVER	phylum.Cyanobacteria.id.1500	MR Egger	4.26561	6	0.640781
PcT6eJ	finn-b-ALCOLIVER	Alcoholic liver disease (ALCOLIVER) || id:finn-b-ALCOLIVER	phylum.Cyanobacteria.id.1500	Inverse variance weighted	6.71956	7	0.458651
pCXx5P	finn-b-ALCOLIVER	Alcoholic liver disease (ALCOLIVER) || id:finn-b-ALCOLIVER	genus.Phascolarctobacterium.id.2168	MR Egger	5.77434	7	0.566332
pCXx5P	finn-b-ALCOLIVER	Alcoholic liver disease (ALCOLIVER) || id:finn-b-ALCOLIVER	genus.Phascolarctobacterium.id.2168	Inverse variance weighted	8.60852	8	0.376388
PGlGHi	finn-b-ALCOLIVER	Alcoholic liver disease (ALCOLIVER) || id:finn-b-ALCOLIVER	genus.LachnospiraceaeUCG008.id.11328	MR Egger	2.3476	9	0.984705
PGlGHi	finn-b-ALCOLIVER	Alcoholic liver disease (ALCOLIVER) || id:finn-b-ALCOLIVER	genus.LachnospiraceaeUCG008.id.11328	Inverse variance weighted	2.57544	10	0.98973
pXAgfu	finn-b-ALCOLIVER	Alcoholic liver disease (ALCOLIVER) || id:finn-b-ALCOLIVER	family.Acidaminococcaceae.id.2166	MR Egger	1.03009	5	0.960103
pXAgfu	finn-b-ALCOLIVER	Alcoholic liver disease (ALCOLIVER) || id:finn-b-ALCOLIVER	family.Acidaminococcaceae.id.2166	Inverse variance weighted	1.06277	6	0.98312
q1bO5E	finn-b-ALCOLIVER	Alcoholic liver disease (ALCOLIVER) || id:finn-b-ALCOLIVER	genus.Lactobacillus.id.1837	MR Egger	9.5341	7	0.216548
q1bO5E	finn-b-ALCOLIVER	Alcoholic liver disease (ALCOLIVER) || id:finn-b-ALCOLIVER	genus.Lactobacillus.id.1837	Inverse variance weighted	9.69031	8	0.287438
Q3dvBY	finn-b-ALCOLIVER	Alcoholic liver disease (ALCOLIVER) || id:finn-b-ALCOLIVER	genus.Methanobrevibacter.id.123	MR Egger	1.49461	4	0.827596
Q3dvBY	finn-b-ALCOLIVER	Alcoholic liver disease (ALCOLIVER) || id:finn-b-ALCOLIVER	genus.Methanobrevibacter.id.123	Inverse variance weighted	1.7654	5	0.88056
Q46NVk	finn-b-ALCOLIVER	Alcoholic liver disease (ALCOLIVER) || id:finn-b-ALCOLIVER	genus.Intestinibacter.id.11345	MR Egger	20.5776	13	0.081715
Q46NVk	finn-b-ALCOLIVER	Alcoholic liver disease (ALCOLIVER) || id:finn-b-ALCOLIVER	genus.Intestinibacter.id.11345	Inverse variance weighted	20.5952	14	0.112466
qE3Gq8	finn-b-ALCOLIVER	Alcoholic liver disease (ALCOLIVER) || id:finn-b-ALCOLIVER	genus..Ruminococcustorquesgroup.id.14377	MR Egger	3.35602	7	0.850233
qE3Gq8	finn-b-ALCOLIVER	Alcoholic liver disease (ALCOLIVER) || id:finn-b-ALCOLIVER	genus..Ruminococcustorquesgroup.id.14377	Inverse variance weighted	5.80122	8	0.669487
qENAoR	finn-b-ALCOLIVER	Alcoholic liver disease (ALCOLIVER) || id:finn-b-ALCOLIVER	genus.Victivallis.id.2256	MR Egger	2.1234	8	0.976993
qENAoR	finn-b-ALCOLIVER	Alcoholic liver disease (ALCOLIVER) || id:finn-b-ALCOLIVER	genus.Victivallis.id.2256	Inverse variance weighted	2.16837	9	0.988516
QGrGNV	finn-b-ALCOLIVER	Alcoholic liver disease (ALCOLIVER) || id:finn-b-ALCOLIVER	genus.Haemophilus.id.3698	MR Egger	5.1092	7	0.646639
QGrGNV	finn-b-ALCOLIVER	Alcoholic liver disease (ALCOLIVER) || id:finn-b-ALCOLIVER	genus.Haemophilus.id.3698	Inverse variance weighted	5.10979	8	0.74578
qiWbrh	finn-b-ALCOLIVER	Alcoholic liver disease (ALCOLIVER) || id:finn-b-ALCOLIVER	order.Selenomonadales.id.2165	MR Egger	19.8486	10	0.0307178
qiWbrh	finn-b-ALCOLIVER	Alcoholic liver disease (ALCOLIVER) || id:finn-b-ALCOLIVER	order.Selenomonadales.id.2165	Inverse variance weighted	20.8208	11	0.035276
QjakFr	finn-b-ALCOLIVER	Alcoholic liver disease (ALCOLIVER) || id:finn-b-ALCOLIVER	genus.LachnospiraceaeFCS020group.id.11314	MR Egger	4.07466	10	0.943916
QjakFr	finn-b-ALCOLIVER	Alcoholic liver disease (ALCOLIVER) || id:finn-b-ALCOLIVER	genus.LachnospiraceaeFCS020group.id.11314	Inverse variance weighted	6.70647	11	0.822332
Qyd7XB	finn-b-ALCOLIVER	Alcoholic liver disease (ALCOLIVER) || id:finn-b-ALCOLIVER	genus..Eubacteriumxylanophilumgroup.id.14375	MR Egger	2.89482	7	0.894559
Qyd7XB	finn-b-ALCOLIVER	Alcoholic liver disease (ALCOLIVER) || id:finn-b-ALCOLIVER	genus..Eubacteriumxylanophilumgroup.id.14375	Inverse variance weighted	5.86526	8	0.662321
R6RQXL	finn-b-ALCOLIVER	Alcoholic liver disease (ALCOLIVER) || id:finn-b-ALCOLIVER	genus..Ruminococcusgnavusgroup.id.14376	MR Egger	14.4656	10	0.152794
R6RQXL	finn-b-ALCOLIVER	Alcoholic liver disease (ALCOLIVER) || id:finn-b-ALCOLIVER	genus..Ruminococcusgnavusgroup.id.14376	Inverse variance weighted	15.594	11	0.156885
R7oLoV	finn-b-ALCOLIVER	Alcoholic liver disease (ALCOLIVER) || id:finn-b-ALCOLIVER	genus.RuminococcaceaeUCG011.id.11368	MR Egger	6.55693	6	0.36377
R7oLoV	finn-b-ALCOLIVER	Alcoholic liver disease (ALCOLIVER) || id:finn-b-ALCOLIVER	genus.RuminococcaceaeUCG011.id.11368	Inverse variance weighted	6.55694	7	0.476419
RKlTkD	finn-b-ALCOLIVER	Alcoholic liver disease (ALCOLIVER) || id:finn-b-ALCOLIVER	genus.Bifidobacterium.id.436	MR Egger	10.6898	11	0.469608
RKlTkD	finn-b-ALCOLIVER	Alcoholic liver disease (ALCOLIVER) || id:finn-b-ALCOLIVER	genus.Bifidobacterium.id.436	Inverse variance weighted	11.2765	12	0.505383
rlb7o5	finn-b-ALCOLIVER	Alcoholic liver disease (ALCOLIVER) || id:finn-b-ALCOLIVER	genus..Eubacteriumcoprostanoligenesgroup.id.11375	MR Egger	9.69838	11	0.557705
rlb7o5	finn-b-ALCOLIVER	Alcoholic liver disease (ALCOLIVER) || id:finn-b-ALCOLIVER	genus..Eubacteriumcoprostanoligenesgroup.id.11375	Inverse variance weighted	9.77205	12	0.635951
RmoHnu	finn-b-ALCOLIVER	Alcoholic liver disease (ALCOLIVER) || id:finn-b-ALCOLIVER	genus.Ruminiclostridium9.id.11357	MR Egger	2.41636	6	0.877709
RmoHnu	finn-b-ALCOLIVER	Alcoholic liver disease (ALCOLIVER) || id:finn-b-ALCOLIVER	genus.Ruminiclostridium9.id.11357	Inverse variance weighted	3.62395	7	0.821928
rsbOlb	finn-b-ALCOLIVER	Alcoholic liver disease (ALCOLIVER) || id:finn-b-ALCOLIVER	order.MollicutesRF9.id.11579	MR Egger	12.08	11	0.357658
rsbOlb	finn-b-ALCOLIVER	Alcoholic liver disease (ALCOLIVER) || id:finn-b-ALCOLIVER	order.MollicutesRF9.id.11579	Inverse variance weighted	12.6413	12	0.395641
Rv99Lm	finn-b-ALCOLIVER	Alcoholic liver disease (ALCOLIVER) || id:finn-b-ALCOLIVER	genus..Eubacteriumbrachygroup.id.11296	MR Egger	10.9063	8	0.207066
Rv99Lm	finn-b-ALCOLIVER	Alcoholic liver disease (ALCOLIVER) || id:finn-b-ALCOLIVER	genus..Eubacteriumbrachygroup.id.11296	Inverse variance weighted	11.1392	9	0.266286
sF7W2L	finn-b-ALCOLIVER	Alcoholic liver disease (ALCOLIVER) || id:finn-b-ALCOLIVER	genus.Howardella.id.2000	MR Egger	2.59603	7	0.919694
sF7W2L	finn-b-ALCOLIVER	Alcoholic liver disease (ALCOLIVER) || id:finn-b-ALCOLIVER	genus.Howardella.id.2000	Inverse variance weighted	2.64952	8	0.954394
sFxDb3	finn-b-ALCOLIVER	Alcoholic liver disease (ALCOLIVER) || id:finn-b-ALCOLIVER	order.Burkholderiales.id.2874	MR Egger	6.5605	8	0.584705
sFxDb3	finn-b-ALCOLIVER	Alcoholic liver disease (ALCOLIVER) || id:finn-b-ALCOLIVER	order.Burkholderiales.id.2874	Inverse variance weighted	8.64541	9	0.470628
Sgv0J4	finn-b-ALCOLIVER	Alcoholic liver disease (ALCOLIVER) || id:finn-b-ALCOLIVER	family.Victivallaceae.id.2255	MR Egger	7.86735	10	0.641792
Sgv0J4	finn-b-ALCOLIVER	Alcoholic liver disease (ALCOLIVER) || id:finn-b-ALCOLIVER	family.Victivallaceae.id.2255	Inverse variance weighted	7.93331	11	0.719265
SpO9Ka	finn-b-ALCOLIVER	Alcoholic liver disease (ALCOLIVER) || id:finn-b-ALCOLIVER	family.Porphyromonadaceae.id.943	MR Egger	13.0554	7	0.0707698
SpO9Ka	finn-b-ALCOLIVER	Alcoholic liver disease (ALCOLIVER) || id:finn-b-ALCOLIVER	family.Porphyromonadaceae.id.943	Inverse variance weighted	13.101	8	0.108423
staWrf	finn-b-ALCOLIVER	Alcoholic liver disease (ALCOLIVER) || id:finn-b-ALCOLIVER	order.Rhodospirillales.id.2667	MR Egger	10.7326	12	0.551965
staWrf	finn-b-ALCOLIVER	Alcoholic liver disease (ALCOLIVER) || id:finn-b-ALCOLIVER	order.Rhodospirillales.id.2667	Inverse variance weighted	10.7715	13	0.629951
szt6bn	finn-b-ALCOLIVER	Alcoholic liver disease (ALCOLIVER) || id:finn-b-ALCOLIVER	class.Coriobacteriia.id.809	MR Egger	6.34569	11	0.849332
szt6bn	finn-b-ALCOLIVER	Alcoholic liver disease (ALCOLIVER) || id:finn-b-ALCOLIVER	class.Coriobacteriia.id.809	Inverse variance weighted	6.51796	12	0.887758
T35lgz	finn-b-ALCOLIVER	Alcoholic liver disease (ALCOLIVER) || id:finn-b-ALCOLIVER	family.Oxalobacteraceae.id.2966	MR Egger	18.086	12	0.113103
T35lgz	finn-b-ALCOLIVER	Alcoholic liver disease (ALCOLIVER) || id:finn-b-ALCOLIVER	family.Oxalobacteraceae.id.2966	Inverse variance weighted	18.0864	13	0.154268
T8T6Lu	finn-b-ALCOLIVER	Alcoholic liver disease (ALCOLIVER) || id:finn-b-ALCOLIVER	family.Peptococcaceae.id.2024	MR Egger	3.67384	7	0.816484
T8T6Lu	finn-b-ALCOLIVER	Alcoholic liver disease (ALCOLIVER) || id:finn-b-ALCOLIVER	family.Peptococcaceae.id.2024	Inverse variance weighted	4.28214	8	0.830813
tbXTaX	finn-b-ALCOLIVER	Alcoholic liver disease (ALCOLIVER) || id:finn-b-ALCOLIVER	genus.ChristensenellaceaeR.7group.id.11283	MR Egger	3.20463	7	0.865449
tbXTaX	finn-b-ALCOLIVER	Alcoholic liver disease (ALCOLIVER) || id:finn-b-ALCOLIVER	genus.ChristensenellaceaeR.7group.id.11283	Inverse variance weighted	4.17485	8	0.841013
TGrzdF	finn-b-ALCOLIVER	Alcoholic liver disease (ALCOLIVER) || id:finn-b-ALCOLIVER	genus..Eubacteriumfissicatenagroup.id.14373	MR Egger	3.75528	7	0.807493
TGrzdF	finn-b-ALCOLIVER	Alcoholic liver disease (ALCOLIVER) || id:finn-b-ALCOLIVER	genus..Eubacteriumfissicatenagroup.id.14373	Inverse variance weighted	4.88197	8	0.770114
tkl5vG	finn-b-ALCOLIVER	Alcoholic liver disease (ALCOLIVER) || id:finn-b-ALCOLIVER	genus.Slackia.id.825	MR Egger	7.72788	4	0.102071
tkl5vG	finn-b-ALCOLIVER	Alcoholic liver disease (ALCOLIVER) || id:finn-b-ALCOLIVER	genus.Slackia.id.825	Inverse variance weighted	7.72927	5	0.171801
TlODZI	finn-b-ALCOLIVER	Alcoholic liver disease (ALCOLIVER) || id:finn-b-ALCOLIVER	genus.RuminococcaceaeUCG004.id.11362	MR Egger	3.75832	9	0.926587
TlODZI	finn-b-ALCOLIVER	Alcoholic liver disease (ALCOLIVER) || id:finn-b-ALCOLIVER	genus.RuminococcaceaeUCG004.id.11362	Inverse variance weighted	3.75867	10	0.957578
TQSpiB	finn-b-ALCOLIVER	Alcoholic liver disease (ALCOLIVER) || id:finn-b-ALCOLIVER	genus.LachnospiraceaeUCG004.id.11324	MR Egger	3.97128	10	0.948633
TQSpiB	finn-b-ALCOLIVER	Alcoholic liver disease (ALCOLIVER) || id:finn-b-ALCOLIVER	genus.LachnospiraceaeUCG004.id.11324	Inverse variance weighted	8.80732	11	0.639672
tSliO9	finn-b-ALCOLIVER	Alcoholic liver disease (ALCOLIVER) || id:finn-b-ALCOLIVER	order.Bacteroidales.id.913	MR Egger	6.14794	11	0.863313
tSliO9	finn-b-ALCOLIVER	Alcoholic liver disease (ALCOLIVER) || id:finn-b-ALCOLIVER	order.Bacteroidales.id.913	Inverse variance weighted	6.22176	12	0.904493
TUj4LC	finn-b-ALCOLIVER	Alcoholic liver disease (ALCOLIVER) || id:finn-b-ALCOLIVER	genus.LachnospiraceaeNC2004group.id.11316	MR Egger	6.37011	7	0.497258
TUj4LC	finn-b-ALCOLIVER	Alcoholic liver disease (ALCOLIVER) || id:finn-b-ALCOLIVER	genus.LachnospiraceaeNC2004group.id.11316	Inverse variance weighted	6.47585	8	0.594087
uCOF7P	finn-b-ALCOLIVER	Alcoholic liver disease (ALCOLIVER) || id:finn-b-ALCOLIVER	order.Bacillales.id.1674	MR Egger	3.20499	7	0.865414
uCOF7P	finn-b-ALCOLIVER	Alcoholic liver disease (ALCOLIVER) || id:finn-b-ALCOLIVER	order.Bacillales.id.1674	Inverse variance weighted	5.34449	8	0.720201
uHEy8Q	finn-b-ALCOLIVER	Alcoholic liver disease (ALCOLIVER) || id:finn-b-ALCOLIVER	genus.Akkermansia.id.4037	MR Egger	8.21896	9	0.51224
uHEy8Q	finn-b-ALCOLIVER	Alcoholic liver disease (ALCOLIVER) || id:finn-b-ALCOLIVER	genus.Akkermansia.id.4037	Inverse variance weighted	8.54688	10	0.575576
uQYGEB	finn-b-ALCOLIVER	Alcoholic liver disease (ALCOLIVER) || id:finn-b-ALCOLIVER	genus.Parabacteroides.id.954	MR Egger	0.244733	3	0.970064
uQYGEB	finn-b-ALCOLIVER	Alcoholic liver disease (ALCOLIVER) || id:finn-b-ALCOLIVER	genus.Parabacteroides.id.954	Inverse variance weighted	1.78701	4	0.774858
UsMxlz	finn-b-ALCOLIVER	Alcoholic liver disease (ALCOLIVER) || id:finn-b-ALCOLIVER	class.Verrucomicrobiae.id.4029	MR Egger	8.21735	9	0.5124
UsMxlz	finn-b-ALCOLIVER	Alcoholic liver disease (ALCOLIVER) || id:finn-b-ALCOLIVER	class.Verrucomicrobiae.id.4029	Inverse variance weighted	8.54767	10	0.5755
UTPK2n	finn-b-ALCOLIVER	Alcoholic liver disease (ALCOLIVER) || id:finn-b-ALCOLIVER	class.Bacteroidia.id.912	MR Egger	6.14794	11	0.863313
UTPK2n	finn-b-ALCOLIVER	Alcoholic liver disease (ALCOLIVER) || id:finn-b-ALCOLIVER	class.Bacteroidia.id.912	Inverse variance weighted	6.22176	12	0.904493
UYJxH8	finn-b-ALCOLIVER	Alcoholic liver disease (ALCOLIVER) || id:finn-b-ALCOLIVER	genus.Butyrivibrio.id.1993	MR Egger	9.18707	13	0.758672
UYJxH8	finn-b-ALCOLIVER	Alcoholic liver disease (ALCOLIVER) || id:finn-b-ALCOLIVER	genus.Butyrivibrio.id.1993	Inverse variance weighted	9.54603	14	0.794564
Vd8Fsi	finn-b-ALCOLIVER	Alcoholic liver disease (ALCOLIVER) || id:finn-b-ALCOLIVER	genus.Bacteroides.id.918	MR Egger	6.66934	7	0.464101
Vd8Fsi	finn-b-ALCOLIVER	Alcoholic liver disease (ALCOLIVER) || id:finn-b-ALCOLIVER	genus.Bacteroides.id.918	Inverse variance weighted	6.73732	8	0.565221
vlyGOP	finn-b-ALCOLIVER	Alcoholic liver disease (ALCOLIVER) || id:finn-b-ALCOLIVER	family.Ruminococcaceae.id.2050	MR Egger	7.38774	7	0.389655
vlyGOP	finn-b-ALCOLIVER	Alcoholic liver disease (ALCOLIVER) || id:finn-b-ALCOLIVER	family.Ruminococcaceae.id.2050	Inverse variance weighted	8.77792	8	0.361376
W49loY	finn-b-ALCOLIVER	Alcoholic liver disease (ALCOLIVER) || id:finn-b-ALCOLIVER	genus.Olsenella.id.822	MR Egger	3.37632	8	0.908574
W49loY	finn-b-ALCOLIVER	Alcoholic liver disease (ALCOLIVER) || id:finn-b-ALCOLIVER	genus.Olsenella.id.822	Inverse variance weighted	3.46328	9	0.943071
w5yhuV	finn-b-ALCOLIVER	Alcoholic liver disease (ALCOLIVER) || id:finn-b-ALCOLIVER	genus.Romboutsia.id.11347	MR Egger	18.0452	11	0.0805385
w5yhuV	finn-b-ALCOLIVER	Alcoholic liver disease (ALCOLIVER) || id:finn-b-ALCOLIVER	genus.Romboutsia.id.11347	Inverse variance weighted	19.3968	12	0.0793918
WaNFee	finn-b-ALCOLIVER	Alcoholic liver disease (ALCOLIVER) || id:finn-b-ALCOLIVER	genus.Desulfovibrio.id.3173	MR Egger	8.6265	8	0.374777
WaNFee	finn-b-ALCOLIVER	Alcoholic liver disease (ALCOLIVER) || id:finn-b-ALCOLIVER	genus.Desulfovibrio.id.3173	Inverse variance weighted	9.22469	9	0.416797
WCt5pC	finn-b-ALCOLIVER	Alcoholic liver disease (ALCOLIVER) || id:finn-b-ALCOLIVER	genus.Anaerofilum.id.2053	MR Egger	6.51896	9	0.687062
WCt5pC	finn-b-ALCOLIVER	Alcoholic liver disease (ALCOLIVER) || id:finn-b-ALCOLIVER	genus.Anaerofilum.id.2053	Inverse variance weighted	6.53772	10	0.768247
WEMGli	finn-b-ALCOLIVER	Alcoholic liver disease (ALCOLIVER) || id:finn-b-ALCOLIVER	family.Alcaligenaceae.id.2875	MR Egger	7.24654	9	0.611468
WEMGli	finn-b-ALCOLIVER	Alcoholic liver disease (ALCOLIVER) || id:finn-b-ALCOLIVER	family.Alcaligenaceae.id.2875	Inverse variance weighted	8.76439	10	0.5546
wFbL6J	finn-b-ALCOLIVER	Alcoholic liver disease (ALCOLIVER) || id:finn-b-ALCOLIVER	genus.Marvinbryantia.id.2005	MR Egger	12.0895	8	0.147255
wFbL6J	finn-b-ALCOLIVER	Alcoholic liver disease (ALCOLIVER) || id:finn-b-ALCOLIVER	genus.Marvinbryantia.id.2005	Inverse variance weighted	12.4967	9	0.186731
wIF1Yn	finn-b-ALCOLIVER	Alcoholic liver disease (ALCOLIVER) || id:finn-b-ALCOLIVER	genus.LachnospiraceaeUCG001.id.11321	MR Egger	14.4921	11	0.206948
wIF1Yn	finn-b-ALCOLIVER	Alcoholic liver disease (ALCOLIVER) || id:finn-b-ALCOLIVER	genus.LachnospiraceaeUCG001.id.11321	Inverse variance weighted	17.1262	12	0.14491
wJFco0	finn-b-ALCOLIVER	Alcoholic liver disease (ALCOLIVER) || id:finn-b-ALCOLIVER	genus.Veillonella.id.2198	MR Egger	2.02403	4	0.731339
wJFco0	finn-b-ALCOLIVER	Alcoholic liver disease (ALCOLIVER) || id:finn-b-ALCOLIVER	genus.Veillonella.id.2198	Inverse variance weighted	2.63299	5	0.756347
wn5rK2	finn-b-ALCOLIVER	Alcoholic liver disease (ALCOLIVER) || id:finn-b-ALCOLIVER	genus.ErysipelotrichaceaeUCG003.id.11384	MR Egger	20.9358	14	0.103288
wn5rK2	finn-b-ALCOLIVER	Alcoholic liver disease (ALCOLIVER) || id:finn-b-ALCOLIVER	genus.ErysipelotrichaceaeUCG003.id.11384	Inverse variance weighted	23.2263	15	0.0794519
wQYhwp	finn-b-ALCOLIVER	Alcoholic liver disease (ALCOLIVER) || id:finn-b-ALCOLIVER	genus.Odoribacter.id.952	MR Egger	6.87457	5	0.230137
wQYhwp	finn-b-ALCOLIVER	Alcoholic liver disease (ALCOLIVER) || id:finn-b-ALCOLIVER	genus.Odoribacter.id.952	Inverse variance weighted	7.00091	6	0.320763
WvdQyb	finn-b-ALCOLIVER	Alcoholic liver disease (ALCOLIVER) || id:finn-b-ALCOLIVER	genus..Eubacteriumeligensgroup.id.14372	MR Egger	2.74052	4	0.602143
WvdQyb	finn-b-ALCOLIVER	Alcoholic liver disease (ALCOLIVER) || id:finn-b-ALCOLIVER	genus..Eubacteriumeligensgroup.id.14372	Inverse variance weighted	2.79456	5	0.731623
X4kHrP	finn-b-ALCOLIVER	Alcoholic liver disease (ALCOLIVER) || id:finn-b-ALCOLIVER	class.Betaproteobacteria.id.2867	MR Egger	9.00971	9	0.436378
X4kHrP	finn-b-ALCOLIVER	Alcoholic liver disease (ALCOLIVER) || id:finn-b-ALCOLIVER	class.Betaproteobacteria.id.2867	Inverse variance weighted	9.97249	10	0.44291
xCukIr	finn-b-ALCOLIVER	Alcoholic liver disease (ALCOLIVER) || id:finn-b-ALCOLIVER	genus.Dialister.id.2183	MR Egger	11.3489	9	0.25255
xCukIr	finn-b-ALCOLIVER	Alcoholic liver disease (ALCOLIVER) || id:finn-b-ALCOLIVER	genus.Dialister.id.2183	Inverse variance weighted	11.4159	10	0.32605
Xtktja	finn-b-ALCOLIVER	Alcoholic liver disease (ALCOLIVER) || id:finn-b-ALCOLIVER	family.Pasteurellaceae.id.3689	MR Egger	13.6689	12	0.322349
Xtktja	finn-b-ALCOLIVER	Alcoholic liver disease (ALCOLIVER) || id:finn-b-ALCOLIVER	family.Pasteurellaceae.id.3689	Inverse variance weighted	16.9915	13	0.199695
XTu0EY	finn-b-ALCOLIVER	Alcoholic liver disease (ALCOLIVER) || id:finn-b-ALCOLIVER	genus.Intestinimonas.id.2062	MR Egger	17.3152	14	0.239767
XTu0EY	finn-b-ALCOLIVER	Alcoholic liver disease (ALCOLIVER) || id:finn-b-ALCOLIVER	genus.Intestinimonas.id.2062	Inverse variance weighted	17.3184	15	0.300187
XVFzMF	finn-b-ALCOLIVER	Alcoholic liver disease (ALCOLIVER) || id:finn-b-ALCOLIVER	genus.Holdemania.id.2157	MR Egger	7.71819	12	0.806747
XVFzMF	finn-b-ALCOLIVER	Alcoholic liver disease (ALCOLIVER) || id:finn-b-ALCOLIVER	genus.Holdemania.id.2157	Inverse variance weighted	7.71836	13	0.861452
y0FJ9U	finn-b-ALCOLIVER	Alcoholic liver disease (ALCOLIVER) || id:finn-b-ALCOLIVER	genus.LachnospiraceaeND3007group.id.11317	MR Egger	0.511708	1	0.4744
y0FJ9U	finn-b-ALCOLIVER	Alcoholic liver disease (ALCOLIVER) || id:finn-b-ALCOLIVER	genus.LachnospiraceaeND3007group.id.11317	Inverse variance weighted	0.632288	2	0.728955
Y7cF3n	finn-b-ALCOLIVER	Alcoholic liver disease (ALCOLIVER) || id:finn-b-ALCOLIVER	family.Methanobacteriaceae.id.121	MR Egger	8.0971	8	0.424043
Y7cF3n	finn-b-ALCOLIVER	Alcoholic liver disease (ALCOLIVER) || id:finn-b-ALCOLIVER	family.Methanobacteriaceae.id.121	Inverse variance weighted	12.8748	9	0.168352
yakWtY	finn-b-ALCOLIVER	Alcoholic liver disease (ALCOLIVER) || id:finn-b-ALCOLIVER	genus.Butyricicoccus.id.2055	MR Egger	4.65492	6	0.58877
yakWtY	finn-b-ALCOLIVER	Alcoholic liver disease (ALCOLIVER) || id:finn-b-ALCOLIVER	genus.Butyricicoccus.id.2055	Inverse variance weighted	4.68613	7	0.698203
yerlNC	finn-b-ALCOLIVER	Alcoholic liver disease (ALCOLIVER) || id:finn-b-ALCOLIVER	genus.RuminococcaceaeUCG005.id.11363	MR Egger	13.1523	12	0.358072
yerlNC	finn-b-ALCOLIVER	Alcoholic liver disease (ALCOLIVER) || id:finn-b-ALCOLIVER	genus.RuminococcaceaeUCG005.id.11363	Inverse variance weighted	15.565	13	0.273422
yfxJv6	finn-b-ALCOLIVER	Alcoholic liver disease (ALCOLIVER) || id:finn-b-ALCOLIVER	family.Erysipelotrichaceae.id.2149	MR Egger	14.6551	11	0.198837
yfxJv6	finn-b-ALCOLIVER	Alcoholic liver disease (ALCOLIVER) || id:finn-b-ALCOLIVER	family.Erysipelotrichaceae.id.2149	Inverse variance weighted	15.9081	12	0.195484
ygbSF7	finn-b-ALCOLIVER	Alcoholic liver disease (ALCOLIVER) || id:finn-b-ALCOLIVER	genus.Fusicatenibacter.id.11305	MR Egger	14.5391	16	0.558618
ygbSF7	finn-b-ALCOLIVER	Alcoholic liver disease (ALCOLIVER) || id:finn-b-ALCOLIVER	genus.Fusicatenibacter.id.11305	Inverse variance weighted	14.7059	17	0.61666
ylev3A	finn-b-ALCOLIVER	Alcoholic liver disease (ALCOLIVER) || id:finn-b-ALCOLIVER	family.FamilyXIII.id.1957	MR Egger	2.95463	7	0.889167
ylev3A	finn-b-ALCOLIVER	Alcoholic liver disease (ALCOLIVER) || id:finn-b-ALCOLIVER	family.FamilyXIII.id.1957	Inverse variance weighted	3.67824	8	0.884925
yLt27i	finn-b-ALCOLIVER	Alcoholic liver disease (ALCOLIVER) || id:finn-b-ALCOLIVER	genus.Senegalimassilia.id.11160	MR Egger	3.10153	3	0.376235
yLt27i	finn-b-ALCOLIVER	Alcoholic liver disease (ALCOLIVER) || id:finn-b-ALCOLIVER	genus.Senegalimassilia.id.11160	Inverse variance weighted	4.82037	4	0.30623
YXZeGZ	finn-b-ALCOLIVER	Alcoholic liver disease (ALCOLIVER) || id:finn-b-ALCOLIVER	genus.Alistipes.id.968	MR Egger	9.65114	11	0.562014
YXZeGZ	finn-b-ALCOLIVER	Alcoholic liver disease (ALCOLIVER) || id:finn-b-ALCOLIVER	genus.Alistipes.id.968	Inverse variance weighted	11.5019	12	0.486465
YYHfMs	finn-b-ALCOLIVER	Alcoholic liver disease (ALCOLIVER) || id:finn-b-ALCOLIVER	genus.Gordonibacter.id.821	MR Egger	16.0433	10	0.0984
YYHfMs	finn-b-ALCOLIVER	Alcoholic liver disease (ALCOLIVER) || id:finn-b-ALCOLIVER	genus.Gordonibacter.id.821	Inverse variance weighted	18.3964	11	0.0728267
zaZf8A	finn-b-ALCOLIVER	Alcoholic liver disease (ALCOLIVER) || id:finn-b-ALCOLIVER	genus.Oscillospira.id.2064	MR Egger	2.97818	6	0.81158
zaZf8A	finn-b-ALCOLIVER	Alcoholic liver disease (ALCOLIVER) || id:finn-b-ALCOLIVER	genus.Oscillospira.id.2064	Inverse variance weighted	3.75473	7	0.807554
ZJXDpG	finn-b-ALCOLIVER	Alcoholic liver disease (ALCOLIVER) || id:finn-b-ALCOLIVER	class.Erysipelotrichia.id.2147	MR Egger	14.6551	11	0.198837
ZJXDpG	finn-b-ALCOLIVER	Alcoholic liver disease (ALCOLIVER) || id:finn-b-ALCOLIVER	class.Erysipelotrichia.id.2147	Inverse variance weighted	15.9081	12	0.195484
zkWLyI	finn-b-ALCOLIVER	Alcoholic liver disease (ALCOLIVER) || id:finn-b-ALCOLIVER	genus.Allisonella.id.2174	MR Egger	13.4266	6	0.0367402
zkWLyI	finn-b-ALCOLIVER	Alcoholic liver disease (ALCOLIVER) || id:finn-b-ALCOLIVER	genus.Allisonella.id.2174	Inverse variance weighted	13.4498	7	0.0618775

## Sheet: leaveone
exposure	outcome	id.exposure	id.outcome	under0.05	c_p	c_SNP
genus.Eggerthella.id.819	Alcoholic liver disease (ALCOLIVER) || id:finn-b-ALCOLIVER	0aMbT3	finn-b-ALCOLIVER	0	0.822189808385192 0.980923362333869 0.711907056513885 0.822289191132176 0.96469027536899 0.737900711832027 0.899959005283435 0.631640106783741 0.466282288404623 0.998194276977518	rs112205261 rs13070736 rs1784446 rs2223081 rs2240838 rs3851328 rs4985746 rs6430926 rs67490567 rs76663501
genus.Lactococcus.id.1851	Alcoholic liver disease (ALCOLIVER) || id:finn-b-ALCOLIVER	0heWA4	finn-b-ALCOLIVER	0	0.404772230615929 0.227993536724832 0.423508043316555 0.169505581871819 0.0662480760477612 0.318462104450644 0.189761559194492 0.294503573937487 0.566522233668115	rs10417872 rs123059 rs12621813 rs17168302 rs2293361 rs4766997 rs55910161 rs6674304 rs7992246
genus.DefluviitaleaceaeUCG011.id.11287	Alcoholic liver disease (ALCOLIVER) || id:finn-b-ALCOLIVER	0lsDJy	finn-b-ALCOLIVER	1	0.328387085525376 0.323189491247267 0.144497655759637 0.0403129312738486 0.556268008788934 0.373699003108044 0.270338025699677 0.320947976492439 0.474556697576783	rs112893842 rs1582238 rs2892880 rs4344384 rs4677103 rs55658617 rs72731813 rs9608282 rs9725395
genus.Flavonifractor.id.2059	Alcoholic liver disease (ALCOLIVER) || id:finn-b-ALCOLIVER	0ngO8p	finn-b-ALCOLIVER	0	0.753195481401625 0.316905906768832 0.960897755221787 0.643958373726565 0.361989882510592	rs114873521 rs11811696 rs12030302 rs34066017 rs806808
genus.Lachnospira.id.2004	Alcoholic liver disease (ALCOLIVER) || id:finn-b-ALCOLIVER	0rTnk2	finn-b-ALCOLIVER	3	0.193801498083215 0.0716152547834581 0.0191752203902127 0.0115360530055917 0.0246370834768347 0.0527499170915937	rs13157098 rs159484 rs2520509 rs4686798 rs4923324 rs56791201
phylum.Firmicutes.id.1672	Alcoholic liver disease (ALCOLIVER) || id:finn-b-ALCOLIVER	0rWmph	finn-b-ALCOLIVER	0	0.886397574818862 0.227369837283419 0.701892504474119 0.763140510994704 0.586750449066706 0.485361916078157 0.56025559660134 0.635464222546453 0.767856545904309 0.876700967604113 0.617768926959549 0.371102171740973 0.734034041640099 0.628022210018584	rs112334273 rs2273429 rs2332027 rs2547978 rs3792064 rs3852931 rs4750583 rs56199908 rs6814436 rs6815608 rs7247191 rs72738886 rs72771021 rs8085381
genus.Hungatella.id.11306	Alcoholic liver disease (ALCOLIVER) || id:finn-b-ALCOLIVER	0Vfsi1	finn-b-ALCOLIVER	0	0.845341993207519 0.629437712131508 0.634843589104933 0.879840676324139 0.804563784295331	rs10044993 rs13128780 rs13249325 rs17092615 rs72759041
genus.FamilyXIIIUCG001.id.11294	Alcoholic liver disease (ALCOLIVER) || id:finn-b-ALCOLIVER	1rpkuI	finn-b-ALCOLIVER	0	0.904045708956605 0.687533665860655 0.448249590371964 0.972769558903447 0.784192671890239 0.730041559484023 0.392905608547165 0.826637837376978	rs112362903 rs12049454 rs1426266 rs3842897 rs62414802 rs7119679 rs76463770 rs8076666
genus.Escherichia.Shigella.id.3504	Alcoholic liver disease (ALCOLIVER) || id:finn-b-ALCOLIVER	1uqUdL	finn-b-ALCOLIVER	0	0.651740637364713 0.726205091420581 0.900849844474372 0.751487612041688 0.92258371365299 0.241300144114711 0.768869311638882 0.960334598604344 0.718292412818984 0.919320997988401	rs112767262 rs113127095 rs113513883 rs1154904 rs118526 rs2798105 rs4731451 rs57024273 rs592299 rs73208162
family.Streptococcaceae.id.1850	Alcoholic liver disease (ALCOLIVER) || id:finn-b-ALCOLIVER	1zf0TZ	finn-b-ALCOLIVER	2	0.039832457497535 0.307958435420498 0.205071406887699 0.139258792112412 0.251086336263892 0.291717754205499 0.390105457896871 0.158356573770629 0.046988354187648 0.20329209923852 0.215216559332638 0.170991679099701 0.236247246905785	rs10028567 rs11110281 rs16950051 rs2370083 rs2952251 rs35344081 rs4968759 rs57646748 rs6806351 rs77968078 rs7916711 rs957755 rs9903102
genus.Holdemanella.id.11393	Alcoholic liver disease (ALCOLIVER) || id:finn-b-ALCOLIVER	20HL0T	finn-b-ALCOLIVER	0	0.843233829150681 0.953798894152846 0.6659490270017 0.795653437876648 0.790383081969241 0.697614955662519 0.821720985248229 0.949912763225753 0.764706621696734 0.974076119237914 0.988810932622434	rs12513188 rs17586763 rs1926302 rs34187114 rs35228298 rs4541991 rs607782 rs62113381 rs73011279 rs75764681 rs8113760
genus.Ruminococcus2.id.11374	Alcoholic liver disease (ALCOLIVER) || id:finn-b-ALCOLIVER	2GJP3o	finn-b-ALCOLIVER	0	0.993103319095454 0.866708688364102 0.990456605948907 0.97815838968254 0.642834221629833 0.882494084856796 0.959278529404859 0.651828183477036 0.747793073872761 0.929615928800166 0.88886938765256 0.991418281107341 0.88421203753783 0.946837291674163 0.957057184590741	rs12406309 rs12986628 rs1819812 rs2368224 rs2846589 rs2997412 rs4400279 rs4799823 rs55707116 rs58681734 rs61791565 rs75140805 rs7635831 rs7693984 rs78120384
phylum.Euryarchaeota.id.55	Alcoholic liver disease (ALCOLIVER) || id:finn-b-ALCOLIVER	2neTKK	finn-b-ALCOLIVER	0	0.532876074295895 0.286458501510445 0.428606824921849 0.49308874671167 0.181900728989809 0.486780574478574 0.618005590208711 0.560513038438773 0.270398272445171 0.532728283266722 0.302357553785268 0.496163479048242	rs10202904 rs11022995 rs34928225 rs45498998 rs56131665 rs6064552 rs6508769 rs7015093 rs76029318 rs7635189 rs77658038 rs894996
genus.Coprococcus2.id.11302	Alcoholic liver disease (ALCOLIVER) || id:finn-b-ALCOLIVER	2vslhf	finn-b-ALCOLIVER	0	0.926170328630503 0.579945025975354 0.810730170985975 0.758660887380107 0.594285180273406 0.809631576842228 0.898553806854426 0.934717922607413	rs10070053 rs12634070 rs2482516 rs35890118 rs61823518 rs6677933 rs72680320 rs9426473
family.Christensenellaceae.id.1866	Alcoholic liver disease (ALCOLIVER) || id:finn-b-ALCOLIVER	31r1VV	finn-b-ALCOLIVER	0	0.240757748048527 0.509806415315983 0.600541798096293 0.581747906700748 0.78992606627015 0.658540699969764 0.885826221297508 0.721228900811698 0.512952612699586 0.474134370547634 0.542644143606482	rs117186816 rs12380890 rs12657403 rs4076564 rs62573205 rs7211194 rs72706624 rs77867022 rs870002 rs892686 rs9608766
genus..Eubacteriumrectalegroup.id.14374	Alcoholic liver disease (ALCOLIVER) || id:finn-b-ALCOLIVER	37ZEpI	finn-b-ALCOLIVER	0	0.578973765947747 0.927813177576298 0.932192504375065 0.906677333292803 0.377997097149214 0.862351127605261 0.716968559971223 0.29590830543014	rs10248854 rs10797540 rs143694765 rs2884897 rs314726 rs35398954 rs59427698 rs62547233
class.Actinobacteria.id.419	Alcoholic liver disease (ALCOLIVER) || id:finn-b-ALCOLIVER	3cOJ1f	finn-b-ALCOLIVER	0	0.786220398194473 0.953051296078738 0.713898177414853 0.750570970806563 0.702175072657749 0.897720500381836 0.64882718709441 0.726785411097546 0.922516943923577 0.95813906484722 0.834349632437189 0.876333785125148 0.77962378767802 0.751596102307584 0.947419902329025	rs11655079 rs11745923 rs12049045 rs134366 rs1376754 rs1515761 rs182549 rs4945008 rs6660520 rs72767435 rs7322849 rs80083040 rs8047955 rs857444 rs961091
class.Methanobacteria.id.119	Alcoholic liver disease (ALCOLIVER) || id:finn-b-ALCOLIVER	3Oo7Td	finn-b-ALCOLIVER	0	0.897258171539288 0.772647675878435 0.507230004142628 0.371544493619365 0.982558922698809 0.704463028584751 0.650876734620224 0.539847467957551 0.674093081437038 0.854260372707387	rs10202904 rs10424197 rs4257531 rs56131665 rs6508769 rs6776814 rs73068003 rs73457410 rs75208022 rs894996
genus.Subdoligranulum.id.2070	Alcoholic liver disease (ALCOLIVER) || id:finn-b-ALCOLIVER	3tgfXE	finn-b-ALCOLIVER	0	0.477569003461628 0.430550827777711 0.198196769879065 0.387725753325489 0.442996827301025 0.134848675011142 0.312019487686549 0.169510479918472 0.267795481378665 0.330135082508667 0.152735261510689	rs10065321 rs10497836 rs1667315 rs2114677 rs2171249 rs35940633 rs3761728 rs4347804 rs6555306 rs75158211 rs76528319
genus.Bilophila.id.3170	Alcoholic liver disease (ALCOLIVER) || id:finn-b-ALCOLIVER	4zBtt2	finn-b-ALCOLIVER	0	0.256424380589356 0.151160259127747 0.180321809068487 0.124245785078657 0.168709695966443 0.116397626378649 0.0634965029309321 0.20458328919086 0.153452443761745 0.099374347693289 0.198636963878575 0.205712192303961 0.318541600418026	rs11069458 rs1241171 rs1571225 rs1969927 rs2728491 rs3827020 rs4798126 rs542415 rs60178956 rs6793291 rs72676854 rs7802841 rs9899990
genus.RuminococcaceaeUCG014.id.11371	Alcoholic liver disease (ALCOLIVER) || id:finn-b-ALCOLIVER	5IXuob	finn-b-ALCOLIVER	0	0.631197907383037 0.75921984802842 0.984388642904276 0.819875301412019 0.573746732777921 0.778947435199918 0.897001957199435 0.87151464319164 0.700208692981692 0.90847516680826 0.662755590733004	rs10495392 rs10791168 rs10941294 rs115777838 rs12638134 rs34402072 rs56105232 rs72809222 rs73186226 rs853612 rs995642
genus.Streptococcus.id.1853	Alcoholic liver disease (ALCOLIVER) || id:finn-b-ALCOLIVER	5qEcKL	finn-b-ALCOLIVER	0	0.121868405754494 0.0962425513001202 0.439320209590584 0.444010008179588 0.27798672485745 0.424793230308527 0.348828497830186 0.248413801627858 0.494651873482061 0.265721939903576 0.128082263833303 0.357361327623499 0.329616402195385 0.352256329145409	rs10028567 rs10448310 rs11110281 rs11720390 rs11764382 rs17708276 rs1918540 rs2370083 rs4968759 rs57646748 rs6806351 rs71481756 rs7916711 rs9903102
genus.Oscillibacter.id.2063	Alcoholic liver disease (ALCOLIVER) || id:finn-b-ALCOLIVER	5TN0Z7	finn-b-ALCOLIVER	0	0.880546321726665 0.625174612880761 0.719030471252863 0.801776096206228 0.791620796185359 0.985553754670251 0.658441917874616 0.892070718075154 0.702667259029242 0.707190663495442 0.713707064927154 0.920346584418927 0.497472564052609	rs11627628 rs11990279 rs12649930 rs133832 rs16866406 rs16934185 rs234108 rs36095275 rs4506202 rs61883564 rs75453768 rs761240 rs9393920
genus.Catenibacterium.id.2153	Alcoholic liver disease (ALCOLIVER) || id:finn-b-ALCOLIVER	5XtLwc	finn-b-ALCOLIVER	1	0.0475921238673276 0.17896830930564 0.176846922730237 0.100902025213029	rs12404911 rs212393 rs73128290 rs7742829
phylum.Tenericutes.id.3919	Alcoholic liver disease (ALCOLIVER) || id:finn-b-ALCOLIVER	6gX3qe	finn-b-ALCOLIVER	11	0.084783899914837 0.0259365822821825 0.0148950015584872 0.0197609629896662 0.0129818654195293 0.00450759190300597 0.0281849094242938 0.0489573556523003 0.0279137691831328 0.0232002467256203 0.0049038916882295 0.0232665141402082	rs10108398 rs11890098 rs12566890 rs17214486 rs2464826 rs28537087 rs3768491 rs4885016 rs6043847 rs72901605 rs74603314 rs78169027
family.Desulfovibrionaceae.id.3169	Alcoholic liver disease (ALCOLIVER) || id:finn-b-ALCOLIVER	6jMcBB	finn-b-ALCOLIVER	0	0.625241597705162 0.743636290159093 0.677949917189919 0.853755225967145 0.619220914707856 0.896357101986005 0.312016822974073 0.365995724882969 0.808873718276896 0.413809331994355	rs112381107 rs11599763 rs17791387 rs2692012 rs2838334 rs3935584 rs4506934 rs6058181 rs72647048 rs9928243
genus.Coprobacter.id.949	Alcoholic liver disease (ALCOLIVER) || id:finn-b-ALCOLIVER	6mIWxZ	finn-b-ALCOLIVER	0	0.423745882025457 0.533669579921467 0.309392253235918 0.5810240155905 0.278513369719499 0.230805361644237 0.397512666113699 0.329542322052943 0.452309647938495 0.318583103897944	rs11532348 rs12684609 rs12996055 rs143662916 rs189356 rs213863 rs305411 rs3828477 rs72821405 rs74919520
genus..Eubacteriumruminantiumgroup.id.11340	Alcoholic liver disease (ALCOLIVER) || id:finn-b-ALCOLIVER	77YJKV	finn-b-ALCOLIVER	0	0.650388295445549 0.148923974513322 0.433653167422569 0.354539469326312 0.242681954916225 0.20091641229353 0.394613702486005 0.188452714977754 0.417026822342257 0.286641009791206 0.4396777976867 0.381561787106421 0.397192627508416 0.188189570368786 0.154485897609712 0.280472003828931 0.349078113373364 0.287789076787974	rs10131724 rs10923018 rs11637981 rs13025464 rs139749 rs16891896 rs17519472 rs209813 rs2116427 rs2229917 rs2418654 rs2817174 rs57340348 rs606117 rs6676699 rs7000472 rs72836424 rs73139629
genus.Collinsella.id.815	Alcoholic liver disease (ALCOLIVER) || id:finn-b-ALCOLIVER	7aTYpg	finn-b-ALCOLIVER	0	0.946289800815012 0.690165082452932 0.750286156354436 0.897542878890221 0.932930159406553 0.678506396181998 0.780407828542341 0.592980703689896 0.799089396593978	rs10890671 rs11597285 rs1496626 rs149807560 rs2103510 rs62448871 rs73052258 rs75672793 rs9541268
genus..Clostridiuminnocuumgroup.id.14397	Alcoholic liver disease (ALCOLIVER) || id:finn-b-ALCOLIVER	7dqlOH	finn-b-ALCOLIVER	0	0.571136968362784 0.751366665209163 0.301148898041499 0.924973070722914 0.363767414050573 0.481288257593558 0.500570443450308 0.631726911343599 0.361747801708292	rs10074000 rs10506058 rs1942371 rs40656 rs4869133 rs61267978 rs6577484 rs6890185 rs77845139
phylum.Proteobacteria.id.2375	Alcoholic liver disease (ALCOLIVER) || id:finn-b-ALCOLIVER	7ioeKt	finn-b-ALCOLIVER	0	0.977629007580611 0.767292427910109 0.996685567225561 0.823221038435978 0.882569061079771 0.739415387701013 0.25074452004439 0.894168857932629 0.634030667448786 0.982210145518572 0.948980047987677 0.903688782808045	rs10750258 rs11126162 rs11715072 rs12150865 rs12467198 rs2347697 rs2532663 rs3890996 rs4340090 rs6707783 rs72771021 rs922773
genus.Anaerostipes.id.1991	Alcoholic liver disease (ALCOLIVER) || id:finn-b-ALCOLIVER	80h8vf	finn-b-ALCOLIVER	1	0.18968180065498 0.0628649300849023 0.272434413949239 0.083415329438672 0.0761023694492016 0.0760787400252185 0.2148082362688 0.205688949293662 0.152980880701154 0.185310772941027 0.208580142570968 0.0340361976615796 0.183757750307088	rs10502061 rs2014785 rs2396460 rs2804244 rs3900776 rs60983350 rs62157625 rs62215703 rs6474958 rs6726833 rs6854026 rs7193624 rs78735375
genus.Coprococcus3.id.11303	Alcoholic liver disease (ALCOLIVER) || id:finn-b-ALCOLIVER	8jKldu	finn-b-ALCOLIVER	0	0.586374623509059 0.329848245318621 0.630923751692728 0.595578720730713 0.363098362455585 0.639297033764175 0.347268019036188 0.208338301293761 0.578041847644074	rs10810043 rs11077359 rs11080344 rs13247359 rs13394391 rs178271 rs4575475 rs7521171 rs8100692
genus.Paraprevotella.id.962	Alcoholic liver disease (ALCOLIVER) || id:finn-b-ALCOLIVER	8NULRM	finn-b-ALCOLIVER	0	0.850683221216143 0.75801721878531 0.777810592245119 0.715780959950584 0.878727521778849 0.514842370225214 0.850985957302696 0.958802478065469 0.474476244544054 0.751287719659008 0.444192292864096 0.59821587567772 0.610702705791675	rs10842464 rs140997932 rs145020347 rs17109926 rs17785622 rs2081023 rs3008582 rs3801748 rs4756632 rs4767113 rs7240324 rs9602779 rs9900242
order.Gastranaerophilales.id.1591	Alcoholic liver disease (ALCOLIVER) || id:finn-b-ALCOLIVER	9i4tiU	finn-b-ALCOLIVER	0	0.145856263240372 0.301680322845961 0.418889364252765 0.255301468712068 0.230434743135252 0.154324750595791 0.312313156314572 0.149864919387538 0.633455322147066	rs11150282 rs113884518 rs28678345 rs367480 rs4129395 rs789069 rs79790072 rs8028558 rs9864379
genus.RuminococcaceaeUCG009.id.11366	Alcoholic liver disease (ALCOLIVER) || id:finn-b-ALCOLIVER	9s731W	finn-b-ALCOLIVER	0	0.154432669520288 0.185103153329292 0.321206328034847 0.358805813792197 0.173860723403595 0.210548403591432 0.48608715303847 0.227104010312337 0.151959956988638 0.428200425335253 0.485628008727414 0.217801421722785	rs113006825 rs12508214 rs138460696 rs1550196 rs2058609 rs2192926 rs4079028 rs4708333 rs6952765 rs758191 rs78410648 rs9558661
genus.Parasutterella.id.2892	Alcoholic liver disease (ALCOLIVER) || id:finn-b-ALCOLIVER	acLMuF	finn-b-ALCOLIVER	0	0.406186150588619 0.268845581388459 0.372824092672703 0.370149246206897 0.240060311899118 0.223418512583013 0.316968781485032 0.289072790661745 0.402955744065991 0.245290508067382 0.289345483468072 0.395258739528292 0.273963977888751 0.25400646199883	rs10899911 rs11715853 rs2090816 rs35055552 rs55877868 rs62273907 rs6809952 rs6828768 rs7303158 rs7311004 rs7572229 rs78383039 rs8039785 rs823424
genus.Turicibacter.id.2162	Alcoholic liver disease (ALCOLIVER) || id:finn-b-ALCOLIVER	AdsBD9	finn-b-ALCOLIVER	0	0.624839086881921 0.837556299685601 0.482367036109902 0.487097913658785 0.407155933644384 0.792903238097285 0.900899163462741 0.69968595725639 0.464241122812756 0.752502149505658	rs11054680 rs11666533 rs12603364 rs149744580 rs2834977 rs2952020 rs3734633 rs4869133 rs55756211 rs7199484
order.Bifidobacteriales.id.432	Alcoholic liver disease (ALCOLIVER) || id:finn-b-ALCOLIVER	aGfu8V	finn-b-ALCOLIVER	0	0.438049872623221 0.552439608882616 0.422945947683649 0.0731053157767346 0.180939174420205 0.260544911160923 0.328878817867264 0.482140688742594 0.564271458960333 0.416336276364377 0.642543611079613 0.472533914221612	rs10831953 rs12446429 rs13020688 rs182549 rs4957061 rs540489 rs55888705 rs6899771 rs7174549 rs7322849 rs73797465 rs857444
genus.LachnospiraceaeUCG010.id.11330	Alcoholic liver disease (ALCOLIVER) || id:finn-b-ALCOLIVER	AK0l7A	finn-b-ALCOLIVER	0	0.533804922433783 0.563970164108595 0.561299528542518 0.303795967111166 0.547408852440848 0.341754107683447 0.123489332234767 0.498576885433213 0.23771542772631 0.270621133896134	rs10414815 rs11192447 rs12346653 rs17730011 rs2833528 rs336138 rs4576377 rs72894957 rs74315802 rs9981767
genus.Faecalibacterium.id.2057	Alcoholic liver disease (ALCOLIVER) || id:finn-b-ALCOLIVER	aKuChq	finn-b-ALCOLIVER	0	0.495656948880553 0.163548579266593 0.493551047162595 0.38268130938748 0.338213792368458 0.182151894579154 0.23918124086014 0.617469435856152 0.689376384280246 0.454623466689452	rs10927394 rs114946999 rs11776390 rs1271565 rs12753492 rs2835874 rs6910935 rs75499067 rs79656633 rs9536330
genus.Blautia.id.1992	Alcoholic liver disease (ALCOLIVER) || id:finn-b-ALCOLIVER	aKXyAu	finn-b-ALCOLIVER	0	0.362154542279296 0.412454556043729 0.288689621342389 0.561595422683146 0.54656092110021 0.379814960164207 0.24259558203035 0.486467305439958 0.498177365099277 0.277517156573864 0.317471480087621 0.78078918341093 0.553702860314878	rs11149971 rs113271346 rs115043014 rs117001700 rs12453000 rs16892041 rs2788271 rs3005511 rs4926264 rs67794373 rs682885 rs72973581 rs7860714
genus.Clostridiumsensustricto1.id.1873	Alcoholic liver disease (ALCOLIVER) || id:finn-b-ALCOLIVER	AN8qjo	finn-b-ALCOLIVER	0	0.543516922416648 0.637615323664313 0.471774566643321 0.929954331813671 0.562051627071431 0.861580798489362 0.904344192746027	rs11264403 rs115807074 rs116847295 rs12341505 rs2795528 rs2817172 rs550843
genus..Eubacteriumventriosumgroup.id.11341	Alcoholic liver disease (ALCOLIVER) || id:finn-b-ALCOLIVER	anDrA2	finn-b-ALCOLIVER	0	0.670105400841221 0.482630037913505 0.781159334125525 0.796737968620287 0.938456229433118 0.683891835209664 0.844832952098578 0.745208781199764 0.463325117840149 0.552666754956987 0.671564680123905 0.681760656031572 0.929516438680211 0.357764122731947 0.793340620405933	rs11617697 rs12964517 rs13082419 rs16884680 rs35179274 rs3809430 rs57199565 rs66746423 rs6704822 rs72783037 rs73615400 rs73849225 rs78250280 rs876734 rs9316536
genus.RuminococcaceaeNK4A214group.id.11358	Alcoholic liver disease (ALCOLIVER) || id:finn-b-ALCOLIVER	ASQ2fp	finn-b-ALCOLIVER	0	0.683363279574131 0.617432188135917 0.497549374496639 0.451485913765097 0.45579641485353 0.159410295395527 0.398617934088009 0.50241461080077 0.464192417789746 0.726487177645833 0.707349860213911 0.57880544907197 0.268185831501759	rs11241747 rs11586410 rs12642039 rs12731 rs13087692 rs136761 rs147475196 rs35559912 rs4814689 rs5994253 rs62027366 rs6681678 rs7573569
genus.Anaerotruncus.id.2054	Alcoholic liver disease (ALCOLIVER) || id:finn-b-ALCOLIVER	aToCrK	finn-b-ALCOLIVER	0	0.981687261680727 0.994815229281054 0.647446655557354 0.911378072700877 0.725314517547627 0.995897618944671 0.717429654493086 0.952511432600894 0.816430776654714 0.901264208429913 0.771058665079966 0.904067184180914 0.804417626066358	rs10150232 rs11018566 rs115414803 rs1272208 rs1431492 rs17734739 rs34449434 rs4669806 rs6494922 rs6563550 rs7155595 rs8005030 rs9347879
family.Prevotellaceae.id.960	Alcoholic liver disease (ALCOLIVER) || id:finn-b-ALCOLIVER	axDRMS	finn-b-ALCOLIVER	0	0.980213733147967 0.761353322118304 0.814567273835309 0.949089749455562 0.720433431983729 0.849090918250515 0.827083518704268 0.856189865126902 0.734956331426926 0.747664431089604 0.820798815519663 0.90752231223511 0.715061911129751 0.826742478987926 0.724409666651742 0.946953051576057	rs12057990 rs12118202 rs13069367 rs148376875 rs2206482 rs2278540 rs34660375 rs3758087 rs3860225 rs4493272 rs4685827 rs7252711 rs7975087 rs912860 rs9586501 rs9958960
family.Verrucomicrobiaceae.id.4036	Alcoholic liver disease (ALCOLIVER) || id:finn-b-ALCOLIVER	AXpdwL	finn-b-ALCOLIVER	0	0.352763686815511 0.524888016567815 0.648359797260124 0.547488162442317 0.561677822817904 0.416115868764171 0.955475520816343 0.746645487981743 0.431543483599657 0.29663865511327 0.515083576547189	rs111862613 rs117107102 rs11729256 rs12908520 rs2602429 rs4242783 rs4936098 rs61779207 rs74542928 rs9349825 rs941682
genus.Roseburia.id.2012	Alcoholic liver disease (ALCOLIVER) || id:finn-b-ALCOLIVER	B5jn0Y	finn-b-ALCOLIVER	0	0.604588089847258 0.341762278974884 0.393099013796896 0.449271840991491 0.343087852670576 0.253843976578467 0.223995287209026 0.194963440597541 0.582090007795639 0.534051837695984 0.364498805439215 0.508771082983702 0.535078571513845 0.316381495786642	rs12740451 rs147990086 rs16910295 rs2160994 rs2943022 rs302266 rs329182 rs55858165 rs57466170 rs6445851 rs6930661 rs75326254 rs78753150 rs9300744
genus.Sutterella.id.2896	Alcoholic liver disease (ALCOLIVER) || id:finn-b-ALCOLIVER	BiKMtW	finn-b-ALCOLIVER	0	0.862454534427276 0.737349273529101 0.838804919301475 0.249439921027138 0.562620577039118 0.43842261024511 0.714905151750369 0.534297438978928 0.76629139396522 0.821268533065801 0.798766448805467 0.591374763929253	rs1145877 rs11591622 rs13173038 rs143438747 rs2050185 rs2321387 rs2613606 rs607327 rs62501473 rs7499539 rs7638039 rs9350083
genus.RuminococcaceaeUCG013.id.11370	Alcoholic liver disease (ALCOLIVER) || id:finn-b-ALCOLIVER	BLC7wV	finn-b-ALCOLIVER	0	0.332739737386143 0.177897711360851 0.402149456599977 0.12754659818508 0.354112272248306 0.272679968016136 0.187198410187394 0.100992113571548 0.198105279705739 0.316097057882005 0.167961502232829 0.0980582735455912	rs11581881 rs12189346 rs12336782 rs12485353 rs12781711 rs16918863 rs2730183 rs4385846 rs75088940 rs76973485 rs7784330 rs9313055
family.Rikenellaceae.id.967	Alcoholic liver disease (ALCOLIVER) || id:finn-b-ALCOLIVER	BLSFBU	finn-b-ALCOLIVER	0	0.667271527867034 0.926691418135291 0.810249611540143 0.979005151358207 0.874400269110597 0.856199309632113 0.788887662380339 0.953610129527122 0.843634783720623 0.969182047775336 0.90448925618988 0.733911565755778 0.668135777185666 0.971408654217391 0.84294767851767 0.899497330142223 0.918607187465658	rs10217435 rs10832801 rs1939881 rs2447496 rs2833282 rs35909684 rs36021379 rs4264350 rs59663348 rs62532512 rs6744030 rs6837275 rs74474130 rs77885767 rs9389714 rs9578457 rs9603208
order.Verrucomicrobiales.id.4030	Alcoholic liver disease (ALCOLIVER) || id:finn-b-ALCOLIVER	BPW89n	finn-b-ALCOLIVER	0	0.352921109658927 0.525025660268018 0.648461618447248 0.547604201615172 0.561854929623167 0.416031353485887 0.955621211299887 0.746560941504402 0.431642078457423 0.296867785235919 0.515209983092406	rs111862613 rs117107102 rs11729256 rs12908520 rs2602429 rs4242783 rs4936098 rs61779207 rs74542928 rs9349825 rs941682
genus.LachnospiraceaeNK4A136group.id.11319	Alcoholic liver disease (ALCOLIVER) || id:finn-b-ALCOLIVER	Bt0kEx	finn-b-ALCOLIVER	0	0.326009995288795 0.457127535618691 0.551988065682006 0.500373747274888 0.4266832356344 0.325443731420396 0.471388208041384 0.268129512425553 0.374671711453702 0.399522337608787 0.310112794069428 0.558811991034297 0.664416028022198 0.596828768403778 0.328765797611462	rs10952110 rs11263806 rs12611395 rs160061 rs28540839 rs2880566 rs4955932 rs59805249 rs68104925 rs7073658 rs73044693 rs7616165 rs76193507 rs7832116 rs954878
family.Rhodospirillaceae.id.2717	Alcoholic liver disease (ALCOLIVER) || id:finn-b-ALCOLIVER	Bt1upE	finn-b-ALCOLIVER	0	0.569763863520767 0.261453709136 0.286224458456678 0.482124357838544 0.527192944247818 0.240054932548966 0.380218043594234 0.511263905842404 0.354032971140205 0.50993295086397 0.336774415893774 0.313750511738774 0.583429546529193 0.137066359168324 0.335225648252705	rs1035406 rs11591293 rs13336560 rs1549633 rs1923415 rs3754624 rs4278423 rs55876211 rs61933850 rs6679026 rs7001029 rs72714493 rs74354280 rs76784716 rs9813022
order.Victivallales.id.2254	Alcoholic liver disease (ALCOLIVER) || id:finn-b-ALCOLIVER	C1xV1V	finn-b-ALCOLIVER	0	0.920319100697331 0.93346605159117 0.96574447677792 0.911871486843091 0.948324726198403 0.773868424495276 0.575222591852088 0.683382176888924	rs1002941 rs11770843 rs17114848 rs2031282 rs2825714 rs62570196 rs72640280 rs77599476
genus.Sellimonas.id.14369	Alcoholic liver disease (ALCOLIVER) || id:finn-b-ALCOLIVER	c62fwk	finn-b-ALCOLIVER	0	0.36863506777146 0.325190855962438 0.273254682066004 0.450082432373634 0.616319665705018 0.805583425454477 0.386363411968813 0.606433596343448 0.375783764486281	rs113379006 rs13417181 rs2016057 rs2187447 rs2371572 rs41816 rs4600608 rs553697 rs56203279
genus.Coprococcus1.id.11301	Alcoholic liver disease (ALCOLIVER) || id:finn-b-ALCOLIVER	cqFLTQ	finn-b-ALCOLIVER	1	0.288290989524629 0.396128497623433 0.285934495502848 0.268586687869183 0.0874392456418741 0.238351058918994 0.21551709884814 0.357440134617734 0.132717391263086 0.228275785925265 0.0369188451830649 0.423710102546195	rs1010560 rs12794898 rs1519491 rs1576241 rs1762123 rs2907920 rs4277593 rs56405618 rs73031725 rs73167075 rs74101919 rs946513
family.ClostridialesvadinBB60group.id.11286	Alcoholic liver disease (ALCOLIVER) || id:finn-b-ALCOLIVER	CUtsMo	finn-b-ALCOLIVER	2	0.149732209322572 0.0637553149111449 0.194326318760528 0.0473671058411981 0.108765584528117 0.0718401279038584 0.202284882578384 0.118859023474625 0.105760030773336 0.11464649764724 0.0450985665019274 0.13749372436498 0.0930746543137637 0.107757627977273 0.0774701572756325	rs10517600 rs10904722 rs118104867 rs13409132 rs17121075 rs2191834 rs28691777 rs34088226 rs55682560 rs6588624 rs66714985 rs7226487 rs7538034 rs7725895 rs989682
order.Actinomycetales.id.420	Alcoholic liver disease (ALCOLIVER) || id:finn-b-ALCOLIVER	CYNr8c	finn-b-ALCOLIVER	0	0.615588250046193 0.45128612134733 0.727015544147249 0.399082569599247 0.293670282400476	rs2889192 rs34583783 rs35011108 rs4073240 rs58484246
family.Lactobacillaceae.id.1836	Alcoholic liver disease (ALCOLIVER) || id:finn-b-ALCOLIVER	d9u3Wa	finn-b-ALCOLIVER	0	0.689558828092669 0.651420444403831 0.965073033974491 0.770971041961495 0.985116207936222 0.442253990831293 0.573394671648213 0.872782713694999	rs1530559 rs16861661 rs62314653 rs74599091 rs768253 rs77478751 rs921925 rs9345899
class.Alphaproteobacteria.id.2379	Alcoholic liver disease (ALCOLIVER) || id:finn-b-ALCOLIVER	dP6VTT	finn-b-ALCOLIVER	0	0.780894121521438 0.440433218476218 0.844081221664638 0.792328306216167 0.146199537329761 0.657881048827108 0.591869679990341	rs140912403 rs34569731 rs55876211 rs62285697 rs76784716 rs7960664 rs9813022
order.Enterobacteriales.id.3468	Alcoholic liver disease (ALCOLIVER) || id:finn-b-ALCOLIVER	dSCeM7	finn-b-ALCOLIVER	0	0.771288695914867 0.657729173408339 0.972401573831081 0.908437249993349 0.643536188675946 0.967875728468968 0.573095711368466	rs11026530 rs2374342 rs35673018 rs504442 rs62210023 rs78143293 rs79757635
family.BacteroidalesS24.7group.id.11173	Alcoholic liver disease (ALCOLIVER) || id:finn-b-ALCOLIVER	DwGyne	finn-b-ALCOLIVER	0	0.798744822075674 0.711774495190699 0.120381856178655 0.872481675453899 0.396844675220487 0.630804805212843 0.891887612794727 0.952229659740812	rs10872669 rs12748533 rs17043785 rs61508842 rs689695 rs738193 rs78609301 rs941000
genus.Oxalobacter.id.2978	Alcoholic liver disease (ALCOLIVER) || id:finn-b-ALCOLIVER	E1ZDX3	finn-b-ALCOLIVER	0	0.964859095316265 0.575874955619428 0.87433957123936 0.934816912660998 0.439889748463301 0.773317488442324 0.948386489520566 0.648410818136807 0.831493127691211 0.845549507352618 0.415156154898938	rs10464997 rs11108500 rs111966731 rs12002250 rs1569853 rs36057338 rs3862635 rs4428215 rs6000536 rs6993398 rs736744
genus.Dorea.id.1997	Alcoholic liver disease (ALCOLIVER) || id:finn-b-ALCOLIVER	e5mJnF	finn-b-ALCOLIVER	0	0.795459790463908 0.784224131236403 0.838983827758203 0.854596391309889 0.798413269459409 0.852257480373762 0.470103915970648 0.936881059152413 0.973067923651595 0.892149896641878	rs11150408 rs12537781 rs13279148 rs1899291 rs3005511 rs345219 rs3752849 rs4793307 rs62503162 rs73729431
genus.Ruminococcus1.id.11373	Alcoholic liver disease (ALCOLIVER) || id:finn-b-ALCOLIVER	ebP4zV	finn-b-ALCOLIVER	3	0.0988107067781767 0.0481052288392891 0.103541282403213 0.230431056605096 0.0281684578977166 0.112720815467629 0.118956250821196 0.0392860401681276 0.0834813122295855 0.326409309020568	rs10167839 rs11783695 rs17781867 rs3819978 rs6105066 rs6493760 rs7117576 rs7583465 rs78572139 rs78613526
family.Clostridiaceae1.id.1869	Alcoholic liver disease (ALCOLIVER) || id:finn-b-ALCOLIVER	FcqSNY	finn-b-ALCOLIVER	9	0.0532261928940894 0.0103355459573314 0.0370973889972188 0.00368313191740917 0.0176605175256828 0.0200824729582042 0.0173415066134265 0.0329365467260169 0.0193293330360183 0.0130366979114391	rs10875374 rs12186080 rs12341505 rs2795528 rs2817172 rs4723021 rs550843 rs56188186 rs62397761 rs881532
phylum.Verrucomicrobia.id.3982	Alcoholic liver disease (ALCOLIVER) || id:finn-b-ALCOLIVER	fE3r8h	finn-b-ALCOLIVER	0	0.229362523555289 0.27745525064121 0.364855696144566 0.316643739622773 0.300548622003483 0.308785171353554 0.329111405932006 0.45268688072701 0.438362743724038 0.226364435031296 0.35228651435996 0.154801285716753	rs11252894 rs117107102 rs11729256 rs12512971 rs12908520 rs2602429 rs3995795 rs45598138 rs61779207 rs74542928 rs76430504 rs9349825
family.Actinomycetaceae.id.421	Alcoholic liver disease (ALCOLIVER) || id:finn-b-ALCOLIVER	FFi1Rd	finn-b-ALCOLIVER	0	0.615799289507024 0.451302657848056 0.727181652218121 0.399694458806394 0.292940939072813	rs2889192 rs34583783 rs35011108 rs4073240 rs58484246
order.Erysipelotrichales.id.2148	Alcoholic liver disease (ALCOLIVER) || id:finn-b-ALCOLIVER	FlVBaS	finn-b-ALCOLIVER	0	0.289207450559072 0.430861242136512 0.229691862042284 0.247744973860425 0.694310184974207 0.557013242789344 0.432426194966474 0.594943099414037 0.333741586404591 0.744729718588623 0.253691706740538 0.321660150584867 0.390108977659179	rs1074800 rs10781552 rs17530232 rs1884466 rs2300774 rs290833 rs35161940 rs4078432 rs56970041 rs62504403 rs7234058 rs7826267 rs8003149
class.Clostridia.id.1859	Alcoholic liver disease (ALCOLIVER) || id:finn-b-ALCOLIVER	Fr2Ff4	finn-b-ALCOLIVER	0	0.94167145852577 0.878295415687309 0.70843455254341 0.558619050212148 0.607727635375792 0.246987576688727 0.561744248338437 0.781301067778041 0.889495130414887 0.416506360454156 0.515750522481483	rs10774377 rs112334273 rs13105690 rs13179700 rs1842454 rs2273429 rs6797343 rs6814436 rs6815608 rs72738886 rs72915163
class.Gammaproteobacteria.id.3303	Alcoholic liver disease (ALCOLIVER) || id:finn-b-ALCOLIVER	FRQYhm	finn-b-ALCOLIVER	0	0.966004776275804 0.911754008700202 0.920913628347538 0.401289512551904 0.366260838612358 0.582974051770547	rs11181912 rs12404135 rs6706173 rs75101789 rs79795896 rs9494710
genus.Actinomyces.id.423	Alcoholic liver disease (ALCOLIVER) || id:finn-b-ALCOLIVER	FT7OrH	finn-b-ALCOLIVER	0	0.948610978991715 0.7029882947653 0.630049407567064 0.658069478260577 0.468060606592151 0.931470106317059 0.365227634716072	rs2715439 rs34583783 rs35011108 rs4073240 rs4146653 rs71315246 rs7915461
family.FamilyXI.id.1936	Alcoholic liver disease (ALCOLIVER) || id:finn-b-ALCOLIVER	FXBXNG	finn-b-ALCOLIVER	0	0.9327127871027 0.672999948718723 0.996187248251272 0.807474419647664 0.572139710455588 0.685573899245933 0.866464367790781 0.852594400731104	rs10759623 rs11547158 rs17379710 rs2155352 rs2156611 rs3733511 rs488164 rs697771
phylum.Lentisphaerae.id.2238	Alcoholic liver disease (ALCOLIVER) || id:finn-b-ALCOLIVER	gkAVOW	finn-b-ALCOLIVER	0	0.634694264683021 0.759310478753848 0.676648656316993 0.631000330159296 0.656139995253119 0.987242738391264 0.913279423697785 0.366672043286004 0.991555025446946	rs1002941 rs11770843 rs17114848 rs2031282 rs2825714 rs60995569 rs62570196 rs72640280 rs77599476
genus..Ruminococcusgauvreauiigroup.id.11342	Alcoholic liver disease (ALCOLIVER) || id:finn-b-ALCOLIVER	GNp2YQ	finn-b-ALCOLIVER	0	0.785984503416086 0.917493395174459 0.826166275634688 0.838389131431953 0.841408847194618 0.817781955992396 0.783490585914028 0.703777389572843 0.947236279648527 0.712755405863638 0.984647988332348 0.847199890554439	rs10931481 rs12079579 rs12539819 rs1391597 rs2047242 rs2105937 rs2166943 rs289410 rs431418 rs71386687 rs73802842 rs9870933
genus.RikenellaceaeRC9gutgroup.id.11191	Alcoholic liver disease (ALCOLIVER) || id:finn-b-ALCOLIVER	hUph1f	finn-b-ALCOLIVER	0	0.991376293042381 0.934787129606863 0.794842106667838 0.89171371209141 0.979257776585061 0.910643567858957 0.965778399019947 0.733375411085368 0.368622528664365 0.919353962411911 0.672450791899169	rs12501673 rs17032291 rs17582787 rs2074881 rs2900503 rs2998141 rs4270579 rs4717843 rs7712231 rs80309088 rs9887954
genus.Tyzzerella3.id.11335	Alcoholic liver disease (ALCOLIVER) || id:finn-b-ALCOLIVER	I2CEyx	finn-b-ALCOLIVER	0	0.254551032785335 0.520878201093787 0.560065804653127 0.540400523173001 0.329501996618142 0.335573370501597 0.44108835644522 0.267901523615932 0.519105654193686 0.190608603955371 0.249510151994085 0.1907273184007 0.429931396644311	rs10898797 rs112102233 rs1232220 rs17706273 rs191093 rs4904512 rs55799124 rs67476743 rs6920448 rs7019909 rs7333521 rs75091807 rs7561370
genus.Prevotella9.id.11183	Alcoholic liver disease (ALCOLIVER) || id:finn-b-ALCOLIVER	I5XXsr	finn-b-ALCOLIVER	0	0.631280124404624 0.946910514358853 0.850535826185996 0.771785679839879 0.771203957853383 0.997300671645078 0.966333299783302 0.75779316201438 0.958487195716501 0.840835376973783 0.916353047809806 0.828999745780031 0.866106781813266 0.939529435268696 0.600070957744733	rs111509883 rs11685699 rs117271932 rs12648235 rs1304512 rs2104588 rs2495052 rs2683313 rs4968431 rs7237249 rs72815774 rs746764 rs7976209 rs9428102 rs9613013
genus.Erysipelatoclostridium.id.11381	Alcoholic liver disease (ALCOLIVER) || id:finn-b-ALCOLIVER	iAhkfC	finn-b-ALCOLIVER	0	0.201675655922933 0.368107830589984 0.391939796168407 0.338767345219099 0.467945672507402 0.68707586885722 0.391667319364163 0.321974727768487 0.687018853068515 0.292418732811521 0.545173509123251 0.674121279708738 0.309629047089094 0.550461518772586 0.48179825566072	rs1434153 rs16936671 rs17804233 rs2901723 rs340991 rs3804326 rs45480394 rs4697572 rs58236560 rs61806970 rs622418 rs6474512 rs710230 rs7221249 rs9590927
class.Bacilli.id.1673	Alcoholic liver disease (ALCOLIVER) || id:finn-b-ALCOLIVER	IgBtIU	finn-b-ALCOLIVER	0	0.193797339598259 0.441452492115825 0.400857322332277 0.347016516028499 0.370438323116969 0.483481467630537 0.223479689937784 0.461281973421644 0.171890473309275 0.390011874715721 0.358464887101925 0.466540999849432 0.385813598018043 0.463639533767249 0.222819811127655 0.599345673921053 0.248812411587148 0.263382214171685	rs11110282 rs11730038 rs12797734 rs13068444 rs1595463 rs28564647 rs2952251 rs34989881 rs35344081 rs4028634 rs4459992 rs57872228 rs694949 rs74663707 rs7666190 rs77558518 rs78938557 rs9581006
phylum.Actinobacteria.id.400	Alcoholic liver disease (ALCOLIVER) || id:finn-b-ALCOLIVER	II0qrp	finn-b-ALCOLIVER	3	0.0681080362884366 0.0168600068290103 0.0723521742703915 0.0606165004248259 0.0564719997195255 0.0349325830719775 0.0890016882752609 0.0568969337291906 0.0611800386210814 0.0779382379232527 0.00448148539199941 0.0710717041762899 0.0623200983999353 0.0692331433230699 0.102055176856227	rs11766971 rs12528285 rs13192624 rs1397793 rs4429415 rs55888705 rs6496870 rs6743026 rs74037001 rs75211493 rs7570971 rs80124826 rs8047955 rs857444 rs9833771
genus.Ruminiclostridium5.id.11355	Alcoholic liver disease (ALCOLIVER) || id:finn-b-ALCOLIVER	iMGTCD	finn-b-ALCOLIVER	0	0.904935868739271 0.876376272732143 0.947123880819559 0.297905623555397 0.528180082098961 0.655275088894482 0.805941318459939 0.693571811197644 0.751187400317144 0.657991017088909 0.971988493804571	rs10827477 rs113753996 rs1223978 rs1492620 rs2482038 rs2791343 rs2833828 rs4955951 rs6121460 rs79968837 rs8053158
genus.Ruminiclostridium6.id.11356	Alcoholic liver disease (ALCOLIVER) || id:finn-b-ALCOLIVER	iwPbIH	finn-b-ALCOLIVER	0	0.799703462038509 0.731448349818341 0.538063684478431 0.385856716363181 0.337599143967797 0.767185786431245 0.613106122510578 0.646049531253966 0.289810487589297 0.310108947407091 0.483995133393089 0.484044611488199 0.658047723373361 0.587700351338843 0.416498339726712	rs10829821 rs116969552 rs11992182 rs2548459 rs35362464 rs61060922 rs663262 rs67479537 rs71414120 rs72991535 rs73176030 rs77193512 rs792058 rs79968172 rs9555756
order.NB1n.id.3953	Alcoholic liver disease (ALCOLIVER) || id:finn-b-ALCOLIVER	j0mByI	finn-b-ALCOLIVER	0	0.340117159961014 0.43684099536923 0.362483202085304 0.306296775849285 0.482009439216954 0.318847308505508 0.338860870237363 0.429580749880271 0.191448539559978 0.476079375403305 0.457085228516327 0.450879910926724 0.346433103298287	rs11251024 rs11606187 rs13385922 rs166849 rs2172426 rs267959 rs4383094 rs60583455 rs60775321 rs72671304 rs7911787 rs8126061 rs9542068
genus.CandidatusSoleaferrea.id.11350	Alcoholic liver disease (ALCOLIVER) || id:finn-b-ALCOLIVER	j4g0ZV	finn-b-ALCOLIVER	0	0.176127153344541 0.135726858947047 0.420251744507204 0.0771714067209986 0.0689278952315634 0.288108858791269 0.147485559976927 0.140304210231954 0.159124537891209 0.106184091026977	rs10090365 rs10108780 rs10809135 rs36155147 rs4294381 rs4678258 rs6489992 rs6494306 rs7400877 rs9973954
genus.Eisenbergiella.id.11304	Alcoholic liver disease (ALCOLIVER) || id:finn-b-ALCOLIVER	j87dXS	finn-b-ALCOLIVER	0	0.761224518810928 0.343858837677937 0.297352106409157 0.58660576387872 0.445365794275005 0.237691900815088 0.41921956367598 0.807054956600248 0.508455935505582 0.579350190870779 0.512398401150386	rs11027642 rs11079158 rs11938607 rs12257723 rs12710729 rs13258851 rs1508033 rs1553971 rs2683098 rs3812426 rs4462860
order.Lactobacillales.id.1800	Alcoholic liver disease (ALCOLIVER) || id:finn-b-ALCOLIVER	jfZByg	finn-b-ALCOLIVER	0	0.298823899797022 0.430626584483938 0.661661458787806 0.610890500704054 0.569517886002213 0.574090753165555 0.354577596930396 0.700409789457185 0.260525714449218 0.597749720732653 0.695142338536531 0.699539433898328 0.867545866067239 0.406272778893097 0.429801244524769	rs11110282 rs11627423 rs11730038 rs12797734 rs1595463 rs2370083 rs2952251 rs34989881 rs35344081 rs4028634 rs57872228 rs74663707 rs77558518 rs78938557 rs9581006
genus.Adlercreutzia.id.812	Alcoholic liver disease (ALCOLIVER) || id:finn-b-ALCOLIVER	JHChB7	finn-b-ALCOLIVER	1	0.419629388299521 0.623864028197045 0.330005883545942 0.457990552263255 0.26346719887749 0.262893073040771 0.0304436086565106 0.221717074841758	rs11604400 rs13231526 rs2717140 rs55719207 rs6664405 rs7680684 rs9490822 rs9915817
order.Pasteurellales.id.3688	Alcoholic liver disease (ALCOLIVER) || id:finn-b-ALCOLIVER	jHia6Z	finn-b-ALCOLIVER	0	0.519122772928519 0.217392960512037 0.331534350599177 0.535464904023086 0.325210793171947 0.403602218592807 0.131579305230196 0.508711526958301 0.546741164755189 0.488137188901147 0.429322438693806 0.418167820303864 0.456293560500671 0.310656299295081	rs10965428 rs111582866 rs12050685 rs16970009 rs35510 rs4822728 rs6972479 rs72756943 rs73139353 rs76022354 rs78909003 rs9382510 rs9895850 rs9938097
genus.Enterorhabdus.id.820	Alcoholic liver disease (ALCOLIVER) || id:finn-b-ALCOLIVER	jJC3Fm	finn-b-ALCOLIVER	0	0.558059625328308 0.952501043048093 0.977102556785105 0.392612137394133 0.724528536892456 0.815774807949887	rs10098492 rs114731706 rs2051957 rs3017103 rs73331712 rs77655283
genus.Butyricimonas.id.945	Alcoholic liver disease (ALCOLIVER) || id:finn-b-ALCOLIVER	jUcEpg	finn-b-ALCOLIVER	0	0.594520738133637 0.602667062414551 0.629311574397211 0.694708208681492 0.797892244275174 0.627369531627613 0.675241131108064 0.574315627910241 0.85676536545731 0.907139967813955 0.897355208720001 0.999264747519104 0.640021460587247	rs11228830 rs113054641 rs12304031 rs12458763 rs1862649 rs2114713 rs62130338 rs62390301 rs7083431 rs71428626 rs72814525 rs78453362 rs9657374
genus.RuminococcaceaeUCG010.id.11367	Alcoholic liver disease (ALCOLIVER) || id:finn-b-ALCOLIVER	kjA5PB	finn-b-ALCOLIVER	1	0.0516248015319358 0.0962292635981022 0.213011280484551 0.11057809989493 0.0499778705911659 0.100845715335854	rs12597105 rs2820282 rs682403 rs6958419 rs73218807 rs7441445
family.Defluviitaleaceae.id.1924	Alcoholic liver disease (ALCOLIVER) || id:finn-b-ALCOLIVER	kodRd1	finn-b-ALCOLIVER	2	0.139801412977015 0.135847045931567 0.0354041426513259 0.164433570252965 0.0165100545907753 0.261073571825115 0.176971708352571 0.164399539178623 0.108810359521552 0.136716021678147 0.214846080281033	rs112893842 rs1582238 rs17051335 rs1908593 rs4344384 rs4677103 rs540220 rs55658617 rs72731813 rs9608282 rs9725395
genus.Prevotella7.id.11182	Alcoholic liver disease (ALCOLIVER) || id:finn-b-ALCOLIVER	LCZ8yH	finn-b-ALCOLIVER	2	0.0585654082965975 0.0144400798791184 0.0227182680225563 0.0925411382661547 0.0525637211790278 0.134554559951907 0.0763542222245874 0.088115962352475 0.167604448289987 0.0578694961829731 0.060472388656121	rs118038478 rs12124567 rs12195431 rs2240542 rs2918132 rs430270 rs57404562 rs79263163 rs9426434 rs9608249 rs9959718
genus.RuminococcaceaeUCG003.id.11361	Alcoholic liver disease (ALCOLIVER) || id:finn-b-ALCOLIVER	lJcL8y	finn-b-ALCOLIVER	0	0.129657324391113 0.162800870990547 0.248777089324171 0.145055555618585 0.105219839573047 0.139369717973144 0.500140063316018 0.120095631157226 0.238499006878376 0.119241311568246 0.411192158897407 0.293163210671469	rs10490280 rs11243416 rs11613919 rs16959793 rs2523124 rs3013089 rs4452755 rs4532474 rs646327 rs6759615 rs73341549 rs78720113
genus.Terrisporobacter.id.11348	Alcoholic liver disease (ALCOLIVER) || id:finn-b-ALCOLIVER	LKYg6S	finn-b-ALCOLIVER	0	0.582619205760915 0.802373298042283 0.519231289103674 0.874663100289575 0.810257618142235	rs1883097 rs2569953 rs2872237 rs58405430 rs7184125
family.Bifidobacteriaceae.id.433	Alcoholic liver disease (ALCOLIVER) || id:finn-b-ALCOLIVER	LRKdIa	finn-b-ALCOLIVER	0	0.438049872623221 0.552439608882616 0.422945947683649 0.0731053157767346 0.180939174420205 0.260544911160923 0.328878817867264 0.482140688742594 0.564271458960333 0.416336276364377 0.642543611079613 0.472533914221612	rs10831953 rs12446429 rs13020688 rs182549 rs4957061 rs540489 rs55888705 rs6899771 rs7174549 rs7322849 rs73797465 rs857444
order.Desulfovibrionales.id.3156	Alcoholic liver disease (ALCOLIVER) || id:finn-b-ALCOLIVER	m0ByAU	finn-b-ALCOLIVER	0	0.487612752139116 0.594504476180447 0.544406012255369 0.390824068885943 0.674270497386779 0.495758971383363 0.705973504563081 0.233006787863198 0.296085045364536 0.723154593955539 0.645886381230589 0.334520863375405	rs112381107 rs11599763 rs17791387 rs186073 rs2692012 rs2838334 rs3935584 rs4506934 rs6058181 rs62020470 rs72647048 rs9928243
[truncated: 96 more rows]

## Sheet: R2-F_statistic
SNP	exposure	R2	F_statistic
rs11655079	class.Actinobacteria.id.419	0.00124642	20.3507
rs11745923	class.Actinobacteria.id.419	0.00145786	23.8124
rs12049045	class.Actinobacteria.id.419	0.00122087	19.9356
rs134366	class.Actinobacteria.id.419	0.00158228	22.6624
[truncated: 2,138 more rows]
