# Supplementary material for: Causal impact of gut microbiota on five liver diseases: insights from mendelian randomization and single-cell RNA sequencing
Source: Front Genet. 2024 Nov 11;15:1362139. doi: 10.3389/fgene.2024.1362139 (PMC11586359; doi:10.3389/fgene.2024.1362139)
Supplement: Supplementary file 1 [file DataSheet1.zip › Annex 1 _Data/MR results/Benign neoplasm/outcome_finn-b-CD2_BENIGN_LIVER.xlsx]

## Sheet: main
id.exposure	id.outcome	outcome	exposure	method	nsnp	b	se	pval	p_BH	lo_ci	up_ci	or	or_lci95	or_uci95	estimate
0aMbT3	finn-b-CD2_BENIGN_LIVER	Benign neoplasm: Liver || id:finn-b-CD2_BENIGN_LIVER	genus.Eggerthella.id.819	MR Egger	10	0.238506	1.51719	0.87898		-2.73518	3.21219	1.26935	0.0648825	24.8334	1.269 (0.065-24.833)
0aMbT3	finn-b-CD2_BENIGN_LIVER	Benign neoplasm: Liver || id:finn-b-CD2_BENIGN_LIVER	genus.Eggerthella.id.819	Weighted median	10	-0.540642	0.44238	0.221662		-1.40771	0.326423	0.582375	0.244704	1.386	0.582 (0.245-1.386)
0aMbT3	finn-b-CD2_BENIGN_LIVER	Benign neoplasm: Liver || id:finn-b-CD2_BENIGN_LIVER	genus.Eggerthella.id.819	Inverse variance weighted (fixed effects)	10	-0.347476	0.329231	0.291236	0.910083	-0.992769	0.297818	0.706469	0.370549	1.34692	0.706 (0.371-1.347)
0aMbT3	finn-b-CD2_BENIGN_LIVER	Benign neoplasm: Liver || id:finn-b-CD2_BENIGN_LIVER	genus.Eggerthella.id.819	Simple mode	10	-0.859092	0.758252	0.286498		-2.34527	0.627082	0.423546	0.0958217	1.87214	0.424 (0.096-1.872)
0aMbT3	finn-b-CD2_BENIGN_LIVER	Benign neoplasm: Liver || id:finn-b-CD2_BENIGN_LIVER	genus.Eggerthella.id.819	Weighted mode	10	-0.791161	0.73807	0.311652		-2.23778	0.655457	0.453318	0.106695	1.92602	0.453 (0.107-1.926)
0heWA4	finn-b-CD2_BENIGN_LIVER	Benign neoplasm: Liver || id:finn-b-CD2_BENIGN_LIVER	genus.Lactococcus.id.1851	MR Egger	9	1.2807	1.37387	0.382269		-1.41209	3.97349	3.59916	0.243634	53.1697	3.599 (0.244-53.17)
0heWA4	finn-b-CD2_BENIGN_LIVER	Benign neoplasm: Liver || id:finn-b-CD2_BENIGN_LIVER	genus.Lactococcus.id.1851	Weighted median	9	0.0170231	0.415748	0.967339		-0.797843	0.83189	1.01717	0.450299	2.29766	1.017 (0.45-2.298)
0heWA4	finn-b-CD2_BENIGN_LIVER	Benign neoplasm: Liver || id:finn-b-CD2_BENIGN_LIVER	genus.Lactococcus.id.1851	Inverse variance weighted (fixed effects)	9	0.0448205	0.306065	0.883573	0.964635	-0.555067	0.644708	1.04584	0.574034	1.90543	1.046 (0.574-1.905)
0heWA4	finn-b-CD2_BENIGN_LIVER	Benign neoplasm: Liver || id:finn-b-CD2_BENIGN_LIVER	genus.Lactococcus.id.1851	Simple mode	9	0.120833	0.595796	0.844347		-1.04693	1.28859	1.12844	0.351014	3.62768	1.128 (0.351-3.628)
0heWA4	finn-b-CD2_BENIGN_LIVER	Benign neoplasm: Liver || id:finn-b-CD2_BENIGN_LIVER	genus.Lactococcus.id.1851	Weighted mode	9	0.0964576	0.534646	0.861314		-0.951449	1.14436	1.10126	0.386181	3.14045	1.101 (0.386-3.14)
0lsDJy	finn-b-CD2_BENIGN_LIVER	Benign neoplasm: Liver || id:finn-b-CD2_BENIGN_LIVER	genus.DefluviitaleaceaeUCG011.id.11287	MR Egger	9	0.618961	1.59868	0.710131		-2.51444	3.75236	1.857	0.080908	42.6217	1.857 (0.081-42.622)
0lsDJy	finn-b-CD2_BENIGN_LIVER	Benign neoplasm: Liver || id:finn-b-CD2_BENIGN_LIVER	genus.DefluviitaleaceaeUCG011.id.11287	Weighted median	9	0.190676	0.563763	0.735197		-0.9143	1.29565	1.21007	0.400797	3.65338	1.21 (0.401-3.653)
0lsDJy	finn-b-CD2_BENIGN_LIVER	Benign neoplasm: Liver || id:finn-b-CD2_BENIGN_LIVER	genus.DefluviitaleaceaeUCG011.id.11287	Inverse variance weighted (fixed effects)	9	0.0258137	0.443034	0.953537	0.983165	-0.842532	0.89416	1.02615	0.430619	2.44528	1.026 (0.431-2.445)
0lsDJy	finn-b-CD2_BENIGN_LIVER	Benign neoplasm: Liver || id:finn-b-CD2_BENIGN_LIVER	genus.DefluviitaleaceaeUCG011.id.11287	Simple mode	9	0.386473	0.88399	0.673534		-1.34615	2.11909	1.47178	0.260241	8.32359	1.472 (0.26-8.324)
0lsDJy	finn-b-CD2_BENIGN_LIVER	Benign neoplasm: Liver || id:finn-b-CD2_BENIGN_LIVER	genus.DefluviitaleaceaeUCG011.id.11287	Weighted mode	9	0.170217	0.802711	0.837369		-1.4031	1.74353	1.18556	0.245835	5.71749	1.186 (0.246-5.717)
0ngO8p	finn-b-CD2_BENIGN_LIVER	Benign neoplasm: Liver || id:finn-b-CD2_BENIGN_LIVER	genus.Flavonifractor.id.2059	MR Egger	5	-2.57638	2.69362	0.409395		-7.85588	2.70312	0.076049	0.000387468	14.9263	0.076 (0-14.926)
0ngO8p	finn-b-CD2_BENIGN_LIVER	Benign neoplasm: Liver || id:finn-b-CD2_BENIGN_LIVER	genus.Flavonifractor.id.2059	Weighted median	5	0.456974	0.879338	0.603287		-1.26653	2.18048	1.57929	0.281809	8.85052	1.579 (0.282-8.851)
0ngO8p	finn-b-CD2_BENIGN_LIVER	Benign neoplasm: Liver || id:finn-b-CD2_BENIGN_LIVER	genus.Flavonifractor.id.2059	Inverse variance weighted (fixed effects)	5	-0.215949	0.635063	0.733824	0.910083	-1.46067	1.02877	0.805777	0.23208	2.79764	0.806 (0.232-2.798)
0ngO8p	finn-b-CD2_BENIGN_LIVER	Benign neoplasm: Liver || id:finn-b-CD2_BENIGN_LIVER	genus.Flavonifractor.id.2059	Simple mode	5	0.796035	1.27402	0.565961		-1.70104	3.29311	2.21673	0.182494	26.9264	2.217 (0.182-26.926)
0ngO8p	finn-b-CD2_BENIGN_LIVER	Benign neoplasm: Liver || id:finn-b-CD2_BENIGN_LIVER	genus.Flavonifractor.id.2059	Weighted mode	5	0.796035	1.20859	0.546106		-1.57281	3.16487	2.21673	0.207462	23.6858	2.217 (0.207-23.686)
0rTnk2	finn-b-CD2_BENIGN_LIVER	Benign neoplasm: Liver || id:finn-b-CD2_BENIGN_LIVER	genus.Lachnospira.id.2004	MR Egger	6	2.97124	4.60794	0.55417		-6.06032	12.0028	19.5161	0.00233364	163211	19.516 (0.002-163210.956)
0rTnk2	finn-b-CD2_BENIGN_LIVER	Benign neoplasm: Liver || id:finn-b-CD2_BENIGN_LIVER	genus.Lachnospira.id.2004	Weighted median	6	1.21249	0.972909	0.212671		-0.69441	3.11939	3.36185	0.499369	22.6327	3.362 (0.499-22.633)
0rTnk2	finn-b-CD2_BENIGN_LIVER	Benign neoplasm: Liver || id:finn-b-CD2_BENIGN_LIVER	genus.Lachnospira.id.2004	Inverse variance weighted (fixed effects)	6	1.16194	0.779569	0.136095	0.910083	-0.366013	2.6899	3.19613	0.693493	14.7302	3.196 (0.693-14.73)
0rTnk2	finn-b-CD2_BENIGN_LIVER	Benign neoplasm: Liver || id:finn-b-CD2_BENIGN_LIVER	genus.Lachnospira.id.2004	Simple mode	6	2.10654	1.34235	0.177371		-0.524456	4.73754	8.21979	0.591878	114.154	8.22 (0.592-114.154)
0rTnk2	finn-b-CD2_BENIGN_LIVER	Benign neoplasm: Liver || id:finn-b-CD2_BENIGN_LIVER	genus.Lachnospira.id.2004	Weighted mode	6	2.05603	1.30484	0.175917		-0.501457	4.61352	7.81489	0.605648	100.838	7.815 (0.606-100.838)
0Vfsi1	finn-b-CD2_BENIGN_LIVER	Benign neoplasm: Liver || id:finn-b-CD2_BENIGN_LIVER	genus.Hungatella.id.11306	MR Egger	5	0.0480188	3.32859	0.989396		-6.47602	6.57205	1.04919	0.00153994	714.836	1.049 (0.002-714.836)
0Vfsi1	finn-b-CD2_BENIGN_LIVER	Benign neoplasm: Liver || id:finn-b-CD2_BENIGN_LIVER	genus.Hungatella.id.11306	Weighted median	5	-0.770433	0.559521	0.168527		-1.86709	0.326228	0.462813	0.154572	1.38573	0.463 (0.155-1.386)
0Vfsi1	finn-b-CD2_BENIGN_LIVER	Benign neoplasm: Liver || id:finn-b-CD2_BENIGN_LIVER	genus.Hungatella.id.11306	Inverse variance weighted (fixed effects)	5	-0.679954	0.412829	0.0995459	0.910083	-1.4891	0.129191	0.50664	0.225576	1.13791	0.507 (0.226-1.138)
0Vfsi1	finn-b-CD2_BENIGN_LIVER	Benign neoplasm: Liver || id:finn-b-CD2_BENIGN_LIVER	genus.Hungatella.id.11306	Simple mode	5	-0.907039	0.874173	0.358062		-2.62042	0.80634	0.403718	0.0727723	2.2397	0.404 (0.073-2.24)
0Vfsi1	finn-b-CD2_BENIGN_LIVER	Benign neoplasm: Liver || id:finn-b-CD2_BENIGN_LIVER	genus.Hungatella.id.11306	Weighted mode	5	-0.769018	0.862836	0.423153		-2.46018	0.922141	0.463468	0.0854198	2.51467	0.463 (0.085-2.515)
1rpkuI	finn-b-CD2_BENIGN_LIVER	Benign neoplasm: Liver || id:finn-b-CD2_BENIGN_LIVER	genus.FamilyXIIIUCG001.id.11294	MR Egger	8	-0.519742	1.81159	0.78384		-4.07045	3.03097	0.594674	0.0170696	20.7173	0.595 (0.017-20.717)
1rpkuI	finn-b-CD2_BENIGN_LIVER	Benign neoplasm: Liver || id:finn-b-CD2_BENIGN_LIVER	genus.FamilyXIIIUCG001.id.11294	Weighted median	8	0.0348018	0.75637	0.963301		-1.44768	1.51729	1.03541	0.235114	4.55984	1.035 (0.235-4.56)
1rpkuI	finn-b-CD2_BENIGN_LIVER	Benign neoplasm: Liver || id:finn-b-CD2_BENIGN_LIVER	genus.FamilyXIIIUCG001.id.11294	Inverse variance weighted (fixed effects)	8	0.363075	0.541455	0.502505	0.910083	-0.698178	1.42433	1.43774	0.497491	4.15506	1.438 (0.497-4.155)
1rpkuI	finn-b-CD2_BENIGN_LIVER	Benign neoplasm: Liver || id:finn-b-CD2_BENIGN_LIVER	genus.FamilyXIIIUCG001.id.11294	Simple mode	8	-0.168623	1.12403	0.884982		-2.37171	2.03447	0.844827	0.0933208	7.64817	0.845 (0.093-7.648)
1rpkuI	finn-b-CD2_BENIGN_LIVER	Benign neoplasm: Liver || id:finn-b-CD2_BENIGN_LIVER	genus.FamilyXIIIUCG001.id.11294	Weighted mode	8	-0.352394	1.07724	0.753136		-2.46378	1.75899	0.703003	0.0851129	5.80656	0.703 (0.085-5.807)
1uqUdL	finn-b-CD2_BENIGN_LIVER	Benign neoplasm: Liver || id:finn-b-CD2_BENIGN_LIVER	genus.Escherichia.Shigella.id.3504	MR Egger	10	0.896758	1.86862	0.644142		-2.76573	4.55925	2.45164	0.0629299	95.5119	2.452 (0.063-95.512)
1uqUdL	finn-b-CD2_BENIGN_LIVER	Benign neoplasm: Liver || id:finn-b-CD2_BENIGN_LIVER	genus.Escherichia.Shigella.id.3504	Weighted median	10	-1.11537	0.718331	0.120489		-2.5233	0.292558	0.327794	0.0801946	1.33985	0.328 (0.08-1.34)
1uqUdL	finn-b-CD2_BENIGN_LIVER	Benign neoplasm: Liver || id:finn-b-CD2_BENIGN_LIVER	genus.Escherichia.Shigella.id.3504	Inverse variance weighted (fixed effects)	10	-0.320471	0.514591	0.533437	0.910083	-1.32907	0.688128	0.725807	0.264723	1.98999	0.726 (0.265-1.99)
1uqUdL	finn-b-CD2_BENIGN_LIVER	Benign neoplasm: Liver || id:finn-b-CD2_BENIGN_LIVER	genus.Escherichia.Shigella.id.3504	Simple mode	10	-1.39353	1.12374	0.246303		-3.59606	0.809007	0.248198	0.0274315	2.24568	0.248 (0.027-2.246)
1uqUdL	finn-b-CD2_BENIGN_LIVER	Benign neoplasm: Liver || id:finn-b-CD2_BENIGN_LIVER	genus.Escherichia.Shigella.id.3504	Weighted mode	10	-1.27489	1.11696	0.283166		-3.46413	0.914353	0.279463	0.0313004	2.49516	0.279 (0.031-2.495)
20HL0T	finn-b-CD2_BENIGN_LIVER	Benign neoplasm: Liver || id:finn-b-CD2_BENIGN_LIVER	genus.Holdemanella.id.11393	MR Egger	11	-1.25045	1.43422	0.405939		-4.06151	1.56062	0.286377	0.0172229	4.76178	0.286 (0.017-4.762)
20HL0T	finn-b-CD2_BENIGN_LIVER	Benign neoplasm: Liver || id:finn-b-CD2_BENIGN_LIVER	genus.Holdemanella.id.11393	Weighted median	11	0.119646	0.515462	0.816449		-0.89066	1.12995	1.1271	0.410385	3.09551	1.127 (0.41-3.096)
20HL0T	finn-b-CD2_BENIGN_LIVER	Benign neoplasm: Liver || id:finn-b-CD2_BENIGN_LIVER	genus.Holdemanella.id.11393	Inverse variance weighted (multiplicative random effects)	11	0.276712	0.507608	0.585664	0.910083	-0.718199	1.27162	1.31879	0.48763	3.56664	1.319 (0.488-3.567)
20HL0T	finn-b-CD2_BENIGN_LIVER	Benign neoplasm: Liver || id:finn-b-CD2_BENIGN_LIVER	genus.Holdemanella.id.11393	Simple mode	11	-0.416462	1.03125	0.694829		-2.4377	1.60478	0.659376	0.0873612	4.97677	0.659 (0.087-4.977)
20HL0T	finn-b-CD2_BENIGN_LIVER	Benign neoplasm: Liver || id:finn-b-CD2_BENIGN_LIVER	genus.Holdemanella.id.11393	Weighted mode	11	-0.682363	0.687262	0.344189		-2.0294	0.66467	0.505421	0.131415	1.94385	0.505 (0.131-1.944)
2GJP3o	finn-b-CD2_BENIGN_LIVER	Benign neoplasm: Liver || id:finn-b-CD2_BENIGN_LIVER	genus.Ruminococcus2.id.11374	MR Egger	15	-0.521971	0.949687	0.591895		-2.38336	1.33942	0.59335	0.0922404	3.81681	0.593 (0.092-3.817)
2GJP3o	finn-b-CD2_BENIGN_LIVER	Benign neoplasm: Liver || id:finn-b-CD2_BENIGN_LIVER	genus.Ruminococcus2.id.11374	Weighted median	15	-0.382632	0.534962	0.474454		-1.43116	0.665894	0.682064	0.239032	1.94623	0.682 (0.239-1.946)
2GJP3o	finn-b-CD2_BENIGN_LIVER	Benign neoplasm: Liver || id:finn-b-CD2_BENIGN_LIVER	genus.Ruminococcus2.id.11374	Inverse variance weighted (fixed effects)	15	-0.243331	0.392875	0.535679	0.910083	-1.01337	0.526703	0.784012	0.362995	1.69334	0.784 (0.363-1.693)
2GJP3o	finn-b-CD2_BENIGN_LIVER	Benign neoplasm: Liver || id:finn-b-CD2_BENIGN_LIVER	genus.Ruminococcus2.id.11374	Simple mode	15	-0.380372	0.860525	0.665224		-2.067	1.30626	0.683607	0.126565	3.69233	0.684 (0.127-3.692)
2GJP3o	finn-b-CD2_BENIGN_LIVER	Benign neoplasm: Liver || id:finn-b-CD2_BENIGN_LIVER	genus.Ruminococcus2.id.11374	Weighted mode	15	-0.359823	0.670918	0.60016		-1.67482	0.955177	0.6978	0.187341	2.59913	0.698 (0.187-2.599)
2vslhf	finn-b-CD2_BENIGN_LIVER	Benign neoplasm: Liver || id:finn-b-CD2_BENIGN_LIVER	genus.Coprococcus2.id.11302	MR Egger	8	-3.67522	4.3711	0.432685		-12.2426	4.89215	0.0253439	4.82076e-06	133.239	0.025 (0-133.239)
2vslhf	finn-b-CD2_BENIGN_LIVER	Benign neoplasm: Liver || id:finn-b-CD2_BENIGN_LIVER	genus.Coprococcus2.id.11302	Weighted median	8	-1.28599	0.702061	0.0669909		-2.66203	0.0900497	0.276377	0.0698065	1.09423	0.276 (0.07-1.094)
2vslhf	finn-b-CD2_BENIGN_LIVER	Benign neoplasm: Liver || id:finn-b-CD2_BENIGN_LIVER	genus.Coprococcus2.id.11302	Inverse variance weighted (fixed effects)	8	-0.99006	0.543978	0.0687533	0.910083	-2.05626	0.0761366	0.371554	0.127932	1.07911	0.372 (0.128-1.079)
2vslhf	finn-b-CD2_BENIGN_LIVER	Benign neoplasm: Liver || id:finn-b-CD2_BENIGN_LIVER	genus.Coprococcus2.id.11302	Simple mode	8	-1.71507	1.22981	0.2058		-4.1255	0.695357	0.179951	0.0161554	2.00442	0.18 (0.016-2.004)
2vslhf	finn-b-CD2_BENIGN_LIVER	Benign neoplasm: Liver || id:finn-b-CD2_BENIGN_LIVER	genus.Coprococcus2.id.11302	Weighted mode	8	-1.61893	1.1407	0.198788		-3.85471	0.616845	0.19811	0.0211797	1.85307	0.198 (0.021-1.853)
37ZEpI	finn-b-CD2_BENIGN_LIVER	Benign neoplasm: Liver || id:finn-b-CD2_BENIGN_LIVER	genus..Eubacteriumrectalegroup.id.14374	MR Egger	8	-3.37624	2.31421	0.19487		-7.9121	1.15961	0.0341755	0.000366286	3.18868	0.034 (0-3.189)
37ZEpI	finn-b-CD2_BENIGN_LIVER	Benign neoplasm: Liver || id:finn-b-CD2_BENIGN_LIVER	genus..Eubacteriumrectalegroup.id.14374	Weighted median	8	-0.249184	0.863419	0.772886		-1.94149	1.44312	0.779436	0.143491	4.23388	0.779 (0.143-4.234)
37ZEpI	finn-b-CD2_BENIGN_LIVER	Benign neoplasm: Liver || id:finn-b-CD2_BENIGN_LIVER	genus..Eubacteriumrectalegroup.id.14374	Inverse variance weighted (fixed effects)	8	-0.130201	0.633139	0.837069	0.939885	-1.37115	1.11075	0.877919	0.253814	3.03664	0.878 (0.254-3.037)
37ZEpI	finn-b-CD2_BENIGN_LIVER	Benign neoplasm: Liver || id:finn-b-CD2_BENIGN_LIVER	genus..Eubacteriumrectalegroup.id.14374	Simple mode	8	-0.523098	1.33492	0.706819		-3.13954	2.09334	0.592681	0.0433029	8.11195	0.593 (0.043-8.112)
37ZEpI	finn-b-CD2_BENIGN_LIVER	Benign neoplasm: Liver || id:finn-b-CD2_BENIGN_LIVER	genus..Eubacteriumrectalegroup.id.14374	Weighted mode	8	-0.605325	1.34043	0.665223		-3.23256	2.02191	0.545897	0.0394564	7.55274	0.546 (0.039-7.553)
3tgfXE	finn-b-CD2_BENIGN_LIVER	Benign neoplasm: Liver || id:finn-b-CD2_BENIGN_LIVER	genus.Subdoligranulum.id.2070	MR Egger	11	-0.749425	1.31302	0.582129		-3.32295	1.8241	0.472638	0.0360464	6.19722	0.473 (0.036-6.197)
3tgfXE	finn-b-CD2_BENIGN_LIVER	Benign neoplasm: Liver || id:finn-b-CD2_BENIGN_LIVER	genus.Subdoligranulum.id.2070	Weighted median	11	0.253437	0.717455	0.723905		-1.15277	1.65965	1.28845	0.315759	5.25747	1.288 (0.316-5.257)
3tgfXE	finn-b-CD2_BENIGN_LIVER	Benign neoplasm: Liver || id:finn-b-CD2_BENIGN_LIVER	genus.Subdoligranulum.id.2070	Inverse variance weighted (fixed effects)	11	0.598701	0.508761	0.239282	0.910083	-0.39847	1.59587	1.81975	0.671347	4.93263	1.82 (0.671-4.933)
3tgfXE	finn-b-CD2_BENIGN_LIVER	Benign neoplasm: Liver || id:finn-b-CD2_BENIGN_LIVER	genus.Subdoligranulum.id.2070	Simple mode	11	1.69055	1.24547	0.204511		-0.750578	4.13167	5.42244	0.472094	62.2817	5.422 (0.472-62.282)
3tgfXE	finn-b-CD2_BENIGN_LIVER	Benign neoplasm: Liver || id:finn-b-CD2_BENIGN_LIVER	genus.Subdoligranulum.id.2070	Weighted mode	11	-0.460618	1.10554	0.685739		-2.62747	1.70623	0.630893	0.0722612	5.50817	0.631 (0.072-5.508)
4zBtt2	finn-b-CD2_BENIGN_LIVER	Benign neoplasm: Liver || id:finn-b-CD2_BENIGN_LIVER	genus.Bilophila.id.3170	MR Egger	13	6.40547	2.72865	0.0386583		1.05732	11.7536	605.147	2.87864	127214	605.147 (2.879-127213.723)
4zBtt2	finn-b-CD2_BENIGN_LIVER	Benign neoplasm: Liver || id:finn-b-CD2_BENIGN_LIVER	genus.Bilophila.id.3170	Weighted median	13	-0.512811	0.697085	0.461943		-1.8791	0.853475	0.59881	0.152728	2.34779	0.599 (0.153-2.348)
4zBtt2	finn-b-CD2_BENIGN_LIVER	Benign neoplasm: Liver || id:finn-b-CD2_BENIGN_LIVER	genus.Bilophila.id.3170	Inverse variance weighted (multiplicative random effects)	13	-0.390691	0.670654	0.560194	0.910083	-1.70517	0.923791	0.676589	0.181741	2.51882	0.677 (0.182-2.519)
4zBtt2	finn-b-CD2_BENIGN_LIVER	Benign neoplasm: Liver || id:finn-b-CD2_BENIGN_LIVER	genus.Bilophila.id.3170	Simple mode	13	-1.1717	1.24524	0.365288		-3.61237	1.26896	0.309839	0.0269879	3.55715	0.31 (0.027-3.557)
4zBtt2	finn-b-CD2_BENIGN_LIVER	Benign neoplasm: Liver || id:finn-b-CD2_BENIGN_LIVER	genus.Bilophila.id.3170	Weighted mode	13	-1.11483	1.04052	0.305059		-3.15424	0.92459	0.327972	0.0426706	2.52083	0.328 (0.043-2.521)
5IXuob	finn-b-CD2_BENIGN_LIVER	Benign neoplasm: Liver || id:finn-b-CD2_BENIGN_LIVER	genus.RuminococcaceaeUCG014.id.11371	MR Egger	11	-0.66727	1.06321	0.545856		-2.75115	1.41661	0.513107	0.0638542	4.12313	0.513 (0.064-4.123)
5IXuob	finn-b-CD2_BENIGN_LIVER	Benign neoplasm: Liver || id:finn-b-CD2_BENIGN_LIVER	genus.RuminococcaceaeUCG014.id.11371	Weighted median	11	-0.0387731	0.629655	0.950899		-1.2729	1.19535	0.961969	0.280019	3.30472	0.962 (0.28-3.305)
5IXuob	finn-b-CD2_BENIGN_LIVER	Benign neoplasm: Liver || id:finn-b-CD2_BENIGN_LIVER	genus.RuminococcaceaeUCG014.id.11371	Inverse variance weighted (fixed effects)	11	0.234442	0.450695	0.602939	0.910083	-0.648921	1.1178	1.2642	0.522609	3.05813	1.264 (0.523-3.058)
5IXuob	finn-b-CD2_BENIGN_LIVER	Benign neoplasm: Liver || id:finn-b-CD2_BENIGN_LIVER	genus.RuminococcaceaeUCG014.id.11371	Simple mode	11	-0.128988	0.884263	0.886922		-1.86214	1.60417	0.878984	0.155339	4.97372	0.879 (0.155-4.974)
5IXuob	finn-b-CD2_BENIGN_LIVER	Benign neoplasm: Liver || id:finn-b-CD2_BENIGN_LIVER	genus.RuminococcaceaeUCG014.id.11371	Weighted mode	11	-0.0806985	0.706835	0.911364		-1.4661	1.3047	0.922472	0.230825	3.68658	0.922 (0.231-3.687)
5qEcKL	finn-b-CD2_BENIGN_LIVER	Benign neoplasm: Liver || id:finn-b-CD2_BENIGN_LIVER	genus.Streptococcus.id.1853	MR Egger	14	-1.38858	1.74792	0.442382		-4.81451	2.03736	0.24943	0.00811122	7.6703	0.249 (0.008-7.67)
5qEcKL	finn-b-CD2_BENIGN_LIVER	Benign neoplasm: Liver || id:finn-b-CD2_BENIGN_LIVER	genus.Streptococcus.id.1853	Weighted median	14	0.269917	0.678523	0.690777		-1.05999	1.59982	1.30986	0.34646	4.95215	1.31 (0.346-4.952)
5qEcKL	finn-b-CD2_BENIGN_LIVER	Benign neoplasm: Liver || id:finn-b-CD2_BENIGN_LIVER	genus.Streptococcus.id.1853	Inverse variance weighted (fixed effects)	14	0.272484	0.482193	0.57201	0.910083	-0.672614	1.21758	1.31322	0.510373	3.37901	1.313 (0.51-3.379)
5qEcKL	finn-b-CD2_BENIGN_LIVER	Benign neoplasm: Liver || id:finn-b-CD2_BENIGN_LIVER	genus.Streptococcus.id.1853	Simple mode	14	1.08004	1.10144	0.3447		-1.07877	3.23886	2.9448	0.340012	25.5045	2.945 (0.34-25.505)
5qEcKL	finn-b-CD2_BENIGN_LIVER	Benign neoplasm: Liver || id:finn-b-CD2_BENIGN_LIVER	genus.Streptococcus.id.1853	Weighted mode	14	0.68756	0.988297	0.498865		-1.2495	2.62462	1.98886	0.286647	13.7994	1.989 (0.287-13.799)
5TN0Z7	finn-b-CD2_BENIGN_LIVER	Benign neoplasm: Liver || id:finn-b-CD2_BENIGN_LIVER	genus.Oscillibacter.id.2063	MR Egger	13	0.740056	1.72118	0.675519		-2.63345	4.11357	2.09605	0.0718299	61.1644	2.096 (0.072-61.164)
5TN0Z7	finn-b-CD2_BENIGN_LIVER	Benign neoplasm: Liver || id:finn-b-CD2_BENIGN_LIVER	genus.Oscillibacter.id.2063	Weighted median	13	-0.134334	0.513147	0.793487		-1.1401	0.871434	0.874298	0.319786	2.39034	0.874 (0.32-2.39)
5TN0Z7	finn-b-CD2_BENIGN_LIVER	Benign neoplasm: Liver || id:finn-b-CD2_BENIGN_LIVER	genus.Oscillibacter.id.2063	Inverse variance weighted (fixed effects)	13	0.00588413	0.358969	0.986922	0.98876	-0.697696	0.709464	1.0059	0.497731	2.0329	1.006 (0.498-2.033)
5TN0Z7	finn-b-CD2_BENIGN_LIVER	Benign neoplasm: Liver || id:finn-b-CD2_BENIGN_LIVER	genus.Oscillibacter.id.2063	Simple mode	13	-1.04876	1.09471	0.356955		-3.1944	1.09688	0.350371	0.0409912	2.99479	0.35 (0.041-2.995)
5TN0Z7	finn-b-CD2_BENIGN_LIVER	Benign neoplasm: Liver || id:finn-b-CD2_BENIGN_LIVER	genus.Oscillibacter.id.2063	Weighted mode	13	-1.02969	1.1479	0.387353		-3.27958	1.2202	0.357119	0.0376441	3.38788	0.357 (0.038-3.388)
5XtLwc	finn-b-CD2_BENIGN_LIVER	Benign neoplasm: Liver || id:finn-b-CD2_BENIGN_LIVER	genus.Catenibacterium.id.2153	MR Egger	4	0.37741	5.1792	0.948541		-9.77383	10.5286	1.4585	5.69222e-05	37370.8	1.459 (0-37370.814)
5XtLwc	finn-b-CD2_BENIGN_LIVER	Benign neoplasm: Liver || id:finn-b-CD2_BENIGN_LIVER	genus.Catenibacterium.id.2153	Weighted median	4	0.62433	0.453476	0.168585		-0.264482	1.51314	1.867	0.767603	4.54098	1.867 (0.768-4.541)
5XtLwc	finn-b-CD2_BENIGN_LIVER	Benign neoplasm: Liver || id:finn-b-CD2_BENIGN_LIVER	genus.Catenibacterium.id.2153	Inverse variance weighted (fixed effects)	4	0.485391	0.413164	0.240069	0.910083	-0.32441	1.29519	1.62481	0.722954	3.6517	1.625 (0.723-3.652)
5XtLwc	finn-b-CD2_BENIGN_LIVER	Benign neoplasm: Liver || id:finn-b-CD2_BENIGN_LIVER	genus.Catenibacterium.id.2153	Simple mode	4	0.728321	0.628388	0.330319		-0.503319	1.95996	2.0716	0.604521	7.09905	2.072 (0.605-7.099)
5XtLwc	finn-b-CD2_BENIGN_LIVER	Benign neoplasm: Liver || id:finn-b-CD2_BENIGN_LIVER	genus.Catenibacterium.id.2153	Weighted mode	4	0.728321	0.675351	0.359825		-0.595367	2.05201	2.0716	0.55136	7.78352	2.072 (0.551-7.784)
6mIWxZ	finn-b-CD2_BENIGN_LIVER	Benign neoplasm: Liver || id:finn-b-CD2_BENIGN_LIVER	genus.Coprobacter.id.949	MR Egger	10	-0.367269	1.38618	0.797747		-3.08418	2.34965	0.692623	0.0457674	10.4819	0.693 (0.046-10.482)
6mIWxZ	finn-b-CD2_BENIGN_LIVER	Benign neoplasm: Liver || id:finn-b-CD2_BENIGN_LIVER	genus.Coprobacter.id.949	Weighted median	10	-0.333104	0.483359	0.490732		-1.28049	0.614279	0.716696	0.277902	1.84832	0.717 (0.278-1.848)
6mIWxZ	finn-b-CD2_BENIGN_LIVER	Benign neoplasm: Liver || id:finn-b-CD2_BENIGN_LIVER	genus.Coprobacter.id.949	Inverse variance weighted (fixed effects)	10	0.096251	0.363879	0.791384	0.939885	-0.616951	0.809453	1.10104	0.539587	2.24668	1.101 (0.54-2.247)
6mIWxZ	finn-b-CD2_BENIGN_LIVER	Benign neoplasm: Liver || id:finn-b-CD2_BENIGN_LIVER	genus.Coprobacter.id.949	Simple mode	10	-0.519421	0.727191	0.49316		-1.94472	0.905874	0.594865	0.143028	2.47409	0.595 (0.143-2.474)
6mIWxZ	finn-b-CD2_BENIGN_LIVER	Benign neoplasm: Liver || id:finn-b-CD2_BENIGN_LIVER	genus.Coprobacter.id.949	Weighted mode	10	-0.507203	0.721327	0.499745		-1.921	0.906599	0.602178	0.14646	2.47589	0.602 (0.146-2.476)
77YJKV	finn-b-CD2_BENIGN_LIVER	Benign neoplasm: Liver || id:finn-b-CD2_BENIGN_LIVER	genus..Eubacteriumruminantiumgroup.id.11340	MR Egger	18	-0.624623	0.926069	0.50963		-2.43972	1.19047	0.535463	0.0871854	3.28864	0.535 (0.087-3.289)
77YJKV	finn-b-CD2_BENIGN_LIVER	Benign neoplasm: Liver || id:finn-b-CD2_BENIGN_LIVER	genus..Eubacteriumruminantiumgroup.id.11340	Weighted median	18	0.351042	0.390551	0.368739		-0.414438	1.11652	1.42055	0.660712	3.05421	1.421 (0.661-3.054)
77YJKV	finn-b-CD2_BENIGN_LIVER	Benign neoplasm: Liver || id:finn-b-CD2_BENIGN_LIVER	genus..Eubacteriumruminantiumgroup.id.11340	Inverse variance weighted (fixed effects)	18	0.32924	0.276847	0.23434	0.910083	-0.213379	0.87186	1.38991	0.80785	2.39135	1.39 (0.808-2.391)
77YJKV	finn-b-CD2_BENIGN_LIVER	Benign neoplasm: Liver || id:finn-b-CD2_BENIGN_LIVER	genus..Eubacteriumruminantiumgroup.id.11340	Simple mode	18	-0.217509	0.682705	0.753911		-1.55561	1.12059	0.80452	0.211061	3.06667	0.805 (0.211-3.067)
77YJKV	finn-b-CD2_BENIGN_LIVER	Benign neoplasm: Liver || id:finn-b-CD2_BENIGN_LIVER	genus..Eubacteriumruminantiumgroup.id.11340	Weighted mode	18	-0.0758727	0.640426	0.907082		-1.33111	1.17936	0.926934	0.264184	3.2523	0.927 (0.264-3.252)
7aTYpg	finn-b-CD2_BENIGN_LIVER	Benign neoplasm: Liver || id:finn-b-CD2_BENIGN_LIVER	genus.Collinsella.id.815	MR Egger	9	-0.736371	3.53077	0.840732		-7.65669	6.18395	0.478849	0.000472872	484.901	0.479 (0-484.901)
7aTYpg	finn-b-CD2_BENIGN_LIVER	Benign neoplasm: Liver || id:finn-b-CD2_BENIGN_LIVER	genus.Collinsella.id.815	Weighted median	9	0.0524739	0.875711	0.952218		-1.66392	1.76887	1.05388	0.189395	5.86421	1.054 (0.189-5.864)
7aTYpg	finn-b-CD2_BENIGN_LIVER	Benign neoplasm: Liver || id:finn-b-CD2_BENIGN_LIVER	genus.Collinsella.id.815	Inverse variance weighted (multiplicative random effects)	9	-0.833721	0.883232	0.345198	0.910083	-2.56486	0.897413	0.43443	0.0769303	2.45325	0.434 (0.077-2.453)
7aTYpg	finn-b-CD2_BENIGN_LIVER	Benign neoplasm: Liver || id:finn-b-CD2_BENIGN_LIVER	genus.Collinsella.id.815	Simple mode	9	0.189041	1.24296	0.882882		-2.24715	2.62524	1.20809	0.1057	13.8078	1.208 (0.106-13.808)
7aTYpg	finn-b-CD2_BENIGN_LIVER	Benign neoplasm: Liver || id:finn-b-CD2_BENIGN_LIVER	genus.Collinsella.id.815	Weighted mode	9	0.168344	1.14191	0.886446		-2.06981	2.4065	1.18334	0.12621	11.095	1.183 (0.126-11.095)
7dqlOH	finn-b-CD2_BENIGN_LIVER	Benign neoplasm: Liver || id:finn-b-CD2_BENIGN_LIVER	genus..Clostridiuminnocuumgroup.id.14397	MR Egger	9	1.52838	1.41217	0.314992		-1.23948	4.29624	4.6107	0.289534	73.4232	4.611 (0.29-73.423)
7dqlOH	finn-b-CD2_BENIGN_LIVER	Benign neoplasm: Liver || id:finn-b-CD2_BENIGN_LIVER	genus..Clostridiuminnocuumgroup.id.14397	Weighted median	9	0.587031	0.38122	0.123592		-0.160161	1.33422	1.79864	0.852006	3.79704	1.799 (0.852-3.797)
7dqlOH	finn-b-CD2_BENIGN_LIVER	Benign neoplasm: Liver || id:finn-b-CD2_BENIGN_LIVER	genus..Clostridiuminnocuumgroup.id.14397	Inverse variance weighted (fixed effects)	9	0.499777	0.292133	0.0871206	0.910083	-0.0728036	1.07236	1.64835	0.929783	2.92226	1.648 (0.93-2.922)
7dqlOH	finn-b-CD2_BENIGN_LIVER	Benign neoplasm: Liver || id:finn-b-CD2_BENIGN_LIVER	genus..Clostridiuminnocuumgroup.id.14397	Simple mode	9	0.974592	0.691223	0.196226		-0.380206	2.32939	2.65009	0.683721	10.2717	2.65 (0.684-10.272)
7dqlOH	finn-b-CD2_BENIGN_LIVER	Benign neoplasm: Liver || id:finn-b-CD2_BENIGN_LIVER	genus..Clostridiuminnocuumgroup.id.14397	Weighted mode	9	0.878092	0.563971	0.158089		-0.227293	1.98348	2.4063	0.796688	7.26796	2.406 (0.797-7.268)
80h8vf	finn-b-CD2_BENIGN_LIVER	Benign neoplasm: Liver || id:finn-b-CD2_BENIGN_LIVER	genus.Anaerostipes.id.1991	MR Egger	13	4.35029	1.95727	0.0481426		0.514054	8.18654	77.5013	1.67206	3592.26	77.501 (1.672-3592.257)
80h8vf	finn-b-CD2_BENIGN_LIVER	Benign neoplasm: Liver || id:finn-b-CD2_BENIGN_LIVER	genus.Anaerostipes.id.1991	Weighted median	13	0.429232	0.747236	0.565679		-1.03535	1.89381	1.53608	0.355102	6.64466	1.536 (0.355-6.645)
80h8vf	finn-b-CD2_BENIGN_LIVER	Benign neoplasm: Liver || id:finn-b-CD2_BENIGN_LIVER	genus.Anaerostipes.id.1991	Inverse variance weighted (fixed effects)	13	0.609505	0.519916	0.241071	0.910083	-0.40953	1.62854	1.83952	0.663962	5.09643	1.84 (0.664-5.096)
80h8vf	finn-b-CD2_BENIGN_LIVER	Benign neoplasm: Liver || id:finn-b-CD2_BENIGN_LIVER	genus.Anaerostipes.id.1991	Simple mode	13	0.0639334	1.27468	0.960823		-2.43443	2.5623	1.06602	0.0876476	12.9656	1.066 (0.088-12.966)
80h8vf	finn-b-CD2_BENIGN_LIVER	Benign neoplasm: Liver || id:finn-b-CD2_BENIGN_LIVER	genus.Anaerostipes.id.1991	Weighted mode	13	0.118402	1.23197	0.925021		-2.29626	2.53306	1.1257	0.100635	12.592	1.126 (0.101-12.592)
8jKldu	finn-b-CD2_BENIGN_LIVER	Benign neoplasm: Liver || id:finn-b-CD2_BENIGN_LIVER	genus.Coprococcus3.id.11303	MR Egger	9	-7.17222	3.47375	0.0778245		-13.9808	-0.363664	0.000767618	8.47671e-07	0.695125	0.001 (0-0.695)
8jKldu	finn-b-CD2_BENIGN_LIVER	Benign neoplasm: Liver || id:finn-b-CD2_BENIGN_LIVER	genus.Coprococcus3.id.11303	Weighted median	9	0.00036097	0.833022	0.999654		-1.63236	1.63308	1.00036	0.195467	5.11964	1 (0.195-5.12)
8jKldu	finn-b-CD2_BENIGN_LIVER	Benign neoplasm: Liver || id:finn-b-CD2_BENIGN_LIVER	genus.Coprococcus3.id.11303	Inverse variance weighted (fixed effects)	9	-0.131903	0.616718	0.830642	0.939885	-1.34067	1.07686	0.876426	0.26167	2.93546	0.876 (0.262-2.935)
8jKldu	finn-b-CD2_BENIGN_LIVER	Benign neoplasm: Liver || id:finn-b-CD2_BENIGN_LIVER	genus.Coprococcus3.id.11303	Simple mode	9	-0.356118	1.38524	0.803605		-3.07119	2.35895	0.70039	0.0463659	10.5799	0.7 (0.046-10.58)
8jKldu	finn-b-CD2_BENIGN_LIVER	Benign neoplasm: Liver || id:finn-b-CD2_BENIGN_LIVER	genus.Coprococcus3.id.11303	Weighted mode	9	0.0981424	1.28549	0.941018		-2.42142	2.6177	1.10312	0.0887958	13.7042	1.103 (0.089-13.704)
8NULRM	finn-b-CD2_BENIGN_LIVER	Benign neoplasm: Liver || id:finn-b-CD2_BENIGN_LIVER	genus.Paraprevotella.id.962	MR Egger	13	0.917258	1.79828	0.620078		-2.60738	4.4419	2.50242	0.0737275	84.9358	2.502 (0.074-84.936)
8NULRM	finn-b-CD2_BENIGN_LIVER	Benign neoplasm: Liver || id:finn-b-CD2_BENIGN_LIVER	genus.Paraprevotella.id.962	Weighted median	13	0.575358	0.443566	0.19459		-0.29403	1.44475	1.77777	0.745254	4.24078	1.778 (0.745-4.241)
8NULRM	finn-b-CD2_BENIGN_LIVER	Benign neoplasm: Liver || id:finn-b-CD2_BENIGN_LIVER	genus.Paraprevotella.id.962	Inverse variance weighted (multiplicative random effects)	13	0.443447	0.456956	0.331828	0.910083	-0.452187	1.33908	1.55807	0.636235	3.81554	1.558 (0.636-3.816)
8NULRM	finn-b-CD2_BENIGN_LIVER	Benign neoplasm: Liver || id:finn-b-CD2_BENIGN_LIVER	genus.Paraprevotella.id.962	Simple mode	13	0.616121	0.616536	0.337362		-0.592289	1.82453	1.85173	0.55306	6.19989	1.852 (0.553-6.2)
8NULRM	finn-b-CD2_BENIGN_LIVER	Benign neoplasm: Liver || id:finn-b-CD2_BENIGN_LIVER	genus.Paraprevotella.id.962	Weighted mode	13	0.582092	0.62579	0.370618		-0.644457	1.80864	1.78978	0.524947	6.10215	1.79 (0.525-6.102)
9s731W	finn-b-CD2_BENIGN_LIVER	Benign neoplasm: Liver || id:finn-b-CD2_BENIGN_LIVER	genus.RuminococcaceaeUCG009.id.11366	MR Egger	12	0.979891	1.3658	0.489518		-1.69708	3.65687	2.66417	0.183217	38.7397	2.664 (0.183-38.74)
9s731W	finn-b-CD2_BENIGN_LIVER	Benign neoplasm: Liver || id:finn-b-CD2_BENIGN_LIVER	genus.RuminococcaceaeUCG009.id.11366	Weighted median	12	-0.29295	0.461097	0.52521		-1.1967	0.610799	0.746059	0.30219	1.8419	0.746 (0.302-1.842)
9s731W	finn-b-CD2_BENIGN_LIVER	Benign neoplasm: Liver || id:finn-b-CD2_BENIGN_LIVER	genus.RuminococcaceaeUCG009.id.11366	Inverse variance weighted (fixed effects)	12	0.140001	0.342101	0.682364	0.910083	-0.530516	0.810519	1.15028	0.588301	2.24907	1.15 (0.588-2.249)
9s731W	finn-b-CD2_BENIGN_LIVER	Benign neoplasm: Liver || id:finn-b-CD2_BENIGN_LIVER	genus.RuminococcaceaeUCG009.id.11366	Simple mode	12	-0.453194	0.742427	0.553984		-1.90835	1.00196	0.635595	0.148325	2.72362	0.636 (0.148-2.724)
9s731W	finn-b-CD2_BENIGN_LIVER	Benign neoplasm: Liver || id:finn-b-CD2_BENIGN_LIVER	genus.RuminococcaceaeUCG009.id.11366	Weighted mode	12	-0.427474	0.673669	0.538697		-1.74787	0.892916	0.652154	0.174145	2.44224	0.652 (0.174-2.442)
acLMuF	finn-b-CD2_BENIGN_LIVER	Benign neoplasm: Liver || id:finn-b-CD2_BENIGN_LIVER	genus.Parasutterella.id.2892	MR Egger	14	0.552294	1.22946	0.661281		-1.85745	2.96203	1.73723	0.156071	19.3372	1.737 (0.156-19.337)
acLMuF	finn-b-CD2_BENIGN_LIVER	Benign neoplasm: Liver || id:finn-b-CD2_BENIGN_LIVER	genus.Parasutterella.id.2892	Weighted median	14	0.0313478	0.541686	0.953852		-1.03036	1.09305	1.03184	0.356879	2.98337	1.032 (0.357-2.983)
acLMuF	finn-b-CD2_BENIGN_LIVER	Benign neoplasm: Liver || id:finn-b-CD2_BENIGN_LIVER	genus.Parasutterella.id.2892	Inverse variance weighted (fixed effects)	14	-0.126828	0.363764	0.727348	0.910083	-0.839806	0.586149	0.880885	0.431794	1.79705	0.881 (0.432-1.797)
acLMuF	finn-b-CD2_BENIGN_LIVER	Benign neoplasm: Liver || id:finn-b-CD2_BENIGN_LIVER	genus.Parasutterella.id.2892	Simple mode	14	-0.0346823	0.87658	0.969041		-1.75278	1.68341	0.965912	0.173292	5.38391	0.966 (0.173-5.384)
acLMuF	finn-b-CD2_BENIGN_LIVER	Benign neoplasm: Liver || id:finn-b-CD2_BENIGN_LIVER	genus.Parasutterella.id.2892	Weighted mode	14	0.0592218	0.689704	0.932882		-1.2926	1.41104	1.06101	0.274557	4.10022	1.061 (0.275-4.1)
AdsBD9	finn-b-CD2_BENIGN_LIVER	Benign neoplasm: Liver || id:finn-b-CD2_BENIGN_LIVER	genus.Turicibacter.id.2162	MR Egger	10	1.72089	1.82101	0.372311		-1.84829	5.29007	5.58951	0.157507	198.358	5.59 (0.158-198.358)
AdsBD9	finn-b-CD2_BENIGN_LIVER	Benign neoplasm: Liver || id:finn-b-CD2_BENIGN_LIVER	genus.Turicibacter.id.2162	Weighted median	10	-0.538486	0.573617	0.347856		-1.66278	0.585803	0.583631	0.189612	1.79643	0.584 (0.19-1.796)
AdsBD9	finn-b-CD2_BENIGN_LIVER	Benign neoplasm: Liver || id:finn-b-CD2_BENIGN_LIVER	genus.Turicibacter.id.2162	Inverse variance weighted (fixed effects)	10	-0.197212	0.406679	0.627724	0.910083	-0.994302	0.599878	0.821017	0.369982	1.8219	0.821 (0.37-1.822)
AdsBD9	finn-b-CD2_BENIGN_LIVER	Benign neoplasm: Liver || id:finn-b-CD2_BENIGN_LIVER	genus.Turicibacter.id.2162	Simple mode	10	-0.989285	0.865965	0.282765		-2.68658	0.708006	0.371842	0.0681137	2.02994	0.372 (0.068-2.03)
AdsBD9	finn-b-CD2_BENIGN_LIVER	Benign neoplasm: Liver || id:finn-b-CD2_BENIGN_LIVER	genus.Turicibacter.id.2162	Weighted mode	10	-0.746121	0.79718	0.373731		-2.30859	0.816352	0.474203	0.0994009	2.26223	0.474 (0.099-2.262)
AK0l7A	finn-b-CD2_BENIGN_LIVER	Benign neoplasm: Liver || id:finn-b-CD2_BENIGN_LIVER	genus.LachnospiraceaeUCG010.id.11330	MR Egger	10	1.33505	1.61125	0.431365		-1.82299	4.4931	3.8002	0.161541	89.3981	3.8 (0.162-89.398)
AK0l7A	finn-b-CD2_BENIGN_LIVER	Benign neoplasm: Liver || id:finn-b-CD2_BENIGN_LIVER	genus.LachnospiraceaeUCG010.id.11330	Weighted median	10	-0.0113769	0.706657	0.987155		-1.39642	1.37367	0.988688	0.24748	3.94982	0.989 (0.247-3.95)
AK0l7A	finn-b-CD2_BENIGN_LIVER	Benign neoplasm: Liver || id:finn-b-CD2_BENIGN_LIVER	genus.LachnospiraceaeUCG010.id.11330	Inverse variance weighted (fixed effects)	10	-0.318655	0.525278	0.54409	0.910083	-1.3482	0.710891	0.727127	0.259707	2.0358	0.727 (0.26-2.036)
AK0l7A	finn-b-CD2_BENIGN_LIVER	Benign neoplasm: Liver || id:finn-b-CD2_BENIGN_LIVER	genus.LachnospiraceaeUCG010.id.11330	Simple mode	10	-0.323498	1.08708	0.772776		-2.45418	1.80719	0.723614	0.0859333	6.09329	0.724 (0.086-6.093)
AK0l7A	finn-b-CD2_BENIGN_LIVER	Benign neoplasm: Liver || id:finn-b-CD2_BENIGN_LIVER	genus.LachnospiraceaeUCG010.id.11330	Weighted mode	10	-0.0130458	1.01079	0.989984		-1.9942	1.96811	0.987039	0.136123	7.15712	0.987 (0.136-7.157)
aKuChq	finn-b-CD2_BENIGN_LIVER	Benign neoplasm: Liver || id:finn-b-CD2_BENIGN_LIVER	genus.Faecalibacterium.id.2057	MR Egger	10	1.10944	1.12788	0.354097		-1.1012	3.32008	3.03266	0.332471	27.6626	3.033 (0.332-27.663)
aKuChq	finn-b-CD2_BENIGN_LIVER	Benign neoplasm: Liver || id:finn-b-CD2_BENIGN_LIVER	genus.Faecalibacterium.id.2057	Weighted median	10	0.123105	0.667823	0.853749		-1.18583	1.43204	1.131	0.305493	4.18723	1.131 (0.305-4.187)
aKuChq	finn-b-CD2_BENIGN_LIVER	Benign neoplasm: Liver || id:finn-b-CD2_BENIGN_LIVER	genus.Faecalibacterium.id.2057	Inverse variance weighted (fixed effects)	10	0.369421	0.453084	0.414874	0.910083	-0.518624	1.25747	1.4469	0.595339	3.5165	1.447 (0.595-3.516)
aKuChq	finn-b-CD2_BENIGN_LIVER	Benign neoplasm: Liver || id:finn-b-CD2_BENIGN_LIVER	genus.Faecalibacterium.id.2057	Simple mode	10	2.337	1.31735	0.109808		-0.244998	4.919	10.3502	0.782706	136.866	10.35 (0.783-136.866)
aKuChq	finn-b-CD2_BENIGN_LIVER	Benign neoplasm: Liver || id:finn-b-CD2_BENIGN_LIVER	genus.Faecalibacterium.id.2057	Weighted mode	10	-0.260877	0.738923	0.732179		-1.70917	1.18741	0.770376	0.181017	3.27859	0.77 (0.181-3.279)
aKXyAu	finn-b-CD2_BENIGN_LIVER	Benign neoplasm: Liver || id:finn-b-CD2_BENIGN_LIVER	genus.Blautia.id.1992	MR Egger	13	-0.569919	1.3881	0.689268		-3.29059	2.15075	0.565571	0.0372318	8.59133	0.566 (0.037-8.591)
aKXyAu	finn-b-CD2_BENIGN_LIVER	Benign neoplasm: Liver || id:finn-b-CD2_BENIGN_LIVER	genus.Blautia.id.1992	Weighted median	13	-0.112736	0.740703	0.879029		-1.56451	1.33904	0.893387	0.20919	3.81539	0.893 (0.209-3.815)
aKXyAu	finn-b-CD2_BENIGN_LIVER	Benign neoplasm: Liver || id:finn-b-CD2_BENIGN_LIVER	genus.Blautia.id.1992	Inverse variance weighted (fixed effects)	13	-0.211012	0.527328	0.689043	0.910083	-1.24457	0.822551	0.809764	0.288063	2.2763	0.81 (0.288-2.276)
aKXyAu	finn-b-CD2_BENIGN_LIVER	Benign neoplasm: Liver || id:finn-b-CD2_BENIGN_LIVER	genus.Blautia.id.1992	Simple mode	13	1.022	1.20675	0.413618		-1.34322	3.38723	2.77876	0.261003	29.5839	2.779 (0.261-29.584)
aKXyAu	finn-b-CD2_BENIGN_LIVER	Benign neoplasm: Liver || id:finn-b-CD2_BENIGN_LIVER	genus.Blautia.id.1992	Weighted mode	13	0.878455	1.15205	0.460481		-1.37957	3.13648	2.40718	0.251686	23.0227	2.407 (0.252-23.023)
AN8qjo	finn-b-CD2_BENIGN_LIVER	Benign neoplasm: Liver || id:finn-b-CD2_BENIGN_LIVER	genus.Clostridiumsensustricto1.id.1873	MR Egger	7	2.396	1.37953	0.142928		-0.307869	5.09988	10.9792	0.735012	164.002	10.979 (0.735-164.002)
AN8qjo	finn-b-CD2_BENIGN_LIVER	Benign neoplasm: Liver || id:finn-b-CD2_BENIGN_LIVER	genus.Clostridiumsensustricto1.id.1873	Weighted median	7	0.00180191	0.716911	0.997995		-1.40334	1.40695	1.0018	0.245774	4.08347	1.002 (0.246-4.083)
AN8qjo	finn-b-CD2_BENIGN_LIVER	Benign neoplasm: Liver || id:finn-b-CD2_BENIGN_LIVER	genus.Clostridiumsensustricto1.id.1873	Inverse variance weighted (fixed effects)	7	0.00753201	0.53467	0.98876	0.98876	-1.04042	1.05549	1.00756	0.353306	2.87337	1.008 (0.353-2.873)
AN8qjo	finn-b-CD2_BENIGN_LIVER	Benign neoplasm: Liver || id:finn-b-CD2_BENIGN_LIVER	genus.Clostridiumsensustricto1.id.1873	Simple mode	7	0.295487	1.07409	0.792464		-1.80973	2.4007	1.34378	0.163699	11.0309	1.344 (0.164-11.031)
AN8qjo	finn-b-CD2_BENIGN_LIVER	Benign neoplasm: Liver || id:finn-b-CD2_BENIGN_LIVER	genus.Clostridiumsensustricto1.id.1873	Weighted mode	7	0.158982	0.947347	0.87224		-1.69782	2.01578	1.17232	0.183082	7.5066	1.172 (0.183-7.507)
anDrA2	finn-b-CD2_BENIGN_LIVER	Benign neoplasm: Liver || id:finn-b-CD2_BENIGN_LIVER	genus..Eubacteriumventriosumgroup.id.11341	MR Egger	15	-2.36947	2.06262	0.271349		-6.41221	1.67326	0.0935298	0.00164139	5.32951	0.094 (0.002-5.33)
anDrA2	finn-b-CD2_BENIGN_LIVER	Benign neoplasm: Liver || id:finn-b-CD2_BENIGN_LIVER	genus..Eubacteriumventriosumgroup.id.11341	Weighted median	15	0.00651366	0.601199	0.991356		-1.17184	1.18486	1.00653	0.309798	3.27024	1.007 (0.31-3.27)
anDrA2	finn-b-CD2_BENIGN_LIVER	Benign neoplasm: Liver || id:finn-b-CD2_BENIGN_LIVER	genus..Eubacteriumventriosumgroup.id.11341	Inverse variance weighted (fixed effects)	15	0.129507	0.445106	0.771083	0.926857	-0.7429	1.00191	1.13827	0.475732	2.72349	1.138 (0.476-2.723)
anDrA2	finn-b-CD2_BENIGN_LIVER	Benign neoplasm: Liver || id:finn-b-CD2_BENIGN_LIVER	genus..Eubacteriumventriosumgroup.id.11341	Simple mode	15	0.205255	0.905645	0.82398		-1.56981	1.98032	1.22784	0.208085	7.24506	1.228 (0.208-7.245)
anDrA2	finn-b-CD2_BENIGN_LIVER	Benign neoplasm: Liver || id:finn-b-CD2_BENIGN_LIVER	genus..Eubacteriumventriosumgroup.id.11341	Weighted mode	15	0.242053	0.914245	0.795055		-1.54987	2.03397	1.27386	0.212276	7.6444	1.274 (0.212-7.644)
ASQ2fp	finn-b-CD2_BENIGN_LIVER	Benign neoplasm: Liver || id:finn-b-CD2_BENIGN_LIVER	genus.RuminococcaceaeNK4A214group.id.11358	MR Egger	13	-0.44575	2.21664	0.844296		-4.79036	3.89886	0.640344	0.00830944	49.3464	0.64 (0.008-49.346)
ASQ2fp	finn-b-CD2_BENIGN_LIVER	Benign neoplasm: Liver || id:finn-b-CD2_BENIGN_LIVER	genus.RuminococcaceaeNK4A214group.id.11358	Weighted median	13	-0.619966	0.774529	0.423455		-2.13804	0.898112	0.537963	0.117885	2.45496	0.538 (0.118-2.455)
ASQ2fp	finn-b-CD2_BENIGN_LIVER	Benign neoplasm: Liver || id:finn-b-CD2_BENIGN_LIVER	genus.RuminococcaceaeNK4A214group.id.11358	Inverse variance weighted (multiplicative random effects)	13	0.119526	0.645333	0.85306	0.94873	-1.14533	1.38438	1.12696	0.31812	3.99234	1.127 (0.318-3.992)
ASQ2fp	finn-b-CD2_BENIGN_LIVER	Benign neoplasm: Liver || id:finn-b-CD2_BENIGN_LIVER	genus.RuminococcaceaeNK4A214group.id.11358	Simple mode	13	-1.46776	1.73863	0.415069		-4.87548	1.93996	0.230441	0.00763145	6.95846	0.23 (0.008-6.958)
ASQ2fp	finn-b-CD2_BENIGN_LIVER	Benign neoplasm: Liver || id:finn-b-CD2_BENIGN_LIVER	genus.RuminococcaceaeNK4A214group.id.11358	Weighted mode	13	-1.67676	1.73939	0.354075		-5.08596	1.73245	0.186979	0.00618293	5.65448	0.187 (0.006-5.654)
aToCrK	finn-b-CD2_BENIGN_LIVER	Benign neoplasm: Liver || id:finn-b-CD2_BENIGN_LIVER	genus.Anaerotruncus.id.2054	MR Egger	13	1.29688	1.78728	0.483224		-2.20618	4.79995	3.65788	0.110121	121.504	3.658 (0.11-121.504)
aToCrK	finn-b-CD2_BENIGN_LIVER	Benign neoplasm: Liver || id:finn-b-CD2_BENIGN_LIVER	genus.Anaerotruncus.id.2054	Weighted median	13	-0.43607	0.703498	0.53535		-1.81493	0.942786	0.646572	0.16285	2.56712	0.647 (0.163-2.567)
aToCrK	finn-b-CD2_BENIGN_LIVER	Benign neoplasm: Liver || id:finn-b-CD2_BENIGN_LIVER	genus.Anaerotruncus.id.2054	Inverse variance weighted (fixed effects)	13	-0.66538	0.497144	0.180764	0.910083	-1.63978	0.309022	0.514078	0.194022	1.36209	0.514 (0.194-1.362)
aToCrK	finn-b-CD2_BENIGN_LIVER	Benign neoplasm: Liver || id:finn-b-CD2_BENIGN_LIVER	genus.Anaerotruncus.id.2054	Simple mode	13	-0.359232	1.27715	0.78329		-2.86245	2.14399	0.698212	0.0571285	8.5334	0.698 (0.057-8.533)
aToCrK	finn-b-CD2_BENIGN_LIVER	Benign neoplasm: Liver || id:finn-b-CD2_BENIGN_LIVER	genus.Anaerotruncus.id.2054	Weighted mode	13	-0.206524	1.03307	0.844897		-2.23134	1.8183	0.813407	0.107384	6.16135	0.813 (0.107-6.161)
B5jn0Y	finn-b-CD2_BENIGN_LIVER	Benign neoplasm: Liver || id:finn-b-CD2_BENIGN_LIVER	genus.Roseburia.id.2012	MR Egger	14	1.19575	1.53467	0.45098		-1.8122	4.2037	3.30603	0.163294	66.9333	3.306 (0.163-66.933)
B5jn0Y	finn-b-CD2_BENIGN_LIVER	Benign neoplasm: Liver || id:finn-b-CD2_BENIGN_LIVER	genus.Roseburia.id.2012	Weighted median	14	-0.159729	0.707423	0.821365		-1.54628	1.22682	0.852375	0.21304	3.41037	0.852 (0.213-3.41)
B5jn0Y	finn-b-CD2_BENIGN_LIVER	Benign neoplasm: Liver || id:finn-b-CD2_BENIGN_LIVER	genus.Roseburia.id.2012	Inverse variance weighted (fixed effects)	14	0.329325	0.499692	0.50986	0.910083	-0.650071	1.30872	1.39003	0.522008	3.70143	1.39 (0.522-3.701)
B5jn0Y	finn-b-CD2_BENIGN_LIVER	Benign neoplasm: Liver || id:finn-b-CD2_BENIGN_LIVER	genus.Roseburia.id.2012	Simple mode	14	-0.236939	1.11383	0.834842		-2.42005	1.94617	0.78904	0.0889175	7.00181	0.789 (0.089-7.002)
B5jn0Y	finn-b-CD2_BENIGN_LIVER	Benign neoplasm: Liver || id:finn-b-CD2_BENIGN_LIVER	genus.Roseburia.id.2012	Weighted mode	14	-0.202847	1.02803	0.846632		-2.21779	1.8121	0.816403	0.108849	6.12328	0.816 (0.109-6.123)
BiKMtW	finn-b-CD2_BENIGN_LIVER	Benign neoplasm: Liver || id:finn-b-CD2_BENIGN_LIVER	genus.Sutterella.id.2896	MR Egger	12	-0.230532	2.06084	0.913145		-4.26977	3.80871	0.794111	0.013985	45.092	0.794 (0.014-45.092)
BiKMtW	finn-b-CD2_BENIGN_LIVER	Benign neoplasm: Liver || id:finn-b-CD2_BENIGN_LIVER	genus.Sutterella.id.2896	Weighted median	12	-0.408403	0.620027	0.510098		-1.62366	0.806851	0.664711	0.197176	2.24084	0.665 (0.197-2.241)
BiKMtW	finn-b-CD2_BENIGN_LIVER	Benign neoplasm: Liver || id:finn-b-CD2_BENIGN_LIVER	genus.Sutterella.id.2896	Inverse variance weighted (fixed effects)	12	-0.468432	0.462371	0.311008	0.910083	-1.37468	0.437815	0.625983	0.252921	1.54932	0.626 (0.253-1.549)
BiKMtW	finn-b-CD2_BENIGN_LIVER	Benign neoplasm: Liver || id:finn-b-CD2_BENIGN_LIVER	genus.Sutterella.id.2896	Simple mode	12	-0.663923	1.06938	0.547346		-2.7599	1.43205	0.514828	0.0632981	4.18729	0.515 (0.063-4.187)
BiKMtW	finn-b-CD2_BENIGN_LIVER	Benign neoplasm: Liver || id:finn-b-CD2_BENIGN_LIVER	genus.Sutterella.id.2896	Weighted mode	12	-0.681613	0.983356	0.502588		-2.60899	1.24577	0.5058	0.0736087	3.47559	0.506 (0.074-3.476)
BLC7wV	finn-b-CD2_BENIGN_LIVER	Benign neoplasm: Liver || id:finn-b-CD2_BENIGN_LIVER	genus.RuminococcaceaeUCG013.id.11370	MR Egger	12	-0.650979	1.41325	0.654923		-3.42096	2.119	0.521535	0.0326812	8.32279	0.522 (0.033-8.323)
BLC7wV	finn-b-CD2_BENIGN_LIVER	Benign neoplasm: Liver || id:finn-b-CD2_BENIGN_LIVER	genus.RuminococcaceaeUCG013.id.11370	Weighted median	12	0.992808	0.665044	0.135478		-0.310679	2.29629	2.6988	0.732949	9.93729	2.699 (0.733-9.937)
BLC7wV	finn-b-CD2_BENIGN_LIVER	Benign neoplasm: Liver || id:finn-b-CD2_BENIGN_LIVER	genus.RuminococcaceaeUCG013.id.11370	Inverse variance weighted (fixed effects)	12	0.645079	0.496119	0.193516	0.910083	-0.327315	1.61747	1.90614	0.720857	5.04033	1.906 (0.721-5.04)
BLC7wV	finn-b-CD2_BENIGN_LIVER	Benign neoplasm: Liver || id:finn-b-CD2_BENIGN_LIVER	genus.RuminococcaceaeUCG013.id.11370	Simple mode	12	1.24813	1.03964	0.255144		-0.789565	3.28583	3.48384	0.454042	26.7313	3.484 (0.454-26.731)
BLC7wV	finn-b-CD2_BENIGN_LIVER	Benign neoplasm: Liver || id:finn-b-CD2_BENIGN_LIVER	genus.RuminococcaceaeUCG013.id.11370	Weighted mode	12	1.08848	0.980425	0.290588		-0.833154	3.01011	2.96975	0.434676	20.2897	2.97 (0.435-20.29)
Bt0kEx	finn-b-CD2_BENIGN_LIVER	Benign neoplasm: Liver || id:finn-b-CD2_BENIGN_LIVER	genus.LachnospiraceaeNK4A136group.id.11319	MR Egger	15	1.27681	0.840486	0.15267		-0.370542	2.92416	3.58519	0.69036	18.6186	3.585 (0.69-18.619)
Bt0kEx	finn-b-CD2_BENIGN_LIVER	Benign neoplasm: Liver || id:finn-b-CD2_BENIGN_LIVER	genus.LachnospiraceaeNK4A136group.id.11319	Weighted median	15	0.566739	0.630382	0.368631		-0.66881	1.80229	1.76251	0.512318	6.06351	1.763 (0.512-6.064)
Bt0kEx	finn-b-CD2_BENIGN_LIVER	Benign neoplasm: Liver || id:finn-b-CD2_BENIGN_LIVER	genus.LachnospiraceaeNK4A136group.id.11319	Inverse variance weighted (fixed effects)	15	0.340123	0.398388	0.393244	0.910083	-0.440717	1.12096	1.40512	0.643575	3.06781	1.405 (0.644-3.068)
Bt0kEx	finn-b-CD2_BENIGN_LIVER	Benign neoplasm: Liver || id:finn-b-CD2_BENIGN_LIVER	genus.LachnospiraceaeNK4A136group.id.11319	Simple mode	15	-0.741545	1.03004	0.483421		-2.76042	1.27733	0.476378	0.0632652	3.58705	0.476 (0.063-3.587)
Bt0kEx	finn-b-CD2_BENIGN_LIVER	Benign neoplasm: Liver || id:finn-b-CD2_BENIGN_LIVER	genus.LachnospiraceaeNK4A136group.id.11319	Weighted mode	15	0.47623	0.700222	0.507525		-0.896205	1.84866	1.60999	0.408116	6.35133	1.61 (0.408-6.351)
c62fwk	finn-b-CD2_BENIGN_LIVER	Benign neoplasm: Liver || id:finn-b-CD2_BENIGN_LIVER	genus.Sellimonas.id.14369	MR Egger	9	2.11515	1.49088	0.198932		-0.806974	5.03727	8.29081	0.446206	154.049	8.291 (0.446-154.049)
c62fwk	finn-b-CD2_BENIGN_LIVER	Benign neoplasm: Liver || id:finn-b-CD2_BENIGN_LIVER	genus.Sellimonas.id.14369	Weighted median	9	0.092751	0.337601	0.783519		-0.568947	0.754449	1.09719	0.566121	2.12644	1.097 (0.566-2.126)
c62fwk	finn-b-CD2_BENIGN_LIVER	Benign neoplasm: Liver || id:finn-b-CD2_BENIGN_LIVER	genus.Sellimonas.id.14369	Inverse variance weighted (fixed effects)	9	0.23396	0.254203	0.357381	0.910083	-0.264278	0.732197	1.26359	0.76776	2.07964	1.264 (0.768-2.08)
c62fwk	finn-b-CD2_BENIGN_LIVER	Benign neoplasm: Liver || id:finn-b-CD2_BENIGN_LIVER	genus.Sellimonas.id.14369	Simple mode	9	-0.091751	0.542552	0.869908		-1.15515	0.971651	0.912332	0.315009	2.6423	0.912 (0.315-2.642)
c62fwk	finn-b-CD2_BENIGN_LIVER	Benign neoplasm: Liver || id:finn-b-CD2_BENIGN_LIVER	genus.Sellimonas.id.14369	Weighted mode	9	-0.0603885	0.536622	0.913172		-1.11217	0.991391	0.941399	0.328845	2.69498	0.941 (0.329-2.695)
cqFLTQ	finn-b-CD2_BENIGN_LIVER	Benign neoplasm: Liver || id:finn-b-CD2_BENIGN_LIVER	genus.Coprococcus1.id.11301	MR Egger	12	1.15803	1.20487	0.359153		-1.20351	3.51957	3.18364	0.300138	33.7697	3.184 (0.3-33.77)
cqFLTQ	finn-b-CD2_BENIGN_LIVER	Benign neoplasm: Liver || id:finn-b-CD2_BENIGN_LIVER	genus.Coprococcus1.id.11301	Weighted median	12	0.102353	0.631701	0.871285		-1.13578	1.34049	1.10777	0.321171	3.8209	1.108 (0.321-3.821)
cqFLTQ	finn-b-CD2_BENIGN_LIVER	Benign neoplasm: Liver || id:finn-b-CD2_BENIGN_LIVER	genus.Coprococcus1.id.11301	Inverse variance weighted (fixed effects)	12	-0.0199914	0.478021	0.966641	0.983165	-0.956912	0.916929	0.980207	0.384077	2.5016	0.98 (0.384-2.502)
cqFLTQ	finn-b-CD2_BENIGN_LIVER	Benign neoplasm: Liver || id:finn-b-CD2_BENIGN_LIVER	genus.Coprococcus1.id.11301	Simple mode	12	0.130255	1.10331	0.90815		-2.03224	2.29274	1.13912	0.131042	9.90208	1.139 (0.131-9.902)
cqFLTQ	finn-b-CD2_BENIGN_LIVER	Benign neoplasm: Liver || id:finn-b-CD2_BENIGN_LIVER	genus.Coprococcus1.id.11301	Weighted mode	12	0.638015	1.03328	0.549497		-1.38722	2.66325	1.89272	0.249769	14.3428	1.893 (0.25-14.343)
E1ZDX3	finn-b-CD2_BENIGN_LIVER	Benign neoplasm: Liver || id:finn-b-CD2_BENIGN_LIVER	genus.Oxalobacter.id.2978	MR Egger	11	-1.03099	1.28889	0.444365		-3.55721	1.49523	0.356654	0.0285183	4.46038	0.357 (0.029-4.46)
E1ZDX3	finn-b-CD2_BENIGN_LIVER	Benign neoplasm: Liver || id:finn-b-CD2_BENIGN_LIVER	genus.Oxalobacter.id.2978	Weighted median	11	-0.291555	0.386972	0.451193		-1.05002	0.466909	0.747101	0.349931	1.59506	0.747 (0.35-1.595)
E1ZDX3	finn-b-CD2_BENIGN_LIVER	Benign neoplasm: Liver || id:finn-b-CD2_BENIGN_LIVER	genus.Oxalobacter.id.2978	Inverse variance weighted (fixed effects)	11	0.280778	0.274003	0.305493	0.910083	-0.256268	0.817823	1.32416	0.773934	2.26556	1.324 (0.774-2.266)
E1ZDX3	finn-b-CD2_BENIGN_LIVER	Benign neoplasm: Liver || id:finn-b-CD2_BENIGN_LIVER	genus.Oxalobacter.id.2978	Simple mode	11	-0.471802	0.771397	0.554438		-1.98374	1.04014	0.623877	0.137554	2.8296	0.624 (0.138-2.83)
E1ZDX3	finn-b-CD2_BENIGN_LIVER	Benign neoplasm: Liver || id:finn-b-CD2_BENIGN_LIVER	genus.Oxalobacter.id.2978	Weighted mode	11	-0.478445	0.759276	0.542737		-1.96663	1.00974	0.619746	0.139928	2.74487	0.62 (0.14-2.745)
e5mJnF	finn-b-CD2_BENIGN_LIVER	Benign neoplasm: Liver || id:finn-b-CD2_BENIGN_LIVER	genus.Dorea.id.1997	MR Egger	10	0.724018	1.66109	0.674454		-2.53172	3.97975	2.06271	0.0795223	53.5039	2.063 (0.08-53.504)
e5mJnF	finn-b-CD2_BENIGN_LIVER	Benign neoplasm: Liver || id:finn-b-CD2_BENIGN_LIVER	genus.Dorea.id.1997	Weighted median	10	-0.171568	0.789018	0.827862		-1.71804	1.37491	0.842343	0.179417	3.95471	0.842 (0.179-3.955)
e5mJnF	finn-b-CD2_BENIGN_LIVER	Benign neoplasm: Liver || id:finn-b-CD2_BENIGN_LIVER	genus.Dorea.id.1997	Inverse variance weighted (fixed effects)	10	-0.456576	0.596935	0.44435	0.910083	-1.62657	0.713416	0.633449	0.196603	2.04095	0.633 (0.197-2.041)
e5mJnF	finn-b-CD2_BENIGN_LIVER	Benign neoplasm: Liver || id:finn-b-CD2_BENIGN_LIVER	genus.Dorea.id.1997	Simple mode	10	0.0181175	1.13331	0.987594		-2.20317	2.23941	1.01828	0.110452	9.38779	1.018 (0.11-9.388)
e5mJnF	finn-b-CD2_BENIGN_LIVER	Benign neoplasm: Liver || id:finn-b-CD2_BENIGN_LIVER	genus.Dorea.id.1997	Weighted mode	10	-0.140393	1.03381	0.894967		-2.16666	1.88588	0.869016	0.114559	6.59213	0.869 (0.115-6.592)
ebP4zV	finn-b-CD2_BENIGN_LIVER	Benign neoplasm: Liver || id:finn-b-CD2_BENIGN_LIVER	genus.Ruminococcus1.id.11373	MR Egger	10	0.231502	1.35958	0.869022		-2.43328	2.89629	1.26049	0.0877482	18.1068	1.26 (0.088-18.107)
ebP4zV	finn-b-CD2_BENIGN_LIVER	Benign neoplasm: Liver || id:finn-b-CD2_BENIGN_LIVER	genus.Ruminococcus1.id.11373	Weighted median	10	0.0916012	0.739263	0.901387		-1.35735	1.54056	1.09593	0.257341	4.66719	1.096 (0.257-4.667)
ebP4zV	finn-b-CD2_BENIGN_LIVER	Benign neoplasm: Liver || id:finn-b-CD2_BENIGN_LIVER	genus.Ruminococcus1.id.11373	Inverse variance weighted (fixed effects)	10	-0.243261	0.509848	0.633274	0.910083	-1.24256	0.756042	0.784067	0.288643	2.12983	0.784 (0.289-2.13)
ebP4zV	finn-b-CD2_BENIGN_LIVER	Benign neoplasm: Liver || id:finn-b-CD2_BENIGN_LIVER	genus.Ruminococcus1.id.11373	Simple mode	10	0.418897	1.21756	0.738714		-1.96753	2.80532	1.52028	0.139802	16.5324	1.52 (0.14-16.532)
ebP4zV	finn-b-CD2_BENIGN_LIVER	Benign neoplasm: Liver || id:finn-b-CD2_BENIGN_LIVER	genus.Ruminococcus1.id.11373	Weighted mode	10	0.45376	1.07422	0.682639		-1.65171	2.55923	1.57422	0.191721	12.9259	1.574 (0.192-12.926)
FT7OrH	finn-b-CD2_BENIGN_LIVER	Benign neoplasm: Liver || id:finn-b-CD2_BENIGN_LIVER	genus.Actinomyces.id.423	MR Egger	7	0.0221164	1.09729	0.984699		-2.12857	2.1728	1.02236	0.119007	8.78287	1.022 (0.119-8.783)
FT7OrH	finn-b-CD2_BENIGN_LIVER	Benign neoplasm: Liver || id:finn-b-CD2_BENIGN_LIVER	genus.Actinomyces.id.423	Weighted median	7	-0.399526	0.567993	0.481806		-1.51279	0.71374	0.670638	0.220294	2.04161	0.671 (0.22-2.042)
FT7OrH	finn-b-CD2_BENIGN_LIVER	Benign neoplasm: Liver || id:finn-b-CD2_BENIGN_LIVER	genus.Actinomyces.id.423	Inverse variance weighted (fixed effects)	7	-0.386761	0.431737	0.370346	0.910083	-1.23297	0.459444	0.679253	0.291427	1.58319	0.679 (0.291-1.583)
FT7OrH	finn-b-CD2_BENIGN_LIVER	Benign neoplasm: Liver || id:finn-b-CD2_BENIGN_LIVER	genus.Actinomyces.id.423	Simple mode	7	-0.492419	0.811558	0.566247		-2.08307	1.09823	0.611146	0.124547	2.99887	0.611 (0.125-2.999)
FT7OrH	finn-b-CD2_BENIGN_LIVER	Benign neoplasm: Liver || id:finn-b-CD2_BENIGN_LIVER	genus.Actinomyces.id.423	Weighted mode	7	-0.462652	0.651246	0.504113		-1.73909	0.813791	0.629612	0.175679	2.25645	0.63 (0.176-2.256)
GNp2YQ	finn-b-CD2_BENIGN_LIVER	Benign neoplasm: Liver || id:finn-b-CD2_BENIGN_LIVER	genus..Ruminococcusgauvreauiigroup.id.11342	MR Egger	12	3.09264	1.89616	0.133943		-0.62384	6.80912	22.0351	0.535883	906.07	22.035 (0.536-906.07)
GNp2YQ	finn-b-CD2_BENIGN_LIVER	Benign neoplasm: Liver || id:finn-b-CD2_BENIGN_LIVER	genus..Ruminococcusgauvreauiigroup.id.11342	Weighted median	12	-0.0148537	0.663915	0.982151		-1.31613	1.28642	0.985256	0.268172	3.61981	0.985 (0.268-3.62)
GNp2YQ	finn-b-CD2_BENIGN_LIVER	Benign neoplasm: Liver || id:finn-b-CD2_BENIGN_LIVER	genus..Ruminococcusgauvreauiigroup.id.11342	Inverse variance weighted (fixed effects)	12	-0.163746	0.457111	0.72018	0.910083	-1.05968	0.732191	0.848958	0.346566	2.07963	0.849 (0.347-2.08)
GNp2YQ	finn-b-CD2_BENIGN_LIVER	Benign neoplasm: Liver || id:finn-b-CD2_BENIGN_LIVER	genus..Ruminococcusgauvreauiigroup.id.11342	Simple mode	12	0.116781	1.11619	0.918557		-2.07095	2.30451	1.12387	0.126066	10.0193	1.124 (0.126-10.019)
GNp2YQ	finn-b-CD2_BENIGN_LIVER	Benign neoplasm: Liver || id:finn-b-CD2_BENIGN_LIVER	genus..Ruminococcusgauvreauiigroup.id.11342	Weighted mode	12	0.276231	1.10181	0.806661		-1.88331	2.43577	1.31815	0.152086	11.4246	1.318 (0.152-11.425)
hUph1f	finn-b-CD2_BENIGN_LIVER	Benign neoplasm: Liver || id:finn-b-CD2_BENIGN_LIVER	genus.RikenellaceaeRC9gutgroup.id.11191	MR Egger	11	-1.22434	1.55954	0.452584		-4.28104	1.83236	0.29395	0.0138282	6.24859	0.294 (0.014-6.249)
hUph1f	finn-b-CD2_BENIGN_LIVER	Benign neoplasm: Liver || id:finn-b-CD2_BENIGN_LIVER	genus.RikenellaceaeRC9gutgroup.id.11191	Weighted median	11	-0.249173	0.336482	0.458983		-0.908677	0.410332	0.779445	0.403057	1.50732	0.779 (0.403-1.507)
hUph1f	finn-b-CD2_BENIGN_LIVER	Benign neoplasm: Liver || id:finn-b-CD2_BENIGN_LIVER	genus.RikenellaceaeRC9gutgroup.id.11191	Inverse variance weighted (fixed effects)	11	-0.129574	0.250215	0.604561	0.910083	-0.619996	0.360847	0.878469	0.537947	1.43454	0.878 (0.538-1.435)
hUph1f	finn-b-CD2_BENIGN_LIVER	Benign neoplasm: Liver || id:finn-b-CD2_BENIGN_LIVER	genus.RikenellaceaeRC9gutgroup.id.11191	Simple mode	11	-0.280851	0.498614	0.585663		-1.25814	0.696433	0.755141	0.284183	2.00658	0.755 (0.284-2.007)
hUph1f	finn-b-CD2_BENIGN_LIVER	Benign neoplasm: Liver || id:finn-b-CD2_BENIGN_LIVER	genus.RikenellaceaeRC9gutgroup.id.11191	Weighted mode	11	-0.264751	0.46531	0.581924		-1.17676	0.647257	0.767397	0.308276	1.91029	0.767 (0.308-1.91)
I2CEyx	finn-b-CD2_BENIGN_LIVER	Benign neoplasm: Liver || id:finn-b-CD2_BENIGN_LIVER	genus.Tyzzerella3.id.11335	MR Egger	13	0.253802	1.65308	0.880759		-2.98623	3.49384	1.28892	0.0504771	32.912	1.289 (0.05-32.912)
I2CEyx	finn-b-CD2_BENIGN_LIVER	Benign neoplasm: Liver || id:finn-b-CD2_BENIGN_LIVER	genus.Tyzzerella3.id.11335	Weighted median	13	-0.168157	0.38106	0.659004		-0.915036	0.578721	0.845221	0.400502	1.78376	0.845 (0.401-1.784)
I2CEyx	finn-b-CD2_BENIGN_LIVER	Benign neoplasm: Liver || id:finn-b-CD2_BENIGN_LIVER	genus.Tyzzerella3.id.11335	Inverse variance weighted (fixed effects)	13	-0.15463	0.288135	0.591503	0.910083	-0.719376	0.410115	0.856732	0.487056	1.50699	0.857 (0.487-1.507)
I2CEyx	finn-b-CD2_BENIGN_LIVER	Benign neoplasm: Liver || id:finn-b-CD2_BENIGN_LIVER	genus.Tyzzerella3.id.11335	Simple mode	13	-0.208123	0.665801	0.759958		-1.51309	1.09685	0.812107	0.220228	2.99471	0.812 (0.22-2.995)
I2CEyx	finn-b-CD2_BENIGN_LIVER	Benign neoplasm: Liver || id:finn-b-CD2_BENIGN_LIVER	genus.Tyzzerella3.id.11335	Weighted mode	13	-0.138346	0.56258	0.809905		-1.241	0.964312	0.870798	0.289094	2.62298	0.871 (0.289-2.623)
I5XXsr	finn-b-CD2_BENIGN_LIVER	Benign neoplasm: Liver || id:finn-b-CD2_BENIGN_LIVER	genus.Prevotella9.id.11183	MR Egger	15	-1.08765	1.16641	0.368088		-3.37382	1.19852	0.337008	0.0342586	3.31521	0.337 (0.034-3.315)
I5XXsr	finn-b-CD2_BENIGN_LIVER	Benign neoplasm: Liver || id:finn-b-CD2_BENIGN_LIVER	genus.Prevotella9.id.11183	Weighted median	15	-0.800617	0.487396	0.100457		-1.75591	0.154679	0.449052	0.172749	1.16728	0.449 (0.173-1.167)
I5XXsr	finn-b-CD2_BENIGN_LIVER	Benign neoplasm: Liver || id:finn-b-CD2_BENIGN_LIVER	genus.Prevotella9.id.11183	Inverse variance weighted (fixed effects)	15	-0.948403	0.335033	0.00464346	0.276286	-1.60507	-0.29174	0.387359	0.200876	0.746963	0.387 (0.201-0.747)
I5XXsr	finn-b-CD2_BENIGN_LIVER	Benign neoplasm: Liver || id:finn-b-CD2_BENIGN_LIVER	genus.Prevotella9.id.11183	Simple mode	15	-0.549793	0.769206	0.48651		-2.05744	0.957851	0.577069	0.127781	2.60609	0.577 (0.128-2.606)
I5XXsr	finn-b-CD2_BENIGN_LIVER	Benign neoplasm: Liver || id:finn-b-CD2_BENIGN_LIVER	genus.Prevotella9.id.11183	Weighted mode	15	-0.82869	0.650136	0.223186		-2.10296	0.445577	0.436621	0.122095	1.56139	0.437 (0.122-1.561)
iAhkfC	finn-b-CD2_BENIGN_LIVER	Benign neoplasm: Liver || id:finn-b-CD2_BENIGN_LIVER	genus.Erysipelatoclostridium.id.11381	MR Egger	15	-1.17533	1.37921	0.40954		-3.87859	1.52792	0.308716	0.02068	4.60859	0.309 (0.021-4.609)
iAhkfC	finn-b-CD2_BENIGN_LIVER	Benign neoplasm: Liver || id:finn-b-CD2_BENIGN_LIVER	genus.Erysipelatoclostridium.id.11381	Weighted median	15	-0.146277	0.46064	0.750825		-1.04913	0.756578	0.863918	0.350241	2.13097	0.864 (0.35-2.131)
iAhkfC	finn-b-CD2_BENIGN_LIVER	Benign neoplasm: Liver || id:finn-b-CD2_BENIGN_LIVER	genus.Erysipelatoclostridium.id.11381	Inverse variance weighted (fixed effects)	15	-0.0723682	0.352215	0.837208	0.939885	-0.76271	0.617974	0.930188	0.466401	1.85517	0.93 (0.466-1.855)
iAhkfC	finn-b-CD2_BENIGN_LIVER	Benign neoplasm: Liver || id:finn-b-CD2_BENIGN_LIVER	genus.Erysipelatoclostridium.id.11381	Simple mode	15	-0.638586	0.789448	0.432105		-2.1859	0.908733	0.528039	0.112376	2.48118	0.528 (0.112-2.481)
iAhkfC	finn-b-CD2_BENIGN_LIVER	Benign neoplasm: Liver || id:finn-b-CD2_BENIGN_LIVER	genus.Erysipelatoclostridium.id.11381	Weighted mode	15	-0.532378	0.795436	0.514197		-2.09143	1.02668	0.587207	0.12351	2.79177	0.587 (0.124-2.792)
iMGTCD	finn-b-CD2_BENIGN_LIVER	Benign neoplasm: Liver || id:finn-b-CD2_BENIGN_LIVER	genus.Ruminiclostridium5.id.11355	MR Egger	11	-2.33815	2.31012	0.337911		-6.86599	2.1897	0.0965063	0.00104265	8.9325	0.097 (0.001-8.932)
iMGTCD	finn-b-CD2_BENIGN_LIVER	Benign neoplasm: Liver || id:finn-b-CD2_BENIGN_LIVER	genus.Ruminiclostridium5.id.11355	Weighted median	11	0.187499	0.754898	0.803843		-1.2921	1.6671	1.20623	0.274693	5.29678	1.206 (0.275-5.297)
iMGTCD	finn-b-CD2_BENIGN_LIVER	Benign neoplasm: Liver || id:finn-b-CD2_BENIGN_LIVER	genus.Ruminiclostridium5.id.11355	Inverse variance weighted (fixed effects)	11	0.199389	0.552797	0.71833	0.910083	-0.884093	1.28287	1.22066	0.413089	3.60698	1.221 (0.413-3.607)
iMGTCD	finn-b-CD2_BENIGN_LIVER	Benign neoplasm: Liver || id:finn-b-CD2_BENIGN_LIVER	genus.Ruminiclostridium5.id.11355	Simple mode	11	-0.454147	1.255	0.724979		-2.91395	2.00566	0.634989	0.054261	7.43097	0.635 (0.054-7.431)
iMGTCD	finn-b-CD2_BENIGN_LIVER	Benign neoplasm: Liver || id:finn-b-CD2_BENIGN_LIVER	genus.Ruminiclostridium5.id.11355	Weighted mode	11	-0.390445	1.21159	0.753892		-2.76515	1.98426	0.676755	0.0629665	7.27367	0.677 (0.063-7.274)
iwPbIH	finn-b-CD2_BENIGN_LIVER	Benign neoplasm: Liver || id:finn-b-CD2_BENIGN_LIVER	genus.Ruminiclostridium6.id.11356	MR Egger	15	-2.00661	1.21773	0.123331		-4.39336	0.380132	0.134443	0.0123592	1.46248	0.134 (0.012-1.462)
iwPbIH	finn-b-CD2_BENIGN_LIVER	Benign neoplasm: Liver || id:finn-b-CD2_BENIGN_LIVER	genus.Ruminiclostridium6.id.11356	Weighted median	15	-0.134679	0.636141	0.832332		-1.38151	1.11216	0.873997	0.251198	3.04091	0.874 (0.251-3.041)
iwPbIH	finn-b-CD2_BENIGN_LIVER	Benign neoplasm: Liver || id:finn-b-CD2_BENIGN_LIVER	genus.Ruminiclostridium6.id.11356	Inverse variance weighted (fixed effects)	15	-0.725533	0.426714	0.0890781	0.910083	-1.56189	0.110826	0.484066	0.209739	1.1172	0.484 (0.21-1.117)
iwPbIH	finn-b-CD2_BENIGN_LIVER	Benign neoplasm: Liver || id:finn-b-CD2_BENIGN_LIVER	genus.Ruminiclostridium6.id.11356	Simple mode	15	-0.0474638	1.20932	0.969247		-2.41774	2.32281	0.953645	0.0891229	10.2043	0.954 (0.089-10.204)
iwPbIH	finn-b-CD2_BENIGN_LIVER	Benign neoplasm: Liver || id:finn-b-CD2_BENIGN_LIVER	genus.Ruminiclostridium6.id.11356	Weighted mode	15	0.299245	1.19171	0.80538		-2.0365	2.63499	1.34884	0.130484	13.9432	1.349 (0.13-13.943)
j4g0ZV	finn-b-CD2_BENIGN_LIVER	Benign neoplasm: Liver || id:finn-b-CD2_BENIGN_LIVER	genus.CandidatusSoleaferrea.id.11350	MR Egger	10	-0.625332	5.11307	0.905677		-10.6469	9.39628	0.535084	2.37734e-05	12043.5	0.535 (0-12043.5)
j4g0ZV	finn-b-CD2_BENIGN_LIVER	Benign neoplasm: Liver || id:finn-b-CD2_BENIGN_LIVER	genus.CandidatusSoleaferrea.id.11350	Weighted median	10	-0.758973	0.484636	0.117333		-1.70886	0.190914	0.468147	0.181072	1.21036	0.468 (0.181-1.21)
j4g0ZV	finn-b-CD2_BENIGN_LIVER	Benign neoplasm: Liver || id:finn-b-CD2_BENIGN_LIVER	genus.CandidatusSoleaferrea.id.11350	Inverse variance weighted (fixed effects)	10	-0.226394	0.349395	0.517011	0.910083	-0.911209	0.458421	0.797404	0.402038	1.58157	0.797 (0.402-1.582)
j4g0ZV	finn-b-CD2_BENIGN_LIVER	Benign neoplasm: Liver || id:finn-b-CD2_BENIGN_LIVER	genus.CandidatusSoleaferrea.id.11350	Simple mode	10	-1.25211	0.977663	0.232309		-3.16833	0.664106	0.2859	0.0420737	1.94275	0.286 (0.042-1.943)
j4g0ZV	finn-b-CD2_BENIGN_LIVER	Benign neoplasm: Liver || id:finn-b-CD2_BENIGN_LIVER	genus.CandidatusSoleaferrea.id.11350	Weighted mode	10	-1.21716	0.912209	0.21488		-3.00509	0.570769	0.296069	0.0495342	1.76963	0.296 (0.05-1.77)
j87dXS	finn-b-CD2_BENIGN_LIVER	Benign neoplasm: Liver || id:finn-b-CD2_BENIGN_LIVER	genus.Eisenbergiella.id.11304	MR Egger	11	6.26015	2.35442	0.0260933		1.64548	10.8748	523.297	5.18348	52829.2	523.297 (5.183-52829.203)
j87dXS	finn-b-CD2_BENIGN_LIVER	Benign neoplasm: Liver || id:finn-b-CD2_BENIGN_LIVER	genus.Eisenbergiella.id.11304	Weighted median	11	-0.740756	0.4333	0.0873456		-1.59002	0.108512	0.476754	0.203921	1.11462	0.477 (0.204-1.115)
j87dXS	finn-b-CD2_BENIGN_LIVER	Benign neoplasm: Liver || id:finn-b-CD2_BENIGN_LIVER	genus.Eisenbergiella.id.11304	Inverse variance weighted (fixed effects)	11	-0.267131	0.318036	0.400942	0.910083	-0.890481	0.356219	0.765573	0.410458	1.42792	0.766 (0.41-1.428)
j87dXS	finn-b-CD2_BENIGN_LIVER	Benign neoplasm: Liver || id:finn-b-CD2_BENIGN_LIVER	genus.Eisenbergiella.id.11304	Simple mode	11	-0.932985	0.746005	0.239536		-2.39516	0.529185	0.393378	0.0911585	1.69755	0.393 (0.091-1.698)
j87dXS	finn-b-CD2_BENIGN_LIVER	Benign neoplasm: Liver || id:finn-b-CD2_BENIGN_LIVER	genus.Eisenbergiella.id.11304	Weighted mode	11	-0.90766	0.728619	0.241261		-2.33575	0.520434	0.403467	0.0967376	1.68276	0.403 (0.097-1.683)
JHChB7	finn-b-CD2_BENIGN_LIVER	Benign neoplasm: Liver || id:finn-b-CD2_BENIGN_LIVER	genus.Adlercreutzia.id.812	MR Egger	8	2.93107	3.16288	0.389831		-3.26816	9.13031	18.7477	0.0380763	9230.88	18.748 (0.038-9230.875)
JHChB7	finn-b-CD2_BENIGN_LIVER	Benign neoplasm: Liver || id:finn-b-CD2_BENIGN_LIVER	genus.Adlercreutzia.id.812	Weighted median	8	1.03569	0.745621	0.164825		-0.425731	2.4971	2.81704	0.653292	12.1473	2.817 (0.653-12.147)
JHChB7	finn-b-CD2_BENIGN_LIVER	Benign neoplasm: Liver || id:finn-b-CD2_BENIGN_LIVER	genus.Adlercreutzia.id.812	Inverse variance weighted (multiplicative random effects)	8	0.714822	0.681575	0.294279	0.910083	-0.621064	2.05071	2.04382	0.537372	7.77341	2.044 (0.537-7.773)
JHChB7	finn-b-CD2_BENIGN_LIVER	Benign neoplasm: Liver || id:finn-b-CD2_BENIGN_LIVER	genus.Adlercreutzia.id.812	Simple mode	8	1.81435	1.29375	0.203556		-0.721407	4.35011	6.1371	0.486068	77.4872	6.137 (0.486-77.487)
JHChB7	finn-b-CD2_BENIGN_LIVER	Benign neoplasm: Liver || id:finn-b-CD2_BENIGN_LIVER	genus.Adlercreutzia.id.812	Weighted mode	8	1.81435	1.26686	0.1952		-0.6687	4.29741	6.1371	0.512374	73.5088	6.137 (0.512-73.509)
jJC3Fm	finn-b-CD2_BENIGN_LIVER	Benign neoplasm: Liver || id:finn-b-CD2_BENIGN_LIVER	genus.Enterorhabdus.id.820	MR Egger	6	-1.08866	1.33035	0.459118		-3.69615	1.51883	0.336667	0.0248189	4.56686	0.337 (0.025-4.567)
jJC3Fm	finn-b-CD2_BENIGN_LIVER	Benign neoplasm: Liver || id:finn-b-CD2_BENIGN_LIVER	genus.Enterorhabdus.id.820	Weighted median	6	-0.950438	0.663622	0.152087		-2.25114	0.350261	0.386572	0.10528	1.41944	0.387 (0.105-1.419)
jJC3Fm	finn-b-CD2_BENIGN_LIVER	Benign neoplasm: Liver || id:finn-b-CD2_BENIGN_LIVER	genus.Enterorhabdus.id.820	Inverse variance weighted (fixed effects)	6	-1.35446	0.504922	0.00730697	0.289843	-2.34411	-0.364817	0.258086	0.0959324	0.694324	0.258 (0.096-0.694)
jJC3Fm	finn-b-CD2_BENIGN_LIVER	Benign neoplasm: Liver || id:finn-b-CD2_BENIGN_LIVER	genus.Enterorhabdus.id.820	Simple mode	6	-0.917425	0.886748	0.34828		-2.65545	0.820601	0.399547	0.0702672	2.27186	0.4 (0.07-2.272)
jJC3Fm	finn-b-CD2_BENIGN_LIVER	Benign neoplasm: Liver || id:finn-b-CD2_BENIGN_LIVER	genus.Enterorhabdus.id.820	Weighted mode	6	-0.874637	0.874718	0.363258		-2.58909	0.839811	0.417013	0.0750887	2.31593	0.417 (0.075-2.316)
jUcEpg	finn-b-CD2_BENIGN_LIVER	Benign neoplasm: Liver || id:finn-b-CD2_BENIGN_LIVER	genus.Butyricimonas.id.945	MR Egger	13	-0.0274445	1.5739	0.9864		-3.11228	3.05739	0.972929	0.0444994	21.272	0.973 (0.044-21.272)
jUcEpg	finn-b-CD2_BENIGN_LIVER	Benign neoplasm: Liver || id:finn-b-CD2_BENIGN_LIVER	genus.Butyricimonas.id.945	Weighted median	13	0.484534	0.553643	0.381479		-0.600606	1.56967	1.62342	0.548479	4.80508	1.623 (0.548-4.805)
jUcEpg	finn-b-CD2_BENIGN_LIVER	Benign neoplasm: Liver || id:finn-b-CD2_BENIGN_LIVER	genus.Butyricimonas.id.945	Inverse variance weighted (fixed effects)	13	0.266664	0.429598	0.534778	0.910083	-0.575349	1.10868	1.3056	0.562508	3.03035	1.306 (0.563-3.03)
jUcEpg	finn-b-CD2_BENIGN_LIVER	Benign neoplasm: Liver || id:finn-b-CD2_BENIGN_LIVER	genus.Butyricimonas.id.945	Simple mode	13	0.501057	0.869541	0.575107		-1.20324	2.20536	1.65047	0.300219	9.07349	1.65 (0.3-9.073)
jUcEpg	finn-b-CD2_BENIGN_LIVER	Benign neoplasm: Liver || id:finn-b-CD2_BENIGN_LIVER	genus.Butyricimonas.id.945	Weighted mode	13	0.544425	0.825626	0.522087		-1.0738	2.16265	1.72362	0.341707	8.69415	1.724 (0.342-8.694)
kjA5PB	finn-b-CD2_BENIGN_LIVER	Benign neoplasm: Liver || id:finn-b-CD2_BENIGN_LIVER	genus.RuminococcaceaeUCG010.id.11367	MR Egger	6	-1.11284	1.64966	0.536917		-4.34617	2.12048	0.328624	0.0129564	8.33516	0.329 (0.013-8.335)
kjA5PB	finn-b-CD2_BENIGN_LIVER	Benign neoplasm: Liver || id:finn-b-CD2_BENIGN_LIVER	genus.RuminococcaceaeUCG010.id.11367	Weighted median	6	-0.781962	0.812895	0.336076		-2.37524	0.811313	0.457508	0.0929924	2.25086	0.458 (0.093-2.251)
kjA5PB	finn-b-CD2_BENIGN_LIVER	Benign neoplasm: Liver || id:finn-b-CD2_BENIGN_LIVER	genus.RuminococcaceaeUCG010.id.11367	Inverse variance weighted (fixed effects)	6	-0.611637	0.596914	0.305521	0.910083	-1.78159	0.558314	0.542462	0.168371	1.74772	0.542 (0.168-1.748)
kjA5PB	finn-b-CD2_BENIGN_LIVER	Benign neoplasm: Liver || id:finn-b-CD2_BENIGN_LIVER	genus.RuminococcaceaeUCG010.id.11367	Simple mode	6	-1.00174	1.21598	0.447546		-3.38506	1.38158	0.367241	0.0338756	3.9812	0.367 (0.034-3.981)
kjA5PB	finn-b-CD2_BENIGN_LIVER	Benign neoplasm: Liver || id:finn-b-CD2_BENIGN_LIVER	genus.RuminococcaceaeUCG010.id.11367	Weighted mode	6	-0.947594	1.03685	0.402681		-2.97982	1.08463	0.387672	0.0508019	2.95836	0.388 (0.051-2.958)
LCZ8yH	finn-b-CD2_BENIGN_LIVER	Benign neoplasm: Liver || id:finn-b-CD2_BENIGN_LIVER	genus.Prevotella7.id.11182	MR Egger	11	-1.15036	1.50763	0.464977		-4.10532	1.8046	0.316522	0.0164848	6.07751	0.317 (0.016-6.078)
LCZ8yH	finn-b-CD2_BENIGN_LIVER	Benign neoplasm: Liver || id:finn-b-CD2_BENIGN_LIVER	genus.Prevotella7.id.11182	Weighted median	11	-0.245757	0.349036	0.481369		-0.929866	0.438353	0.782112	0.394606	1.55015	0.782 (0.395-1.55)
LCZ8yH	finn-b-CD2_BENIGN_LIVER	Benign neoplasm: Liver || id:finn-b-CD2_BENIGN_LIVER	genus.Prevotella7.id.11182	Inverse variance weighted (fixed effects)	11	-0.0994014	0.260167	0.702411	0.910083	-0.609329	0.410526	0.905379	0.543716	1.50761	0.905 (0.544-1.508)
LCZ8yH	finn-b-CD2_BENIGN_LIVER	Benign neoplasm: Liver || id:finn-b-CD2_BENIGN_LIVER	genus.Prevotella7.id.11182	Simple mode	11	-0.511605	0.559607	0.382115		-1.60844	0.585225	0.599532	0.200201	1.79539	0.6 (0.2-1.795)
LCZ8yH	finn-b-CD2_BENIGN_LIVER	Benign neoplasm: Liver || id:finn-b-CD2_BENIGN_LIVER	genus.Prevotella7.id.11182	Weighted mode	11	-0.497757	0.551094	0.387651		-1.5779	0.582388	0.607893	0.206408	1.79031	0.608 (0.206-1.79)
lJcL8y	finn-b-CD2_BENIGN_LIVER	Benign neoplasm: Liver || id:finn-b-CD2_BENIGN_LIVER	genus.RuminococcaceaeUCG003.id.11361	MR Egger	12	0.345619	1.48675	0.820865		-2.56841	3.25965	1.41286	0.0766573	26.0404	1.413 (0.077-26.04)
lJcL8y	finn-b-CD2_BENIGN_LIVER	Benign neoplasm: Liver || id:finn-b-CD2_BENIGN_LIVER	genus.RuminococcaceaeUCG003.id.11361	Weighted median	12	0.219942	0.613056	0.719772		-0.981647	1.42153	1.246	0.374693	4.14346	1.246 (0.375-4.143)
lJcL8y	finn-b-CD2_BENIGN_LIVER	Benign neoplasm: Liver || id:finn-b-CD2_BENIGN_LIVER	genus.RuminococcaceaeUCG003.id.11361	Inverse variance weighted (fixed effects)	12	0.259242	0.454214	0.56817	0.910083	-0.631018	1.1495	1.29595	0.53205	3.15662	1.296 (0.532-3.157)
lJcL8y	finn-b-CD2_BENIGN_LIVER	Benign neoplasm: Liver || id:finn-b-CD2_BENIGN_LIVER	genus.RuminococcaceaeUCG003.id.11361	Simple mode	12	0.364219	0.955567	0.710347		-1.50869	2.23713	1.43939	0.221199	9.36641	1.439 (0.221-9.366)
lJcL8y	finn-b-CD2_BENIGN_LIVER	Benign neoplasm: Liver || id:finn-b-CD2_BENIGN_LIVER	genus.RuminococcaceaeUCG003.id.11361	Weighted mode	12	0.0117852	0.963392	0.990459		-1.87646	1.90003	1.01185	0.153131	6.68612	1.012 (0.153-6.686)
LKYg6S	finn-b-CD2_BENIGN_LIVER	Benign neoplasm: Liver || id:finn-b-CD2_BENIGN_LIVER	genus.Terrisporobacter.id.11348	MR Egger	5	-1.51434	1.62998	0.42139		-4.7091	1.68042	0.219953	0.0090129	5.3678	0.22 (0.009-5.368)
LKYg6S	finn-b-CD2_BENIGN_LIVER	Benign neoplasm: Liver || id:finn-b-CD2_BENIGN_LIVER	genus.Terrisporobacter.id.11348	Weighted median	5	0.0789614	0.69487	0.909527		-1.28298	1.44091	1.08216	0.277209	4.22453	1.082 (0.277-4.225)
LKYg6S	finn-b-CD2_BENIGN_LIVER	Benign neoplasm: Liver || id:finn-b-CD2_BENIGN_LIVER	genus.Terrisporobacter.id.11348	Inverse variance weighted (fixed effects)	5	-0.158733	0.5352	0.766783	0.926857	-1.20772	0.890259	0.853224	0.298877	2.43576	0.853 (0.299-2.436)
LKYg6S	finn-b-CD2_BENIGN_LIVER	Benign neoplasm: Liver || id:finn-b-CD2_BENIGN_LIVER	genus.Terrisporobacter.id.11348	Simple mode	5	0.353165	0.985778	0.738255		-1.57896	2.28529	1.42357	0.20619	9.82853	1.424 (0.206-9.829)
LKYg6S	finn-b-CD2_BENIGN_LIVER	Benign neoplasm: Liver || id:finn-b-CD2_BENIGN_LIVER	genus.Terrisporobacter.id.11348	Weighted mode	5	0.24616	0.994728	0.816732		-1.70351	2.19583	1.2791	0.182044	8.98742	1.279 (0.182-8.987)
MpL626	finn-b-CD2_BENIGN_LIVER	Benign neoplasm: Liver || id:finn-b-CD2_BENIGN_LIVER	genus.Lachnoclostridium.id.11308	MR Egger	13	-0.615255	1.71463	0.726516		-3.97592	2.74541	0.540503	0.0187619	15.5711	0.541 (0.019-15.571)
MpL626	finn-b-CD2_BENIGN_LIVER	Benign neoplasm: Liver || id:finn-b-CD2_BENIGN_LIVER	genus.Lachnoclostridium.id.11308	Weighted median	13	-0.236339	0.678621	0.727642		-1.56644	1.09376	0.789513	0.208788	2.98547	0.79 (0.209-2.985)
MpL626	finn-b-CD2_BENIGN_LIVER	Benign neoplasm: Liver || id:finn-b-CD2_BENIGN_LIVER	genus.Lachnoclostridium.id.11308	Inverse variance weighted (fixed effects)	13	-0.256375	0.504613	0.61141	0.910083	-1.24542	0.732667	0.773852	0.287821	2.08062	0.774 (0.288-2.081)
MpL626	finn-b-CD2_BENIGN_LIVER	Benign neoplasm: Liver || id:finn-b-CD2_BENIGN_LIVER	genus.Lachnoclostridium.id.11308	Simple mode	13	0.713693	1.11502	0.534158		-1.47176	2.89914	2.04152	0.229522	18.1586	2.042 (0.23-18.159)
MpL626	finn-b-CD2_BENIGN_LIVER	Benign neoplasm: Liver || id:finn-b-CD2_BENIGN_LIVER	genus.Lachnoclostridium.id.11308	Weighted mode	13	-1.20232	1.17137	0.324938		-3.4982	1.09356	0.300496	0.0302517	2.98488	0.3 (0.03-2.985)
mz9jd0	finn-b-CD2_BENIGN_LIVER	Benign neoplasm: Liver || id:finn-b-CD2_BENIGN_LIVER	genus.Barnesiella.id.944	MR Egger	13	0.56124	1.88996	0.77203		-3.14307	4.26555	1.75284	0.0431499	71.2044	1.753 (0.043-71.204)
mz9jd0	finn-b-CD2_BENIGN_LIVER	Benign neoplasm: Liver || id:finn-b-CD2_BENIGN_LIVER	genus.Barnesiella.id.944	Weighted median	13	0.267832	0.581474	0.64508		-0.871858	1.40752	1.30713	0.418174	4.08581	1.307 (0.418-4.086)
mz9jd0	finn-b-CD2_BENIGN_LIVER	Benign neoplasm: Liver || id:finn-b-CD2_BENIGN_LIVER	genus.Barnesiella.id.944	Inverse variance weighted (fixed effects)	13	0.45874	0.464781	0.323642	0.910083	-0.452231	1.36971	1.58208	0.636207	3.93421	1.582 (0.636-3.934)
mz9jd0	finn-b-CD2_BENIGN_LIVER	Benign neoplasm: Liver || id:finn-b-CD2_BENIGN_LIVER	genus.Barnesiella.id.944	Simple mode	13	0.172179	1.10067	0.878295		-1.98514	2.3295	1.18789	0.137361	10.2728	1.188 (0.137-10.273)
mz9jd0	finn-b-CD2_BENIGN_LIVER	Benign neoplasm: Liver || id:finn-b-CD2_BENIGN_LIVER	genus.Barnesiella.id.944	Weighted mode	13	0.0850873	1.03851	0.936051		-1.95038	2.12056	1.08881	0.142219	8.33579	1.089 (0.142-8.336)
nIesEv	finn-b-CD2_BENIGN_LIVER	Benign neoplasm: Liver || id:finn-b-CD2_BENIGN_LIVER	genus.Peptococcus.id.2037	MR Egger	12	1.5857	1.22613	0.224998		-0.817511	3.98891	4.88271	0.441529	53.996	4.883 (0.442-53.996)
nIesEv	finn-b-CD2_BENIGN_LIVER	Benign neoplasm: Liver || id:finn-b-CD2_BENIGN_LIVER	genus.Peptococcus.id.2037	Weighted median	12	0.101095	0.41539	0.807716		-0.713068	0.915258	1.10638	0.490138	2.49742	1.106 (0.49-2.497)
nIesEv	finn-b-CD2_BENIGN_LIVER	Benign neoplasm: Liver || id:finn-b-CD2_BENIGN_LIVER	genus.Peptococcus.id.2037	Inverse variance weighted (fixed effects)	12	0.387365	0.291498	0.183889	0.910083	-0.183971	0.958701	1.47309	0.83196	2.60831	1.473 (0.832-2.608)
nIesEv	finn-b-CD2_BENIGN_LIVER	Benign neoplasm: Liver || id:finn-b-CD2_BENIGN_LIVER	genus.Peptococcus.id.2037	Simple mode	12	-0.195166	0.626557	0.761253		-1.42322	1.03289	0.822698	0.240938	2.80916	0.823 (0.241-2.809)
nIesEv	finn-b-CD2_BENIGN_LIVER	Benign neoplasm: Liver || id:finn-b-CD2_BENIGN_LIVER	genus.Peptococcus.id.2037	Weighted mode	12	-0.109299	0.573027	0.852204		-1.23243	1.01383	0.896462	0.291583	2.75615	0.896 (0.292-2.756)
nnD7ru	finn-b-CD2_BENIGN_LIVER	Benign neoplasm: Liver || id:finn-b-CD2_BENIGN_LIVER	genus..Eubacteriumoxidoreducensgroup.id.11339	MR Egger	5	-2.05074	1.72004	0.318869		-5.42202	1.32054	0.128639	0.0044182	3.74544	0.129 (0.004-3.745)
nnD7ru	finn-b-CD2_BENIGN_LIVER	Benign neoplasm: Liver || id:finn-b-CD2_BENIGN_LIVER	genus..Eubacteriumoxidoreducensgroup.id.11339	Weighted median	5	-0.212545	0.589448	0.718411		-1.36786	0.942773	0.808524	0.25465	2.56709	0.809 (0.255-2.567)
nnD7ru	finn-b-CD2_BENIGN_LIVER	Benign neoplasm: Liver || id:finn-b-CD2_BENIGN_LIVER	genus..Eubacteriumoxidoreducensgroup.id.11339	Inverse variance weighted (fixed effects)	5	-0.391539	0.459974	0.394647	0.910083	-1.29309	0.510009	0.676016	0.274422	1.66531	0.676 (0.274-1.665)
nnD7ru	finn-b-CD2_BENIGN_LIVER	Benign neoplasm: Liver || id:finn-b-CD2_BENIGN_LIVER	genus..Eubacteriumoxidoreducensgroup.id.11339	Simple mode	5	0.0258671	0.824246	0.976468		-1.58965	1.64139	1.0262	0.203996	5.16233	1.026 (0.204-5.162)
nnD7ru	finn-b-CD2_BENIGN_LIVER	Benign neoplasm: Liver || id:finn-b-CD2_BENIGN_LIVER	genus..Eubacteriumoxidoreducensgroup.id.11339	Weighted mode	5	0.0258671	0.732311	0.973515		-1.40946	1.4612	1.0262	0.244275	4.31111	1.026 (0.244-4.311)
NqdTjG	finn-b-CD2_BENIGN_LIVER	Benign neoplasm: Liver || id:finn-b-CD2_BENIGN_LIVER	genus.FamilyXIIIAD3011group.id.11293	MR Egger	13	1.78491	2.21364	0.437143		-2.55383	6.12365	5.95903	0.0777831	456.526	5.959 (0.078-456.526)
NqdTjG	finn-b-CD2_BENIGN_LIVER	Benign neoplasm: Liver || id:finn-b-CD2_BENIGN_LIVER	genus.FamilyXIIIAD3011group.id.11293	Weighted median	13	0.0414069	0.604437	0.945384		-1.14329	1.2261	1.04228	0.318769	3.40792	1.042 (0.319-3.408)
NqdTjG	finn-b-CD2_BENIGN_LIVER	Benign neoplasm: Liver || id:finn-b-CD2_BENIGN_LIVER	genus.FamilyXIIIAD3011group.id.11293	Inverse variance weighted (fixed effects)	13	0.108768	0.467558	0.81605	0.939885	-0.807646	1.02518	1.1149	0.445906	2.7876	1.115 (0.446-2.788)
NqdTjG	finn-b-CD2_BENIGN_LIVER	Benign neoplasm: Liver || id:finn-b-CD2_BENIGN_LIVER	genus.FamilyXIIIAD3011group.id.11293	Simple mode	13	-0.871386	1.06042	0.427251		-2.9498	1.20703	0.418371	0.05235	3.34354	0.418 (0.052-3.344)
NqdTjG	finn-b-CD2_BENIGN_LIVER	Benign neoplasm: Liver || id:finn-b-CD2_BENIGN_LIVER	genus.FamilyXIIIAD3011group.id.11293	Weighted mode	13	0.730148	0.991907	0.47581		-1.21399	2.67429	2.07539	0.29701	14.502	2.075 (0.297-14.502)
OhSZ6N	finn-b-CD2_BENIGN_LIVER	Benign neoplasm: Liver || id:finn-b-CD2_BENIGN_LIVER	genus.RuminococcaceaeUCG002.id.11360	MR Egger	22	-0.579375	1.02567	0.578442		-2.5897	1.43095	0.560248	0.0750427	4.18266	0.56 (0.075-4.183)
OhSZ6N	finn-b-CD2_BENIGN_LIVER	Benign neoplasm: Liver || id:finn-b-CD2_BENIGN_LIVER	genus.RuminococcaceaeUCG002.id.11360	Weighted median	22	0.0660977	0.515105	0.897897		-0.943507	1.0757	1.06833	0.38926	2.93205	1.068 (0.389-2.932)
OhSZ6N	finn-b-CD2_BENIGN_LIVER	Benign neoplasm: Liver || id:finn-b-CD2_BENIGN_LIVER	genus.RuminococcaceaeUCG002.id.11360	Inverse variance weighted (fixed effects)	22	0.13678	0.353868	0.699104	0.910083	-0.5568	0.830361	1.14658	0.57304	2.29415	1.147 (0.573-2.294)
OhSZ6N	finn-b-CD2_BENIGN_LIVER	Benign neoplasm: Liver || id:finn-b-CD2_BENIGN_LIVER	genus.RuminococcaceaeUCG002.id.11360	Simple mode	22	0.704589	1.05415	0.511161		-1.36154	2.77072	2.02301	0.256266	15.9701	2.023 (0.256-15.97)
OhSZ6N	finn-b-CD2_BENIGN_LIVER	Benign neoplasm: Liver || id:finn-b-CD2_BENIGN_LIVER	genus.RuminococcaceaeUCG002.id.11360	Weighted mode	22	-0.577393	0.77213	0.462878		-2.09077	0.935982	0.56136	0.123592	2.54972	0.561 (0.124-2.55)
olDlSu	finn-b-CD2_BENIGN_LIVER	Benign neoplasm: Liver || id:finn-b-CD2_BENIGN_LIVER	genus..Eubacteriumnodatumgroup.id.11297	MR Egger	11	-1.39068	1.15801	0.260431		-3.66038	0.879014	0.248906	0.0257229	2.40852	0.249 (0.026-2.409)
olDlSu	finn-b-CD2_BENIGN_LIVER	Benign neoplasm: Liver || id:finn-b-CD2_BENIGN_LIVER	genus..Eubacteriumnodatumgroup.id.11297	Weighted median	11	-0.347964	0.34124	0.307868		-1.01679	0.320866	0.706124	0.361753	1.37832	0.706 (0.362-1.378)
olDlSu	finn-b-CD2_BENIGN_LIVER	Benign neoplasm: Liver || id:finn-b-CD2_BENIGN_LIVER	genus..Eubacteriumnodatumgroup.id.11297	Inverse variance weighted (fixed effects)	11	-0.144847	0.250634	0.563316	0.910083	-0.636091	0.346396	0.865154	0.529358	1.41396	0.865 (0.529-1.414)
olDlSu	finn-b-CD2_BENIGN_LIVER	Benign neoplasm: Liver || id:finn-b-CD2_BENIGN_LIVER	genus..Eubacteriumnodatumgroup.id.11297	Simple mode	11	-0.578504	0.496513	0.271006		-1.55167	0.394663	0.560737	0.211894	1.48388	0.561 (0.212-1.484)
olDlSu	finn-b-CD2_BENIGN_LIVER	Benign neoplasm: Liver || id:finn-b-CD2_BENIGN_LIVER	genus..Eubacteriumnodatumgroup.id.11297	Weighted mode	11	-0.530025	0.51246	0.325371		-1.53445	0.474396	0.58859	0.215575	1.60704	0.589 (0.216-1.607)
OtCSo3	finn-b-CD2_BENIGN_LIVER	Benign neoplasm: Liver || id:finn-b-CD2_BENIGN_LIVER	genus.Alloprevotella.id.961	MR Egger	6	-3.46306	3.78002	0.411425		-10.8719	3.94577	0.0313337	1.89844e-05	51.7163	0.031 (0-51.716)
OtCSo3	finn-b-CD2_BENIGN_LIVER	Benign neoplasm: Liver || id:finn-b-CD2_BENIGN_LIVER	genus.Alloprevotella.id.961	Weighted median	6	0.190564	0.445866	0.669086		-0.683334	1.06446	1.20993	0.504931	2.89928	1.21 (0.505-2.899)
OtCSo3	finn-b-CD2_BENIGN_LIVER	Benign neoplasm: Liver || id:finn-b-CD2_BENIGN_LIVER	genus.Alloprevotella.id.961	Inverse variance weighted (fixed effects)	6	0.287364	0.317271	0.365076	0.910083	-0.334488	0.909216	1.33291	0.715704	2.48237	1.333 (0.716-2.482)
OtCSo3	finn-b-CD2_BENIGN_LIVER	Benign neoplasm: Liver || id:finn-b-CD2_BENIGN_LIVER	genus.Alloprevotella.id.961	Simple mode	6	0.0230429	0.769937	0.977282		-1.48603	1.53212	1.02331	0.226268	4.62798	1.023 (0.226-4.628)
OtCSo3	finn-b-CD2_BENIGN_LIVER	Benign neoplasm: Liver || id:finn-b-CD2_BENIGN_LIVER	genus.Alloprevotella.id.961	Weighted mode	6	-0.0892198	0.673942	0.899842		-1.41015	1.23171	0.914645	0.244108	3.42707	0.915 (0.244-3.427)
P9709V	finn-b-CD2_BENIGN_LIVER	Benign neoplasm: Liver || id:finn-b-CD2_BENIGN_LIVER	genus..Eubacteriumhalliigroup.id.11338	MR Egger	16	-1.48775	1.05406	0.17995		-3.5537	0.578208	0.225881	0.0286185	1.78284	0.226 (0.029-1.783)
P9709V	finn-b-CD2_BENIGN_LIVER	Benign neoplasm: Liver || id:finn-b-CD2_BENIGN_LIVER	genus..Eubacteriumhalliigroup.id.11338	Weighted median	16	-0.244482	0.590629	0.678921		-1.40212	0.913151	0.78311	0.246076	2.49216	0.783 (0.246-2.492)
P9709V	finn-b-CD2_BENIGN_LIVER	Benign neoplasm: Liver || id:finn-b-CD2_BENIGN_LIVER	genus..Eubacteriumhalliigroup.id.11338	Inverse variance weighted (multiplicative random effects)	16	-0.529918	0.511195	0.29991	0.910083	-1.53186	0.472024	0.588653	0.216133	1.60324	0.589 (0.216-1.603)
P9709V	finn-b-CD2_BENIGN_LIVER	Benign neoplasm: Liver || id:finn-b-CD2_BENIGN_LIVER	genus..Eubacteriumhalliigroup.id.11338	Simple mode	16	-0.0605471	1.02736	0.953782		-2.07418	1.95309	0.941249	0.125659	7.05041	0.941 (0.126-7.05)
P9709V	finn-b-CD2_BENIGN_LIVER	Benign neoplasm: Liver || id:finn-b-CD2_BENIGN_LIVER	genus..Eubacteriumhalliigroup.id.11338	Weighted mode	16	-0.11975	0.905203	0.896513		-1.89395	1.65445	0.887142	0.150477	5.23019	0.887 (0.15-5.23)
pCXx5P	finn-b-CD2_BENIGN_LIVER	Benign neoplasm: Liver || id:finn-b-CD2_BENIGN_LIVER	genus.Phascolarctobacterium.id.2168	MR Egger	9	-2.06947	2.31144	0.400356		-6.5999	2.46095	0.126253	0.00136051	11.716	0.126 (0.001-11.716)
pCXx5P	finn-b-CD2_BENIGN_LIVER	Benign neoplasm: Liver || id:finn-b-CD2_BENIGN_LIVER	genus.Phascolarctobacterium.id.2168	Weighted median	9	-0.144653	0.667406	0.828411		-1.45277	1.16346	0.865322	0.233922	3.201	0.865 (0.234-3.201)
pCXx5P	finn-b-CD2_BENIGN_LIVER	Benign neoplasm: Liver || id:finn-b-CD2_BENIGN_LIVER	genus.Phascolarctobacterium.id.2168	Inverse variance weighted (fixed effects)	9	-0.509033	0.494957	0.303743	0.910083	-1.47915	0.461082	0.601077	0.227832	1.58579	0.601 (0.228-1.586)
pCXx5P	finn-b-CD2_BENIGN_LIVER	Benign neoplasm: Liver || id:finn-b-CD2_BENIGN_LIVER	genus.Phascolarctobacterium.id.2168	Simple mode	9	0.0175496	0.995977	0.986373		-1.93457	1.96966	1.0177	0.144487	7.16827	1.018 (0.144-7.168)
pCXx5P	finn-b-CD2_BENIGN_LIVER	Benign neoplasm: Liver || id:finn-b-CD2_BENIGN_LIVER	genus.Phascolarctobacterium.id.2168	Weighted mode	9	0.0696521	0.88627	0.939289		-1.66744	1.80674	1.07214	0.18873	6.09057	1.072 (0.189-6.091)
PGlGHi	finn-b-CD2_BENIGN_LIVER	Benign neoplasm: Liver || id:finn-b-CD2_BENIGN_LIVER	genus.LachnospiraceaeUCG008.id.11328	MR Egger	11	-0.830815	2.94778	0.784436		-6.60846	4.94683	0.435694	0.00134891	140.728	0.436 (0.001-140.728)
PGlGHi	finn-b-CD2_BENIGN_LIVER	Benign neoplasm: Liver || id:finn-b-CD2_BENIGN_LIVER	genus.LachnospiraceaeUCG008.id.11328	Weighted median	11	0.150977	0.536899	0.778556		-0.901344	1.2033	1.16297	0.406023	3.33108	1.163 (0.406-3.331)
PGlGHi	finn-b-CD2_BENIGN_LIVER	Benign neoplasm: Liver || id:finn-b-CD2_BENIGN_LIVER	genus.LachnospiraceaeUCG008.id.11328	Inverse variance weighted (multiplicative random effects)	11	-0.0376881	0.544673	0.944835	0.983165	-1.10525	1.02987	0.963013	0.331129	2.8007	0.963 (0.331-2.801)
PGlGHi	finn-b-CD2_BENIGN_LIVER	Benign neoplasm: Liver || id:finn-b-CD2_BENIGN_LIVER	genus.LachnospiraceaeUCG008.id.11328	Simple mode	11	0.0432011	0.803831	0.958198		-1.53231	1.61871	1.04415	0.216036	5.04658	1.044 (0.216-5.047)
PGlGHi	finn-b-CD2_BENIGN_LIVER	Benign neoplasm: Liver || id:finn-b-CD2_BENIGN_LIVER	genus.LachnospiraceaeUCG008.id.11328	Weighted mode	11	0.0639078	0.717667	0.930801		-1.34272	1.47053	1.06599	0.261135	4.35156	1.066 (0.261-4.352)
q1bO5E	finn-b-CD2_BENIGN_LIVER	Benign neoplasm: Liver || id:finn-b-CD2_BENIGN_LIVER	genus.Lactobacillus.id.1837	MR Egger	9	0.768926	1.14706	0.52413		-1.47931	3.01717	2.15745	0.227794	20.4333	2.157 (0.228-20.433)
q1bO5E	finn-b-CD2_BENIGN_LIVER	Benign neoplasm: Liver || id:finn-b-CD2_BENIGN_LIVER	genus.Lactobacillus.id.1837	Weighted median	9	-1.01842	0.535353	0.0571263		-2.06772	0.0308667	0.361164	0.126474	1.03135	0.361 (0.126-1.031)
q1bO5E	finn-b-CD2_BENIGN_LIVER	Benign neoplasm: Liver || id:finn-b-CD2_BENIGN_LIVER	genus.Lactobacillus.id.1837	Inverse variance weighted (fixed effects)	9	-0.606233	0.344282	0.0782614	0.910083	-1.28103	0.0685589	0.545401	0.277752	1.07096	0.545 (0.278-1.071)
q1bO5E	finn-b-CD2_BENIGN_LIVER	Benign neoplasm: Liver || id:finn-b-CD2_BENIGN_LIVER	genus.Lactobacillus.id.1837	Simple mode	9	-1.54412	0.93763	0.138208		-3.38187	0.293636	0.2135	0.0339837	1.3413	0.213 (0.034-1.341)
q1bO5E	finn-b-CD2_BENIGN_LIVER	Benign neoplasm: Liver || id:finn-b-CD2_BENIGN_LIVER	genus.Lactobacillus.id.1837	Weighted mode	9	-1.45627	0.817278	0.112631		-3.05814	0.145591	0.233103	0.0469751	1.15672	0.233 (0.047-1.157)
Q3dvBY	finn-b-CD2_BENIGN_LIVER	Benign neoplasm: Liver || id:finn-b-CD2_BENIGN_LIVER	genus.Methanobrevibacter.id.123	MR Egger	6	-2.83097	1.40148	0.113499		-5.57787	-0.0840723	0.0589554	0.00378059	0.919365	0.059 (0.004-0.919)
Q3dvBY	finn-b-CD2_BENIGN_LIVER	Benign neoplasm: Liver || id:finn-b-CD2_BENIGN_LIVER	genus.Methanobrevibacter.id.123	Weighted median	6	0.485527	0.537105	0.366011		-0.567198	1.53825	1.62503	0.567112	4.65645	1.625 (0.567-4.656)
Q3dvBY	finn-b-CD2_BENIGN_LIVER	Benign neoplasm: Liver || id:finn-b-CD2_BENIGN_LIVER	genus.Methanobrevibacter.id.123	Inverse variance weighted (fixed effects)	6	0.268398	0.373137	0.471955	0.910083	-0.46295	0.999746	1.30787	0.629424	2.71759	1.308 (0.629-2.718)
Q3dvBY	finn-b-CD2_BENIGN_LIVER	Benign neoplasm: Liver || id:finn-b-CD2_BENIGN_LIVER	genus.Methanobrevibacter.id.123	Simple mode	6	-0.715662	0.859313	0.44289		-2.39991	0.968591	0.488869	0.0907257	2.63423	0.489 (0.091-2.634)
Q3dvBY	finn-b-CD2_BENIGN_LIVER	Benign neoplasm: Liver || id:finn-b-CD2_BENIGN_LIVER	genus.Methanobrevibacter.id.123	Weighted mode	6	1.00072	0.841057	0.287523		-0.647752	2.64919	2.72024	0.523221	14.1426	2.72 (0.523-14.143)
Q46NVk	finn-b-CD2_BENIGN_LIVER	Benign neoplasm: Liver || id:finn-b-CD2_BENIGN_LIVER	genus.Intestinibacter.id.11345	MR Egger	15	0.747062	1.36177	0.592581		-1.92202	3.41614	2.11079	0.146312	30.4516	2.111 (0.146-30.452)
Q46NVk	finn-b-CD2_BENIGN_LIVER	Benign neoplasm: Liver || id:finn-b-CD2_BENIGN_LIVER	genus.Intestinibacter.id.11345	Weighted median	15	0.399587	0.549642	0.467229		-0.677712	1.47689	1.49121	0.507778	4.37929	1.491 (0.508-4.379)
Q46NVk	finn-b-CD2_BENIGN_LIVER	Benign neoplasm: Liver || id:finn-b-CD2_BENIGN_LIVER	genus.Intestinibacter.id.11345	Inverse variance weighted (fixed effects)	15	0.187128	0.390494	0.631791	0.910083	-0.578241	0.952496	1.20578	0.560884	2.59217	1.206 (0.561-2.592)
Q46NVk	finn-b-CD2_BENIGN_LIVER	Benign neoplasm: Liver || id:finn-b-CD2_BENIGN_LIVER	genus.Intestinibacter.id.11345	Simple mode	15	1.43875	1.11982	0.219712		-0.756097	3.6336	4.21543	0.469495	37.8488	4.215 (0.469-37.849)
Q46NVk	finn-b-CD2_BENIGN_LIVER	Benign neoplasm: Liver || id:finn-b-CD2_BENIGN_LIVER	genus.Intestinibacter.id.11345	Weighted mode	15	-1.01127	1.09191	0.370061		-3.15142	1.12888	0.363756	0.0427911	3.09219	0.364 (0.043-3.092)
qE3Gq8	finn-b-CD2_BENIGN_LIVER	Benign neoplasm: Liver || id:finn-b-CD2_BENIGN_LIVER	genus..Ruminococcustorquesgroup.id.14377	MR Egger	9	0.131326	2.08478	0.951533		-3.95484	4.21749	1.14034	0.0191618	67.8628	1.14 (0.019-67.863)
qE3Gq8	finn-b-CD2_BENIGN_LIVER	Benign neoplasm: Liver || id:finn-b-CD2_BENIGN_LIVER	genus..Ruminococcustorquesgroup.id.14377	Weighted median	9	-1.1852	0.861335	0.168819		-2.87342	0.503012	0.305684	0.0565053	1.65369	0.306 (0.057-1.654)
qE3Gq8	finn-b-CD2_BENIGN_LIVER	Benign neoplasm: Liver || id:finn-b-CD2_BENIGN_LIVER	genus..Ruminococcustorquesgroup.id.14377	Inverse variance weighted (fixed effects)	9	-1.49465	0.652908	0.0220664	0.656475	-2.77435	-0.214953	0.224326	0.0623898	0.80658	0.224 (0.062-0.807)
qE3Gq8	finn-b-CD2_BENIGN_LIVER	Benign neoplasm: Liver || id:finn-b-CD2_BENIGN_LIVER	genus..Ruminococcustorquesgroup.id.14377	Simple mode	9	-1.17465	1.16787	0.343961		-3.46368	1.11439	0.308928	0.0313143	3.0477	0.309 (0.031-3.048)
qE3Gq8	finn-b-CD2_BENIGN_LIVER	Benign neoplasm: Liver || id:finn-b-CD2_BENIGN_LIVER	genus..Ruminococcustorquesgroup.id.14377	Weighted mode	9	-1.19136	1.18477	0.344069		-3.51352	1.1308	0.303807	0.0297918	3.09812	0.304 (0.03-3.098)
qENAoR	finn-b-CD2_BENIGN_LIVER	Benign neoplasm: Liver || id:finn-b-CD2_BENIGN_LIVER	genus.Victivallis.id.2256	MR Egger	10	4.61405	2.2418	0.0735667		0.220119	9.00798	100.892	1.24622	8167.97	100.892 (1.246-8167.966)
qENAoR	finn-b-CD2_BENIGN_LIVER	Benign neoplasm: Liver || id:finn-b-CD2_BENIGN_LIVER	genus.Victivallis.id.2256	Weighted median	10	-0.172488	0.374338	0.644955		-0.906192	0.561215	0.841568	0.40406	1.7528	0.842 (0.404-1.753)
qENAoR	finn-b-CD2_BENIGN_LIVER	Benign neoplasm: Liver || id:finn-b-CD2_BENIGN_LIVER	genus.Victivallis.id.2256	Inverse variance weighted (fixed effects)	10	0.126686	0.267232	0.635451	0.910083	-0.397089	0.650461	1.13506	0.672274	1.91642	1.135 (0.672-1.916)
qENAoR	finn-b-CD2_BENIGN_LIVER	Benign neoplasm: Liver || id:finn-b-CD2_BENIGN_LIVER	genus.Victivallis.id.2256	Simple mode	10	-0.131111	0.581312	0.826595		-1.27048	1.00826	0.877121	0.280697	2.74083	0.877 (0.281-2.741)
qENAoR	finn-b-CD2_BENIGN_LIVER	Benign neoplasm: Liver || id:finn-b-CD2_BENIGN_LIVER	genus.Victivallis.id.2256	Weighted mode	10	-0.143656	0.548778	0.799388		-1.21926	0.931948	0.866186	0.295449	2.53945	0.866 (0.295-2.539)
QGrGNV	finn-b-CD2_BENIGN_LIVER	Benign neoplasm: Liver || id:finn-b-CD2_BENIGN_LIVER	genus.Haemophilus.id.3698	MR Egger	9	-0.159112	0.868807	0.859881		-1.86197	1.54375	0.852901	0.155366	4.68212	0.853 (0.155-4.682)
QGrGNV	finn-b-CD2_BENIGN_LIVER	Benign neoplasm: Liver || id:finn-b-CD2_BENIGN_LIVER	genus.Haemophilus.id.3698	Weighted median	9	0.29453	0.512529	0.565522		-0.710028	1.29909	1.34249	0.49163	3.66595	1.342 (0.492-3.666)
QGrGNV	finn-b-CD2_BENIGN_LIVER	Benign neoplasm: Liver || id:finn-b-CD2_BENIGN_LIVER	genus.Haemophilus.id.3698	Inverse variance weighted (fixed effects)	9	0.275182	0.387275	0.477357	0.910083	-0.483878	1.03424	1.31677	0.616389	2.81297	1.317 (0.616-2.813)
QGrGNV	finn-b-CD2_BENIGN_LIVER	Benign neoplasm: Liver || id:finn-b-CD2_BENIGN_LIVER	genus.Haemophilus.id.3698	Simple mode	9	0.565308	0.765192	0.481152		-0.934469	2.06508	1.75999	0.392794	7.88597	1.76 (0.393-7.886)
QGrGNV	finn-b-CD2_BENIGN_LIVER	Benign neoplasm: Liver || id:finn-b-CD2_BENIGN_LIVER	genus.Haemophilus.id.3698	Weighted mode	9	0.555369	0.699945	0.450408		-0.816523	1.92726	1.74258	0.441966	6.87066	1.743 (0.442-6.871)
QjakFr	finn-b-CD2_BENIGN_LIVER	Benign neoplasm: Liver || id:finn-b-CD2_BENIGN_LIVER	genus.LachnospiraceaeFCS020group.id.11314	MR Egger	12	-0.231527	1.1935	0.850069		-2.5708	2.10774	0.793322	0.0764746	8.22965	0.793 (0.076-8.23)
QjakFr	finn-b-CD2_BENIGN_LIVER	Benign neoplasm: Liver || id:finn-b-CD2_BENIGN_LIVER	genus.LachnospiraceaeFCS020group.id.11314	Weighted median	12	0.0468164	0.567116	0.934208		-1.06473	1.15836	1.04793	0.344821	3.18472	1.048 (0.345-3.185)
QjakFr	finn-b-CD2_BENIGN_LIVER	Benign neoplasm: Liver || id:finn-b-CD2_BENIGN_LIVER	genus.LachnospiraceaeFCS020group.id.11314	Inverse variance weighted (fixed effects)	12	0.365655	0.449357	0.4158	0.910083	-0.515085	1.2464	1.44146	0.59745	3.47778	1.441 (0.597-3.478)
QjakFr	finn-b-CD2_BENIGN_LIVER	Benign neoplasm: Liver || id:finn-b-CD2_BENIGN_LIVER	genus.LachnospiraceaeFCS020group.id.11314	Simple mode	12	-0.248519	0.931347	0.79453		-2.07396	1.57692	0.779955	0.125687	4.84003	0.78 (0.126-4.84)
QjakFr	finn-b-CD2_BENIGN_LIVER	Benign neoplasm: Liver || id:finn-b-CD2_BENIGN_LIVER	genus.LachnospiraceaeFCS020group.id.11314	Weighted mode	12	-0.234667	0.885415	0.795883		-1.97008	1.50075	0.790834	0.139446	4.48504	0.791 (0.139-4.485)
Qyd7XB	finn-b-CD2_BENIGN_LIVER	Benign neoplasm: Liver || id:finn-b-CD2_BENIGN_LIVER	genus..Eubacteriumxylanophilumgroup.id.14375	MR Egger	9	-0.0146202	1.50007	0.992496		-2.95475	2.92551	0.985486	0.0520914	18.6438	0.985 (0.052-18.644)
Qyd7XB	finn-b-CD2_BENIGN_LIVER	Benign neoplasm: Liver || id:finn-b-CD2_BENIGN_LIVER	genus..Eubacteriumxylanophilumgroup.id.14375	Weighted median	9	0.389906	0.650807	0.549099		-0.885676	1.66549	1.47684	0.412435	5.28825	1.477 (0.412-5.288)
Qyd7XB	finn-b-CD2_BENIGN_LIVER	Benign neoplasm: Liver || id:finn-b-CD2_BENIGN_LIVER	genus..Eubacteriumxylanophilumgroup.id.14375	Inverse variance weighted (fixed effects)	9	0.43077	0.490678	0.379994	0.910083	-0.530959	1.3925	1.53844	0.588041	4.0249	1.538 (0.588-4.025)
Qyd7XB	finn-b-CD2_BENIGN_LIVER	Benign neoplasm: Liver || id:finn-b-CD2_BENIGN_LIVER	genus..Eubacteriumxylanophilumgroup.id.14375	Simple mode	9	0.658385	0.957233	0.511024		-1.21779	2.53456	1.93167	0.295883	12.6109	1.932 (0.296-12.611)
Qyd7XB	finn-b-CD2_BENIGN_LIVER	Benign neoplasm: Liver || id:finn-b-CD2_BENIGN_LIVER	genus..Eubacteriumxylanophilumgroup.id.14375	Weighted mode	9	0.556694	0.947003	0.57285		-1.29943	2.41282	1.74489	0.272686	11.1654	1.745 (0.273-11.165)
R6RQXL	finn-b-CD2_BENIGN_LIVER	Benign neoplasm: Liver || id:finn-b-CD2_BENIGN_LIVER	genus..Ruminococcusgnavusgroup.id.14376	MR Egger	12	0.346214	1.61662	0.834727		-2.82236	3.51479	1.4137	0.0594654	33.6088	1.414 (0.059-33.609)
R6RQXL	finn-b-CD2_BENIGN_LIVER	Benign neoplasm: Liver || id:finn-b-CD2_BENIGN_LIVER	genus..Ruminococcusgnavusgroup.id.14376	Weighted median	12	0.967808	0.469844	0.0394127		0.0469146	1.8887	2.63217	1.04803	6.61078	2.632 (1.048-6.611)
R6RQXL	finn-b-CD2_BENIGN_LIVER	Benign neoplasm: Liver || id:finn-b-CD2_BENIGN_LIVER	genus..Ruminococcusgnavusgroup.id.14376	Inverse variance weighted (fixed effects)	12	0.990738	0.320469	0.00199129	0.236964	0.362619	1.61886	2.69322	1.43709	5.04731	2.693 (1.437-5.047)
R6RQXL	finn-b-CD2_BENIGN_LIVER	Benign neoplasm: Liver || id:finn-b-CD2_BENIGN_LIVER	genus..Ruminococcusgnavusgroup.id.14376	Simple mode	12	0.0972785	0.815355	0.907182		-1.50082	1.69537	1.10217	0.222948	5.44869	1.102 (0.223-5.449)
R6RQXL	finn-b-CD2_BENIGN_LIVER	Benign neoplasm: Liver || id:finn-b-CD2_BENIGN_LIVER	genus..Ruminococcusgnavusgroup.id.14376	Weighted mode	12	0.111205	0.863228	0.899822		-1.58072	1.80313	1.11762	0.205826	6.06862	1.118 (0.206-6.069)
R7oLoV	finn-b-CD2_BENIGN_LIVER	Benign neoplasm: Liver || id:finn-b-CD2_BENIGN_LIVER	genus.RuminococcaceaeUCG011.id.11368	MR Egger	8	0.979424	1.4412	0.522105		-1.84533	3.80417	2.66292	0.157974	44.8882	2.663 (0.158-44.888)
R7oLoV	finn-b-CD2_BENIGN_LIVER	Benign neoplasm: Liver || id:finn-b-CD2_BENIGN_LIVER	genus.RuminococcaceaeUCG011.id.11368	Weighted median	8	-0.128516	0.386155	0.739279		-0.885379	0.628348	0.8794	0.412558	1.87451	0.879 (0.413-1.875)
R7oLoV	finn-b-CD2_BENIGN_LIVER	Benign neoplasm: Liver || id:finn-b-CD2_BENIGN_LIVER	genus.RuminococcaceaeUCG011.id.11368	Inverse variance weighted (fixed effects)	8	-0.151902	0.288265	0.598226	0.910083	-0.7169	0.413097	0.859073	0.488263	1.51149	0.859 (0.488-1.511)
R7oLoV	finn-b-CD2_BENIGN_LIVER	Benign neoplasm: Liver || id:finn-b-CD2_BENIGN_LIVER	genus.RuminococcaceaeUCG011.id.11368	Simple mode	8	-0.239905	0.591304	0.697061		-1.39886	0.91905	0.786702	0.246878	2.50691	0.787 (0.247-2.507)
R7oLoV	finn-b-CD2_BENIGN_LIVER	Benign neoplasm: Liver || id:finn-b-CD2_BENIGN_LIVER	genus.RuminococcaceaeUCG011.id.11368	Weighted mode	8	-0.161223	0.559921	0.781732		-1.25867	0.936222	0.851102	0.284032	2.55033	0.851 (0.284-2.55)
RKlTkD	finn-b-CD2_BENIGN_LIVER	Benign neoplasm: Liver || id:finn-b-CD2_BENIGN_LIVER	genus.Bifidobacterium.id.436	MR Egger	13	-0.203666	1.01599	0.844778		-2.195	1.78767	0.815734	0.111358	5.97551	0.816 (0.111-5.976)
RKlTkD	finn-b-CD2_BENIGN_LIVER	Benign neoplasm: Liver || id:finn-b-CD2_BENIGN_LIVER	genus.Bifidobacterium.id.436	Weighted median	13	-0.662602	0.518155	0.200977		-1.67819	0.352981	0.515508	0.186713	1.4233	0.516 (0.187-1.423)
RKlTkD	finn-b-CD2_BENIGN_LIVER	Benign neoplasm: Liver || id:finn-b-CD2_BENIGN_LIVER	genus.Bifidobacterium.id.436	Inverse variance weighted (fixed effects)	13	-0.620261	0.398458	0.119553	0.910083	-1.40124	0.160717	0.537804	0.246292	1.17435	0.538 (0.246-1.174)
RKlTkD	finn-b-CD2_BENIGN_LIVER	Benign neoplasm: Liver || id:finn-b-CD2_BENIGN_LIVER	genus.Bifidobacterium.id.436	Simple mode	13	-0.966835	0.739974	0.215843		-2.41718	0.483514	0.380285	0.0891724	1.62176	0.38 (0.089-1.622)
RKlTkD	finn-b-CD2_BENIGN_LIVER	Benign neoplasm: Liver || id:finn-b-CD2_BENIGN_LIVER	genus.Bifidobacterium.id.436	Weighted mode	13	-0.676965	0.692652	0.347688		-2.03456	0.680634	0.508157	0.130738	1.97513	0.508 (0.131-1.975)
rlb7o5	finn-b-CD2_BENIGN_LIVER	Benign neoplasm: Liver || id:finn-b-CD2_BENIGN_LIVER	genus..Eubacteriumcoprostanoligenesgroup.id.11375	MR Egger	13	-0.568035	2.27307	0.807271		-5.02324	3.88717	0.566638	0.00658313	48.7728	0.567 (0.007-48.773)
rlb7o5	finn-b-CD2_BENIGN_LIVER	Benign neoplasm: Liver || id:finn-b-CD2_BENIGN_LIVER	genus..Eubacteriumcoprostanoligenesgroup.id.11375	Weighted median	13	-0.404879	0.72952	0.578899		-1.83474	1.02498	0.667057	0.159655	2.78704	0.667 (0.16-2.787)
rlb7o5	finn-b-CD2_BENIGN_LIVER	Benign neoplasm: Liver || id:finn-b-CD2_BENIGN_LIVER	genus..Eubacteriumcoprostanoligenesgroup.id.11375	Inverse variance weighted (fixed effects)	13	-0.968991	0.531003	0.0680264	0.910083	-2.00976	0.0717747	0.379466	0.134021	1.07441	0.379 (0.134-1.074)
rlb7o5	finn-b-CD2_BENIGN_LIVER	Benign neoplasm: Liver || id:finn-b-CD2_BENIGN_LIVER	genus..Eubacteriumcoprostanoligenesgroup.id.11375	Simple mode	13	-0.397614	1.10828	0.726001		-2.56984	1.77461	0.671921	0.0765482	5.89796	0.672 (0.077-5.898)
rlb7o5	finn-b-CD2_BENIGN_LIVER	Benign neoplasm: Liver || id:finn-b-CD2_BENIGN_LIVER	genus..Eubacteriumcoprostanoligenesgroup.id.11375	Weighted mode	13	-0.372188	1.05366	0.73004		-2.43735	1.69298	0.689225	0.087392	5.43563	0.689 (0.087-5.436)
RmoHnu	finn-b-CD2_BENIGN_LIVER	Benign neoplasm: Liver || id:finn-b-CD2_BENIGN_LIVER	genus.Ruminiclostridium9.id.11357	MR Egger	8	-1.19443	3.14079	0.716824		-7.35037	4.96151	0.302876	0.000642352	142.81	0.303 (0.001-142.81)
RmoHnu	finn-b-CD2_BENIGN_LIVER	Benign neoplasm: Liver || id:finn-b-CD2_BENIGN_LIVER	genus.Ruminiclostridium9.id.11357	Weighted median	8	-1.34425	0.8847	0.12865		-3.07827	0.389759	0.260734	0.046039	1.47662	0.261 (0.046-1.477)
RmoHnu	finn-b-CD2_BENIGN_LIVER	Benign neoplasm: Liver || id:finn-b-CD2_BENIGN_LIVER	genus.Ruminiclostridium9.id.11357	Inverse variance weighted (fixed effects)	8	-1.06342	0.654799	0.104367	0.910083	-2.34683	0.219985	0.345272	0.0956721	1.24606	0.345 (0.096-1.246)
RmoHnu	finn-b-CD2_BENIGN_LIVER	Benign neoplasm: Liver || id:finn-b-CD2_BENIGN_LIVER	genus.Ruminiclostridium9.id.11357	Simple mode	8	-1.47021	1.35904	0.315193		-4.13392	1.1935	0.229877	0.0160199	3.29861	0.23 (0.016-3.299)
RmoHnu	finn-b-CD2_BENIGN_LIVER	Benign neoplasm: Liver || id:finn-b-CD2_BENIGN_LIVER	genus.Ruminiclostridium9.id.11357	Weighted mode	8	-1.44879	1.39131	0.332354		-4.17576	1.27818	0.234854	0.0153634	3.59011	0.235 (0.015-3.59)
Rv99Lm	finn-b-CD2_BENIGN_LIVER	Benign neoplasm: Liver || id:finn-b-CD2_BENIGN_LIVER	genus..Eubacteriumbrachygroup.id.11296	MR Egger	10	0.211372	1.53036	0.893559		-2.78812	3.21087	1.23537	0.0615365	24.8006	1.235 (0.062-24.801)
Rv99Lm	finn-b-CD2_BENIGN_LIVER	Benign neoplasm: Liver || id:finn-b-CD2_BENIGN_LIVER	genus..Eubacteriumbrachygroup.id.11296	Weighted median	10	-0.0838011	0.393725	0.83145		-0.855502	0.6879	0.919614	0.42507	1.98953	0.92 (0.425-1.99)
Rv99Lm	finn-b-CD2_BENIGN_LIVER	Benign neoplasm: Liver || id:finn-b-CD2_BENIGN_LIVER	genus..Eubacteriumbrachygroup.id.11296	Inverse variance weighted (fixed effects)	10	-0.321	0.287294	0.263858	0.910083	-0.884097	0.242097	0.725424	0.413087	1.27392	0.725 (0.413-1.274)
Rv99Lm	finn-b-CD2_BENIGN_LIVER	Benign neoplasm: Liver || id:finn-b-CD2_BENIGN_LIVER	genus..Eubacteriumbrachygroup.id.11296	Simple mode	10	0.100421	0.606861	0.872227		-1.08903	1.28987	1.10564	0.336544	3.63231	1.106 (0.337-3.632)
Rv99Lm	finn-b-CD2_BENIGN_LIVER	Benign neoplasm: Liver || id:finn-b-CD2_BENIGN_LIVER	genus..Eubacteriumbrachygroup.id.11296	Weighted mode	10	0.0291776	0.668228	0.966126		-1.28055	1.3389	1.02961	0.277885	3.81486	1.03 (0.278-3.815)
sF7W2L	finn-b-CD2_BENIGN_LIVER	Benign neoplasm: Liver || id:finn-b-CD2_BENIGN_LIVER	genus.Howardella.id.2000	MR Egger	9	-0.596716	1.0707	0.594678		-2.6953	1.50186	0.550617	0.0675224	4.49005	0.551 (0.068-4.49)
sF7W2L	finn-b-CD2_BENIGN_LIVER	Benign neoplasm: Liver || id:finn-b-CD2_BENIGN_LIVER	genus.Howardella.id.2000	Weighted median	9	0.1921	0.358483	0.59205		-0.510528	0.894727	1.21179	0.600179	2.44667	1.212 (0.6-2.447)
sF7W2L	finn-b-CD2_BENIGN_LIVER	Benign neoplasm: Liver || id:finn-b-CD2_BENIGN_LIVER	genus.Howardella.id.2000	Inverse variance weighted (fixed effects)	9	0.229348	0.269321	0.394448	0.910083	-0.298521	0.757217	1.25778	0.741915	2.13233	1.258 (0.742-2.132)
sF7W2L	finn-b-CD2_BENIGN_LIVER	Benign neoplasm: Liver || id:finn-b-CD2_BENIGN_LIVER	genus.Howardella.id.2000	Simple mode	9	0.734198	0.580593	0.241621		-0.403764	1.87216	2.08381	0.667802	6.50232	2.084 (0.668-6.502)
sF7W2L	finn-b-CD2_BENIGN_LIVER	Benign neoplasm: Liver || id:finn-b-CD2_BENIGN_LIVER	genus.Howardella.id.2000	Weighted mode	9	-0.190348	0.49716	0.711787		-1.16478	0.784084	0.826671	0.311991	2.1904	0.827 (0.312-2.19)
tbXTaX	finn-b-CD2_BENIGN_LIVER	Benign neoplasm: Liver || id:finn-b-CD2_BENIGN_LIVER	genus.ChristensenellaceaeR.7group.id.11283	MR Egger	9	2.78664	2.00486	0.207143		-1.14287	6.71616	16.2265	0.318901	825.644	16.226 (0.319-825.644)
tbXTaX	finn-b-CD2_BENIGN_LIVER	Benign neoplasm: Liver || id:finn-b-CD2_BENIGN_LIVER	genus.ChristensenellaceaeR.7group.id.11283	Weighted median	9	0.331759	0.767614	0.665599		-1.17276	1.83628	1.39342	0.30951	6.27318	1.393 (0.31-6.273)
tbXTaX	finn-b-CD2_BENIGN_LIVER	Benign neoplasm: Liver || id:finn-b-CD2_BENIGN_LIVER	genus.ChristensenellaceaeR.7group.id.11283	Inverse variance weighted (fixed effects)	9	0.0955482	0.613869	0.87631	0.964635	-1.10764	1.29873	1.10026	0.330339	3.66465	1.1 (0.33-3.665)
tbXTaX	finn-b-CD2_BENIGN_LIVER	Benign neoplasm: Liver || id:finn-b-CD2_BENIGN_LIVER	genus.ChristensenellaceaeR.7group.id.11283	Simple mode	9	-0.853521	1.29063	0.526991		-3.38316	1.67612	0.425913	0.03394	5.34477	0.426 (0.034-5.345)
tbXTaX	finn-b-CD2_BENIGN_LIVER	Benign neoplasm: Liver || id:finn-b-CD2_BENIGN_LIVER	genus.ChristensenellaceaeR.7group.id.11283	Weighted mode	9	0.641293	1.15737	0.59466		-1.62716	2.90974	1.89893	0.196488	18.352	1.899 (0.196-18.352)
TGrzdF	finn-b-CD2_BENIGN_LIVER	Benign neoplasm: Liver || id:finn-b-CD2_BENIGN_LIVER	genus..Eubacteriumfissicatenagroup.id.14373	MR Egger	9	2.21697	1.59676	0.207588		-0.912683	5.34662	9.17947	0.401446	209.898	9.179 (0.401-209.898)
TGrzdF	finn-b-CD2_BENIGN_LIVER	Benign neoplasm: Liver || id:finn-b-CD2_BENIGN_LIVER	genus..Eubacteriumfissicatenagroup.id.14373	Weighted median	9	0.314733	0.428795	0.462952		-0.525705	1.15517	1.36989	0.591138	3.17457	1.37 (0.591-3.175)
TGrzdF	finn-b-CD2_BENIGN_LIVER	Benign neoplasm: Liver || id:finn-b-CD2_BENIGN_LIVER	genus..Eubacteriumfissicatenagroup.id.14373	Inverse variance weighted (fixed effects)	9	0.263695	0.306867	0.390168	0.910083	-0.337765	0.865155	1.30173	0.713363	2.37537	1.302 (0.713-2.375)
TGrzdF	finn-b-CD2_BENIGN_LIVER	Benign neoplasm: Liver || id:finn-b-CD2_BENIGN_LIVER	genus..Eubacteriumfissicatenagroup.id.14373	Simple mode	9	0.590868	0.722608	0.43721		-0.825445	2.00718	1.80555	0.43804	7.4423	1.806 (0.438-7.442)
TGrzdF	finn-b-CD2_BENIGN_LIVER	Benign neoplasm: Liver || id:finn-b-CD2_BENIGN_LIVER	genus..Eubacteriumfissicatenagroup.id.14373	Weighted mode	9	0.565933	0.670811	0.423369		-0.748856	1.88072	1.76109	0.472907	6.55824	1.761 (0.473-6.558)
tkl5vG	finn-b-CD2_BENIGN_LIVER	Benign neoplasm: Liver || id:finn-b-CD2_BENIGN_LIVER	genus.Slackia.id.825	MR Egger	6	0.605314	3.05936	0.852805		-5.39102	6.60165	1.83183	0.0045573	736.311	1.832 (0.005-736.311)
tkl5vG	finn-b-CD2_BENIGN_LIVER	Benign neoplasm: Liver || id:finn-b-CD2_BENIGN_LIVER	genus.Slackia.id.825	Weighted median	6	0.30674	0.576019	0.594369		-0.822258	1.43574	1.35899	0.439438	4.20274	1.359 (0.439-4.203)
tkl5vG	finn-b-CD2_BENIGN_LIVER	Benign neoplasm: Liver || id:finn-b-CD2_BENIGN_LIVER	genus.Slackia.id.825	Inverse variance weighted (fixed effects)	6	0.204238	0.469164	0.663328	0.910083	-0.715324	1.1238	1.22659	0.489034	3.07652	1.227 (0.489-3.077)
tkl5vG	finn-b-CD2_BENIGN_LIVER	Benign neoplasm: Liver || id:finn-b-CD2_BENIGN_LIVER	genus.Slackia.id.825	Simple mode	6	0.352154	0.849843	0.695777		-1.31354	2.01785	1.42213	0.268867	7.52211	1.422 (0.269-7.522)
tkl5vG	finn-b-CD2_BENIGN_LIVER	Benign neoplasm: Liver || id:finn-b-CD2_BENIGN_LIVER	genus.Slackia.id.825	Weighted mode	6	0.382753	0.860998	0.675231		-1.3048	2.07031	1.46632	0.271226	7.92727	1.466 (0.271-7.927)
TlODZI	finn-b-CD2_BENIGN_LIVER	Benign neoplasm: Liver || id:finn-b-CD2_BENIGN_LIVER	genus.RuminococcaceaeUCG004.id.11362	MR Egger	11	-0.447651	3.01566	0.885267		-6.35835	5.46305	0.639128	0.00173222	235.815	0.639 (0.002-235.815)
TlODZI	finn-b-CD2_BENIGN_LIVER	Benign neoplasm: Liver || id:finn-b-CD2_BENIGN_LIVER	genus.RuminococcaceaeUCG004.id.11362	Weighted median	11	0.0739351	0.602338	0.902308		-1.10665	1.25452	1.07674	0.330666	3.50614	1.077 (0.331-3.506)
TlODZI	finn-b-CD2_BENIGN_LIVER	Benign neoplasm: Liver || id:finn-b-CD2_BENIGN_LIVER	genus.RuminococcaceaeUCG004.id.11362	Inverse variance weighted (fixed effects)	11	0.186862	0.410231	0.648747	0.910083	-0.617191	0.990914	1.20546	0.539458	2.6937	1.205 (0.539-2.694)
TlODZI	finn-b-CD2_BENIGN_LIVER	Benign neoplasm: Liver || id:finn-b-CD2_BENIGN_LIVER	genus.RuminococcaceaeUCG004.id.11362	Simple mode	11	-0.237665	1.1373	0.838665		-2.46677	1.99144	0.788467	0.0848584	7.32609	0.788 (0.085-7.326)
TlODZI	finn-b-CD2_BENIGN_LIVER	Benign neoplasm: Liver || id:finn-b-CD2_BENIGN_LIVER	genus.RuminococcaceaeUCG004.id.11362	Weighted mode	11	-0.196993	1.10126	0.861604		-2.35546	1.96147	0.821196	0.09485	7.10978	0.821 (0.095-7.11)
TQSpiB	finn-b-CD2_BENIGN_LIVER	Benign neoplasm: Liver || id:finn-b-CD2_BENIGN_LIVER	genus.LachnospiraceaeUCG004.id.11324	MR Egger	12	5.0078	2.57985	0.0809304		-0.0487028	10.0643	149.576	0.952464	23489.6	149.576 (0.952-23489.562)
TQSpiB	finn-b-CD2_BENIGN_LIVER	Benign neoplasm: Liver || id:finn-b-CD2_BENIGN_LIVER	genus.LachnospiraceaeUCG004.id.11324	Weighted median	12	0.269715	0.738187	0.714832		-1.17713	1.71656	1.30959	0.308161	5.56536	1.31 (0.308-5.565)
TQSpiB	finn-b-CD2_BENIGN_LIVER	Benign neoplasm: Liver || id:finn-b-CD2_BENIGN_LIVER	genus.LachnospiraceaeUCG004.id.11324	Inverse variance weighted (fixed effects)	12	0.686362	0.50251	0.171981	0.910083	-0.298558	1.67128	1.98648	0.741888	5.31898	1.986 (0.742-5.319)
TQSpiB	finn-b-CD2_BENIGN_LIVER	Benign neoplasm: Liver || id:finn-b-CD2_BENIGN_LIVER	genus.LachnospiraceaeUCG004.id.11324	Simple mode	12	0.458787	1.19963	0.709422		-1.8925	2.81007	1.58215	0.150695	16.6111	1.582 (0.151-16.611)
TQSpiB	finn-b-CD2_BENIGN_LIVER	Benign neoplasm: Liver || id:finn-b-CD2_BENIGN_LIVER	genus.LachnospiraceaeUCG004.id.11324	Weighted mode	12	0.363199	1.16558	0.761168		-1.92134	2.64773	1.43792	0.146411	14.122	1.438 (0.146-14.122)
TUj4LC	finn-b-CD2_BENIGN_LIVER	Benign neoplasm: Liver || id:finn-b-CD2_BENIGN_LIVER	genus.LachnospiraceaeNC2004group.id.11316	MR Egger	9	2.60416	1.69585	0.168511		-0.719696	5.92802	13.5199	0.4869	375.409	13.52 (0.487-375.409)
TUj4LC	finn-b-CD2_BENIGN_LIVER	Benign neoplasm: Liver || id:finn-b-CD2_BENIGN_LIVER	genus.LachnospiraceaeNC2004group.id.11316	Weighted median	9	0.0488953	0.513666	0.924165		-0.95789	1.05568	1.05011	0.383702	2.87393	1.05 (0.384-2.874)
TUj4LC	finn-b-CD2_BENIGN_LIVER	Benign neoplasm: Liver || id:finn-b-CD2_BENIGN_LIVER	genus.LachnospiraceaeNC2004group.id.11316	Inverse variance weighted (fixed effects)	9	0.433677	0.370217	0.241432	0.910083	-0.291948	1.1593	1.54292	0.746807	3.18771	1.543 (0.747-3.188)
TUj4LC	finn-b-CD2_BENIGN_LIVER	Benign neoplasm: Liver || id:finn-b-CD2_BENIGN_LIVER	genus.LachnospiraceaeNC2004group.id.11316	Simple mode	9	-0.281442	0.745439	0.715583		-1.7425	1.17962	0.754694	0.175082	3.25313	0.755 (0.175-3.253)
TUj4LC	finn-b-CD2_BENIGN_LIVER	Benign neoplasm: Liver || id:finn-b-CD2_BENIGN_LIVER	genus.LachnospiraceaeNC2004group.id.11316	Weighted mode	9	-0.23045	0.714426	0.755292		-1.63072	1.16982	0.794176	0.195788	3.22143	0.794 (0.196-3.221)
uHEy8Q	finn-b-CD2_BENIGN_LIVER	Benign neoplasm: Liver || id:finn-b-CD2_BENIGN_LIVER	genus.Akkermansia.id.4037	MR Egger	11	0.776499	1.50618	0.618598		-2.17561	3.72861	2.17385	0.113539	41.6213	2.174 (0.114-41.621)
uHEy8Q	finn-b-CD2_BENIGN_LIVER	Benign neoplasm: Liver || id:finn-b-CD2_BENIGN_LIVER	genus.Akkermansia.id.4037	Weighted median	11	0.191017	0.608457	0.753568		-1.00156	1.38359	1.21048	0.367307	3.98921	1.21 (0.367-3.989)
uHEy8Q	finn-b-CD2_BENIGN_LIVER	Benign neoplasm: Liver || id:finn-b-CD2_BENIGN_LIVER	genus.Akkermansia.id.4037	Inverse variance weighted (fixed effects)	11	0.317657	0.446518	0.476831	0.910083	-0.557519	1.19283	1.3739	0.572628	3.2964	1.374 (0.573-3.296)
uHEy8Q	finn-b-CD2_BENIGN_LIVER	Benign neoplasm: Liver || id:finn-b-CD2_BENIGN_LIVER	genus.Akkermansia.id.4037	Simple mode	11	-0.43205	0.91075	0.645412		-2.21712	1.35302	0.649177	0.108922	3.86909	0.649 (0.109-3.869)
uHEy8Q	finn-b-CD2_BENIGN_LIVER	Benign neoplasm: Liver || id:finn-b-CD2_BENIGN_LIVER	genus.Akkermansia.id.4037	Weighted mode	11	-0.206357	0.848541	0.812773		-1.8695	1.45678	0.813542	0.154201	4.29213	0.814 (0.154-4.292)
uQYGEB	finn-b-CD2_BENIGN_LIVER	Benign neoplasm: Liver || id:finn-b-CD2_BENIGN_LIVER	genus.Parabacteroides.id.954	MR Egger	5	6.60208	4.78108	0.261206		-2.76884	15.973	736.626	0.0627345	8.64943e+06	736.626 (0.063-8649430.236)
uQYGEB	finn-b-CD2_BENIGN_LIVER	Benign neoplasm: Liver || id:finn-b-CD2_BENIGN_LIVER	genus.Parabacteroides.id.954	Weighted median	5	0.493215	1.06997	0.644826		-1.60393	2.59036	1.63757	0.201105	13.3345	1.638 (0.201-13.335)
uQYGEB	finn-b-CD2_BENIGN_LIVER	Benign neoplasm: Liver || id:finn-b-CD2_BENIGN_LIVER	genus.Parabacteroides.id.954	Inverse variance weighted (fixed effects)	5	0.513376	0.768017	0.503851	0.910083	-0.991938	2.01869	1.67092	0.370857	7.52845	1.671 (0.371-7.528)
uQYGEB	finn-b-CD2_BENIGN_LIVER	Benign neoplasm: Liver || id:finn-b-CD2_BENIGN_LIVER	genus.Parabacteroides.id.954	Simple mode	5	-0.5654	1.46765	0.719667		-3.44199	2.31119	0.568133	0.032001	10.0864	0.568 (0.032-10.086)
uQYGEB	finn-b-CD2_BENIGN_LIVER	Benign neoplasm: Liver || id:finn-b-CD2_BENIGN_LIVER	genus.Parabacteroides.id.954	Weighted mode	5	0.399746	1.39369	0.78849		-2.33189	3.13138	1.49145	0.0971122	22.9056	1.491 (0.097-22.906)
UYJxH8	finn-b-CD2_BENIGN_LIVER	Benign neoplasm: Liver || id:finn-b-CD2_BENIGN_LIVER	genus.Butyrivibrio.id.1993	MR Egger	15	-0.943139	0.899808	0.313664		-2.70676	0.820485	0.389404	0.0667526	2.2716	0.389 (0.067-2.272)
UYJxH8	finn-b-CD2_BENIGN_LIVER	Benign neoplasm: Liver || id:finn-b-CD2_BENIGN_LIVER	genus.Butyrivibrio.id.1993	Weighted median	15	-0.0133369	0.284623	0.962626		-0.571198	0.544524	0.986752	0.564848	1.72379	0.987 (0.565-1.724)
UYJxH8	finn-b-CD2_BENIGN_LIVER	Benign neoplasm: Liver || id:finn-b-CD2_BENIGN_LIVER	genus.Butyrivibrio.id.1993	Inverse variance weighted (fixed effects)	15	-0.065238	0.208681	0.754569	0.925708	-0.474252	0.343776	0.936844	0.62235	1.41026	0.937 (0.622-1.41)
UYJxH8	finn-b-CD2_BENIGN_LIVER	Benign neoplasm: Liver || id:finn-b-CD2_BENIGN_LIVER	genus.Butyrivibrio.id.1993	Simple mode	15	-0.0218437	0.465237	0.963215		-0.933707	0.89002	0.978393	0.393094	2.43518	0.978 (0.393-2.435)
UYJxH8	finn-b-CD2_BENIGN_LIVER	Benign neoplasm: Liver || id:finn-b-CD2_BENIGN_LIVER	genus.Butyrivibrio.id.1993	Weighted mode	15	-0.0517297	0.456753	0.911436		-0.946966	0.843506	0.949585	0.387916	2.3245	0.95 (0.388-2.325)
Vd8Fsi	finn-b-CD2_BENIGN_LIVER	Benign neoplasm: Liver || id:finn-b-CD2_BENIGN_LIVER	genus.Bacteroides.id.918	MR Egger	9	-3.28544	3.0879	0.32266		-9.33773	2.76684	0.037424	8.80395e-05	15.9082	0.037 (0-15.908)
Vd8Fsi	finn-b-CD2_BENIGN_LIVER	Benign neoplasm: Liver || id:finn-b-CD2_BENIGN_LIVER	genus.Bacteroides.id.918	Weighted median	9	0.354342	0.748275	0.635824		-1.11228	1.82096	1.42524	0.32881	6.17779	1.425 (0.329-6.178)
Vd8Fsi	finn-b-CD2_BENIGN_LIVER	Benign neoplasm: Liver || id:finn-b-CD2_BENIGN_LIVER	genus.Bacteroides.id.918	Inverse variance weighted (fixed effects)	9	0.452769	0.595874	0.44735	0.910083	-0.715143	1.62068	1.57266	0.489122	5.05653	1.573 (0.489-5.057)
Vd8Fsi	finn-b-CD2_BENIGN_LIVER	Benign neoplasm: Liver || id:finn-b-CD2_BENIGN_LIVER	genus.Bacteroides.id.918	Simple mode	9	0.257089	1.11861	0.823993		-1.93539	2.44957	1.29316	0.144367	11.5834	1.293 (0.144-11.583)
Vd8Fsi	finn-b-CD2_BENIGN_LIVER	Benign neoplasm: Liver || id:finn-b-CD2_BENIGN_LIVER	genus.Bacteroides.id.918	Weighted mode	9	0.225753	1.02965	0.831944		-1.79235	2.24386	1.25327	0.166568	9.42966	1.253 (0.167-9.43)
W49loY	finn-b-CD2_BENIGN_LIVER	Benign neoplasm: Liver || id:finn-b-CD2_BENIGN_LIVER	genus.Olsenella.id.822	MR Egger	10	-0.107829	0.842817	0.901355		-1.75975	1.54409	0.897781	0.172088	4.68372	0.898 (0.172-4.684)
W49loY	finn-b-CD2_BENIGN_LIVER	Benign neoplasm: Liver || id:finn-b-CD2_BENIGN_LIVER	genus.Olsenella.id.822	Weighted median	10	-0.0817673	0.350843	0.815715		-0.76942	0.605886	0.921486	0.463282	1.83287	0.921 (0.463-1.833)
W49loY	finn-b-CD2_BENIGN_LIVER	Benign neoplasm: Liver || id:finn-b-CD2_BENIGN_LIVER	genus.Olsenella.id.822	Inverse variance weighted (fixed effects)	10	0.0122408	0.262792	0.962848	0.983165	-0.502831	0.527313	1.01232	0.604816	1.69437	1.012 (0.605-1.694)
W49loY	finn-b-CD2_BENIGN_LIVER	Benign neoplasm: Liver || id:finn-b-CD2_BENIGN_LIVER	genus.Olsenella.id.822	Simple mode	10	-0.181808	0.540912	0.744489		-1.242	0.87838	0.833762	0.288807	2.407	0.834 (0.289-2.407)
W49loY	finn-b-CD2_BENIGN_LIVER	Benign neoplasm: Liver || id:finn-b-CD2_BENIGN_LIVER	genus.Olsenella.id.822	Weighted mode	10	-0.00540163	0.434409	0.99035		-0.856844	0.84604	0.994613	0.4245	2.3304	0.995 (0.424-2.33)
w5yhuV	finn-b-CD2_BENIGN_LIVER	Benign neoplasm: Liver || id:finn-b-CD2_BENIGN_LIVER	genus.Romboutsia.id.11347	MR Egger	13	-0.107988	1.31816	0.936179		-2.69158	2.47561	0.897638	0.0677735	11.8889	0.898 (0.068-11.889)
w5yhuV	finn-b-CD2_BENIGN_LIVER	Benign neoplasm: Liver || id:finn-b-CD2_BENIGN_LIVER	genus.Romboutsia.id.11347	Weighted median	13	0.158177	0.60589	0.794042		-1.02937	1.34572	1.17137	0.357233	3.84096	1.171 (0.357-3.841)
w5yhuV	finn-b-CD2_BENIGN_LIVER	Benign neoplasm: Liver || id:finn-b-CD2_BENIGN_LIVER	genus.Romboutsia.id.11347	Inverse variance weighted (fixed effects)	13	0.233423	0.452725	0.606137	0.910083	-0.653919	1.12076	1.26292	0.520004	3.0672	1.263 (0.52-3.067)
w5yhuV	finn-b-CD2_BENIGN_LIVER	Benign neoplasm: Liver || id:finn-b-CD2_BENIGN_LIVER	genus.Romboutsia.id.11347	Simple mode	13	0.432086	1.15219	0.714194		-1.8262	2.69037	1.54047	0.161024	14.7372	1.54 (0.161-14.737)
w5yhuV	finn-b-CD2_BENIGN_LIVER	Benign neoplasm: Liver || id:finn-b-CD2_BENIGN_LIVER	genus.Romboutsia.id.11347	Weighted mode	13	-0.213595	1.08333	0.846999		-2.33693	1.90974	0.807675	0.0966243	6.7513	0.808 (0.097-6.751)
WaNFee	finn-b-CD2_BENIGN_LIVER	Benign neoplasm: Liver || id:finn-b-CD2_BENIGN_LIVER	genus.Desulfovibrio.id.3173	MR Egger	10	-1.70762	1.27775	0.21817		-4.21201	0.796769	0.181297	0.0148166	2.21836	0.181 (0.015-2.218)
WaNFee	finn-b-CD2_BENIGN_LIVER	Benign neoplasm: Liver || id:finn-b-CD2_BENIGN_LIVER	genus.Desulfovibrio.id.3173	Weighted median	10	0.356169	0.549727	0.517049		-0.721297	1.43363	1.42785	0.486121	4.19391	1.428 (0.486-4.194)
WaNFee	finn-b-CD2_BENIGN_LIVER	Benign neoplasm: Liver || id:finn-b-CD2_BENIGN_LIVER	genus.Desulfovibrio.id.3173	Inverse variance weighted (fixed effects)	10	0.110451	0.43316	0.798731	0.939885	-0.738543	0.959445	1.11678	0.47781	2.61025	1.117 (0.478-2.61)
WaNFee	finn-b-CD2_BENIGN_LIVER	Benign neoplasm: Liver || id:finn-b-CD2_BENIGN_LIVER	genus.Desulfovibrio.id.3173	Simple mode	10	0.441436	0.966973	0.658839		-1.45383	2.3367	1.55494	0.233673	10.3471	1.555 (0.234-10.347)
WaNFee	finn-b-CD2_BENIGN_LIVER	Benign neoplasm: Liver || id:finn-b-CD2_BENIGN_LIVER	genus.Desulfovibrio.id.3173	Weighted mode	10	0.441436	0.885931	0.630241		-1.29499	2.17786	1.55494	0.273901	8.8274	1.555 (0.274-8.827)
WCt5pC	finn-b-CD2_BENIGN_LIVER	Benign neoplasm: Liver || id:finn-b-CD2_BENIGN_LIVER	genus.Anaerofilum.id.2053	MR Egger	11	0.33398	1.67574	0.846456		-2.95048	3.61843	1.39651	0.0523148	37.2792	1.397 (0.052-37.279)
WCt5pC	finn-b-CD2_BENIGN_LIVER	Benign neoplasm: Liver || id:finn-b-CD2_BENIGN_LIVER	genus.Anaerofilum.id.2053	Weighted median	11	-0.539588	0.383486	0.15941		-1.29122	0.212045	0.582989	0.274935	1.2362	0.583 (0.275-1.236)
WCt5pC	finn-b-CD2_BENIGN_LIVER	Benign neoplasm: Liver || id:finn-b-CD2_BENIGN_LIVER	genus.Anaerofilum.id.2053	Inverse variance weighted (fixed effects)	11	-0.371276	0.308142	0.228247	0.910083	-0.975234	0.232682	0.689854	0.377104	1.26198	0.69 (0.377-1.262)
WCt5pC	finn-b-CD2_BENIGN_LIVER	Benign neoplasm: Liver || id:finn-b-CD2_BENIGN_LIVER	genus.Anaerofilum.id.2053	Simple mode	11	-0.622091	0.596797	0.321779		-1.79181	0.547632	0.536821	0.166658	1.72915	0.537 (0.167-1.729)
WCt5pC	finn-b-CD2_BENIGN_LIVER	Benign neoplasm: Liver || id:finn-b-CD2_BENIGN_LIVER	genus.Anaerofilum.id.2053	Weighted mode	11	-0.639959	0.583335	0.298325		-1.7833	0.503377	0.527314	0.168083	1.6543	0.527 (0.168-1.654)
wFbL6J	finn-b-CD2_BENIGN_LIVER	Benign neoplasm: Liver || id:finn-b-CD2_BENIGN_LIVER	genus.Marvinbryantia.id.2005	MR Egger	10	2.33274	2.00775	0.278779		-1.60246	6.26793	10.3061	0.201401	527.387	10.306 (0.201-527.387)
wFbL6J	finn-b-CD2_BENIGN_LIVER	Benign neoplasm: Liver || id:finn-b-CD2_BENIGN_LIVER	genus.Marvinbryantia.id.2005	Weighted median	10	0.0965609	0.717859	0.892997		-1.31044	1.50356	1.10138	0.269701	4.49769	1.101 (0.27-4.498)
wFbL6J	finn-b-CD2_BENIGN_LIVER	Benign neoplasm: Liver || id:finn-b-CD2_BENIGN_LIVER	genus.Marvinbryantia.id.2005	Inverse variance weighted (fixed effects)	10	0.499566	0.502681	0.320318	0.910083	-0.485688	1.48482	1.64801	0.615274	4.41417	1.648 (0.615-4.414)
wFbL6J	finn-b-CD2_BENIGN_LIVER	Benign neoplasm: Liver || id:finn-b-CD2_BENIGN_LIVER	genus.Marvinbryantia.id.2005	Simple mode	10	-0.50202	1.35264	0.719119		-3.1532	2.14916	0.605307	0.0427151	8.57767	0.605 (0.043-8.578)
wFbL6J	finn-b-CD2_BENIGN_LIVER	Benign neoplasm: Liver || id:finn-b-CD2_BENIGN_LIVER	genus.Marvinbryantia.id.2005	Weighted mode	10	-0.628827	1.40031	0.664005		-3.37344	2.11578	0.533217	0.0342716	8.29607	0.533 (0.034-8.296)
wIF1Yn	finn-b-CD2_BENIGN_LIVER	Benign neoplasm: Liver || id:finn-b-CD2_BENIGN_LIVER	genus.LachnospiraceaeUCG001.id.11321	MR Egger	13	3.1444	1.6035	0.0756901		0.00154374	6.28726	23.2057	1.00154	537.676	23.206 (1.002-537.676)
wIF1Yn	finn-b-CD2_BENIGN_LIVER	Benign neoplasm: Liver || id:finn-b-CD2_BENIGN_LIVER	genus.LachnospiraceaeUCG001.id.11321	Weighted median	13	-0.165321	0.535335	0.757461		-1.21458	0.883936	0.847622	0.296835	2.42041	0.848 (0.297-2.42)
wIF1Yn	finn-b-CD2_BENIGN_LIVER	Benign neoplasm: Liver || id:finn-b-CD2_BENIGN_LIVER	genus.LachnospiraceaeUCG001.id.11321	Inverse variance weighted (fixed effects)	13	-0.087093	0.370094	0.813955	0.939885	-0.812478	0.638292	0.916592	0.443757	1.89324	0.917 (0.444-1.893)
wIF1Yn	finn-b-CD2_BENIGN_LIVER	Benign neoplasm: Liver || id:finn-b-CD2_BENIGN_LIVER	genus.LachnospiraceaeUCG001.id.11321	Simple mode	13	-0.441408	0.848371	0.612319		-2.10421	1.2214	0.643131	0.121941	3.39193	0.643 (0.122-3.392)
wIF1Yn	finn-b-CD2_BENIGN_LIVER	Benign neoplasm: Liver || id:finn-b-CD2_BENIGN_LIVER	genus.LachnospiraceaeUCG001.id.11321	Weighted mode	13	-0.392998	0.798556	0.631504		-1.95817	1.17217	0.67503	0.141117	3.229	0.675 (0.141-3.229)
wJFco0	finn-b-CD2_BENIGN_LIVER	Benign neoplasm: Liver || id:finn-b-CD2_BENIGN_LIVER	genus.Veillonella.id.2198	MR Egger	6	3.09919	4.42633	0.522404		-5.57642	11.7748	22.18	0.00378611	129937	22.18 (0.004-129936.713)
wJFco0	finn-b-CD2_BENIGN_LIVER	Benign neoplasm: Liver || id:finn-b-CD2_BENIGN_LIVER	genus.Veillonella.id.2198	Weighted median	6	0.869322	0.661628	0.188875		-0.427468	2.16611	2.38529	0.652158	8.7243	2.385 (0.652-8.724)
wJFco0	finn-b-CD2_BENIGN_LIVER	Benign neoplasm: Liver || id:finn-b-CD2_BENIGN_LIVER	genus.Veillonella.id.2198	Inverse variance weighted (fixed effects)	6	0.603061	0.558983	0.280653	0.910083	-0.492546	1.69867	1.82771	0.611069	5.46666	1.828 (0.611-5.467)
wJFco0	finn-b-CD2_BENIGN_LIVER	Benign neoplasm: Liver || id:finn-b-CD2_BENIGN_LIVER	genus.Veillonella.id.2198	Simple mode	6	0.986542	0.935506	0.339898		-0.84705	2.82013	2.68194	0.428678	16.7791	2.682 (0.429-16.779)
wJFco0	finn-b-CD2_BENIGN_LIVER	Benign neoplasm: Liver || id:finn-b-CD2_BENIGN_LIVER	genus.Veillonella.id.2198	Weighted mode	6	0.986542	0.936027	0.340142		-0.84807	2.82115	2.68194	0.428241	16.7962	2.682 (0.428-16.796)
wn5rK2	finn-b-CD2_BENIGN_LIVER	Benign neoplasm: Liver || id:finn-b-CD2_BENIGN_LIVER	genus.ErysipelotrichaceaeUCG003.id.11384	MR Egger	16	0.266828	1.09956	0.811782		-1.88831	2.42197	1.30582	0.151327	11.268	1.306 (0.151-11.268)
wn5rK2	finn-b-CD2_BENIGN_LIVER	Benign neoplasm: Liver || id:finn-b-CD2_BENIGN_LIVER	genus.ErysipelotrichaceaeUCG003.id.11384	Weighted median	16	0.0476002	0.538759	0.929597		-1.00837	1.10357	1.04875	0.364814	3.0149	1.049 (0.365-3.015)
wn5rK2	finn-b-CD2_BENIGN_LIVER	Benign neoplasm: Liver || id:finn-b-CD2_BENIGN_LIVER	genus.ErysipelotrichaceaeUCG003.id.11384	Inverse variance weighted (fixed effects)	16	-0.0407335	0.402115	0.919314	0.976771	-0.828879	0.747412	0.960085	0.436538	2.11153	0.96 (0.437-2.112)
wn5rK2	finn-b-CD2_BENIGN_LIVER	Benign neoplasm: Liver || id:finn-b-CD2_BENIGN_LIVER	genus.ErysipelotrichaceaeUCG003.id.11384	Simple mode	16	-0.110505	0.987293	0.912365		-2.0456	1.82459	0.895382	0.129303	6.20024	0.895 (0.129-6.2)
wn5rK2	finn-b-CD2_BENIGN_LIVER	Benign neoplasm: Liver || id:finn-b-CD2_BENIGN_LIVER	genus.ErysipelotrichaceaeUCG003.id.11384	Weighted mode	16	-0.0653742	0.907061	0.943496		-1.84321	1.71247	0.936717	0.158308	5.54261	0.937 (0.158-5.543)
wQYhwp	finn-b-CD2_BENIGN_LIVER	Benign neoplasm: Liver || id:finn-b-CD2_BENIGN_LIVER	genus.Odoribacter.id.952	MR Egger	7	-3.17292	1.94309	0.163413		-6.98138	0.63554	0.0418812	0.000929022	1.88804	0.042 (0.001-1.888)
wQYhwp	finn-b-CD2_BENIGN_LIVER	Benign neoplasm: Liver || id:finn-b-CD2_BENIGN_LIVER	genus.Odoribacter.id.952	Weighted median	7	-0.123347	0.835956	0.882696		-1.76182	1.51513	0.883957	0.171732	4.55	0.884 (0.172-4.55)
wQYhwp	finn-b-CD2_BENIGN_LIVER	Benign neoplasm: Liver || id:finn-b-CD2_BENIGN_LIVER	genus.Odoribacter.id.952	Inverse variance weighted (fixed effects)	7	-0.611997	0.620766	0.324196	0.910083	-1.8287	0.604706	0.542267	0.160622	1.83071	0.542 (0.161-1.831)
wQYhwp	finn-b-CD2_BENIGN_LIVER	Benign neoplasm: Liver || id:finn-b-CD2_BENIGN_LIVER	genus.Odoribacter.id.952	Simple mode	7	0.0927283	1.24807	0.943189		-2.35349	2.53895	1.09716	0.095037	12.6663	1.097 (0.095-12.666)
wQYhwp	finn-b-CD2_BENIGN_LIVER	Benign neoplasm: Liver || id:finn-b-CD2_BENIGN_LIVER	genus.Odoribacter.id.952	Weighted mode	7	0.0927283	1.24417	0.943011		-2.34584	2.53129	1.09716	0.095767	12.5698	1.097 (0.096-12.57)
WvdQyb	finn-b-CD2_BENIGN_LIVER	Benign neoplasm: Liver || id:finn-b-CD2_BENIGN_LIVER	genus..Eubacteriumeligensgroup.id.14372	MR Egger	6	2.0443	2.55951	0.469195		-2.97233	7.06094	7.72378	0.0511838	1165.54	7.724 (0.051-1165.539)
WvdQyb	finn-b-CD2_BENIGN_LIVER	Benign neoplasm: Liver || id:finn-b-CD2_BENIGN_LIVER	genus..Eubacteriumeligensgroup.id.14372	Weighted median	6	-1.0431	0.918541	0.256124		-2.84344	0.757246	0.352362	0.0582252	2.1324	0.352 (0.058-2.132)
WvdQyb	finn-b-CD2_BENIGN_LIVER	Benign neoplasm: Liver || id:finn-b-CD2_BENIGN_LIVER	genus..Eubacteriumeligensgroup.id.14372	Inverse variance weighted (fixed effects)	6	-1.28141	0.685129	0.0614402	0.910083	-2.62426	0.0614466	0.277646	0.0724933	1.06337	0.278 (0.072-1.063)
WvdQyb	finn-b-CD2_BENIGN_LIVER	Benign neoplasm: Liver || id:finn-b-CD2_BENIGN_LIVER	genus..Eubacteriumeligensgroup.id.14372	Simple mode	6	-0.219921	1.35542	0.87746		-2.87655	2.43671	0.802583	0.0563288	11.4353	0.803 (0.056-11.435)
WvdQyb	finn-b-CD2_BENIGN_LIVER	Benign neoplasm: Liver || id:finn-b-CD2_BENIGN_LIVER	genus..Eubacteriumeligensgroup.id.14372	Weighted mode	6	-0.544216	1.32654	0.698608		-3.14423	2.0558	0.580297	0.0431	7.81308	0.58 (0.043-7.813)
xCukIr	finn-b-CD2_BENIGN_LIVER	Benign neoplasm: Liver || id:finn-b-CD2_BENIGN_LIVER	genus.Dialister.id.2183	MR Egger	11	3.76258	2.01936	0.0953185		-0.195372	7.72053	43.0593	0.822529	2254.15	43.059 (0.823-2254.147)
xCukIr	finn-b-CD2_BENIGN_LIVER	Benign neoplasm: Liver || id:finn-b-CD2_BENIGN_LIVER	genus.Dialister.id.2183	Weighted median	11	-0.107426	0.655739	0.86987		-1.39267	1.17782	0.898143	0.24841	3.2473	0.898 (0.248-3.247)
xCukIr	finn-b-CD2_BENIGN_LIVER	Benign neoplasm: Liver || id:finn-b-CD2_BENIGN_LIVER	genus.Dialister.id.2183	Inverse variance weighted (fixed effects)	11	0.222771	0.465581	0.63231	0.910083	-0.689769	1.13531	1.24953	0.501692	3.11214	1.25 (0.502-3.112)
xCukIr	finn-b-CD2_BENIGN_LIVER	Benign neoplasm: Liver || id:finn-b-CD2_BENIGN_LIVER	genus.Dialister.id.2183	Simple mode	11	-0.723285	1.04837	0.505943		-2.77809	1.33152	0.485156	0.0621571	3.7868	0.485 (0.062-3.787)
xCukIr	finn-b-CD2_BENIGN_LIVER	Benign neoplasm: Liver || id:finn-b-CD2_BENIGN_LIVER	genus.Dialister.id.2183	Weighted mode	11	-0.529272	1.10937	0.64355		-2.70363	1.64509	0.589034	0.066962	5.18146	0.589 (0.067-5.181)
XTu0EY	finn-b-CD2_BENIGN_LIVER	Benign neoplasm: Liver || id:finn-b-CD2_BENIGN_LIVER	genus.Intestinimonas.id.2062	MR Egger	16	0.725857	1.03448	0.494387		-1.30172	2.75343	2.0665	0.272065	15.6964	2.067 (0.272-15.696)
XTu0EY	finn-b-CD2_BENIGN_LIVER	Benign neoplasm: Liver || id:finn-b-CD2_BENIGN_LIVER	genus.Intestinimonas.id.2062	Weighted median	16	0.581779	0.503022	0.247449		-0.404144	1.5677	1.78922	0.667548	4.79561	1.789 (0.668-4.796)
XTu0EY	finn-b-CD2_BENIGN_LIVER	Benign neoplasm: Liver || id:finn-b-CD2_BENIGN_LIVER	genus.Intestinimonas.id.2062	Inverse variance weighted (fixed effects)	16	0.389448	0.373413	0.296975	0.910083	-0.342442	1.12134	1.47617	0.710034	3.06896	1.476 (0.71-3.069)
XTu0EY	finn-b-CD2_BENIGN_LIVER	Benign neoplasm: Liver || id:finn-b-CD2_BENIGN_LIVER	genus.Intestinimonas.id.2062	Simple mode	16	0.403219	0.82177	0.630759		-1.20745	2.01389	1.49663	0.298959	7.49239	1.497 (0.299-7.492)
XTu0EY	finn-b-CD2_BENIGN_LIVER	Benign neoplasm: Liver || id:finn-b-CD2_BENIGN_LIVER	genus.Intestinimonas.id.2062	Weighted mode	16	0.54604	0.713831	0.456173		-0.853069	1.94515	1.7264	0.426105	6.99468	1.726 (0.426-6.995)
XVFzMF	finn-b-CD2_BENIGN_LIVER	Benign neoplasm: Liver || id:finn-b-CD2_BENIGN_LIVER	genus.Holdemania.id.2157	MR Egger	14	-0.910555	1.05489	0.404963		-2.97814	1.15703	0.402301	0.0508875	3.18047	0.402 (0.051-3.18)
XVFzMF	finn-b-CD2_BENIGN_LIVER	Benign neoplasm: Liver || id:finn-b-CD2_BENIGN_LIVER	genus.Holdemania.id.2157	Weighted median	14	-0.700271	0.482187	0.146423		-1.64536	0.244815	0.496451	0.192944	1.27739	0.496 (0.193-1.277)
XVFzMF	finn-b-CD2_BENIGN_LIVER	Benign neoplasm: Liver || id:finn-b-CD2_BENIGN_LIVER	genus.Holdemania.id.2157	Inverse variance weighted (fixed effects)	14	-0.139562	0.357163	0.695981	0.910083	-0.839602	0.560478	0.869739	0.431882	1.75151	0.87 (0.432-1.752)
XVFzMF	finn-b-CD2_BENIGN_LIVER	Benign neoplasm: Liver || id:finn-b-CD2_BENIGN_LIVER	genus.Holdemania.id.2157	Simple mode	14	-0.944604	0.784101	0.249795		-2.48144	0.592235	0.388833	0.0836225	1.80802	0.389 (0.084-1.808)
XVFzMF	finn-b-CD2_BENIGN_LIVER	Benign neoplasm: Liver || id:finn-b-CD2_BENIGN_LIVER	genus.Holdemania.id.2157	Weighted mode	14	-0.89732	0.760026	0.258895		-2.38697	0.59233	0.407661	0.0919077	1.8082	0.408 (0.092-1.808)
y0FJ9U	finn-b-CD2_BENIGN_LIVER	Benign neoplasm: Liver || id:finn-b-CD2_BENIGN_LIVER	genus.LachnospiraceaeND3007group.id.11317	MR Egger	3	-42.7312	17.6973	0.249967		-77.4179	-8.04453	2.7674e-19	2.38692e-34	0.000320852	0 (0-0)
y0FJ9U	finn-b-CD2_BENIGN_LIVER	Benign neoplasm: Liver || id:finn-b-CD2_BENIGN_LIVER	genus.LachnospiraceaeND3007group.id.11317	Weighted median	3	1.32959	1.4331	0.353525		-1.47929	4.13847	3.77951	0.2278	62.7071	3.78 (0.228-62.707)
y0FJ9U	finn-b-CD2_BENIGN_LIVER	Benign neoplasm: Liver || id:finn-b-CD2_BENIGN_LIVER	genus.LachnospiraceaeND3007group.id.11317	Inverse variance weighted (multiplicative random effects)	3	-0.228031	1.81876	0.900225	0.973371	-3.79279	3.33673	0.796099	0.0225326	28.127	0.796 (0.023-28.127)
y0FJ9U	finn-b-CD2_BENIGN_LIVER	Benign neoplasm: Liver || id:finn-b-CD2_BENIGN_LIVER	genus.LachnospiraceaeND3007group.id.11317	Simple mode	3	1.45933	1.74998	0.492065		-1.97063	4.8893	4.30308	0.139368	132.86	4.303 (0.139-132.86)
y0FJ9U	finn-b-CD2_BENIGN_LIVER	Benign neoplasm: Liver || id:finn-b-CD2_BENIGN_LIVER	genus.LachnospiraceaeND3007group.id.11317	Weighted mode	3	1.44379	1.43613	0.420602		-1.37102	4.2586	4.23671	0.253847	70.7106	4.237 (0.254-70.711)
yakWtY	finn-b-CD2_BENIGN_LIVER	Benign neoplasm: Liver || id:finn-b-CD2_BENIGN_LIVER	genus.Butyricicoccus.id.2055	MR Egger	8	0.0639819	1.10868	0.955853		-2.10902	2.23699	1.06607	0.121357	9.36507	1.066 (0.121-9.365)
yakWtY	finn-b-CD2_BENIGN_LIVER	Benign neoplasm: Liver || id:finn-b-CD2_BENIGN_LIVER	genus.Butyricicoccus.id.2055	Weighted median	8	0.112433	0.720778	0.876042		-1.30029	1.52516	1.119	0.272452	4.59587	1.119 (0.272-4.596)
yakWtY	finn-b-CD2_BENIGN_LIVER	Benign neoplasm: Liver || id:finn-b-CD2_BENIGN_LIVER	genus.Butyricicoccus.id.2055	Inverse variance weighted (fixed effects)	8	0.205129	0.56609	0.717083	0.910083	-0.904408	1.31467	1.22768	0.404781	3.7235	1.228 (0.405-3.724)
yakWtY	finn-b-CD2_BENIGN_LIVER	Benign neoplasm: Liver || id:finn-b-CD2_BENIGN_LIVER	genus.Butyricicoccus.id.2055	Simple mode	8	0.0579818	0.953661	0.953219		-1.81119	1.92716	1.0597	0.163459	6.86995	1.06 (0.163-6.87)
yakWtY	finn-b-CD2_BENIGN_LIVER	Benign neoplasm: Liver || id:finn-b-CD2_BENIGN_LIVER	genus.Butyricicoccus.id.2055	Weighted mode	8	0.0855466	0.903188	0.927194		-1.6847	1.85579	1.08931	0.1855	6.39678	1.089 (0.185-6.397)
yerlNC	finn-b-CD2_BENIGN_LIVER	Benign neoplasm: Liver || id:finn-b-CD2_BENIGN_LIVER	genus.RuminococcaceaeUCG005.id.11363	MR Egger	14	-0.254314	1.14378	0.827784		-2.49613	1.9875	0.775448	0.0824035	7.29726	0.775 (0.082-7.297)
yerlNC	finn-b-CD2_BENIGN_LIVER	Benign neoplasm: Liver || id:finn-b-CD2_BENIGN_LIVER	genus.RuminococcaceaeUCG005.id.11363	Weighted median	14	-0.197194	0.595663	0.740607		-1.36469	0.970306	0.821031	0.255459	2.63875	0.821 (0.255-2.639)
yerlNC	finn-b-CD2_BENIGN_LIVER	Benign neoplasm: Liver || id:finn-b-CD2_BENIGN_LIVER	genus.RuminococcaceaeUCG005.id.11363	Inverse variance weighted (fixed effects)	14	-0.0487667	0.421693	0.907934	0.973371	-0.875286	0.777752	0.952403	0.416743	2.17657	0.952 (0.417-2.177)
yerlNC	finn-b-CD2_BENIGN_LIVER	Benign neoplasm: Liver || id:finn-b-CD2_BENIGN_LIVER	genus.RuminococcaceaeUCG005.id.11363	Simple mode	14	-1.47785	1.04605	0.181211		-3.52811	0.572416	0.228129	0.0293605	1.77254	0.228 (0.029-1.773)
yerlNC	finn-b-CD2_BENIGN_LIVER	Benign neoplasm: Liver || id:finn-b-CD2_BENIGN_LIVER	genus.RuminococcaceaeUCG005.id.11363	Weighted mode	14	-0.603029	0.767918	0.446367		-2.10815	0.902091	0.547152	0.121463	2.46475	0.547 (0.121-2.465)
ygbSF7	finn-b-CD2_BENIGN_LIVER	Benign neoplasm: Liver || id:finn-b-CD2_BENIGN_LIVER	genus.Fusicatenibacter.id.11305	MR Egger	18	-2.47755	1.65217	0.153199		-5.71581	0.760715	0.0839489	0.00329348	2.1398	0.084 (0.003-2.14)
ygbSF7	finn-b-CD2_BENIGN_LIVER	Benign neoplasm: Liver || id:finn-b-CD2_BENIGN_LIVER	genus.Fusicatenibacter.id.11305	Weighted median	18	0.274164	0.616086	0.656313		-0.933365	1.48169	1.31543	0.393228	4.40039	1.315 (0.393-4.4)
ygbSF7	finn-b-CD2_BENIGN_LIVER	Benign neoplasm: Liver || id:finn-b-CD2_BENIGN_LIVER	genus.Fusicatenibacter.id.11305	Inverse variance weighted (fixed effects)	18	0.349959	0.440416	0.426841	0.910083	-0.513257	1.21317	1.41901	0.598543	3.36415	1.419 (0.599-3.364)
ygbSF7	finn-b-CD2_BENIGN_LIVER	Benign neoplasm: Liver || id:finn-b-CD2_BENIGN_LIVER	genus.Fusicatenibacter.id.11305	Simple mode	18	0.935604	1.2009	0.446639		-1.41816	3.28936	2.54875	0.24216	26.8258	2.549 (0.242-26.826)
ygbSF7	finn-b-CD2_BENIGN_LIVER	Benign neoplasm: Liver || id:finn-b-CD2_BENIGN_LIVER	genus.Fusicatenibacter.id.11305	Weighted mode	18	0.795102	1.23328	0.527722		-1.62212	3.21232	2.21467	0.19748	24.8367	2.215 (0.197-24.837)
yLt27i	finn-b-CD2_BENIGN_LIVER	Benign neoplasm: Liver || id:finn-b-CD2_BENIGN_LIVER	genus.Senegalimassilia.id.11160	MR Egger	5	0.396106	2.18079	0.867449		-3.87825	4.67046	1.48603	0.0206871	106.746	1.486 (0.021-106.746)
yLt27i	finn-b-CD2_BENIGN_LIVER	Benign neoplasm: Liver || id:finn-b-CD2_BENIGN_LIVER	genus.Senegalimassilia.id.11160	Weighted median	5	0.646056	0.757896	0.393973		-0.83942	2.13153	1.908	0.431961	8.42777	1.908 (0.432-8.428)
yLt27i	finn-b-CD2_BENIGN_LIVER	Benign neoplasm: Liver || id:finn-b-CD2_BENIGN_LIVER	genus.Senegalimassilia.id.11160	Inverse variance weighted (fixed effects)	5	0.65231	0.566629	0.249645	0.910083	-0.458283	1.7629	1.91997	0.632368	5.82934	1.92 (0.632-5.829)
yLt27i	finn-b-CD2_BENIGN_LIVER	Benign neoplasm: Liver || id:finn-b-CD2_BENIGN_LIVER	genus.Senegalimassilia.id.11160	Simple mode	5	1.07746	1.05864	0.366336		-0.997474	3.1524	2.93721	0.36881	23.392	2.937 (0.369-23.392)
yLt27i	finn-b-CD2_BENIGN_LIVER	Benign neoplasm: Liver || id:finn-b-CD2_BENIGN_LIVER	genus.Senegalimassilia.id.11160	Weighted mode	5	0.810104	1.1099	0.505903		-1.36529	2.9855	2.24814	0.255305	19.7964	2.248 (0.255-19.796)
YXZeGZ	finn-b-CD2_BENIGN_LIVER	Benign neoplasm: Liver || id:finn-b-CD2_BENIGN_LIVER	genus.Alistipes.id.968	MR Egger	13	-0.91559	2.67923	0.738989		-6.16689	4.33571	0.40028	0.00209775	76.3791	0.4 (0.002-76.379)
YXZeGZ	finn-b-CD2_BENIGN_LIVER	Benign neoplasm: Liver || id:finn-b-CD2_BENIGN_LIVER	genus.Alistipes.id.968	Weighted median	13	0.343571	0.738074	0.641576		-1.10305	1.7902	1.40997	0.331856	5.99063	1.41 (0.332-5.991)
YXZeGZ	finn-b-CD2_BENIGN_LIVER	Benign neoplasm: Liver || id:finn-b-CD2_BENIGN_LIVER	genus.Alistipes.id.968	Inverse variance weighted (fixed effects)	13	0.0311719	0.556038	0.955293	0.983165	-1.05866	1.12101	1.03166	0.346919	3.06794	1.032 (0.347-3.068)
YXZeGZ	finn-b-CD2_BENIGN_LIVER	Benign neoplasm: Liver || id:finn-b-CD2_BENIGN_LIVER	genus.Alistipes.id.968	Simple mode	13	0.725216	1.24627	0.571397		-1.71747	3.1679	2.06518	0.17952	23.7575	2.065 (0.18-23.758)
YXZeGZ	finn-b-CD2_BENIGN_LIVER	Benign neoplasm: Liver || id:finn-b-CD2_BENIGN_LIVER	genus.Alistipes.id.968	Weighted mode	13	0.657952	1.08063	0.55397		-1.46009	2.77599	1.93083	0.232216	16.0545	1.931 (0.232-16.055)
YYHfMs	finn-b-CD2_BENIGN_LIVER	Benign neoplasm: Liver || id:finn-b-CD2_BENIGN_LIVER	genus.Gordonibacter.id.821	MR Egger	12	0.898335	1.08878	0.428568		-1.23568	3.03235	2.45551	0.290638	20.7459	2.456 (0.291-20.746)
YYHfMs	finn-b-CD2_BENIGN_LIVER	Benign neoplasm: Liver || id:finn-b-CD2_BENIGN_LIVER	genus.Gordonibacter.id.821	Weighted median	12	0.266115	0.333463	0.424851		-0.387472	0.919701	1.30488	0.67877	2.50854	1.305 (0.679-2.509)
YYHfMs	finn-b-CD2_BENIGN_LIVER	Benign neoplasm: Liver || id:finn-b-CD2_BENIGN_LIVER	genus.Gordonibacter.id.821	Inverse variance weighted (fixed effects)	12	0.203175	0.253335	0.422552	0.910083	-0.293361	0.699711	1.22529	0.745753	2.01317	1.225 (0.746-2.013)
YYHfMs	finn-b-CD2_BENIGN_LIVER	Benign neoplasm: Liver || id:finn-b-CD2_BENIGN_LIVER	genus.Gordonibacter.id.821	Simple mode	12	0.313571	0.570971	0.593849		-0.805532	1.43267	1.3683	0.44685	4.18989	1.368 (0.447-4.19)
YYHfMs	finn-b-CD2_BENIGN_LIVER	Benign neoplasm: Liver || id:finn-b-CD2_BENIGN_LIVER	genus.Gordonibacter.id.821	Weighted mode	12	0.283758	0.510724	0.589606		-0.717262	1.28478	1.32811	0.488087	3.61386	1.328 (0.488-3.614)
zaZf8A	finn-b-CD2_BENIGN_LIVER	Benign neoplasm: Liver || id:finn-b-CD2_BENIGN_LIVER	genus.Oscillospira.id.2064	MR Egger	8	2.85047	2.21777	0.246072		-1.49636	7.1973	17.2959	0.223943	1335.82	17.296 (0.224-1335.821)
zaZf8A	finn-b-CD2_BENIGN_LIVER	Benign neoplasm: Liver || id:finn-b-CD2_BENIGN_LIVER	genus.Oscillospira.id.2064	Weighted median	8	-0.320376	0.649166	0.621646		-1.59274	0.951989	0.725876	0.203367	2.59086	0.726 (0.203-2.591)
zaZf8A	finn-b-CD2_BENIGN_LIVER	Benign neoplasm: Liver || id:finn-b-CD2_BENIGN_LIVER	genus.Oscillospira.id.2064	Inverse variance weighted (fixed effects)	8	-0.240103	0.488188	0.622843	0.910083	-1.19695	0.716745	0.786547	0.302114	2.04776	0.787 (0.302-2.048)
zaZf8A	finn-b-CD2_BENIGN_LIVER	Benign neoplasm: Liver || id:finn-b-CD2_BENIGN_LIVER	genus.Oscillospira.id.2064	Simple mode	8	-0.515043	1.20982	0.683095		-2.88628	1.85619	0.597475	0.0557832	6.39934	0.597 (0.056-6.399)
zaZf8A	finn-b-CD2_BENIGN_LIVER	Benign neoplasm: Liver || id:finn-b-CD2_BENIGN_LIVER	genus.Oscillospira.id.2064	Weighted mode	8	-0.534848	1.28009	0.688596		-3.04383	1.97413	0.585758	0.0476522	7.20034	0.586 (0.048-7.2)
zkWLyI	finn-b-CD2_BENIGN_LIVER	Benign neoplasm: Liver || id:finn-b-CD2_BENIGN_LIVER	genus.Allisonella.id.2174	MR Egger	8	0.840584	1.84976	0.665497		-2.78494	4.46611	2.31772	0.0617328	87.0175	2.318 (0.062-87.017)
zkWLyI	finn-b-CD2_BENIGN_LIVER	Benign neoplasm: Liver || id:finn-b-CD2_BENIGN_LIVER	genus.Allisonella.id.2174	Weighted median	8	0.153308	0.351131	0.662392		-0.534908	0.841525	1.16568	0.585723	2.3199	1.166 (0.586-2.32)
zkWLyI	finn-b-CD2_BENIGN_LIVER	Benign neoplasm: Liver || id:finn-b-CD2_BENIGN_LIVER	genus.Allisonella.id.2174	Inverse variance weighted (fixed effects)	8	0.0928915	0.273561	0.734185	0.910083	-0.443288	0.629071	1.09734	0.641922	1.87587	1.097 (0.642-1.876)
zkWLyI	finn-b-CD2_BENIGN_LIVER	Benign neoplasm: Liver || id:finn-b-CD2_BENIGN_LIVER	genus.Allisonella.id.2174	Simple mode	8	0.157392	0.551582	0.783637		-0.923708	1.23849	1.17045	0.397044	3.45041	1.17 (0.397-3.45)
zkWLyI	finn-b-CD2_BENIGN_LIVER	Benign neoplasm: Liver || id:finn-b-CD2_BENIGN_LIVER	genus.Allisonella.id.2174	Weighted mode	8	0.171466	0.486489	0.73487		-0.782052	1.12498	1.18704	0.457466	3.08016	1.187 (0.457-3.08)
1zf0TZ	finn-b-CD2_BENIGN_LIVER	Benign neoplasm: Liver || id:finn-b-CD2_BENIGN_LIVER	family.Streptococcaceae.id.1850	MR Egger	13	-0.782863	1.99862	0.70276		-4.70016	3.13443	0.457095	0.00909385	22.9755	0.457 (0.009-22.976)
1zf0TZ	finn-b-CD2_BENIGN_LIVER	Benign neoplasm: Liver || id:finn-b-CD2_BENIGN_LIVER	family.Streptococcaceae.id.1850	Weighted median	13	0.346215	0.635713	0.586022		-0.899783	1.59221	1.41371	0.406658	4.91461	1.414 (0.407-4.915)
1zf0TZ	finn-b-CD2_BENIGN_LIVER	Benign neoplasm: Liver || id:finn-b-CD2_BENIGN_LIVER	family.Streptococcaceae.id.1850	Inverse variance weighted (fixed effects)	13	0.301364	0.498003	0.545082	0.877951	-0.674722	1.27745	1.3517	0.509298	3.58748	1.352 (0.509-3.587)
1zf0TZ	finn-b-CD2_BENIGN_LIVER	Benign neoplasm: Liver || id:finn-b-CD2_BENIGN_LIVER	family.Streptococcaceae.id.1850	Simple mode	13	0.290189	1.03494	0.783953		-1.7383	2.31868	1.33668	0.175819	10.1622	1.337 (0.176-10.162)
1zf0TZ	finn-b-CD2_BENIGN_LIVER	Benign neoplasm: Liver || id:finn-b-CD2_BENIGN_LIVER	family.Streptococcaceae.id.1850	Weighted mode	13	0.451225	1.0249	0.667571		-1.55757	2.46002	1.57023	0.210647	11.7051	1.57 (0.211-11.705)
31r1VV	finn-b-CD2_BENIGN_LIVER	Benign neoplasm: Liver || id:finn-b-CD2_BENIGN_LIVER	family.Christensenellaceae.id.1866	MR Egger	11	0.402551	0.814905	0.633148		-1.19466	1.99976	1.49564	0.302806	7.38731	1.496 (0.303-7.387)
31r1VV	finn-b-CD2_BENIGN_LIVER	Benign neoplasm: Liver || id:finn-b-CD2_BENIGN_LIVER	family.Christensenellaceae.id.1866	Weighted median	11	-0.356876	0.566633	0.528813		-1.46748	0.753725	0.699859	0.230506	2.1249	0.7 (0.231-2.125)
31r1VV	finn-b-CD2_BENIGN_LIVER	Benign neoplasm: Liver || id:finn-b-CD2_BENIGN_LIVER	family.Christensenellaceae.id.1866	Inverse variance weighted (fixed effects)	11	-0.504757	0.421699	0.231322	0.810725	-1.33129	0.321773	0.603652	0.264137	1.37957	0.604 (0.264-1.38)
31r1VV	finn-b-CD2_BENIGN_LIVER	Benign neoplasm: Liver || id:finn-b-CD2_BENIGN_LIVER	family.Christensenellaceae.id.1866	Simple mode	11	-0.227866	0.803641	0.782545		-1.803	1.34727	0.796231	0.164803	3.84691	0.796 (0.165-3.847)
31r1VV	finn-b-CD2_BENIGN_LIVER	Benign neoplasm: Liver || id:finn-b-CD2_BENIGN_LIVER	family.Christensenellaceae.id.1866	Weighted mode	11	-0.109974	0.68413	0.875491		-1.45087	1.23092	0.895857	0.234367	3.42438	0.896 (0.234-3.424)
6jMcBB	finn-b-CD2_BENIGN_LIVER	Benign neoplasm: Liver || id:finn-b-CD2_BENIGN_LIVER	family.Desulfovibrionaceae.id.3169	MR Egger	10	1.988	1.18234	0.131188		-0.329384	4.30538	7.3009	0.719367	74.0973	7.301 (0.719-74.097)
6jMcBB	finn-b-CD2_BENIGN_LIVER	Benign neoplasm: Liver || id:finn-b-CD2_BENIGN_LIVER	family.Desulfovibrionaceae.id.3169	Weighted median	10	1.12451	0.676554	0.0964911		-0.20154	2.45055	3.0787	0.817471	11.5947	3.079 (0.817-11.595)
6jMcBB	finn-b-CD2_BENIGN_LIVER	Benign neoplasm: Liver || id:finn-b-CD2_BENIGN_LIVER	family.Desulfovibrionaceae.id.3169	Inverse variance weighted (fixed effects)	10	0.517866	0.490449	0.291013	0.810725	-0.443414	1.47915	1.67844	0.641841	4.3892	1.678 (0.642-4.389)
6jMcBB	finn-b-CD2_BENIGN_LIVER	Benign neoplasm: Liver || id:finn-b-CD2_BENIGN_LIVER	family.Desulfovibrionaceae.id.3169	Simple mode	10	-0.618649	1.18002	0.612757		-2.93149	1.69419	0.538672	0.0533174	5.44226	0.539 (0.053-5.442)
6jMcBB	finn-b-CD2_BENIGN_LIVER	Benign neoplasm: Liver || id:finn-b-CD2_BENIGN_LIVER	family.Desulfovibrionaceae.id.3169	Weighted mode	10	1.21457	0.908982	0.214285		-0.56703	2.99618	3.36886	0.567207	20.0089	3.369 (0.567-20.009)
axDRMS	finn-b-CD2_BENIGN_LIVER	Benign neoplasm: Liver || id:finn-b-CD2_BENIGN_LIVER	family.Prevotellaceae.id.960	MR Egger	16	0.238159	1.95583	0.904813		-3.59526	4.07158	1.26891	0.0274535	58.6496	1.269 (0.027-58.65)
axDRMS	finn-b-CD2_BENIGN_LIVER	Benign neoplasm: Liver || id:finn-b-CD2_BENIGN_LIVER	family.Prevotellaceae.id.960	Weighted median	16	-0.66395	0.597854	0.266759		-1.83574	0.507843	0.514814	0.159495	1.6617	0.515 (0.159-1.662)
axDRMS	finn-b-CD2_BENIGN_LIVER	Benign neoplasm: Liver || id:finn-b-CD2_BENIGN_LIVER	family.Prevotellaceae.id.960	Inverse variance weighted (fixed effects)	16	-0.397724	0.417867	0.341201	0.810725	-1.21674	0.421295	0.671848	0.296194	1.52393	0.672 (0.296-1.524)
axDRMS	finn-b-CD2_BENIGN_LIVER	Benign neoplasm: Liver || id:finn-b-CD2_BENIGN_LIVER	family.Prevotellaceae.id.960	Simple mode	16	-0.905023	1.29153	0.494195		-3.43642	1.62638	0.404533	0.0321796	5.08542	0.405 (0.032-5.085)
axDRMS	finn-b-CD2_BENIGN_LIVER	Benign neoplasm: Liver || id:finn-b-CD2_BENIGN_LIVER	family.Prevotellaceae.id.960	Weighted mode	16	-1.11393	1.31364	0.409779		-3.68866	1.4608	0.328266	0.0250055	4.30939	0.328 (0.025-4.309)
AXpdwL	finn-b-CD2_BENIGN_LIVER	Benign neoplasm: Liver || id:finn-b-CD2_BENIGN_LIVER	family.Verrucomicrobiaceae.id.4036	MR Egger	11	0.767772	1.50708	0.622697		-2.1861	3.72165	2.15496	0.112354	41.3324	2.155 (0.112-41.332)
AXpdwL	finn-b-CD2_BENIGN_LIVER	Benign neoplasm: Liver || id:finn-b-CD2_BENIGN_LIVER	family.Verrucomicrobiaceae.id.4036	Weighted median	11	0.188361	0.588488	0.74891		-0.965074	1.3418	1.20727	0.380955	3.82591	1.207 (0.381-3.826)
AXpdwL	finn-b-CD2_BENIGN_LIVER	Benign neoplasm: Liver || id:finn-b-CD2_BENIGN_LIVER	family.Verrucomicrobiaceae.id.4036	Inverse variance weighted (fixed effects)	11	0.316956	0.446682	0.477966	0.877951	-0.558541	1.19245	1.37294	0.572043	3.29515	1.373 (0.572-3.295)
AXpdwL	finn-b-CD2_BENIGN_LIVER	Benign neoplasm: Liver || id:finn-b-CD2_BENIGN_LIVER	family.Verrucomicrobiaceae.id.4036	Simple mode	11	-0.442279	0.959661	0.654752		-2.32321	1.43866	0.64257	0.0979582	4.21503	0.643 (0.098-4.215)
AXpdwL	finn-b-CD2_BENIGN_LIVER	Benign neoplasm: Liver || id:finn-b-CD2_BENIGN_LIVER	family.Verrucomicrobiaceae.id.4036	Weighted mode	11	-0.199197	0.873639	0.824234		-1.91153	1.51314	0.819388	0.147854	4.54095	0.819 (0.148-4.541)
BLSFBU	finn-b-CD2_BENIGN_LIVER	Benign neoplasm: Liver || id:finn-b-CD2_BENIGN_LIVER	family.Rikenellaceae.id.967	MR Egger	17	-0.918265	1.35624	0.508672		-3.5765	1.73997	0.399211	0.0279735	5.69716	0.399 (0.028-5.697)
BLSFBU	finn-b-CD2_BENIGN_LIVER	Benign neoplasm: Liver || id:finn-b-CD2_BENIGN_LIVER	family.Rikenellaceae.id.967	Weighted median	17	-0.917126	0.615184	0.13601		-2.12289	0.288634	0.399666	0.119686	1.3346	0.4 (0.12-1.335)
BLSFBU	finn-b-CD2_BENIGN_LIVER	Benign neoplasm: Liver || id:finn-b-CD2_BENIGN_LIVER	family.Rikenellaceae.id.967	Inverse variance weighted (fixed effects)	17	-0.658463	0.436124	0.131093	0.810725	-1.51327	0.19634	0.517646	0.220189	1.21694	0.518 (0.22-1.217)
BLSFBU	finn-b-CD2_BENIGN_LIVER	Benign neoplasm: Liver || id:finn-b-CD2_BENIGN_LIVER	family.Rikenellaceae.id.967	Simple mode	17	-1.48448	1.10825	0.19913		-3.65666	0.687686	0.226619	0.0258187	1.98911	0.227 (0.026-1.989)
BLSFBU	finn-b-CD2_BENIGN_LIVER	Benign neoplasm: Liver || id:finn-b-CD2_BENIGN_LIVER	family.Rikenellaceae.id.967	Weighted mode	17	-1.41109	1.13323	0.23099		-3.63223	0.810045	0.243876	0.026457	2.24801	0.244 (0.026-2.248)
Bt1upE	finn-b-CD2_BENIGN_LIVER	Benign neoplasm: Liver || id:finn-b-CD2_BENIGN_LIVER	family.Rhodospirillaceae.id.2717	MR Egger	15	-0.367517	1.36831	0.792459		-3.0494	2.31437	0.692451	0.0473873	10.1185	0.692 (0.047-10.119)
Bt1upE	finn-b-CD2_BENIGN_LIVER	Benign neoplasm: Liver || id:finn-b-CD2_BENIGN_LIVER	family.Rhodospirillaceae.id.2717	Weighted median	15	0.586641	0.459705	0.201911		-0.31438	1.48766	1.79794	0.730241	4.42673	1.798 (0.73-4.427)
Bt1upE	finn-b-CD2_BENIGN_LIVER	Benign neoplasm: Liver || id:finn-b-CD2_BENIGN_LIVER	family.Rhodospirillaceae.id.2717	Inverse variance weighted (fixed effects)	15	0.516848	0.322433	0.108942	0.810725	-0.11512	1.14882	1.67673	0.89126	3.15446	1.677 (0.891-3.154)
Bt1upE	finn-b-CD2_BENIGN_LIVER	Benign neoplasm: Liver || id:finn-b-CD2_BENIGN_LIVER	family.Rhodospirillaceae.id.2717	Simple mode	15	0.837841	0.797821	0.311435		-0.725889	2.40157	2.31137	0.483894	11.0405	2.311 (0.484-11.041)
Bt1upE	finn-b-CD2_BENIGN_LIVER	Benign neoplasm: Liver || id:finn-b-CD2_BENIGN_LIVER	family.Rhodospirillaceae.id.2717	Weighted mode	15	0.624998	0.697445	0.385335		-0.741994	1.99199	1.86824	0.476164	7.3301	1.868 (0.476-7.33)
CUtsMo	finn-b-CD2_BENIGN_LIVER	Benign neoplasm: Liver || id:finn-b-CD2_BENIGN_LIVER	family.ClostridialesvadinBB60group.id.11286	MR Egger	15	0.62015	0.974129	0.535422		-1.28914	2.52944	1.85921	0.275507	12.5465	1.859 (0.276-12.547)
CUtsMo	finn-b-CD2_BENIGN_LIVER	Benign neoplasm: Liver || id:finn-b-CD2_BENIGN_LIVER	family.ClostridialesvadinBB60group.id.11286	Weighted median	15	0.271284	0.487128	0.577593		-0.683488	1.22606	1.31165	0.504853	3.40776	1.312 (0.505-3.408)
CUtsMo	finn-b-CD2_BENIGN_LIVER	Benign neoplasm: Liver || id:finn-b-CD2_BENIGN_LIVER	family.ClostridialesvadinBB60group.id.11286	Inverse variance weighted (fixed effects)	15	-0.0274763	0.357133	0.938675	0.938675	-0.727457	0.672504	0.972898	0.483136	1.95914	0.973 (0.483-1.959)
CUtsMo	finn-b-CD2_BENIGN_LIVER	Benign neoplasm: Liver || id:finn-b-CD2_BENIGN_LIVER	family.ClostridialesvadinBB60group.id.11286	Simple mode	15	0.73069	0.863404	0.411624		-0.961583	2.42296	2.07651	0.382287	11.2792	2.077 (0.382-11.279)
CUtsMo	finn-b-CD2_BENIGN_LIVER	Benign neoplasm: Liver || id:finn-b-CD2_BENIGN_LIVER	family.ClostridialesvadinBB60group.id.11286	Weighted mode	15	0.713678	0.741439	0.352101		-0.739541	2.1669	2.04149	0.477333	8.73116	2.041 (0.477-8.731)
d9u3Wa	finn-b-CD2_BENIGN_LIVER	Benign neoplasm: Liver || id:finn-b-CD2_BENIGN_LIVER	family.Lactobacillaceae.id.1836	MR Egger	8	0.870788	1.32267	0.534739		-1.72164	3.46322	2.38879	0.178773	31.9195	2.389 (0.179-31.92)
d9u3Wa	finn-b-CD2_BENIGN_LIVER	Benign neoplasm: Liver || id:finn-b-CD2_BENIGN_LIVER	family.Lactobacillaceae.id.1836	Weighted median	8	-1.03821	0.576125	0.0715356		-2.16742	0.0909919	0.354087	0.114473	1.09526	0.354 (0.114-1.095)
d9u3Wa	finn-b-CD2_BENIGN_LIVER	Benign neoplasm: Liver || id:finn-b-CD2_BENIGN_LIVER	family.Lactobacillaceae.id.1836	Inverse variance weighted (multiplicative random effects)	8	-0.501529	0.540024	0.353036	0.810725	-1.55998	0.556917	0.605604	0.210141	1.74528	0.606 (0.21-1.745)
d9u3Wa	finn-b-CD2_BENIGN_LIVER	Benign neoplasm: Liver || id:finn-b-CD2_BENIGN_LIVER	family.Lactobacillaceae.id.1836	Simple mode	8	-1.53234	0.96987	0.158131		-3.43328	0.368607	0.21603	0.0322808	1.44572	0.216 (0.032-1.446)
d9u3Wa	finn-b-CD2_BENIGN_LIVER	Benign neoplasm: Liver || id:finn-b-CD2_BENIGN_LIVER	family.Lactobacillaceae.id.1836	Weighted mode	8	-1.49117	0.783291	0.0986647		-3.02642	0.044083	0.22511	0.0484891	1.04507	0.225 (0.048-1.045)
DwGyne	finn-b-CD2_BENIGN_LIVER	Benign neoplasm: Liver || id:finn-b-CD2_BENIGN_LIVER	family.BacteroidalesS24.7group.id.11173	MR Egger	8	3.5432	1.66041	0.0767919		0.288788	6.7976	34.5772	1.33481	895.697	34.577 (1.335-895.697)
DwGyne	finn-b-CD2_BENIGN_LIVER	Benign neoplasm: Liver || id:finn-b-CD2_BENIGN_LIVER	family.BacteroidalesS24.7group.id.11173	Weighted median	8	-0.126103	0.587	0.829902		-1.27662	1.02442	0.881524	0.278978	2.78547	0.882 (0.279-2.785)
DwGyne	finn-b-CD2_BENIGN_LIVER	Benign neoplasm: Liver || id:finn-b-CD2_BENIGN_LIVER	family.BacteroidalesS24.7group.id.11173	Inverse variance weighted (fixed effects)	8	-0.384269	0.41519	0.354692	0.810725	-1.19804	0.429503	0.680948	0.301785	1.53649	0.681 (0.302-1.536)
DwGyne	finn-b-CD2_BENIGN_LIVER	Benign neoplasm: Liver || id:finn-b-CD2_BENIGN_LIVER	family.BacteroidalesS24.7group.id.11173	Simple mode	8	0.12854	1.00115	0.901449		-1.83371	2.09079	1.13717	0.15982	8.09128	1.137 (0.16-8.091)
DwGyne	finn-b-CD2_BENIGN_LIVER	Benign neoplasm: Liver || id:finn-b-CD2_BENIGN_LIVER	family.BacteroidalesS24.7group.id.11173	Weighted mode	8	0.17139	0.801871	0.836844		-1.40028	1.74306	1.18695	0.246529	5.71479	1.187 (0.247-5.715)
FcqSNY	finn-b-CD2_BENIGN_LIVER	Benign neoplasm: Liver || id:finn-b-CD2_BENIGN_LIVER	family.Clostridiaceae1.id.1869	MR Egger	10	-0.20389	1.80492	0.912842		-3.74153	3.33374	0.815552	0.0237179	28.0432	0.816 (0.024-28.043)
FcqSNY	finn-b-CD2_BENIGN_LIVER	Benign neoplasm: Liver || id:finn-b-CD2_BENIGN_LIVER	family.Clostridiaceae1.id.1869	Weighted median	10	-0.111417	0.729637	0.878633		-1.5415	1.31867	0.894566	0.214059	3.73845	0.895 (0.214-3.738)
FcqSNY	finn-b-CD2_BENIGN_LIVER	Benign neoplasm: Liver || id:finn-b-CD2_BENIGN_LIVER	family.Clostridiaceae1.id.1869	Inverse variance weighted (fixed effects)	10	0.0394932	0.512763	0.938607	0.938675	-0.965523	1.04451	1.04028	0.380784	2.842	1.04 (0.381-2.842)
FcqSNY	finn-b-CD2_BENIGN_LIVER	Benign neoplasm: Liver || id:finn-b-CD2_BENIGN_LIVER	family.Clostridiaceae1.id.1869	Simple mode	10	-0.0337673	1.12531	0.976716		-2.23937	2.17184	0.966796	0.106525	8.77438	0.967 (0.107-8.774)
FcqSNY	finn-b-CD2_BENIGN_LIVER	Benign neoplasm: Liver || id:finn-b-CD2_BENIGN_LIVER	family.Clostridiaceae1.id.1869	Weighted mode	10	-0.0531125	0.930349	0.955722		-1.8766	1.77037	0.948273	0.15311	5.87303	0.948 (0.153-5.873)
FFi1Rd	finn-b-CD2_BENIGN_LIVER	Benign neoplasm: Liver || id:finn-b-CD2_BENIGN_LIVER	family.Actinomycetaceae.id.421	MR Egger	5	-0.00119027	2.11937	0.999587		-4.15517	4.15278	0.99881	0.0156832	63.6109	0.999 (0.016-63.611)
FFi1Rd	finn-b-CD2_BENIGN_LIVER	Benign neoplasm: Liver || id:finn-b-CD2_BENIGN_LIVER	family.Actinomycetaceae.id.421	Weighted median	5	-0.339309	0.743089	0.647944		-1.79576	1.11714	0.712262	0.166001	3.05612	0.712 (0.166-3.056)
FFi1Rd	finn-b-CD2_BENIGN_LIVER	Benign neoplasm: Liver || id:finn-b-CD2_BENIGN_LIVER	family.Actinomycetaceae.id.421	Inverse variance weighted (multiplicative random effects)	5	-0.174805	0.809798	0.829095	0.938675	-1.76201	1.4124	0.839621	0.1717	4.10579	0.84 (0.172-4.106)
FFi1Rd	finn-b-CD2_BENIGN_LIVER	Benign neoplasm: Liver || id:finn-b-CD2_BENIGN_LIVER	family.Actinomycetaceae.id.421	Simple mode	5	-1.59311	1.29295	0.285367		-4.12729	0.941062	0.203292	0.0161265	2.5627	0.203 (0.016-2.563)
FFi1Rd	finn-b-CD2_BENIGN_LIVER	Benign neoplasm: Liver || id:finn-b-CD2_BENIGN_LIVER	family.Actinomycetaceae.id.421	Weighted mode	5	-0.554382	0.778863	0.51591		-2.08095	0.972189	0.574427	0.124811	2.64373	0.574 (0.125-2.644)
FXBXNG	finn-b-CD2_BENIGN_LIVER	Benign neoplasm: Liver || id:finn-b-CD2_BENIGN_LIVER	family.FamilyXI.id.1936	MR Egger	8	0.5065	1.98731	0.807336		-3.38862	4.40162	1.65947	0.0337551	81.5832	1.659 (0.034-81.583)
FXBXNG	finn-b-CD2_BENIGN_LIVER	Benign neoplasm: Liver || id:finn-b-CD2_BENIGN_LIVER	family.FamilyXI.id.1936	Weighted median	8	0.719445	0.357702	0.0442944		0.0183482	1.42054	2.05329	1.01852	4.13936	2.053 (1.019-4.139)
FXBXNG	finn-b-CD2_BENIGN_LIVER	Benign neoplasm: Liver || id:finn-b-CD2_BENIGN_LIVER	family.FamilyXI.id.1936	Inverse variance weighted (fixed effects)	8	0.217153	0.274503	0.4289	0.877951	-0.320874	0.755179	1.24253	0.725515	2.12799	1.243 (0.726-2.128)
FXBXNG	finn-b-CD2_BENIGN_LIVER	Benign neoplasm: Liver || id:finn-b-CD2_BENIGN_LIVER	family.FamilyXI.id.1936	Simple mode	8	0.779135	0.605596	0.23916		-0.407833	1.9661	2.17959	0.66509	7.14278	2.18 (0.665-7.143)
FXBXNG	finn-b-CD2_BENIGN_LIVER	Benign neoplasm: Liver || id:finn-b-CD2_BENIGN_LIVER	family.FamilyXI.id.1936	Weighted mode	8	0.784899	0.603551	0.234616		-0.398062	1.96786	2.19219	0.671621	7.15534	2.192 (0.672-7.155)
kodRd1	finn-b-CD2_BENIGN_LIVER	Benign neoplasm: Liver || id:finn-b-CD2_BENIGN_LIVER	family.Defluviitaleaceae.id.1924	MR Egger	11	0.823117	1.35264	0.557882		-1.82805	3.47429	2.27759	0.160726	32.2748	2.278 (0.161-32.275)
kodRd1	finn-b-CD2_BENIGN_LIVER	Benign neoplasm: Liver || id:finn-b-CD2_BENIGN_LIVER	family.Defluviitaleaceae.id.1924	Weighted median	11	0.371238	0.508061	0.464965		-0.624561	1.36704	1.44953	0.535496	3.9237	1.45 (0.535-3.924)
kodRd1	finn-b-CD2_BENIGN_LIVER	Benign neoplasm: Liver || id:finn-b-CD2_BENIGN_LIVER	family.Defluviitaleaceae.id.1924	Inverse variance weighted (fixed effects)	11	0.242701	0.396103	0.540061	0.877951	-0.533661	1.01906	1.27469	0.586454	2.7706	1.275 (0.586-2.771)
kodRd1	finn-b-CD2_BENIGN_LIVER	Benign neoplasm: Liver || id:finn-b-CD2_BENIGN_LIVER	family.Defluviitaleaceae.id.1924	Simple mode	11	0.512687	0.773966	0.522678		-1.00429	2.02966	1.66977	0.366306	7.6115	1.67 (0.366-7.611)
kodRd1	finn-b-CD2_BENIGN_LIVER	Benign neoplasm: Liver || id:finn-b-CD2_BENIGN_LIVER	family.Defluviitaleaceae.id.1924	Weighted mode	11	0.459746	0.737148	0.546798		-0.985065	1.90456	1.58367	0.373415	6.71643	1.584 (0.373-6.716)
LRKdIa	finn-b-CD2_BENIGN_LIVER	Benign neoplasm: Liver || id:finn-b-CD2_BENIGN_LIVER	family.Bifidobacteriaceae.id.433	MR Egger	12	-0.978311	1.66343	0.569488		-4.23863	2.282	0.375946	0.0144274	9.7963	0.376 (0.014-9.796)
LRKdIa	finn-b-CD2_BENIGN_LIVER	Benign neoplasm: Liver || id:finn-b-CD2_BENIGN_LIVER	family.Bifidobacteriaceae.id.433	Weighted median	12	-0.650327	0.593049	0.272824		-1.8127	0.51205	0.521875	0.163212	1.66871	0.522 (0.163-1.669)
LRKdIa	finn-b-CD2_BENIGN_LIVER	Benign neoplasm: Liver || id:finn-b-CD2_BENIGN_LIVER	family.Bifidobacteriaceae.id.433	Inverse variance weighted (fixed effects)	12	-0.0604157	0.432987	0.889029	0.938675	-0.90907	0.788238	0.941373	0.402899	2.19952	0.941 (0.403-2.2)
LRKdIa	finn-b-CD2_BENIGN_LIVER	Benign neoplasm: Liver || id:finn-b-CD2_BENIGN_LIVER	family.Bifidobacteriaceae.id.433	Simple mode	12	-0.753919	0.896419	0.418236		-2.5109	1.00306	0.470519	0.0811952	2.72662	0.471 (0.081-2.727)
LRKdIa	finn-b-CD2_BENIGN_LIVER	Benign neoplasm: Liver || id:finn-b-CD2_BENIGN_LIVER	family.Bifidobacteriaceae.id.433	Weighted mode	12	-0.753919	0.690436	0.298196		-2.10717	0.599336	0.470519	0.121581	1.82091	0.471 (0.122-1.821)
m9LXEq	finn-b-CD2_BENIGN_LIVER	Benign neoplasm: Liver || id:finn-b-CD2_BENIGN_LIVER	family.Enterobacteriaceae.id.3469	MR Egger	7	-3.86902	4.06866	0.385307		-11.8436	4.10556	0.0208788	7.1844e-06	60.6764	0.021 (0-60.676)
m9LXEq	finn-b-CD2_BENIGN_LIVER	Benign neoplasm: Liver || id:finn-b-CD2_BENIGN_LIVER	family.Enterobacteriaceae.id.3469	Weighted median	7	-0.315374	0.879354	0.719862		-2.03891	1.40816	0.729516	0.130171	4.08842	0.73 (0.13-4.088)
m9LXEq	finn-b-CD2_BENIGN_LIVER	Benign neoplasm: Liver || id:finn-b-CD2_BENIGN_LIVER	family.Enterobacteriaceae.id.3469	Inverse variance weighted (fixed effects)	7	0.144713	0.642543	0.821809	0.938675	-1.11467	1.4041	1.15571	0.328023	4.07185	1.156 (0.328-4.072)
m9LXEq	finn-b-CD2_BENIGN_LIVER	Benign neoplasm: Liver || id:finn-b-CD2_BENIGN_LIVER	family.Enterobacteriaceae.id.3469	Simple mode	7	-0.335323	1.24913	0.797349		-2.78363	2.11298	0.715107	0.0618139	8.27287	0.715 (0.062-8.273)
m9LXEq	finn-b-CD2_BENIGN_LIVER	Benign neoplasm: Liver || id:finn-b-CD2_BENIGN_LIVER	family.Enterobacteriaceae.id.3469	Weighted mode	7	-0.350667	1.15742	0.77214		-2.61921	1.91787	0.704218	0.0728606	6.80646	0.704 (0.073-6.806)
MBOR7Y	finn-b-CD2_BENIGN_LIVER	Benign neoplasm: Liver || id:finn-b-CD2_BENIGN_LIVER	family.Coriobacteriaceae.id.811	MR Egger	13	1.22593	2.31103	0.606329		-3.30369	5.75556	3.40735	0.0367474	315.942	3.407 (0.037-315.942)
MBOR7Y	finn-b-CD2_BENIGN_LIVER	Benign neoplasm: Liver || id:finn-b-CD2_BENIGN_LIVER	family.Coriobacteriaceae.id.811	Weighted median	13	0.537725	0.694825	0.43899		-0.824132	1.89958	1.71211	0.438616	6.6831	1.712 (0.439-6.683)
MBOR7Y	finn-b-CD2_BENIGN_LIVER	Benign neoplasm: Liver || id:finn-b-CD2_BENIGN_LIVER	family.Coriobacteriaceae.id.811	Inverse variance weighted (fixed effects)	13	0.11815	0.51408	0.818225	0.938675	-0.889446	1.12575	1.12541	0.410883	3.08252	1.125 (0.411-3.083)
MBOR7Y	finn-b-CD2_BENIGN_LIVER	Benign neoplasm: Liver || id:finn-b-CD2_BENIGN_LIVER	family.Coriobacteriaceae.id.811	Simple mode	13	0.474792	1.06582	0.663909		-1.61421	2.5638	1.60768	0.199047	12.985	1.608 (0.199-12.985)
MBOR7Y	finn-b-CD2_BENIGN_LIVER	Benign neoplasm: Liver || id:finn-b-CD2_BENIGN_LIVER	family.Coriobacteriaceae.id.811	Weighted mode	13	0.367271	1.1387	0.752596		-1.86458	2.59912	1.44379	0.154962	13.4519	1.444 (0.155-13.452)
nFlAu5	finn-b-CD2_BENIGN_LIVER	Benign neoplasm: Liver || id:finn-b-CD2_BENIGN_LIVER	family.Lachnospiraceae.id.1987	MR Egger	16	1.87148	1.70822	0.291755		-1.47663	5.21958	6.4979	0.228407	184.857	6.498 (0.228-184.857)
nFlAu5	finn-b-CD2_BENIGN_LIVER	Benign neoplasm: Liver || id:finn-b-CD2_BENIGN_LIVER	family.Lachnospiraceae.id.1987	Weighted median	16	0.15791	0.681725	0.816823		-1.17827	1.49409	1.17106	0.30781	4.45529	1.171 (0.308-4.455)
nFlAu5	finn-b-CD2_BENIGN_LIVER	Benign neoplasm: Liver || id:finn-b-CD2_BENIGN_LIVER	family.Lachnospiraceae.id.1987	Inverse variance weighted (fixed effects)	16	-0.109271	0.488512	0.823005	0.938675	-1.06675	0.848212	0.896487	0.344124	2.33547	0.896 (0.344-2.335)
nFlAu5	finn-b-CD2_BENIGN_LIVER	Benign neoplasm: Liver || id:finn-b-CD2_BENIGN_LIVER	family.Lachnospiraceae.id.1987	Simple mode	16	0.23332	1.27674	0.857444		-2.26909	2.73573	1.26279	0.103406	15.421	1.263 (0.103-15.421)
nFlAu5	finn-b-CD2_BENIGN_LIVER	Benign neoplasm: Liver || id:finn-b-CD2_BENIGN_LIVER	family.Lachnospiraceae.id.1987	Weighted mode	16	0.297689	1.12174	0.794328		-1.90092	2.4963	1.34674	0.149431	12.1374	1.347 (0.149-12.137)
O0n2Pz	finn-b-CD2_BENIGN_LIVER	Benign neoplasm: Liver || id:finn-b-CD2_BENIGN_LIVER	family.Bacteroidaceae.id.917	MR Egger	9	-3.28544	3.0879	0.32266		-9.33773	2.76684	0.037424	8.80395e-05	15.9082	0.037 (0-15.908)
O0n2Pz	finn-b-CD2_BENIGN_LIVER	Benign neoplasm: Liver || id:finn-b-CD2_BENIGN_LIVER	family.Bacteroidaceae.id.917	Weighted median	9	0.354342	0.767858	0.644463		-1.15066	1.85934	1.42524	0.316428	6.41953	1.425 (0.316-6.42)
O0n2Pz	finn-b-CD2_BENIGN_LIVER	Benign neoplasm: Liver || id:finn-b-CD2_BENIGN_LIVER	family.Bacteroidaceae.id.917	Inverse variance weighted (fixed effects)	9	0.452769	0.595874	0.44735	0.877951	-0.715143	1.62068	1.57266	0.489122	5.05653	1.573 (0.489-5.057)
O0n2Pz	finn-b-CD2_BENIGN_LIVER	Benign neoplasm: Liver || id:finn-b-CD2_BENIGN_LIVER	family.Bacteroidaceae.id.917	Simple mode	9	0.257089	1.16329	0.830627		-2.02295	2.53713	1.29316	0.132265	12.6433	1.293 (0.132-12.643)
O0n2Pz	finn-b-CD2_BENIGN_LIVER	Benign neoplasm: Liver || id:finn-b-CD2_BENIGN_LIVER	family.Bacteroidaceae.id.917	Weighted mode	9	0.225753	1.14351	0.848422		-2.01553	2.46703	1.25327	0.13325	11.7874	1.253 (0.133-11.787)
obtxsV	finn-b-CD2_BENIGN_LIVER	Benign neoplasm: Liver || id:finn-b-CD2_BENIGN_LIVER	family.Veillonellaceae.id.2172	MR Egger	19	-0.659662	0.723121	0.374397		-2.07698	0.757656	0.517026	0.125308	2.13327	0.517 (0.125-2.133)
obtxsV	finn-b-CD2_BENIGN_LIVER	Benign neoplasm: Liver || id:finn-b-CD2_BENIGN_LIVER	family.Veillonellaceae.id.2172	Weighted median	19	0.564714	0.53789	0.293779		-0.489551	1.61898	1.75894	0.612901	5.04793	1.759 (0.613-5.048)
obtxsV	finn-b-CD2_BENIGN_LIVER	Benign neoplasm: Liver || id:finn-b-CD2_BENIGN_LIVER	family.Veillonellaceae.id.2172	Inverse variance weighted (fixed effects)	19	0.21445	0.357608	0.54872	0.877951	-0.486461	0.915362	1.23918	0.614798	2.49768	1.239 (0.615-2.498)
obtxsV	finn-b-CD2_BENIGN_LIVER	Benign neoplasm: Liver || id:finn-b-CD2_BENIGN_LIVER	family.Veillonellaceae.id.2172	Simple mode	19	0.943854	0.968579	0.342737		-0.954561	2.84227	2.56987	0.384981	17.1546	2.57 (0.385-17.155)
obtxsV	finn-b-CD2_BENIGN_LIVER	Benign neoplasm: Liver || id:finn-b-CD2_BENIGN_LIVER	family.Veillonellaceae.id.2172	Weighted mode	19	0.926135	0.777448	0.249027		-0.597664	2.44993	2.52473	0.550095	11.5876	2.525 (0.55-11.588)
oU56W6	finn-b-CD2_BENIGN_LIVER	Benign neoplasm: Liver || id:finn-b-CD2_BENIGN_LIVER	family.Peptostreptococcaceae.id.2042	MR Egger	13	2.28261	1.2507	0.0952404		-0.168764	4.73398	9.80221	0.844708	113.747	9.802 (0.845-113.747)
oU56W6	finn-b-CD2_BENIGN_LIVER	Benign neoplasm: Liver || id:finn-b-CD2_BENIGN_LIVER	family.Peptostreptococcaceae.id.2042	Weighted median	13	0.714506	0.612557	0.24344		-0.486105	1.91512	2.04318	0.615017	6.78773	2.043 (0.615-6.788)
oU56W6	finn-b-CD2_BENIGN_LIVER	Benign neoplasm: Liver || id:finn-b-CD2_BENIGN_LIVER	family.Peptostreptococcaceae.id.2042	Inverse variance weighted (multiplicative random effects)	13	0.287251	0.597534	0.63071	0.934052	-0.883916	1.45842	1.33276	0.413162	4.29916	1.333 (0.413-4.299)
oU56W6	finn-b-CD2_BENIGN_LIVER	Benign neoplasm: Liver || id:finn-b-CD2_BENIGN_LIVER	family.Peptostreptococcaceae.id.2042	Simple mode	13	1.20446	1.3172	0.37851		-1.37726	3.78618	3.33496	0.252269	44.0876	3.335 (0.252-44.088)
oU56W6	finn-b-CD2_BENIGN_LIVER	Benign neoplasm: Liver || id:finn-b-CD2_BENIGN_LIVER	family.Peptostreptococcaceae.id.2042	Weighted mode	13	1.5064	0.786095	0.079447		-0.0343417	3.04715	4.51048	0.966241	21.0552	4.51 (0.966-21.055)
pXAgfu	finn-b-CD2_BENIGN_LIVER	Benign neoplasm: Liver || id:finn-b-CD2_BENIGN_LIVER	family.Acidaminococcaceae.id.2166	MR Egger	7	0.262951	2.01312	0.901169		-3.68276	4.20867	1.30076	0.0251534	67.2667	1.301 (0.025-67.267)
pXAgfu	finn-b-CD2_BENIGN_LIVER	Benign neoplasm: Liver || id:finn-b-CD2_BENIGN_LIVER	family.Acidaminococcaceae.id.2166	Weighted median	7	-0.127927	0.736206	0.862049		-1.57089	1.31504	0.879917	0.20786	3.72488	0.88 (0.208-3.725)
pXAgfu	finn-b-CD2_BENIGN_LIVER	Benign neoplasm: Liver || id:finn-b-CD2_BENIGN_LIVER	family.Acidaminococcaceae.id.2166	Inverse variance weighted (fixed effects)	7	-0.0984427	0.517538	0.849142	0.938675	-1.11282	0.915931	0.906248	0.328632	2.4991	0.906 (0.329-2.499)
pXAgfu	finn-b-CD2_BENIGN_LIVER	Benign neoplasm: Liver || id:finn-b-CD2_BENIGN_LIVER	family.Acidaminococcaceae.id.2166	Simple mode	7	-0.494385	1.25286	0.706779		-2.94999	1.96122	0.609946	0.0523403	7.10799	0.61 (0.052-7.108)
pXAgfu	finn-b-CD2_BENIGN_LIVER	Benign neoplasm: Liver || id:finn-b-CD2_BENIGN_LIVER	family.Acidaminococcaceae.id.2166	Weighted mode	7	-0.664789	1.27101	0.61969		-3.15596	1.82638	0.514382	0.0425975	6.21137	0.514 (0.043-6.211)
Sgv0J4	finn-b-CD2_BENIGN_LIVER	Benign neoplasm: Liver || id:finn-b-CD2_BENIGN_LIVER	family.Victivallaceae.id.2255	MR Egger	12	0.0328624	1.20385	0.978759		-2.32668	2.39241	1.03341	0.0976188	10.9398	1.033 (0.098-10.94)
Sgv0J4	finn-b-CD2_BENIGN_LIVER	Benign neoplasm: Liver || id:finn-b-CD2_BENIGN_LIVER	family.Victivallaceae.id.2255	Weighted median	12	0.123393	0.328277	0.707004		-0.520029	0.766816	1.13133	0.594503	2.1529	1.131 (0.595-2.153)
Sgv0J4	finn-b-CD2_BENIGN_LIVER	Benign neoplasm: Liver || id:finn-b-CD2_BENIGN_LIVER	family.Victivallaceae.id.2255	Inverse variance weighted (fixed effects)	12	0.294292	0.243349	0.226531	0.810725	-0.182672	0.771256	1.34218	0.833042	2.16248	1.342 (0.833-2.162)
Sgv0J4	finn-b-CD2_BENIGN_LIVER	Benign neoplasm: Liver || id:finn-b-CD2_BENIGN_LIVER	family.Victivallaceae.id.2255	Simple mode	12	0.0112806	0.53033	0.983411		-1.02817	1.05073	1.01134	0.357662	2.85973	1.011 (0.358-2.86)
Sgv0J4	finn-b-CD2_BENIGN_LIVER	Benign neoplasm: Liver || id:finn-b-CD2_BENIGN_LIVER	family.Victivallaceae.id.2255	Weighted mode	12	0.0404412	0.520031	0.93941		-0.97882	1.0597	1.04127	0.375754	2.88551	1.041 (0.376-2.886)
SpO9Ka	finn-b-CD2_BENIGN_LIVER	Benign neoplasm: Liver || id:finn-b-CD2_BENIGN_LIVER	family.Porphyromonadaceae.id.943	MR Egger	9	2.16151	2.94991	0.487524		-3.62032	7.94333	8.6842	0.0267742	2816.71	8.684 (0.027-2816.712)
SpO9Ka	finn-b-CD2_BENIGN_LIVER	Benign neoplasm: Liver || id:finn-b-CD2_BENIGN_LIVER	family.Porphyromonadaceae.id.943	Weighted median	9	-0.382103	0.853853	0.654511		-2.05566	1.29145	0.682425	0.128009	3.63806	0.682 (0.128-3.638)
SpO9Ka	finn-b-CD2_BENIGN_LIVER	Benign neoplasm: Liver || id:finn-b-CD2_BENIGN_LIVER	family.Porphyromonadaceae.id.943	Inverse variance weighted (fixed effects)	9	-0.847414	0.667162	0.204022	0.810725	-2.15505	0.460224	0.428522	0.115897	1.58443	0.429 (0.116-1.584)
SpO9Ka	finn-b-CD2_BENIGN_LIVER	Benign neoplasm: Liver || id:finn-b-CD2_BENIGN_LIVER	family.Porphyromonadaceae.id.943	Simple mode	9	-0.245249	1.24427	0.848662		-2.68401	2.19351	0.78251	0.0682887	8.96666	0.783 (0.068-8.967)
SpO9Ka	finn-b-CD2_BENIGN_LIVER	Benign neoplasm: Liver || id:finn-b-CD2_BENIGN_LIVER	family.Porphyromonadaceae.id.943	Weighted mode	9	-0.228696	1.21918	0.855875		-2.61828	2.16089	0.795571	0.0729279	8.67889	0.796 (0.073-8.679)
T35lgz	finn-b-CD2_BENIGN_LIVER	Benign neoplasm: Liver || id:finn-b-CD2_BENIGN_LIVER	family.Oxalobacteraceae.id.2966	MR Egger	14	-0.987647	0.999793	0.342726		-2.94724	0.971947	0.372452	0.0524844	2.64308	0.372 (0.052-2.643)
T35lgz	finn-b-CD2_BENIGN_LIVER	Benign neoplasm: Liver || id:finn-b-CD2_BENIGN_LIVER	family.Oxalobacteraceae.id.2966	Weighted median	14	-0.118449	0.353248	0.737388		-0.810815	0.573917	0.888297	0.444496	1.77521	0.888 (0.444-1.775)
T35lgz	finn-b-CD2_BENIGN_LIVER	Benign neoplasm: Liver || id:finn-b-CD2_BENIGN_LIVER	family.Oxalobacteraceae.id.2966	Inverse variance weighted (fixed effects)	14	0.120294	0.258874	0.642161	0.934052	-0.3871	0.627687	1.12783	0.679023	1.87327	1.128 (0.679-1.873)
T35lgz	finn-b-CD2_BENIGN_LIVER	Benign neoplasm: Liver || id:finn-b-CD2_BENIGN_LIVER	family.Oxalobacteraceae.id.2966	Simple mode	14	-0.272828	0.627888	0.671038		-1.50349	0.957832	0.761224	0.222353	2.60604	0.761 (0.222-2.606)
T35lgz	finn-b-CD2_BENIGN_LIVER	Benign neoplasm: Liver || id:finn-b-CD2_BENIGN_LIVER	family.Oxalobacteraceae.id.2966	Weighted mode	14	-0.252033	0.613452	0.687879		-1.4544	0.950334	0.777219	0.23354	2.58657	0.777 (0.234-2.587)
T8T6Lu	finn-b-CD2_BENIGN_LIVER	Benign neoplasm: Liver || id:finn-b-CD2_BENIGN_LIVER	family.Peptococcaceae.id.2024	MR Egger	9	-0.199971	1.29077	0.881253		-2.72987	2.32993	0.818754	0.0652274	10.2772	0.819 (0.065-10.277)
T8T6Lu	finn-b-CD2_BENIGN_LIVER	Benign neoplasm: Liver || id:finn-b-CD2_BENIGN_LIVER	family.Peptococcaceae.id.2024	Weighted median	9	-0.604245	0.61285	0.324154		-1.80543	0.596942	0.546487	0.164404	1.81655	0.546 (0.164-1.817)
T8T6Lu	finn-b-CD2_BENIGN_LIVER	Benign neoplasm: Liver || id:finn-b-CD2_BENIGN_LIVER	family.Peptococcaceae.id.2024	Inverse variance weighted (fixed effects)	9	-0.582726	0.445719	0.191082	0.810725	-1.45633	0.290883	0.558374	0.233089	1.33761	0.558 (0.233-1.338)
T8T6Lu	finn-b-CD2_BENIGN_LIVER	Benign neoplasm: Liver || id:finn-b-CD2_BENIGN_LIVER	family.Peptococcaceae.id.2024	Simple mode	9	-0.639776	1.00336	0.541529		-2.60637	1.32682	0.527411	0.0738021	3.76903	0.527 (0.074-3.769)
T8T6Lu	finn-b-CD2_BENIGN_LIVER	Benign neoplasm: Liver || id:finn-b-CD2_BENIGN_LIVER	family.Peptococcaceae.id.2024	Weighted mode	9	-0.106582	0.970011	0.915213		-2.0078	1.79464	0.898902	0.134283	6.0173	0.899 (0.134-6.017)
vlyGOP	finn-b-CD2_BENIGN_LIVER	Benign neoplasm: Liver || id:finn-b-CD2_BENIGN_LIVER	family.Ruminococcaceae.id.2050	MR Egger	9	2.02817	1.91698	0.325192		-1.72911	5.78545	7.60018	0.177443	325.528	7.6 (0.177-325.528)
vlyGOP	finn-b-CD2_BENIGN_LIVER	Benign neoplasm: Liver || id:finn-b-CD2_BENIGN_LIVER	family.Ruminococcaceae.id.2050	Weighted median	9	1.03075	0.773439	0.182636		-0.485193	2.54669	2.80316	0.615578	12.7648	2.803 (0.616-12.765)
vlyGOP	finn-b-CD2_BENIGN_LIVER	Benign neoplasm: Liver || id:finn-b-CD2_BENIGN_LIVER	family.Ruminococcaceae.id.2050	Inverse variance weighted (multiplicative random effects)	9	0.347936	0.847298	0.681336	0.938675	-1.31277	2.00864	1.41614	0.269074	7.45317	1.416 (0.269-7.453)
vlyGOP	finn-b-CD2_BENIGN_LIVER	Benign neoplasm: Liver || id:finn-b-CD2_BENIGN_LIVER	family.Ruminococcaceae.id.2050	Simple mode	9	0.623152	1.25298	0.632332		-1.8327	3.079	1.8648	0.159982	21.7366	1.865 (0.16-21.737)
vlyGOP	finn-b-CD2_BENIGN_LIVER	Benign neoplasm: Liver || id:finn-b-CD2_BENIGN_LIVER	family.Ruminococcaceae.id.2050	Weighted mode	9	0.971398	0.897091	0.310438		-0.786901	2.7297	2.64163	0.455254	15.3282	2.642 (0.455-15.328)
WEMGli	finn-b-CD2_BENIGN_LIVER	Benign neoplasm: Liver || id:finn-b-CD2_BENIGN_LIVER	family.Alcaligenaceae.id.2875	MR Egger	11	3.1536	2.668	0.26749		-2.07569	8.38289	23.4202	0.12547	4371.61	23.42 (0.125-4371.609)
WEMGli	finn-b-CD2_BENIGN_LIVER	Benign neoplasm: Liver || id:finn-b-CD2_BENIGN_LIVER	family.Alcaligenaceae.id.2875	Weighted median	11	-0.393591	0.812488	0.628083		-1.98607	1.19888	0.67463	0.137234	3.31642	0.675 (0.137-3.316)
WEMGli	finn-b-CD2_BENIGN_LIVER	Benign neoplasm: Liver || id:finn-b-CD2_BENIGN_LIVER	family.Alcaligenaceae.id.2875	Inverse variance weighted (fixed effects)	11	-1.33941	0.560069	0.0167793	0.536939	-2.43714	-0.241674	0.262001	0.0874103	0.785312	0.262 (0.087-0.785)
WEMGli	finn-b-CD2_BENIGN_LIVER	Benign neoplasm: Liver || id:finn-b-CD2_BENIGN_LIVER	family.Alcaligenaceae.id.2875	Simple mode	11	0.0919276	1.54852	0.953831		-2.94317	3.12703	1.09629	0.0526983	22.8061	1.096 (0.053-22.806)
WEMGli	finn-b-CD2_BENIGN_LIVER	Benign neoplasm: Liver || id:finn-b-CD2_BENIGN_LIVER	family.Alcaligenaceae.id.2875	Weighted mode	11	0.112884	1.41287	0.937896		-2.65634	2.88211	1.1195	0.0702045	17.8519	1.12 (0.07-17.852)
Xtktja	finn-b-CD2_BENIGN_LIVER	Benign neoplasm: Liver || id:finn-b-CD2_BENIGN_LIVER	family.Pasteurellaceae.id.3689	MR Egger	14	-0.41378	0.70126	0.566101		-1.78825	0.96069	0.661146	0.167253	2.6135	0.661 (0.167-2.613)
Xtktja	finn-b-CD2_BENIGN_LIVER	Benign neoplasm: Liver || id:finn-b-CD2_BENIGN_LIVER	family.Pasteurellaceae.id.3689	Weighted median	14	-0.142249	0.462157	0.75824		-1.04808	0.763578	0.867405	0.350612	2.14594	0.867 (0.351-2.146)
Xtktja	finn-b-CD2_BENIGN_LIVER	Benign neoplasm: Liver || id:finn-b-CD2_BENIGN_LIVER	family.Pasteurellaceae.id.3689	Inverse variance weighted (fixed effects)	14	0.0295841	0.322163	0.926833	0.938675	-0.601856	0.661024	1.03003	0.547794	1.93678	1.03 (0.548-1.937)
Xtktja	finn-b-CD2_BENIGN_LIVER	Benign neoplasm: Liver || id:finn-b-CD2_BENIGN_LIVER	family.Pasteurellaceae.id.3689	Simple mode	14	0.123302	0.813311	0.881826		-1.47079	1.71739	1.13123	0.229744	5.56998	1.131 (0.23-5.57)
Xtktja	finn-b-CD2_BENIGN_LIVER	Benign neoplasm: Liver || id:finn-b-CD2_BENIGN_LIVER	family.Pasteurellaceae.id.3689	Weighted mode	14	-0.591949	0.650593	0.379456		-1.86711	0.683213	0.553248	0.154569	1.98023	0.553 (0.155-1.98)
Y7cF3n	finn-b-CD2_BENIGN_LIVER	Benign neoplasm: Liver || id:finn-b-CD2_BENIGN_LIVER	family.Methanobacteriaceae.id.121	MR Egger	10	-0.4524	1.15481	0.70547		-2.71583	1.81103	0.6361	0.0661498	6.11676	0.636 (0.066-6.117)
Y7cF3n	finn-b-CD2_BENIGN_LIVER	Benign neoplasm: Liver || id:finn-b-CD2_BENIGN_LIVER	family.Methanobacteriaceae.id.121	Weighted median	10	-0.405198	0.378521	0.284405		-1.1471	0.336703	0.666845	0.317556	1.40032	0.667 (0.318-1.4)
Y7cF3n	finn-b-CD2_BENIGN_LIVER	Benign neoplasm: Liver || id:finn-b-CD2_BENIGN_LIVER	family.Methanobacteriaceae.id.121	Inverse variance weighted (fixed effects)	10	-0.301298	0.281024	0.283656	0.810725	-0.852105	0.24951	0.739857	0.426516	1.2834	0.74 (0.427-1.283)
Y7cF3n	finn-b-CD2_BENIGN_LIVER	Benign neoplasm: Liver || id:finn-b-CD2_BENIGN_LIVER	family.Methanobacteriaceae.id.121	Simple mode	10	-0.530729	0.582031	0.385618		-1.67151	0.610053	0.588176	0.187963	1.84053	0.588 (0.188-1.841)
Y7cF3n	finn-b-CD2_BENIGN_LIVER	Benign neoplasm: Liver || id:finn-b-CD2_BENIGN_LIVER	family.Methanobacteriaceae.id.121	Weighted mode	10	-0.444603	0.532828	0.425636		-1.48895	0.59974	0.641079	0.22561	1.82164	0.641 (0.226-1.822)
yfxJv6	finn-b-CD2_BENIGN_LIVER	Benign neoplasm: Liver || id:finn-b-CD2_BENIGN_LIVER	family.Erysipelotrichaceae.id.2149	MR Egger	13	0.0280513	2.85118	0.992326		-5.56027	5.61637	1.02845	0.00384774	274.89	1.028 (0.004-274.89)
yfxJv6	finn-b-CD2_BENIGN_LIVER	Benign neoplasm: Liver || id:finn-b-CD2_BENIGN_LIVER	family.Erysipelotrichaceae.id.2149	Weighted median	13	-0.77087	0.753104	0.306029		-2.24695	0.705214	0.462611	0.105721	2.02428	0.463 (0.106-2.024)
yfxJv6	finn-b-CD2_BENIGN_LIVER	Benign neoplasm: Liver || id:finn-b-CD2_BENIGN_LIVER	family.Erysipelotrichaceae.id.2149	Inverse variance weighted (fixed effects)	13	-0.94053	0.535751	0.0791679	0.810725	-1.9906	0.109543	0.390421	0.136613	1.11577	0.39 (0.137-1.116)
yfxJv6	finn-b-CD2_BENIGN_LIVER	Benign neoplasm: Liver || id:finn-b-CD2_BENIGN_LIVER	family.Erysipelotrichaceae.id.2149	Simple mode	13	-1.34858	1.23223	0.295251		-3.76376	1.06659	0.259608	0.0231964	2.90546	0.26 (0.023-2.905)
yfxJv6	finn-b-CD2_BENIGN_LIVER	Benign neoplasm: Liver || id:finn-b-CD2_BENIGN_LIVER	family.Erysipelotrichaceae.id.2149	Weighted mode	13	-0.974761	1.16165	0.417807		-3.2516	1.30207	0.377283	0.0387124	3.67692	0.377 (0.039-3.677)
ylev3A	finn-b-CD2_BENIGN_LIVER	Benign neoplasm: Liver || id:finn-b-CD2_BENIGN_LIVER	family.FamilyXIII.id.1957	MR Egger	9	-1.13386	2.36351	0.646043		-5.76634	3.49862	0.321789	0.0031312	33.0699	0.322 (0.003-33.07)
ylev3A	finn-b-CD2_BENIGN_LIVER	Benign neoplasm: Liver || id:finn-b-CD2_BENIGN_LIVER	family.FamilyXIII.id.1957	Weighted median	9	0.292204	0.84466	0.729385		-1.36333	1.94774	1.33938	0.255808	7.0128	1.339 (0.256-7.013)
ylev3A	finn-b-CD2_BENIGN_LIVER	Benign neoplasm: Liver || id:finn-b-CD2_BENIGN_LIVER	family.FamilyXIII.id.1957	Inverse variance weighted (fixed effects)	9	1.11466	0.617569	0.0710889	0.810725	-0.0957793	2.32509	3.04852	0.908664	10.2276	3.049 (0.909-10.228)
ylev3A	finn-b-CD2_BENIGN_LIVER	Benign neoplasm: Liver || id:finn-b-CD2_BENIGN_LIVER	family.FamilyXIII.id.1957	Simple mode	9	-0.00621765	1.27312	0.996223		-2.50153	2.48909	0.993802	0.0819597	12.0503	0.994 (0.082-12.05)
ylev3A	finn-b-CD2_BENIGN_LIVER	Benign neoplasm: Liver || id:finn-b-CD2_BENIGN_LIVER	family.FamilyXIII.id.1957	Weighted mode	9	0.0123095	1.37968	0.9931		-2.69187	2.71649	1.01239	0.0677542	15.1271	1.012 (0.068-15.127)
9i4tiU	finn-b-CD2_BENIGN_LIVER	Benign neoplasm: Liver || id:finn-b-CD2_BENIGN_LIVER	order.Gastranaerophilales.id.1591	MR Egger	9	-1.44077	1.0803	0.224066		-3.55815	0.676606	0.236744	0.0284914	1.96719	0.237 (0.028-1.967)
9i4tiU	finn-b-CD2_BENIGN_LIVER	Benign neoplasm: Liver || id:finn-b-CD2_BENIGN_LIVER	order.Gastranaerophilales.id.1591	Weighted median	9	-0.12465	0.495807	0.801498		-1.09643	0.847131	0.882806	0.334061	2.33294	0.883 (0.334-2.333)
9i4tiU	finn-b-CD2_BENIGN_LIVER	Benign neoplasm: Liver || id:finn-b-CD2_BENIGN_LIVER	order.Gastranaerophilales.id.1591	Inverse variance weighted (fixed effects)	9	0.0341445	0.360699	0.924583	0.926833	-0.672825	0.741114	1.03473	0.510265	2.09827	1.035 (0.51-2.098)
9i4tiU	finn-b-CD2_BENIGN_LIVER	Benign neoplasm: Liver || id:finn-b-CD2_BENIGN_LIVER	order.Gastranaerophilales.id.1591	Simple mode	9	-0.409456	0.804125	0.62436		-1.98554	1.16663	0.664011	0.137306	3.21115	0.664 (0.137-3.211)
9i4tiU	finn-b-CD2_BENIGN_LIVER	Benign neoplasm: Liver || id:finn-b-CD2_BENIGN_LIVER	order.Gastranaerophilales.id.1591	Weighted mode	9	-0.349015	0.769742	0.662294		-1.85771	1.15968	0.705383	0.15603	3.18891	0.705 (0.156-3.189)
aGfu8V	finn-b-CD2_BENIGN_LIVER	Benign neoplasm: Liver || id:finn-b-CD2_BENIGN_LIVER	order.Bifidobacteriales.id.432	MR Egger	12	-0.978311	1.66343	0.569488		-4.23863	2.282	0.375946	0.0144274	9.7963	0.376 (0.014-9.796)
aGfu8V	finn-b-CD2_BENIGN_LIVER	Benign neoplasm: Liver || id:finn-b-CD2_BENIGN_LIVER	order.Bifidobacteriales.id.432	Weighted median	12	-0.650327	0.596361	0.275496		-1.81919	0.518541	0.521875	0.162156	1.67957	0.522 (0.162-1.68)
aGfu8V	finn-b-CD2_BENIGN_LIVER	Benign neoplasm: Liver || id:finn-b-CD2_BENIGN_LIVER	order.Bifidobacteriales.id.432	Inverse variance weighted (fixed effects)	12	-0.0604157	0.432987	0.889029	0.926833	-0.90907	0.788238	0.941373	0.402899	2.19952	0.941 (0.403-2.2)
aGfu8V	finn-b-CD2_BENIGN_LIVER	Benign neoplasm: Liver || id:finn-b-CD2_BENIGN_LIVER	order.Bifidobacteriales.id.432	Simple mode	12	-0.753919	0.888165	0.414056		-2.49472	0.986884	0.470519	0.0825194	2.68286	0.471 (0.083-2.683)
aGfu8V	finn-b-CD2_BENIGN_LIVER	Benign neoplasm: Liver || id:finn-b-CD2_BENIGN_LIVER	order.Bifidobacteriales.id.432	Weighted mode	12	-0.753919	0.691565	0.298946		-2.10939	0.601549	0.470519	0.121312	1.82494	0.471 (0.121-1.825)
BPW89n	finn-b-CD2_BENIGN_LIVER	Benign neoplasm: Liver || id:finn-b-CD2_BENIGN_LIVER	order.Verrucomicrobiales.id.4030	MR Egger	11	0.764519	1.50718	0.624173		-2.18955	3.71859	2.14796	0.111967	41.2061	2.148 (0.112-41.206)
BPW89n	finn-b-CD2_BENIGN_LIVER	Benign neoplasm: Liver || id:finn-b-CD2_BENIGN_LIVER	order.Verrucomicrobiales.id.4030	Weighted median	11	0.186693	0.601549	0.756292		-0.992343	1.36573	1.20526	0.370707	3.91858	1.205 (0.371-3.919)
BPW89n	finn-b-CD2_BENIGN_LIVER	Benign neoplasm: Liver || id:finn-b-CD2_BENIGN_LIVER	order.Verrucomicrobiales.id.4030	Inverse variance weighted (fixed effects)	11	0.316575	0.446573	0.478388	0.869795	-0.558708	1.19186	1.37242	0.571947	3.29319	1.372 (0.572-3.293)
BPW89n	finn-b-CD2_BENIGN_LIVER	Benign neoplasm: Liver || id:finn-b-CD2_BENIGN_LIVER	order.Verrucomicrobiales.id.4030	Simple mode	11	-0.440298	0.973327	0.660661		-2.34802	1.46742	0.643844	0.0955582	4.33804	0.644 (0.096-4.338)
BPW89n	finn-b-CD2_BENIGN_LIVER	Benign neoplasm: Liver || id:finn-b-CD2_BENIGN_LIVER	order.Verrucomicrobiales.id.4030	Weighted mode	11	-0.214807	0.907781	0.817721		-1.99406	1.56444	0.806697	0.136142	4.78001	0.807 (0.136-4.78)
C1xV1V	finn-b-CD2_BENIGN_LIVER	Benign neoplasm: Liver || id:finn-b-CD2_BENIGN_LIVER	order.Victivallales.id.2254	MR Egger	8	1.32828	1.21137	0.314904		-1.04601	3.70257	3.77455	0.351337	40.5515	3.775 (0.351-40.552)
C1xV1V	finn-b-CD2_BENIGN_LIVER	Benign neoplasm: Liver || id:finn-b-CD2_BENIGN_LIVER	order.Victivallales.id.2254	Weighted median	8	0.252715	0.449075	0.573608		-0.627472	1.1329	1.28752	0.53394	3.10465	1.288 (0.534-3.105)
C1xV1V	finn-b-CD2_BENIGN_LIVER	Benign neoplasm: Liver || id:finn-b-CD2_BENIGN_LIVER	order.Victivallales.id.2254	Inverse variance weighted (fixed effects)	8	0.29671	0.341683	0.385187	0.82833	-0.372988	0.966408	1.34542	0.688673	2.62849	1.345 (0.689-2.628)
C1xV1V	finn-b-CD2_BENIGN_LIVER	Benign neoplasm: Liver || id:finn-b-CD2_BENIGN_LIVER	order.Victivallales.id.2254	Simple mode	8	0.155607	0.707046	0.832089		-1.2302	1.54142	1.16837	0.292233	4.6712	1.168 (0.292-4.671)
C1xV1V	finn-b-CD2_BENIGN_LIVER	Benign neoplasm: Liver || id:finn-b-CD2_BENIGN_LIVER	order.Victivallales.id.2254	Weighted mode	8	0.193624	0.705378	0.791627		-1.18892	1.57616	1.21364	0.304551	4.83637	1.214 (0.305-4.836)
CYNr8c	finn-b-CD2_BENIGN_LIVER	Benign neoplasm: Liver || id:finn-b-CD2_BENIGN_LIVER	order.Actinomycetales.id.420	MR Egger	5	-0.00972072	2.12203	0.996633		-4.16889	4.14945	0.990326	0.0154694	63.3991	0.99 (0.015-63.399)
CYNr8c	finn-b-CD2_BENIGN_LIVER	Benign neoplasm: Liver || id:finn-b-CD2_BENIGN_LIVER	order.Actinomycetales.id.420	Weighted median	5	-0.344671	0.711422	0.628044		-1.73906	1.04972	0.708453	0.175686	2.85684	0.708 (0.176-2.857)
CYNr8c	finn-b-CD2_BENIGN_LIVER	Benign neoplasm: Liver || id:finn-b-CD2_BENIGN_LIVER	order.Actinomycetales.id.420	Inverse variance weighted (multiplicative random effects)	5	-0.176679	0.810718	0.827484	0.926833	-1.76569	1.41233	0.838049	0.171069	4.1055	0.838 (0.171-4.106)
CYNr8c	finn-b-CD2_BENIGN_LIVER	Benign neoplasm: Liver || id:finn-b-CD2_BENIGN_LIVER	order.Actinomycetales.id.420	Simple mode	5	-1.58717	1.33865	0.301383		-4.21093	1.0366	0.204504	0.0148326	2.8196	0.205 (0.015-2.82)
CYNr8c	finn-b-CD2_BENIGN_LIVER	Benign neoplasm: Liver || id:finn-b-CD2_BENIGN_LIVER	order.Actinomycetales.id.420	Weighted mode	5	-0.547243	0.840838	0.55065		-2.19528	1.1008	0.578543	0.111327	3.00657	0.579 (0.111-3.007)
dSCeM7	finn-b-CD2_BENIGN_LIVER	Benign neoplasm: Liver || id:finn-b-CD2_BENIGN_LIVER	order.Enterobacteriales.id.3468	MR Egger	7	-3.86902	4.06866	0.385307		-11.8436	4.10556	0.0208788	7.1844e-06	60.6764	0.021 (0-60.676)
dSCeM7	finn-b-CD2_BENIGN_LIVER	Benign neoplasm: Liver || id:finn-b-CD2_BENIGN_LIVER	order.Enterobacteriales.id.3468	Weighted median	7	-0.315374	0.896894	0.725116		-2.07329	1.44254	0.729516	0.125772	4.23142	0.73 (0.126-4.231)
dSCeM7	finn-b-CD2_BENIGN_LIVER	Benign neoplasm: Liver || id:finn-b-CD2_BENIGN_LIVER	order.Enterobacteriales.id.3468	Inverse variance weighted (fixed effects)	7	0.144713	0.642543	0.821809	0.926833	-1.11467	1.4041	1.15571	0.328023	4.07185	1.156 (0.328-4.072)
dSCeM7	finn-b-CD2_BENIGN_LIVER	Benign neoplasm: Liver || id:finn-b-CD2_BENIGN_LIVER	order.Enterobacteriales.id.3468	Simple mode	7	-0.335323	1.21454	0.791742		-2.71582	2.04517	0.715107	0.0661509	7.73049	0.715 (0.066-7.73)
dSCeM7	finn-b-CD2_BENIGN_LIVER	Benign neoplasm: Liver || id:finn-b-CD2_BENIGN_LIVER	order.Enterobacteriales.id.3468	Weighted mode	7	-0.350667	1.20635	0.781078		-2.7151	2.01377	0.704218	0.0661981	7.49151	0.704 (0.066-7.492)
FlVBaS	finn-b-CD2_BENIGN_LIVER	Benign neoplasm: Liver || id:finn-b-CD2_BENIGN_LIVER	order.Erysipelotrichales.id.2148	MR Egger	13	0.0280513	2.85118	0.992326		-5.56027	5.61637	1.02845	0.00384774	274.89	1.028 (0.004-274.89)
FlVBaS	finn-b-CD2_BENIGN_LIVER	Benign neoplasm: Liver || id:finn-b-CD2_BENIGN_LIVER	order.Erysipelotrichales.id.2148	Weighted median	13	-0.77087	0.774217	0.319407		-2.28834	0.746596	0.462611	0.101435	2.10981	0.463 (0.101-2.11)
FlVBaS	finn-b-CD2_BENIGN_LIVER	Benign neoplasm: Liver || id:finn-b-CD2_BENIGN_LIVER	order.Erysipelotrichales.id.2148	Inverse variance weighted (fixed effects)	13	-0.94053	0.535751	0.0791679	0.791679	-1.9906	0.109543	0.390421	0.136613	1.11577	0.39 (0.137-1.116)
FlVBaS	finn-b-CD2_BENIGN_LIVER	Benign neoplasm: Liver || id:finn-b-CD2_BENIGN_LIVER	order.Erysipelotrichales.id.2148	Simple mode	13	-1.34858	1.26	0.305539		-3.81818	1.12102	0.259608	0.0219677	3.06798	0.26 (0.022-3.068)
FlVBaS	finn-b-CD2_BENIGN_LIVER	Benign neoplasm: Liver || id:finn-b-CD2_BENIGN_LIVER	order.Erysipelotrichales.id.2148	Weighted mode	13	-0.974761	1.16783	0.420206		-3.26371	1.31419	0.377283	0.0382464	3.72172	0.377 (0.038-3.722)
j0mByI	finn-b-CD2_BENIGN_LIVER	Benign neoplasm: Liver || id:finn-b-CD2_BENIGN_LIVER	order.NB1n.id.3953	MR Egger	13	0.664142	1.15936	0.578265		-1.6082	2.93648	1.94282	0.200249	18.8494	1.943 (0.2-18.849)
j0mByI	finn-b-CD2_BENIGN_LIVER	Benign neoplasm: Liver || id:finn-b-CD2_BENIGN_LIVER	order.NB1n.id.3953	Weighted median	13	0.0584185	0.374777	0.876131		-0.676144	0.792981	1.06016	0.508574	2.20997	1.06 (0.509-2.21)
j0mByI	finn-b-CD2_BENIGN_LIVER	Benign neoplasm: Liver || id:finn-b-CD2_BENIGN_LIVER	order.NB1n.id.3953	Inverse variance weighted (fixed effects)	13	0.154525	0.272021	0.569991	0.881912	-0.378635	0.687686	1.1671	0.684795	1.98911	1.167 (0.685-1.989)
j0mByI	finn-b-CD2_BENIGN_LIVER	Benign neoplasm: Liver || id:finn-b-CD2_BENIGN_LIVER	order.NB1n.id.3953	Simple mode	13	-0.110798	0.684891	0.874175		-1.45318	1.23159	0.895119	0.233825	3.42667	0.895 (0.234-3.427)
j0mByI	finn-b-CD2_BENIGN_LIVER	Benign neoplasm: Liver || id:finn-b-CD2_BENIGN_LIVER	order.NB1n.id.3953	Weighted mode	13	-0.215553	0.634813	0.740062		-1.45979	1.02868	0.806096	0.232286	2.79737	0.806 (0.232-2.797)
jfZByg	finn-b-CD2_BENIGN_LIVER	Benign neoplasm: Liver || id:finn-b-CD2_BENIGN_LIVER	order.Lactobacillales.id.1800	MR Egger	15	1.24779	1.19915	0.317044		-1.10254	3.59813	3.48265	0.332026	36.5298	3.483 (0.332-36.53)
jfZByg	finn-b-CD2_BENIGN_LIVER	Benign neoplasm: Liver || id:finn-b-CD2_BENIGN_LIVER	order.Lactobacillales.id.1800	Weighted median	15	0.358909	0.623724	0.565001		-0.86359	1.58141	1.43177	0.421646	4.8618	1.432 (0.422-4.862)
jfZByg	finn-b-CD2_BENIGN_LIVER	Benign neoplasm: Liver || id:finn-b-CD2_BENIGN_LIVER	order.Lactobacillales.id.1800	Inverse variance weighted (fixed effects)	15	0.261229	0.463762	0.573243	0.881912	-0.647745	1.1702	1.29853	0.523225	3.22265	1.299 (0.523-3.223)
jfZByg	finn-b-CD2_BENIGN_LIVER	Benign neoplasm: Liver || id:finn-b-CD2_BENIGN_LIVER	order.Lactobacillales.id.1800	Simple mode	15	-0.391428	0.999181	0.701142		-2.34982	1.56697	0.676091	0.0953861	4.79209	0.676 (0.095-4.792)
jfZByg	finn-b-CD2_BENIGN_LIVER	Benign neoplasm: Liver || id:finn-b-CD2_BENIGN_LIVER	order.Lactobacillales.id.1800	Weighted mode	15	0.725842	0.979109	0.470748		-1.19321	2.6449	2.06647	0.303246	14.082	2.066 (0.303-14.082)
jHia6Z	finn-b-CD2_BENIGN_LIVER	Benign neoplasm: Liver || id:finn-b-CD2_BENIGN_LIVER	order.Pasteurellales.id.3688	MR Egger	14	-0.41378	0.70126	0.566101		-1.78825	0.96069	0.661146	0.167253	2.6135	0.661 (0.167-2.613)
jHia6Z	finn-b-CD2_BENIGN_LIVER	Benign neoplasm: Liver || id:finn-b-CD2_BENIGN_LIVER	order.Pasteurellales.id.3688	Weighted median	14	-0.142249	0.464809	0.759577		-1.05327	0.768777	0.867405	0.348794	2.15713	0.867 (0.349-2.157)
jHia6Z	finn-b-CD2_BENIGN_LIVER	Benign neoplasm: Liver || id:finn-b-CD2_BENIGN_LIVER	order.Pasteurellales.id.3688	Inverse variance weighted (fixed effects)	14	0.0295841	0.322163	0.926833	0.926833	-0.601856	0.661024	1.03003	0.547794	1.93678	1.03 (0.548-1.937)
jHia6Z	finn-b-CD2_BENIGN_LIVER	Benign neoplasm: Liver || id:finn-b-CD2_BENIGN_LIVER	order.Pasteurellales.id.3688	Simple mode	14	0.123302	0.841553	0.885761		-1.52614	1.77275	1.13123	0.217373	5.88699	1.131 (0.217-5.887)
jHia6Z	finn-b-CD2_BENIGN_LIVER	Benign neoplasm: Liver || id:finn-b-CD2_BENIGN_LIVER	order.Pasteurellales.id.3688	Weighted mode	14	-0.591949	0.71713	0.42401		-1.99752	0.813625	0.553248	0.135671	2.25607	0.553 (0.136-2.256)
m0ByAU	finn-b-CD2_BENIGN_LIVER	Benign neoplasm: Liver || id:finn-b-CD2_BENIGN_LIVER	order.Desulfovibrionales.id.3156	MR Egger	12	1.88267	1.16121	0.13602		-0.393299	4.15863	6.571	0.674827	63.9839	6.571 (0.675-63.984)
m0ByAU	finn-b-CD2_BENIGN_LIVER	Benign neoplasm: Liver || id:finn-b-CD2_BENIGN_LIVER	order.Desulfovibrionales.id.3156	Weighted median	12	0.933012	0.649565	0.150899		-0.340136	2.20616	2.54215	0.711673	9.08077	2.542 (0.712-9.081)
m0ByAU	finn-b-CD2_BENIGN_LIVER	Benign neoplasm: Liver || id:finn-b-CD2_BENIGN_LIVER	order.Desulfovibrionales.id.3156	Inverse variance weighted (fixed effects)	12	0.515745	0.462665	0.264967	0.82833	-0.391078	1.42257	1.67489	0.676328	4.14776	1.675 (0.676-4.148)
m0ByAU	finn-b-CD2_BENIGN_LIVER	Benign neoplasm: Liver || id:finn-b-CD2_BENIGN_LIVER	order.Desulfovibrionales.id.3156	Simple mode	12	0.72784	0.998564	0.481302		-1.22935	2.68503	2.0706	0.292484	14.6586	2.071 (0.292-14.659)
m0ByAU	finn-b-CD2_BENIGN_LIVER	Benign neoplasm: Liver || id:finn-b-CD2_BENIGN_LIVER	order.Desulfovibrionales.id.3156	Weighted mode	12	1.10599	0.870736	0.23023		-0.600651	2.81263	3.02222	0.548454	16.6537	3.022 (0.548-16.654)
NKNDGp	finn-b-CD2_BENIGN_LIVER	Benign neoplasm: Liver || id:finn-b-CD2_BENIGN_LIVER	order.Methanobacteriales.id.120	MR Egger	10	-0.4524	1.15481	0.70547		-2.71583	1.81103	0.6361	0.0661498	6.11676	0.636 (0.066-6.117)
NKNDGp	finn-b-CD2_BENIGN_LIVER	Benign neoplasm: Liver || id:finn-b-CD2_BENIGN_LIVER	order.Methanobacteriales.id.120	Weighted median	10	-0.405198	0.378909	0.284897		-1.14786	0.337463	0.666845	0.317315	1.40139	0.667 (0.317-1.401)
NKNDGp	finn-b-CD2_BENIGN_LIVER	Benign neoplasm: Liver || id:finn-b-CD2_BENIGN_LIVER	order.Methanobacteriales.id.120	Inverse variance weighted (fixed effects)	10	-0.301298	0.281024	0.283656	0.82833	-0.852105	0.24951	0.739857	0.426516	1.2834	0.74 (0.427-1.283)
NKNDGp	finn-b-CD2_BENIGN_LIVER	Benign neoplasm: Liver || id:finn-b-CD2_BENIGN_LIVER	order.Methanobacteriales.id.120	Simple mode	10	-0.530729	0.59126	0.392766		-1.6896	0.628142	0.588176	0.184593	1.87412	0.588 (0.185-1.874)
NKNDGp	finn-b-CD2_BENIGN_LIVER	Benign neoplasm: Liver || id:finn-b-CD2_BENIGN_LIVER	order.Methanobacteriales.id.120	Weighted mode	10	-0.444603	0.559322	0.447128		-1.54087	0.651667	0.641079	0.214194	1.91874	0.641 (0.214-1.919)
oGD8An	finn-b-CD2_BENIGN_LIVER	Benign neoplasm: Liver || id:finn-b-CD2_BENIGN_LIVER	order.Coriobacteriales.id.810	MR Egger	13	1.22593	2.31103	0.606329		-3.30369	5.75556	3.40735	0.0367474	315.942	3.407 (0.037-315.942)
oGD8An	finn-b-CD2_BENIGN_LIVER	Benign neoplasm: Liver || id:finn-b-CD2_BENIGN_LIVER	order.Coriobacteriales.id.810	Weighted median	13	0.537725	0.695047	0.439136		-0.824566	1.90002	1.71211	0.438425	6.68601	1.712 (0.438-6.686)
oGD8An	finn-b-CD2_BENIGN_LIVER	Benign neoplasm: Liver || id:finn-b-CD2_BENIGN_LIVER	order.Coriobacteriales.id.810	Inverse variance weighted (fixed effects)	13	0.11815	0.51408	0.818225	0.926833	-0.889446	1.12575	1.12541	0.410883	3.08252	1.125 (0.411-3.083)
oGD8An	finn-b-CD2_BENIGN_LIVER	Benign neoplasm: Liver || id:finn-b-CD2_BENIGN_LIVER	order.Coriobacteriales.id.810	Simple mode	13	0.474792	1.15357	0.687899		-1.7862	2.73578	1.60768	0.167596	15.4218	1.608 (0.168-15.422)
oGD8An	finn-b-CD2_BENIGN_LIVER	Benign neoplasm: Liver || id:finn-b-CD2_BENIGN_LIVER	order.Coriobacteriales.id.810	Weighted mode	13	0.367271	1.06703	0.736652		-1.72411	2.45865	1.44379	0.178332	11.689	1.444 (0.178-11.689)
Oxkiqb	finn-b-CD2_BENIGN_LIVER	Benign neoplasm: Liver || id:finn-b-CD2_BENIGN_LIVER	order.Clostridiales.id.1863	MR Egger	12	0.561234	2.69369	0.839137		-4.7184	5.84087	1.75283	0.00892946	344.078	1.753 (0.009-344.078)
Oxkiqb	finn-b-CD2_BENIGN_LIVER	Benign neoplasm: Liver || id:finn-b-CD2_BENIGN_LIVER	order.Clostridiales.id.1863	Weighted median	12	0.403005	0.762854	0.597301		-1.09219	1.8982	1.49632	0.335481	6.67387	1.496 (0.335-6.674)
Oxkiqb	finn-b-CD2_BENIGN_LIVER	Benign neoplasm: Liver || id:finn-b-CD2_BENIGN_LIVER	order.Clostridiales.id.1863	Inverse variance weighted (fixed effects)	12	0.479417	0.531899	0.367413	0.82833	-0.563105	1.52194	1.61513	0.569438	4.5811	1.615 (0.569-4.581)
Oxkiqb	finn-b-CD2_BENIGN_LIVER	Benign neoplasm: Liver || id:finn-b-CD2_BENIGN_LIVER	order.Clostridiales.id.1863	Simple mode	12	-0.263239	1.21709	0.832724		-2.64874	2.12227	0.768558	0.07074	8.35004	0.769 (0.071-8.35)
Oxkiqb	finn-b-CD2_BENIGN_LIVER	Benign neoplasm: Liver || id:finn-b-CD2_BENIGN_LIVER	order.Clostridiales.id.1863	Weighted mode	12	0.139087	1.06072	0.898044		-1.93993	2.2181	1.14922	0.143714	9.18989	1.149 (0.144-9.19)
qiWbrh	finn-b-CD2_BENIGN_LIVER	Benign neoplasm: Liver || id:finn-b-CD2_BENIGN_LIVER	order.Selenomonadales.id.2165	MR Egger	12	-0.581142	2.51243	0.821741		-5.5055	4.34322	0.55926	0.00406436	76.9546	0.559 (0.004-76.955)
qiWbrh	finn-b-CD2_BENIGN_LIVER	Benign neoplasm: Liver || id:finn-b-CD2_BENIGN_LIVER	order.Selenomonadales.id.2165	Weighted median	12	0.55929	0.773289	0.469519		-0.956356	2.07494	1.74943	0.384291	7.96403	1.749 (0.384-7.964)
qiWbrh	finn-b-CD2_BENIGN_LIVER	Benign neoplasm: Liver || id:finn-b-CD2_BENIGN_LIVER	order.Selenomonadales.id.2165	Inverse variance weighted (fixed effects)	12	0.127147	0.534914	0.812116	0.926833	-0.921284	1.17558	1.13558	0.398008	3.24002	1.136 (0.398-3.24)
qiWbrh	finn-b-CD2_BENIGN_LIVER	Benign neoplasm: Liver || id:finn-b-CD2_BENIGN_LIVER	order.Selenomonadales.id.2165	Simple mode	12	1.12356	1.3955	0.437799		-1.61161	3.85874	3.0758	0.199566	47.4055	3.076 (0.2-47.406)
qiWbrh	finn-b-CD2_BENIGN_LIVER	Benign neoplasm: Liver || id:finn-b-CD2_BENIGN_LIVER	order.Selenomonadales.id.2165	Weighted mode	12	1.15694	1.22641	0.365757		-1.24682	3.56069	3.18018	0.287418	35.1876	3.18 (0.287-35.188)
rsbOlb	finn-b-CD2_BENIGN_LIVER	Benign neoplasm: Liver || id:finn-b-CD2_BENIGN_LIVER	order.MollicutesRF9.id.11579	MR Egger	13	1.18828	1.25304	0.363337		-1.26768	3.64423	3.28142	0.281485	38.2532	3.281 (0.281-38.253)
rsbOlb	finn-b-CD2_BENIGN_LIVER	Benign neoplasm: Liver || id:finn-b-CD2_BENIGN_LIVER	order.MollicutesRF9.id.11579	Weighted median	13	0.695705	0.546054	0.202643		-0.374561	1.76597	2.00512	0.687591	5.84725	2.005 (0.688-5.847)
rsbOlb	finn-b-CD2_BENIGN_LIVER	Benign neoplasm: Liver || id:finn-b-CD2_BENIGN_LIVER	order.MollicutesRF9.id.11579	Inverse variance weighted (fixed effects)	13	0.317854	0.389247	0.414165	0.82833	-0.445071	1.08078	1.37418	0.640779	2.94698	1.374 (0.641-2.947)
rsbOlb	finn-b-CD2_BENIGN_LIVER	Benign neoplasm: Liver || id:finn-b-CD2_BENIGN_LIVER	order.MollicutesRF9.id.11579	Simple mode	13	0.761599	0.831423	0.377698		-0.867989	2.39119	2.1417	0.419795	10.9265	2.142 (0.42-10.926)
rsbOlb	finn-b-CD2_BENIGN_LIVER	Benign neoplasm: Liver || id:finn-b-CD2_BENIGN_LIVER	order.MollicutesRF9.id.11579	Weighted mode	13	0.761599	0.726164	0.314936		-0.661683	2.18488	2.1417	0.515982	8.88959	2.142 (0.516-8.89)
sFxDb3	finn-b-CD2_BENIGN_LIVER	Benign neoplasm: Liver || id:finn-b-CD2_BENIGN_LIVER	order.Burkholderiales.id.2874	MR Egger	10	1.5026	1.75643	0.417167		-1.94	4.9452	4.49334	0.143703	140.498	4.493 (0.144-140.498)
sFxDb3	finn-b-CD2_BENIGN_LIVER	Benign neoplasm: Liver || id:finn-b-CD2_BENIGN_LIVER	order.Burkholderiales.id.2874	Weighted median	10	-0.791147	0.826237	0.338299		-2.41057	0.828277	0.453324	0.089764	2.28937	0.453 (0.09-2.289)
sFxDb3	finn-b-CD2_BENIGN_LIVER	Benign neoplasm: Liver || id:finn-b-CD2_BENIGN_LIVER	order.Burkholderiales.id.2874	Inverse variance weighted (fixed effects)	10	-1.31197	0.556166	0.0183266	0.366532	-2.40205	-0.221884	0.26929	0.0905319	0.801009	0.269 (0.091-0.801)
sFxDb3	finn-b-CD2_BENIGN_LIVER	Benign neoplasm: Liver || id:finn-b-CD2_BENIGN_LIVER	order.Burkholderiales.id.2874	Simple mode	10	-0.489526	1.39947	0.734539		-3.23248	2.25343	0.612917	0.0394595	9.52033	0.613 (0.039-9.52)
sFxDb3	finn-b-CD2_BENIGN_LIVER	Benign neoplasm: Liver || id:finn-b-CD2_BENIGN_LIVER	order.Burkholderiales.id.2874	Weighted mode	10	-0.317795	1.3528	0.81953		-2.96928	2.33368	0.727752	0.0513405	10.3159	0.728 (0.051-10.316)
staWrf	finn-b-CD2_BENIGN_LIVER	Benign neoplasm: Liver || id:finn-b-CD2_BENIGN_LIVER	order.Rhodospirillales.id.2667	MR Egger	14	-0.298024	1.33791	0.827474		-2.92033	2.32428	0.742284	0.053916	10.2193	0.742 (0.054-10.219)
staWrf	finn-b-CD2_BENIGN_LIVER	Benign neoplasm: Liver || id:finn-b-CD2_BENIGN_LIVER	order.Rhodospirillales.id.2667	Weighted median	14	0.320619	0.459421	0.485255		-0.579846	1.22108	1.37798	0.559984	3.39086	1.378 (0.56-3.391)
staWrf	finn-b-CD2_BENIGN_LIVER	Benign neoplasm: Liver || id:finn-b-CD2_BENIGN_LIVER	order.Rhodospirillales.id.2667	Inverse variance weighted (fixed effects)	14	0.324503	0.331001	0.326903	0.82833	-0.324258	0.973264	1.38334	0.723064	2.64657	1.383 (0.723-2.647)
staWrf	finn-b-CD2_BENIGN_LIVER	Benign neoplasm: Liver || id:finn-b-CD2_BENIGN_LIVER	order.Rhodospirillales.id.2667	Simple mode	14	-0.279757	0.765437	0.720626		-1.78001	1.2205	0.755967	0.168636	3.38888	0.756 (0.169-3.389)
staWrf	finn-b-CD2_BENIGN_LIVER	Benign neoplasm: Liver || id:finn-b-CD2_BENIGN_LIVER	order.Rhodospirillales.id.2667	Weighted mode	14	0.0224241	0.685793	0.974412		-1.32173	1.36658	1.02268	0.266673	3.92191	1.023 (0.267-3.922)
tSliO9	finn-b-CD2_BENIGN_LIVER	Benign neoplasm: Liver || id:finn-b-CD2_BENIGN_LIVER	order.Bacteroidales.id.913	MR Egger	13	-0.704111	1.20099	0.569526		-3.05806	1.64983	0.494548	0.0469789	5.20611	0.495 (0.047-5.206)
tSliO9	finn-b-CD2_BENIGN_LIVER	Benign neoplasm: Liver || id:finn-b-CD2_BENIGN_LIVER	order.Bacteroidales.id.913	Weighted median	13	-0.658595	0.718486	0.35933		-2.06683	0.749637	0.517578	0.126587	2.11623	0.518 (0.127-2.116)
tSliO9	finn-b-CD2_BENIGN_LIVER	Benign neoplasm: Liver || id:finn-b-CD2_BENIGN_LIVER	order.Bacteroidales.id.913	Inverse variance weighted (fixed effects)	13	-0.479853	0.516731	0.353079	0.82833	-1.49264	0.532939	0.618874	0.224777	1.70393	0.619 (0.225-1.704)
tSliO9	finn-b-CD2_BENIGN_LIVER	Benign neoplasm: Liver || id:finn-b-CD2_BENIGN_LIVER	order.Bacteroidales.id.913	Simple mode	13	-1.25731	1.31095	0.356443		-3.82676	1.31215	0.284419	0.02178	3.71415	0.284 (0.022-3.714)
tSliO9	finn-b-CD2_BENIGN_LIVER	Benign neoplasm: Liver || id:finn-b-CD2_BENIGN_LIVER	order.Bacteroidales.id.913	Weighted mode	13	-1.54223	1.25167	0.241495		-3.99552	0.911047	0.213903	0.018398	2.48692	0.214 (0.018-2.487)
uCOF7P	finn-b-CD2_BENIGN_LIVER	Benign neoplasm: Liver || id:finn-b-CD2_BENIGN_LIVER	order.Bacillales.id.1674	MR Egger	9	-0.568522	1.12438	0.628645		-2.77231	1.63526	0.566362	0.0625176	5.13081	0.566 (0.063-5.131)
uCOF7P	finn-b-CD2_BENIGN_LIVER	Benign neoplasm: Liver || id:finn-b-CD2_BENIGN_LIVER	order.Bacillales.id.1674	Weighted median	9	-0.09084	0.338589	0.788476		-0.754474	0.572794	0.913164	0.470258	1.77321	0.913 (0.47-1.773)
uCOF7P	finn-b-CD2_BENIGN_LIVER	Benign neoplasm: Liver || id:finn-b-CD2_BENIGN_LIVER	order.Bacillales.id.1674	Inverse variance weighted (fixed effects)	9	-0.214437	0.262096	0.413265	0.82833	-0.728145	0.299271	0.806996	0.482804	1.34888	0.807 (0.483-1.349)
uCOF7P	finn-b-CD2_BENIGN_LIVER	Benign neoplasm: Liver || id:finn-b-CD2_BENIGN_LIVER	order.Bacillales.id.1674	Simple mode	9	-0.0482151	0.554742	0.932876		-1.13551	1.03908	0.952929	0.321258	2.82662	0.953 (0.321-2.827)
uCOF7P	finn-b-CD2_BENIGN_LIVER	Benign neoplasm: Liver || id:finn-b-CD2_BENIGN_LIVER	order.Bacillales.id.1674	Weighted mode	9	-0.0482151	0.546383	0.931852		-1.11913	1.0227	0.952929	0.326565	2.78068	0.953 (0.327-2.781)
3cOJ1f	finn-b-CD2_BENIGN_LIVER	Benign neoplasm: Liver || id:finn-b-CD2_BENIGN_LIVER	class.Actinobacteria.id.419	MR Egger	15	-1.26371	1.218	0.318402		-3.65099	1.12356	0.282603	0.0259655	3.07579	0.283 (0.026-3.076)
3cOJ1f	finn-b-CD2_BENIGN_LIVER	Benign neoplasm: Liver || id:finn-b-CD2_BENIGN_LIVER	class.Actinobacteria.id.419	Weighted median	15	-0.644107	0.568758	0.257433		-1.75887	0.470658	0.525131	0.172239	1.60105	0.525 (0.172-1.601)
3cOJ1f	finn-b-CD2_BENIGN_LIVER	Benign neoplasm: Liver || id:finn-b-CD2_BENIGN_LIVER	class.Actinobacteria.id.419	Inverse variance weighted (fixed effects)	15	-0.344827	0.410675	0.401099	0.63785	-1.14975	0.460095	0.708343	0.316716	1.58422	0.708 (0.317-1.584)
3cOJ1f	finn-b-CD2_BENIGN_LIVER	Benign neoplasm: Liver || id:finn-b-CD2_BENIGN_LIVER	class.Actinobacteria.id.419	Simple mode	15	-0.741189	0.980804	0.462358		-2.66356	1.18119	0.476547	0.0696993	3.25824	0.477 (0.07-3.258)
3cOJ1f	finn-b-CD2_BENIGN_LIVER	Benign neoplasm: Liver || id:finn-b-CD2_BENIGN_LIVER	class.Actinobacteria.id.419	Weighted mode	15	-0.741189	0.763181	0.347938		-2.23703	0.754646	0.476547	0.106776	2.12686	0.477 (0.107-2.127)
3Oo7Td	finn-b-CD2_BENIGN_LIVER	Benign neoplasm: Liver || id:finn-b-CD2_BENIGN_LIVER	class.Methanobacteria.id.119	MR Egger	10	-0.4524	1.15481	0.70547		-2.71583	1.81103	0.6361	0.0661498	6.11676	0.636 (0.066-6.117)
3Oo7Td	finn-b-CD2_BENIGN_LIVER	Benign neoplasm: Liver || id:finn-b-CD2_BENIGN_LIVER	class.Methanobacteria.id.119	Weighted median	10	-0.405198	0.371207	0.275022		-1.13276	0.322367	0.666845	0.322142	1.38039	0.667 (0.322-1.38)
3Oo7Td	finn-b-CD2_BENIGN_LIVER	Benign neoplasm: Liver || id:finn-b-CD2_BENIGN_LIVER	class.Methanobacteria.id.119	Inverse variance weighted (fixed effects)	10	-0.301298	0.281024	0.283656	0.63785	-0.852105	0.24951	0.739857	0.426516	1.2834	0.74 (0.427-1.283)
3Oo7Td	finn-b-CD2_BENIGN_LIVER	Benign neoplasm: Liver || id:finn-b-CD2_BENIGN_LIVER	class.Methanobacteria.id.119	Simple mode	10	-0.530729	0.601416	0.400481		-1.7095	0.648047	0.588176	0.180956	1.9118	0.588 (0.181-1.912)
3Oo7Td	finn-b-CD2_BENIGN_LIVER	Benign neoplasm: Liver || id:finn-b-CD2_BENIGN_LIVER	class.Methanobacteria.id.119	Weighted mode	10	-0.444603	0.548236	0.438302		-1.51915	0.62994	0.641079	0.218899	1.8775	0.641 (0.219-1.877)
dP6VTT	finn-b-CD2_BENIGN_LIVER	Benign neoplasm: Liver || id:finn-b-CD2_BENIGN_LIVER	class.Alphaproteobacteria.id.2379	MR Egger	7	-0.857671	1.84228	0.661112		-4.46854	2.75319	0.424149	0.0114641	15.6927	0.424 (0.011-15.693)
dP6VTT	finn-b-CD2_BENIGN_LIVER	Benign neoplasm: Liver || id:finn-b-CD2_BENIGN_LIVER	class.Alphaproteobacteria.id.2379	Weighted median	7	0.669495	0.615025	0.276345		-0.535953	1.87494	1.95325	0.585111	6.52045	1.953 (0.585-6.52)
dP6VTT	finn-b-CD2_BENIGN_LIVER	Benign neoplasm: Liver || id:finn-b-CD2_BENIGN_LIVER	class.Alphaproteobacteria.id.2379	Inverse variance weighted (fixed effects)	7	0.907715	0.493041	0.0656136	0.457657	-0.0586451	1.87408	2.47865	0.943041	6.5148	2.479 (0.943-6.515)
dP6VTT	finn-b-CD2_BENIGN_LIVER	Benign neoplasm: Liver || id:finn-b-CD2_BENIGN_LIVER	class.Alphaproteobacteria.id.2379	Simple mode	7	0.504343	0.850367	0.574781		-1.16238	2.17106	1.6559	0.312742	8.76759	1.656 (0.313-8.768)
dP6VTT	finn-b-CD2_BENIGN_LIVER	Benign neoplasm: Liver || id:finn-b-CD2_BENIGN_LIVER	class.Alphaproteobacteria.id.2379	Weighted mode	7	0.443669	0.91849	0.646186		-1.35657	2.24391	1.55842	0.257542	9.43014	1.558 (0.258-9.43)
Fr2Ff4	finn-b-CD2_BENIGN_LIVER	Benign neoplasm: Liver || id:finn-b-CD2_BENIGN_LIVER	class.Clostridia.id.1859	MR Egger	11	1.70305	2.63942	0.534873		-3.4702	6.87631	5.49069	0.0311107	969.046	5.491 (0.031-969.046)
Fr2Ff4	finn-b-CD2_BENIGN_LIVER	Benign neoplasm: Liver || id:finn-b-CD2_BENIGN_LIVER	class.Clostridia.id.1859	Weighted median	11	0.603239	0.763982	0.429762		-0.894165	2.10064	1.82803	0.408949	8.17142	1.828 (0.409-8.171)
Fr2Ff4	finn-b-CD2_BENIGN_LIVER	Benign neoplasm: Liver || id:finn-b-CD2_BENIGN_LIVER	class.Clostridia.id.1859	Inverse variance weighted (fixed effects)	11	0.407347	0.545148	0.454928	0.63785	-0.661142	1.47584	1.50283	0.516261	4.3747	1.503 (0.516-4.375)
Fr2Ff4	finn-b-CD2_BENIGN_LIVER	Benign neoplasm: Liver || id:finn-b-CD2_BENIGN_LIVER	class.Clostridia.id.1859	Simple mode	11	0.208648	1.09756	0.853033		-1.94257	2.35986	1.23201	0.143335	10.5895	1.232 (0.143-10.59)
Fr2Ff4	finn-b-CD2_BENIGN_LIVER	Benign neoplasm: Liver || id:finn-b-CD2_BENIGN_LIVER	class.Clostridia.id.1859	Weighted mode	11	0.317916	1.02288	0.76233		-1.68692	2.32276	1.37426	0.185088	10.2038	1.374 (0.185-10.204)
FRQYhm	finn-b-CD2_BENIGN_LIVER	Benign neoplasm: Liver || id:finn-b-CD2_BENIGN_LIVER	class.Gammaproteobacteria.id.3303	MR Egger	6	-0.679208	2.2228	0.775179		-5.03591	3.67749	0.507018	0.00650031	39.547	0.507 (0.007-39.547)
FRQYhm	finn-b-CD2_BENIGN_LIVER	Benign neoplasm: Liver || id:finn-b-CD2_BENIGN_LIVER	class.Gammaproteobacteria.id.3303	Weighted median	6	0.0720372	0.929655	0.938235		-1.75009	1.89416	1.0747	0.173759	6.64697	1.075 (0.174-6.647)
FRQYhm	finn-b-CD2_BENIGN_LIVER	Benign neoplasm: Liver || id:finn-b-CD2_BENIGN_LIVER	class.Gammaproteobacteria.id.3303	Inverse variance weighted (fixed effects)	6	0.403387	0.734541	0.58289	0.684571	-1.03631	1.84309	1.49689	0.35476	6.31601	1.497 (0.355-6.316)
FRQYhm	finn-b-CD2_BENIGN_LIVER	Benign neoplasm: Liver || id:finn-b-CD2_BENIGN_LIVER	class.Gammaproteobacteria.id.3303	Simple mode	6	-0.34351	1.3209	0.805189		-2.93248	2.24546	0.709276	0.0532649	9.44473	0.709 (0.053-9.445)
FRQYhm	finn-b-CD2_BENIGN_LIVER	Benign neoplasm: Liver || id:finn-b-CD2_BENIGN_LIVER	class.Gammaproteobacteria.id.3303	Weighted mode	6	-0.182406	1.23465	0.888322		-2.60233	2.23751	0.833263	0.0741009	9.37002	0.833 (0.074-9.37)
IgBtIU	finn-b-CD2_BENIGN_LIVER	Benign neoplasm: Liver || id:finn-b-CD2_BENIGN_LIVER	class.Bacilli.id.1673	MR Egger	18	0.894039	1.14995	0.448231		-1.35986	3.14794	2.44499	0.256697	23.288	2.445 (0.257-23.288)
IgBtIU	finn-b-CD2_BENIGN_LIVER	Benign neoplasm: Liver || id:finn-b-CD2_BENIGN_LIVER	class.Bacilli.id.1673	Weighted median	18	-0.0536089	0.558719	0.92356		-1.1487	1.04148	0.947803	0.317049	2.83341	0.948 (0.317-2.833)
IgBtIU	finn-b-CD2_BENIGN_LIVER	Benign neoplasm: Liver || id:finn-b-CD2_BENIGN_LIVER	class.Bacilli.id.1673	Inverse variance weighted (fixed effects)	18	0.423299	0.417878	0.311074	0.63785	-0.395742	1.24234	1.52699	0.67318	3.46371	1.527 (0.673-3.464)
IgBtIU	finn-b-CD2_BENIGN_LIVER	Benign neoplasm: Liver || id:finn-b-CD2_BENIGN_LIVER	class.Bacilli.id.1673	Simple mode	18	-0.545098	0.990058	0.589089		-2.48561	1.39541	0.579785	0.0832746	4.03665	0.58 (0.083-4.037)
IgBtIU	finn-b-CD2_BENIGN_LIVER	Benign neoplasm: Liver || id:finn-b-CD2_BENIGN_LIVER	class.Bacilli.id.1673	Weighted mode	18	-0.422738	0.898103	0.643837		-2.18302	1.33754	0.65525	0.112701	3.80968	0.655 (0.113-3.81)
Msb4zz	finn-b-CD2_BENIGN_LIVER	Benign neoplasm: Liver || id:finn-b-CD2_BENIGN_LIVER	class.Melainabacteria.id.1589	MR Egger	10	-1.72986	1.04521	0.136511		-3.77847	0.318746	0.177309	0.0228577	1.3754	0.177 (0.023-1.375)
Msb4zz	finn-b-CD2_BENIGN_LIVER	Benign neoplasm: Liver || id:finn-b-CD2_BENIGN_LIVER	class.Melainabacteria.id.1589	Weighted median	10	-0.110783	0.484919	0.819291		-1.06123	0.839659	0.895133	0.346032	2.31558	0.895 (0.346-2.316)
Msb4zz	finn-b-CD2_BENIGN_LIVER	Benign neoplasm: Liver || id:finn-b-CD2_BENIGN_LIVER	class.Melainabacteria.id.1589	Inverse variance weighted (fixed effects)	10	0.180933	0.344084	0.599	0.684571	-0.493471	0.855337	1.19833	0.610504	2.35217	1.198 (0.611-2.352)
Msb4zz	finn-b-CD2_BENIGN_LIVER	Benign neoplasm: Liver || id:finn-b-CD2_BENIGN_LIVER	class.Melainabacteria.id.1589	Simple mode	10	-0.393617	0.828828	0.646165		-2.01812	1.23089	0.674612	0.132905	3.42426	0.675 (0.133-3.424)
Msb4zz	finn-b-CD2_BENIGN_LIVER	Benign neoplasm: Liver || id:finn-b-CD2_BENIGN_LIVER	class.Melainabacteria.id.1589	Weighted mode	10	-0.367505	0.764956	0.642387		-1.86682	1.13181	0.69246	0.154615	3.10126	0.692 (0.155-3.101)
MXS84H	finn-b-CD2_BENIGN_LIVER	Benign neoplasm: Liver || id:finn-b-CD2_BENIGN_LIVER	class.Negativicutes.id.2164	MR Egger	12	-0.581142	2.51243	0.821741		-5.5055	4.34322	0.55926	0.00406436	76.9546	0.559 (0.004-76.955)
MXS84H	finn-b-CD2_BENIGN_LIVER	Benign neoplasm: Liver || id:finn-b-CD2_BENIGN_LIVER	class.Negativicutes.id.2164	Weighted median	12	0.55929	0.77681	0.471536		-0.963259	2.08184	1.74943	0.381647	8.0192	1.749 (0.382-8.019)
MXS84H	finn-b-CD2_BENIGN_LIVER	Benign neoplasm: Liver || id:finn-b-CD2_BENIGN_LIVER	class.Negativicutes.id.2164	Inverse variance weighted (fixed effects)	12	0.127147	0.534914	0.812116	0.818225	-0.921284	1.17558	1.13558	0.398008	3.24002	1.136 (0.398-3.24)
MXS84H	finn-b-CD2_BENIGN_LIVER	Benign neoplasm: Liver || id:finn-b-CD2_BENIGN_LIVER	class.Negativicutes.id.2164	Simple mode	12	1.12356	1.32116	0.413209		-1.4659	3.71303	3.0758	0.23087	40.9777	3.076 (0.231-40.978)
MXS84H	finn-b-CD2_BENIGN_LIVER	Benign neoplasm: Liver || id:finn-b-CD2_BENIGN_LIVER	class.Negativicutes.id.2164	Weighted mode	12	1.15694	1.37289	0.417342		-1.53393	3.84781	3.18018	0.215686	46.8902	3.18 (0.216-46.89)
n3j0op	finn-b-CD2_BENIGN_LIVER	Benign neoplasm: Liver || id:finn-b-CD2_BENIGN_LIVER	class.Deltaproteobacteria.id.3087	MR Egger	13	1.82373	1.19025	0.153707		-0.509157	4.15661	6.19491	0.601002	63.8548	6.195 (0.601-63.855)
n3j0op	finn-b-CD2_BENIGN_LIVER	Benign neoplasm: Liver || id:finn-b-CD2_BENIGN_LIVER	class.Deltaproteobacteria.id.3087	Weighted median	13	1.08642	0.582768	0.0622866		-0.0558001	2.22865	2.96366	0.945728	9.28732	2.964 (0.946-9.287)
n3j0op	finn-b-CD2_BENIGN_LIVER	Benign neoplasm: Liver || id:finn-b-CD2_BENIGN_LIVER	class.Deltaproteobacteria.id.3087	Inverse variance weighted (fixed effects)	13	0.623773	0.451651	0.167249	0.63785	-0.261462	1.50901	1.86596	0.769925	4.52224	1.866 (0.77-4.522)
n3j0op	finn-b-CD2_BENIGN_LIVER	Benign neoplasm: Liver || id:finn-b-CD2_BENIGN_LIVER	class.Deltaproteobacteria.id.3087	Simple mode	13	1.26684	1.01934	0.237674		-0.731056	3.26474	3.54963	0.4814	26.1733	3.55 (0.481-26.173)
n3j0op	finn-b-CD2_BENIGN_LIVER	Benign neoplasm: Liver || id:finn-b-CD2_BENIGN_LIVER	class.Deltaproteobacteria.id.3087	Weighted mode	13	1.28631	0.851521	0.156766		-0.382674	2.95529	3.6194	0.682035	19.2072	3.619 (0.682-19.207)
nQHoYD	finn-b-CD2_BENIGN_LIVER	Benign neoplasm: Liver || id:finn-b-CD2_BENIGN_LIVER	class.Lentisphaeria.id.2250	MR Egger	8	1.32828	1.21137	0.314904		-1.04601	3.70257	3.77455	0.351337	40.5515	3.775 (0.351-40.552)
nQHoYD	finn-b-CD2_BENIGN_LIVER	Benign neoplasm: Liver || id:finn-b-CD2_BENIGN_LIVER	class.Lentisphaeria.id.2250	Weighted median	8	0.252715	0.432608	0.559109		-0.595197	1.10063	1.28752	0.551454	3.00605	1.288 (0.551-3.006)
nQHoYD	finn-b-CD2_BENIGN_LIVER	Benign neoplasm: Liver || id:finn-b-CD2_BENIGN_LIVER	class.Lentisphaeria.id.2250	Inverse variance weighted (fixed effects)	8	0.29671	0.341683	0.385187	0.63785	-0.372988	0.966408	1.34542	0.688673	2.62849	1.345 (0.689-2.628)
nQHoYD	finn-b-CD2_BENIGN_LIVER	Benign neoplasm: Liver || id:finn-b-CD2_BENIGN_LIVER	class.Lentisphaeria.id.2250	Simple mode	8	0.155607	0.693379	0.828842		-1.20342	1.51463	1.16837	0.300167	4.54774	1.168 (0.3-4.548)
nQHoYD	finn-b-CD2_BENIGN_LIVER	Benign neoplasm: Liver || id:finn-b-CD2_BENIGN_LIVER	class.Lentisphaeria.id.2250	Weighted mode	8	0.193624	0.673539	0.782074		-1.12651	1.51376	1.21364	0.324162	4.54379	1.214 (0.324-4.544)
nRNBx9	finn-b-CD2_BENIGN_LIVER	Benign neoplasm: Liver || id:finn-b-CD2_BENIGN_LIVER	class.Mollicutes.id.3920	MR Egger	12	-0.202604	1.82059	0.913592		-3.77096	3.36575	0.816601	0.02303	28.9552	0.817 (0.023-28.955)
nRNBx9	finn-b-CD2_BENIGN_LIVER	Benign neoplasm: Liver || id:finn-b-CD2_BENIGN_LIVER	class.Mollicutes.id.3920	Weighted median	12	0.857212	0.592574	0.148012		-0.304233	2.01866	2.35658	0.737689	7.52821	2.357 (0.738-7.528)
nRNBx9	finn-b-CD2_BENIGN_LIVER	Benign neoplasm: Liver || id:finn-b-CD2_BENIGN_LIVER	class.Mollicutes.id.3920	Inverse variance weighted (fixed effects)	12	0.72737	0.423401	0.0858108	0.457657	-0.102496	1.55723	2.06963	0.902582	4.74568	2.07 (0.903-4.746)
nRNBx9	finn-b-CD2_BENIGN_LIVER	Benign neoplasm: Liver || id:finn-b-CD2_BENIGN_LIVER	class.Mollicutes.id.3920	Simple mode	12	1.69286	0.887655	0.0829456		-0.0469466	3.43266	5.43499	0.954138	30.9589	5.435 (0.954-30.959)
nRNBx9	finn-b-CD2_BENIGN_LIVER	Benign neoplasm: Liver || id:finn-b-CD2_BENIGN_LIVER	class.Mollicutes.id.3920	Weighted mode	12	1.38108	0.867634	0.139741		-0.319479	3.08165	3.97922	0.726528	21.7943	3.979 (0.727-21.794)
szt6bn	finn-b-CD2_BENIGN_LIVER	Benign neoplasm: Liver || id:finn-b-CD2_BENIGN_LIVER	class.Coriobacteriia.id.809	MR Egger	13	1.22593	2.31103	0.606329		-3.30369	5.75556	3.40735	0.0367474	315.942	3.407 (0.037-315.942)
szt6bn	finn-b-CD2_BENIGN_LIVER	Benign neoplasm: Liver || id:finn-b-CD2_BENIGN_LIVER	class.Coriobacteriia.id.809	Weighted median	13	0.537725	0.720262	0.455324		-0.873988	1.94944	1.71211	0.417284	7.02474	1.712 (0.417-7.025)
szt6bn	finn-b-CD2_BENIGN_LIVER	Benign neoplasm: Liver || id:finn-b-CD2_BENIGN_LIVER	class.Coriobacteriia.id.809	Inverse variance weighted (fixed effects)	13	0.11815	0.51408	0.818225	0.818225	-0.889446	1.12575	1.12541	0.410883	3.08252	1.125 (0.411-3.083)
szt6bn	finn-b-CD2_BENIGN_LIVER	Benign neoplasm: Liver || id:finn-b-CD2_BENIGN_LIVER	class.Coriobacteriia.id.809	Simple mode	13	0.474792	1.0746	0.666469		-1.63143	2.58101	1.60768	0.19565	13.2105	1.608 (0.196-13.21)
szt6bn	finn-b-CD2_BENIGN_LIVER	Benign neoplasm: Liver || id:finn-b-CD2_BENIGN_LIVER	class.Coriobacteriia.id.809	Weighted mode	13	0.367271	1.02235	0.725656		-1.63654	2.37108	1.44379	0.194652	10.709	1.444 (0.195-10.709)
UsMxlz	finn-b-CD2_BENIGN_LIVER	Benign neoplasm: Liver || id:finn-b-CD2_BENIGN_LIVER	class.Verrucomicrobiae.id.4029	MR Egger	11	0.764519	1.50718	0.624173		-2.18955	3.71859	2.14796	0.111967	41.2061	2.148 (0.112-41.206)
UsMxlz	finn-b-CD2_BENIGN_LIVER	Benign neoplasm: Liver || id:finn-b-CD2_BENIGN_LIVER	class.Verrucomicrobiae.id.4029	Weighted median	11	0.186693	0.587816	0.750785		-0.965426	1.33881	1.20526	0.380821	3.81451	1.205 (0.381-3.815)
UsMxlz	finn-b-CD2_BENIGN_LIVER	Benign neoplasm: Liver || id:finn-b-CD2_BENIGN_LIVER	class.Verrucomicrobiae.id.4029	Inverse variance weighted (fixed effects)	11	0.316575	0.446573	0.478388	0.63785	-0.558708	1.19186	1.37242	0.571947	3.29319	1.372 (0.572-3.293)
UsMxlz	finn-b-CD2_BENIGN_LIVER	Benign neoplasm: Liver || id:finn-b-CD2_BENIGN_LIVER	class.Verrucomicrobiae.id.4029	Simple mode	11	-0.440298	0.929606	0.645928		-2.26233	1.38173	0.643844	0.104108	3.98178	0.644 (0.104-3.982)
UsMxlz	finn-b-CD2_BENIGN_LIVER	Benign neoplasm: Liver || id:finn-b-CD2_BENIGN_LIVER	class.Verrucomicrobiae.id.4029	Weighted mode	11	-0.214807	0.891326	0.814426		-1.96181	1.53219	0.806697	0.140604	4.62831	0.807 (0.141-4.628)
UTPK2n	finn-b-CD2_BENIGN_LIVER	Benign neoplasm: Liver || id:finn-b-CD2_BENIGN_LIVER	class.Bacteroidia.id.912	MR Egger	13	-0.704111	1.20099	0.569526		-3.05806	1.64983	0.494548	0.0469789	5.20611	0.495 (0.047-5.206)
UTPK2n	finn-b-CD2_BENIGN_LIVER	Benign neoplasm: Liver || id:finn-b-CD2_BENIGN_LIVER	class.Bacteroidia.id.912	Weighted median	13	-0.658595	0.727289	0.365175		-2.08408	0.766891	0.517578	0.124421	2.15306	0.518 (0.124-2.153)
UTPK2n	finn-b-CD2_BENIGN_LIVER	Benign neoplasm: Liver || id:finn-b-CD2_BENIGN_LIVER	class.Bacteroidia.id.912	Inverse variance weighted (fixed effects)	13	-0.479853	0.516731	0.353079	0.63785	-1.49264	0.532939	0.618874	0.224777	1.70393	0.619 (0.225-1.704)
UTPK2n	finn-b-CD2_BENIGN_LIVER	Benign neoplasm: Liver || id:finn-b-CD2_BENIGN_LIVER	class.Bacteroidia.id.912	Simple mode	13	-1.25731	1.31196	0.356802		-3.82876	1.31414	0.284419	0.0217366	3.72155	0.284 (0.022-3.722)
UTPK2n	finn-b-CD2_BENIGN_LIVER	Benign neoplasm: Liver || id:finn-b-CD2_BENIGN_LIVER	class.Bacteroidia.id.912	Weighted mode	13	-1.54223	1.30432	0.259946		-4.09871	1.01424	0.213903	0.0165941	2.75726	0.214 (0.017-2.757)
X4kHrP	finn-b-CD2_BENIGN_LIVER	Benign neoplasm: Liver || id:finn-b-CD2_BENIGN_LIVER	class.Betaproteobacteria.id.2867	MR Egger	11	1.26555	2.00413	0.543438		-2.66255	5.19364	3.54503	0.0697698	180.124	3.545 (0.07-180.124)
X4kHrP	finn-b-CD2_BENIGN_LIVER	Benign neoplasm: Liver || id:finn-b-CD2_BENIGN_LIVER	class.Betaproteobacteria.id.2867	Weighted median	11	-0.261279	0.75849	0.730491		-1.74792	1.22536	0.770066	0.174136	3.4054	0.77 (0.174-3.405)
X4kHrP	finn-b-CD2_BENIGN_LIVER	Benign neoplasm: Liver || id:finn-b-CD2_BENIGN_LIVER	class.Betaproteobacteria.id.2867	Inverse variance weighted (fixed effects)	11	-0.536548	0.535411	0.316284	0.63785	-1.58595	0.512858	0.584763	0.204753	1.67006	0.585 (0.205-1.67)
X4kHrP	finn-b-CD2_BENIGN_LIVER	Benign neoplasm: Liver || id:finn-b-CD2_BENIGN_LIVER	class.Betaproteobacteria.id.2867	Simple mode	11	0.177196	1.36063	0.898966		-2.48964	2.84403	1.19387	0.0829398	17.1849	1.194 (0.083-17.185)
X4kHrP	finn-b-CD2_BENIGN_LIVER	Benign neoplasm: Liver || id:finn-b-CD2_BENIGN_LIVER	class.Betaproteobacteria.id.2867	Weighted mode	11	0.203854	1.12052	0.859275		-1.99237	2.40008	1.22612	0.136371	11.0241	1.226 (0.136-11.024)
ZJXDpG	finn-b-CD2_BENIGN_LIVER	Benign neoplasm: Liver || id:finn-b-CD2_BENIGN_LIVER	class.Erysipelotrichia.id.2147	MR Egger	13	0.0280513	2.85118	0.992326		-5.56027	5.61637	1.02845	0.00384774	274.89	1.028 (0.004-274.89)
ZJXDpG	finn-b-CD2_BENIGN_LIVER	Benign neoplasm: Liver || id:finn-b-CD2_BENIGN_LIVER	class.Erysipelotrichia.id.2147	Weighted median	13	-0.77087	0.75954	0.310146		-2.25957	0.717829	0.462611	0.104396	2.04998	0.463 (0.104-2.05)
ZJXDpG	finn-b-CD2_BENIGN_LIVER	Benign neoplasm: Liver || id:finn-b-CD2_BENIGN_LIVER	class.Erysipelotrichia.id.2147	Inverse variance weighted (fixed effects)	13	-0.94053	0.535751	0.0791679	0.457657	-1.9906	0.109543	0.390421	0.136613	1.11577	0.39 (0.137-1.116)
ZJXDpG	finn-b-CD2_BENIGN_LIVER	Benign neoplasm: Liver || id:finn-b-CD2_BENIGN_LIVER	class.Erysipelotrichia.id.2147	Simple mode	13	-1.34858	1.28016	0.312887		-3.85771	1.16054	0.259608	0.0211164	3.19166	0.26 (0.021-3.192)
ZJXDpG	finn-b-CD2_BENIGN_LIVER	Benign neoplasm: Liver || id:finn-b-CD2_BENIGN_LIVER	class.Erysipelotrichia.id.2147	Weighted mode	13	-0.974761	1.09144	0.389366		-3.11399	1.16447	0.377283	0.0444235	3.20421	0.377 (0.044-3.204)
0rWmph	finn-b-CD2_BENIGN_LIVER	Benign neoplasm: Liver || id:finn-b-CD2_BENIGN_LIVER	phylum.Firmicutes.id.1672	MR Egger	14	2.77954	1.21546	0.0411673		0.397241	5.16184	16.1116	1.48771	174.485	16.112 (1.488-174.485)
0rWmph	finn-b-CD2_BENIGN_LIVER	Benign neoplasm: Liver || id:finn-b-CD2_BENIGN_LIVER	phylum.Firmicutes.id.1672	Weighted median	14	0.772016	0.643116	0.229972		-0.488491	2.03252	2.16412	0.613552	7.63332	2.164 (0.614-7.633)
0rWmph	finn-b-CD2_BENIGN_LIVER	Benign neoplasm: Liver || id:finn-b-CD2_BENIGN_LIVER	phylum.Firmicutes.id.1672	Inverse variance weighted (fixed effects)	14	0.362235	0.463213	0.434212	0.672063	-0.545663	1.27013	1.43654	0.579457	3.56132	1.437 (0.579-3.561)
0rWmph	finn-b-CD2_BENIGN_LIVER	Benign neoplasm: Liver || id:finn-b-CD2_BENIGN_LIVER	phylum.Firmicutes.id.1672	Simple mode	14	0.508488	1.02018	0.626507		-1.49106	2.50804	1.66278	0.225133	12.2808	1.663 (0.225-12.281)
0rWmph	finn-b-CD2_BENIGN_LIVER	Benign neoplasm: Liver || id:finn-b-CD2_BENIGN_LIVER	phylum.Firmicutes.id.1672	Weighted mode	14	0.768886	0.873388	0.394654		-0.942955	2.48073	2.15736	0.389475	11.9499	2.157 (0.389-11.95)
2neTKK	finn-b-CD2_BENIGN_LIVER	Benign neoplasm: Liver || id:finn-b-CD2_BENIGN_LIVER	phylum.Euryarchaeota.id.55	MR Egger	12	-1.47154	1.10758	0.213496		-3.64239	0.699309	0.229572	0.0261897	2.01236	0.23 (0.026-2.012)
2neTKK	finn-b-CD2_BENIGN_LIVER	Benign neoplasm: Liver || id:finn-b-CD2_BENIGN_LIVER	phylum.Euryarchaeota.id.55	Weighted median	12	0.565617	0.329394	0.0859529		-0.0799953	1.21123	1.76053	0.923121	3.35761	1.761 (0.923-3.358)
2neTKK	finn-b-CD2_BENIGN_LIVER	Benign neoplasm: Liver || id:finn-b-CD2_BENIGN_LIVER	phylum.Euryarchaeota.id.55	Inverse variance weighted (fixed effects)	12	0.366339	0.249728	0.142389	0.320375	-0.123128	0.855805	1.44244	0.884151	2.35327	1.442 (0.884-2.353)
2neTKK	finn-b-CD2_BENIGN_LIVER	Benign neoplasm: Liver || id:finn-b-CD2_BENIGN_LIVER	phylum.Euryarchaeota.id.55	Simple mode	12	0.873616	0.620087	0.186511		-0.341754	2.08899	2.39556	0.710523	8.07673	2.396 (0.711-8.077)
2neTKK	finn-b-CD2_BENIGN_LIVER	Benign neoplasm: Liver || id:finn-b-CD2_BENIGN_LIVER	phylum.Euryarchaeota.id.55	Weighted mode	12	0.842262	0.617995	0.200164		-0.369009	2.05353	2.32161	0.691419	7.79539	2.322 (0.691-7.795)
6gX3qe	finn-b-CD2_BENIGN_LIVER	Benign neoplasm: Liver || id:finn-b-CD2_BENIGN_LIVER	phylum.Tenericutes.id.3919	MR Egger	12	-0.202604	1.82059	0.913592		-3.77096	3.36575	0.816601	0.02303	28.9552	0.817 (0.023-28.955)
6gX3qe	finn-b-CD2_BENIGN_LIVER	Benign neoplasm: Liver || id:finn-b-CD2_BENIGN_LIVER	phylum.Tenericutes.id.3919	Weighted median	12	0.857212	0.599265	0.152591		-0.317347	2.03177	2.35658	0.728078	7.62758	2.357 (0.728-7.628)
6gX3qe	finn-b-CD2_BENIGN_LIVER	Benign neoplasm: Liver || id:finn-b-CD2_BENIGN_LIVER	phylum.Tenericutes.id.3919	Inverse variance weighted (fixed effects)	12	0.72737	0.423401	0.0858108	0.268158	-0.102496	1.55723	2.06963	0.902582	4.74568	2.07 (0.903-4.746)
6gX3qe	finn-b-CD2_BENIGN_LIVER	Benign neoplasm: Liver || id:finn-b-CD2_BENIGN_LIVER	phylum.Tenericutes.id.3919	Simple mode	12	1.69286	0.986097	0.114018		-0.239893	3.62561	5.43499	0.786712	37.5475	5.435 (0.787-37.548)
6gX3qe	finn-b-CD2_BENIGN_LIVER	Benign neoplasm: Liver || id:finn-b-CD2_BENIGN_LIVER	phylum.Tenericutes.id.3919	Weighted mode	12	1.38108	0.910619	0.157556		-0.403728	3.1659	3.97922	0.667826	23.71	3.979 (0.668-23.71)
7ioeKt	finn-b-CD2_BENIGN_LIVER	Benign neoplasm: Liver || id:finn-b-CD2_BENIGN_LIVER	phylum.Proteobacteria.id.2375	MR Egger	12	-0.355244	1.41737	0.80717		-3.13329	2.4228	0.701002	0.0435743	11.2774	0.701 (0.044-11.277)
7ioeKt	finn-b-CD2_BENIGN_LIVER	Benign neoplasm: Liver || id:finn-b-CD2_BENIGN_LIVER	phylum.Proteobacteria.id.2375	Weighted median	12	-0.580031	0.685387	0.397395		-1.92339	0.763328	0.559881	0.146111	2.1454	0.56 (0.146-2.145)
7ioeKt	finn-b-CD2_BENIGN_LIVER	Benign neoplasm: Liver || id:finn-b-CD2_BENIGN_LIVER	phylum.Proteobacteria.id.2375	Inverse variance weighted (fixed effects)	12	-0.0534528	0.510201	0.91656	0.91656	-1.05345	0.946542	0.947951	0.348734	2.57678	0.948 (0.349-2.577)
7ioeKt	finn-b-CD2_BENIGN_LIVER	Benign neoplasm: Liver || id:finn-b-CD2_BENIGN_LIVER	phylum.Proteobacteria.id.2375	Simple mode	12	-0.759764	0.993852	0.460676		-2.70771	1.18819	0.467777	0.0666891	3.28112	0.468 (0.067-3.281)
7ioeKt	finn-b-CD2_BENIGN_LIVER	Benign neoplasm: Liver || id:finn-b-CD2_BENIGN_LIVER	phylum.Proteobacteria.id.2375	Weighted mode	12	-0.759764	0.943405	0.437684		-2.60884	1.08931	0.467777	0.07362	2.97222	0.468 (0.074-2.972)
fE3r8h	finn-b-CD2_BENIGN_LIVER	Benign neoplasm: Liver || id:finn-b-CD2_BENIGN_LIVER	phylum.Verrucomicrobia.id.3982	MR Egger	12	0.212015	1.11256	0.85268		-1.96861	2.39264	1.23617	0.139651	10.9423	1.236 (0.14-10.942)
fE3r8h	finn-b-CD2_BENIGN_LIVER	Benign neoplasm: Liver || id:finn-b-CD2_BENIGN_LIVER	phylum.Verrucomicrobia.id.3982	Weighted median	12	-0.0987701	0.548854	0.857186		-1.17452	0.976983	0.905951	0.308966	2.65643	0.906 (0.309-2.656)
fE3r8h	finn-b-CD2_BENIGN_LIVER	Benign neoplasm: Liver || id:finn-b-CD2_BENIGN_LIVER	phylum.Verrucomicrobia.id.3982	Inverse variance weighted (fixed effects)	12	0.0542739	0.423661	0.898064	0.91656	-0.776101	0.884649	1.05577	0.460197	2.42213	1.056 (0.46-2.422)
fE3r8h	finn-b-CD2_BENIGN_LIVER	Benign neoplasm: Liver || id:finn-b-CD2_BENIGN_LIVER	phylum.Verrucomicrobia.id.3982	Simple mode	12	-0.329752	0.817957	0.694569		-1.93295	1.27344	0.719102	0.144721	3.57314	0.719 (0.145-3.573)
fE3r8h	finn-b-CD2_BENIGN_LIVER	Benign neoplasm: Liver || id:finn-b-CD2_BENIGN_LIVER	phylum.Verrucomicrobia.id.3982	Weighted mode	12	-0.299386	0.802419	0.716161		-1.87213	1.27336	0.741273	0.153796	3.57282	0.741 (0.154-3.573)
gkAVOW	finn-b-CD2_BENIGN_LIVER	Benign neoplasm: Liver || id:finn-b-CD2_BENIGN_LIVER	phylum.Lentisphaerae.id.2238	MR Egger	9	1.2615	1.21468	0.333554		-1.11928	3.64228	3.53072	0.326516	38.1789	3.531 (0.327-38.179)
gkAVOW	finn-b-CD2_BENIGN_LIVER	Benign neoplasm: Liver || id:finn-b-CD2_BENIGN_LIVER	phylum.Lentisphaerae.id.2238	Weighted median	9	0.187391	0.432363	0.664715		-0.66004	1.03482	1.2061	0.516831	2.81461	1.206 (0.517-2.815)
gkAVOW	finn-b-CD2_BENIGN_LIVER	Benign neoplasm: Liver || id:finn-b-CD2_BENIGN_LIVER	phylum.Lentisphaerae.id.2238	Inverse variance weighted (fixed effects)	9	0.242669	0.319856	0.448042	0.672063	-0.384248	0.869586	1.27465	0.680963	2.38592	1.275 (0.681-2.386)
gkAVOW	finn-b-CD2_BENIGN_LIVER	Benign neoplasm: Liver || id:finn-b-CD2_BENIGN_LIVER	phylum.Lentisphaerae.id.2238	Simple mode	9	0.0320526	0.626863	0.960474		-1.1966	1.2607	1.03257	0.302221	3.5279	1.033 (0.302-3.528)
gkAVOW	finn-b-CD2_BENIGN_LIVER	Benign neoplasm: Liver || id:finn-b-CD2_BENIGN_LIVER	phylum.Lentisphaerae.id.2238	Weighted mode	9	0.0722275	0.664147	0.916077		-1.2295	1.37395	1.0749	0.292439	3.95094	1.075 (0.292-3.951)
II0qrp	finn-b-CD2_BENIGN_LIVER	Benign neoplasm: Liver || id:finn-b-CD2_BENIGN_LIVER	phylum.Actinobacteria.id.400	MR Egger	15	-3.10869	1.98626	0.141568		-7.00176	0.784372	0.0446593	0.000910279	2.19103	0.045 (0.001-2.191)
II0qrp	finn-b-CD2_BENIGN_LIVER	Benign neoplasm: Liver || id:finn-b-CD2_BENIGN_LIVER	phylum.Actinobacteria.id.400	Weighted median	15	-1.0925	0.630799	0.0832854		-2.32887	0.143864	0.335377	0.097406	1.15473	0.335 (0.097-1.155)
II0qrp	finn-b-CD2_BENIGN_LIVER	Benign neoplasm: Liver || id:finn-b-CD2_BENIGN_LIVER	phylum.Actinobacteria.id.400	Inverse variance weighted (fixed effects)	15	-0.99673	0.468153	0.0332487	0.268158	-1.91431	-0.0791493	0.369084	0.147443	0.923902	0.369 (0.147-0.924)
II0qrp	finn-b-CD2_BENIGN_LIVER	Benign neoplasm: Liver || id:finn-b-CD2_BENIGN_LIVER	phylum.Actinobacteria.id.400	Simple mode	15	-1.24042	0.97757	0.225173		-3.15646	0.675613	0.289262	0.0425762	1.96524	0.289 (0.043-1.965)
II0qrp	finn-b-CD2_BENIGN_LIVER	Benign neoplasm: Liver || id:finn-b-CD2_BENIGN_LIVER	phylum.Actinobacteria.id.400	Weighted mode	15	-1.12471	0.922818	0.243069		-2.93343	0.684017	0.324748	0.0532143	1.98182	0.325 (0.053-1.982)
oChqj7	finn-b-CD2_BENIGN_LIVER	Benign neoplasm: Liver || id:finn-b-CD2_BENIGN_LIVER	phylum.Bacteroidetes.id.905	MR Egger	11	-1.4557	1.25066	0.274374		-3.90699	0.995598	0.233238	0.0201009	2.70634	0.233 (0.02-2.706)
oChqj7	finn-b-CD2_BENIGN_LIVER	Benign neoplasm: Liver || id:finn-b-CD2_BENIGN_LIVER	phylum.Bacteroidetes.id.905	Weighted median	11	0.136312	0.794081	0.863705		-1.42009	1.69271	1.14604	0.241693	5.43419	1.146 (0.242-5.434)
oChqj7	finn-b-CD2_BENIGN_LIVER	Benign neoplasm: Liver || id:finn-b-CD2_BENIGN_LIVER	phylum.Bacteroidetes.id.905	Inverse variance weighted (fixed effects)	11	-0.270511	0.549983	0.622824	0.800773	-1.34848	0.807457	0.76299	0.259635	2.2422	0.763 (0.26-2.242)
oChqj7	finn-b-CD2_BENIGN_LIVER	Benign neoplasm: Liver || id:finn-b-CD2_BENIGN_LIVER	phylum.Bacteroidetes.id.905	Simple mode	11	0.889424	1.40402	0.540634		-1.86245	3.6413	2.43373	0.155292	38.1413	2.434 (0.155-38.141)
oChqj7	finn-b-CD2_BENIGN_LIVER	Benign neoplasm: Liver || id:finn-b-CD2_BENIGN_LIVER	phylum.Bacteroidetes.id.905	Weighted mode	11	0.432049	1.33017	0.75202		-2.17508	3.03918	1.54041	0.113599	20.8881	1.54 (0.114-20.888)
PcT6eJ	finn-b-CD2_BENIGN_LIVER	Benign neoplasm: Liver || id:finn-b-CD2_BENIGN_LIVER	phylum.Cyanobacteria.id.1500	MR Egger	8	-0.885114	1.45395	0.565001		-3.73486	1.96463	0.412667	0.0238765	7.13227	0.413 (0.024-7.132)
PcT6eJ	finn-b-CD2_BENIGN_LIVER	Benign neoplasm: Liver || id:finn-b-CD2_BENIGN_LIVER	phylum.Cyanobacteria.id.1500	Weighted median	8	-0.39909	0.54867	0.466995		-1.47448	0.676304	0.67093	0.228897	1.96659	0.671 (0.229-1.967)
PcT6eJ	finn-b-CD2_BENIGN_LIVER	Benign neoplasm: Liver || id:finn-b-CD2_BENIGN_LIVER	phylum.Cyanobacteria.id.1500	Inverse variance weighted (fixed effects)	8	-0.696384	0.409964	0.0893859	0.268158	-1.49991	0.107146	0.498384	0.22315	1.1131	0.498 (0.223-1.113)
PcT6eJ	finn-b-CD2_BENIGN_LIVER	Benign neoplasm: Liver || id:finn-b-CD2_BENIGN_LIVER	phylum.Cyanobacteria.id.1500	Simple mode	8	-0.18318	0.896487	0.843909		-1.94029	1.57393	0.832619	0.143662	4.8256	0.833 (0.144-4.826)
PcT6eJ	finn-b-CD2_BENIGN_LIVER	Benign neoplasm: Liver || id:finn-b-CD2_BENIGN_LIVER	phylum.Cyanobacteria.id.1500	Weighted mode	8	-0.18318	0.840513	0.833694		-1.83058	1.46423	0.832619	0.16032	4.32419	0.833 (0.16-4.324)

## Sheet: Sig
id.exposure	id.outcome	outcome	exposure	method	nsnp	b	se	pval	Adjusted p-value (BH)	lo_ci	up_ci	or	or_lci95	or_uci95	estimate
I5XXsr	finn-b-CD2_BENIGN_LIVER	Benign neoplasm: Liver || id:finn-b-CD2_BENIGN_LIVER	genus.Prevotella9.id.11183	MR Egger	15	-1.08765	1.16641	0.368088		-3.37382	1.19852	0.337008	0.0342586	3.31521	0.34 (0.03-3.32)
I5XXsr	finn-b-CD2_BENIGN_LIVER	Benign neoplasm: Liver || id:finn-b-CD2_BENIGN_LIVER	genus.Prevotella9.id.11183	Weighted median	15	-0.800617	0.487396	0.100457		-1.75591	0.154679	0.449052	0.172749	1.16728	0.45 (0.17-1.17)
I5XXsr	finn-b-CD2_BENIGN_LIVER	Benign neoplasm: Liver || id:finn-b-CD2_BENIGN_LIVER	genus.Prevotella9.id.11183	Inverse variance weighted (fixed effects)	15	-0.948403	0.335033	0.00464346	0.276286	-1.60507	-0.29174	0.387359	0.200876	0.746963	0.39 (0.2-0.75)
I5XXsr	finn-b-CD2_BENIGN_LIVER	Benign neoplasm: Liver || id:finn-b-CD2_BENIGN_LIVER	genus.Prevotella9.id.11183	Simple mode	15	-0.549793	0.769206	0.48651		-2.05744	0.957851	0.577069	0.127781	2.60609	0.58 (0.13-2.61)
I5XXsr	finn-b-CD2_BENIGN_LIVER	Benign neoplasm: Liver || id:finn-b-CD2_BENIGN_LIVER	genus.Prevotella9.id.11183	Weighted mode	15	-0.82869	0.650136	0.223186		-2.10296	0.445577	0.436621	0.122095	1.56139	0.44 (0.12-1.56)
jJC3Fm	finn-b-CD2_BENIGN_LIVER	Benign neoplasm: Liver || id:finn-b-CD2_BENIGN_LIVER	genus.Enterorhabdus.id.820	MR Egger	6	-1.08866	1.33035	0.459118		-3.69615	1.51883	0.336667	0.0248189	4.56686	0.34 (0.02-4.57)
jJC3Fm	finn-b-CD2_BENIGN_LIVER	Benign neoplasm: Liver || id:finn-b-CD2_BENIGN_LIVER	genus.Enterorhabdus.id.820	Weighted median	6	-0.950438	0.663622	0.152087		-2.25114	0.350261	0.386572	0.10528	1.41944	0.39 (0.11-1.42)
jJC3Fm	finn-b-CD2_BENIGN_LIVER	Benign neoplasm: Liver || id:finn-b-CD2_BENIGN_LIVER	genus.Enterorhabdus.id.820	Inverse variance weighted (fixed effects)	6	-1.35446	0.504922	0.00730697	0.289843	-2.34411	-0.364817	0.258086	0.0959324	0.694324	0.26 (0.1-0.69)
jJC3Fm	finn-b-CD2_BENIGN_LIVER	Benign neoplasm: Liver || id:finn-b-CD2_BENIGN_LIVER	genus.Enterorhabdus.id.820	Simple mode	6	-0.917425	0.886748	0.34828		-2.65545	0.820601	0.399547	0.0702672	2.27186	0.4 (0.07-2.27)
jJC3Fm	finn-b-CD2_BENIGN_LIVER	Benign neoplasm: Liver || id:finn-b-CD2_BENIGN_LIVER	genus.Enterorhabdus.id.820	Weighted mode	6	-0.874637	0.874718	0.363258		-2.58909	0.839811	0.417013	0.0750887	2.31593	0.42 (0.08-2.32)
qE3Gq8	finn-b-CD2_BENIGN_LIVER	Benign neoplasm: Liver || id:finn-b-CD2_BENIGN_LIVER	genus..Ruminococcustorquesgroup.id.14377	MR Egger	9	0.131326	2.08478	0.951533		-3.95484	4.21749	1.14034	0.0191618	67.8628	1.14 (0.02-67.86)
qE3Gq8	finn-b-CD2_BENIGN_LIVER	Benign neoplasm: Liver || id:finn-b-CD2_BENIGN_LIVER	genus..Ruminococcustorquesgroup.id.14377	Weighted median	9	-1.1852	0.861335	0.168819		-2.87342	0.503012	0.305684	0.0565053	1.65369	0.31 (0.06-1.65)
qE3Gq8	finn-b-CD2_BENIGN_LIVER	Benign neoplasm: Liver || id:finn-b-CD2_BENIGN_LIVER	genus..Ruminococcustorquesgroup.id.14377	Inverse variance weighted (fixed effects)	9	-1.49465	0.652908	0.0220664	0.656475	-2.77435	-0.214953	0.224326	0.0623898	0.80658	0.22 (0.06-0.81)
qE3Gq8	finn-b-CD2_BENIGN_LIVER	Benign neoplasm: Liver || id:finn-b-CD2_BENIGN_LIVER	genus..Ruminococcustorquesgroup.id.14377	Simple mode	9	-1.17465	1.16787	0.343961		-3.46368	1.11439	0.308928	0.0313143	3.0477	0.31 (0.03-3.05)
qE3Gq8	finn-b-CD2_BENIGN_LIVER	Benign neoplasm: Liver || id:finn-b-CD2_BENIGN_LIVER	genus..Ruminococcustorquesgroup.id.14377	Weighted mode	9	-1.19136	1.18477	0.344069		-3.51352	1.1308	0.303807	0.0297918	3.09812	0.3 (0.03-3.1)
R6RQXL	finn-b-CD2_BENIGN_LIVER	Benign neoplasm: Liver || id:finn-b-CD2_BENIGN_LIVER	genus..Ruminococcusgnavusgroup.id.14376	MR Egger	12	0.346214	1.61662	0.834727		-2.82236	3.51479	1.4137	0.0594654	33.6088	1.41 (0.06-33.61)
R6RQXL	finn-b-CD2_BENIGN_LIVER	Benign neoplasm: Liver || id:finn-b-CD2_BENIGN_LIVER	genus..Ruminococcusgnavusgroup.id.14376	Weighted median	12	0.967808	0.469844	0.0394127		0.0469146	1.8887	2.63217	1.04803	6.61078	2.63 (1.05-6.61)
R6RQXL	finn-b-CD2_BENIGN_LIVER	Benign neoplasm: Liver || id:finn-b-CD2_BENIGN_LIVER	genus..Ruminococcusgnavusgroup.id.14376	Inverse variance weighted (fixed effects)	12	0.990738	0.320469	0.00199129	0.236964	0.362619	1.61886	2.69322	1.43709	5.04731	2.69 (1.44-5.05)
R6RQXL	finn-b-CD2_BENIGN_LIVER	Benign neoplasm: Liver || id:finn-b-CD2_BENIGN_LIVER	genus..Ruminococcusgnavusgroup.id.14376	Simple mode	12	0.0972785	0.815355	0.907182		-1.50082	1.69537	1.10217	0.222948	5.44869	1.1 (0.22-5.45)
R6RQXL	finn-b-CD2_BENIGN_LIVER	Benign neoplasm: Liver || id:finn-b-CD2_BENIGN_LIVER	genus..Ruminococcusgnavusgroup.id.14376	Weighted mode	12	0.111205	0.863228	0.899822		-1.58072	1.80313	1.11762	0.205826	6.06862	1.12 (0.21-6.07)
WEMGli	finn-b-CD2_BENIGN_LIVER	Benign neoplasm: Liver || id:finn-b-CD2_BENIGN_LIVER	family.Alcaligenaceae.id.2875	MR Egger	11	3.1536	2.668	0.26749		-2.07569	8.38289	23.4202	0.12547	4371.61	23.42 (0.13-4371.61)
WEMGli	finn-b-CD2_BENIGN_LIVER	Benign neoplasm: Liver || id:finn-b-CD2_BENIGN_LIVER	family.Alcaligenaceae.id.2875	Weighted median	11	-0.393591	0.812488	0.628083		-1.98607	1.19888	0.67463	0.137234	3.31642	0.67 (0.14-3.32)
WEMGli	finn-b-CD2_BENIGN_LIVER	Benign neoplasm: Liver || id:finn-b-CD2_BENIGN_LIVER	family.Alcaligenaceae.id.2875	Inverse variance weighted (fixed effects)	11	-1.33941	0.560069	0.0167793	0.536939	-2.43714	-0.241674	0.262001	0.0874103	0.785312	0.26 (0.09-0.79)
WEMGli	finn-b-CD2_BENIGN_LIVER	Benign neoplasm: Liver || id:finn-b-CD2_BENIGN_LIVER	family.Alcaligenaceae.id.2875	Simple mode	11	0.0919276	1.54852	0.953831		-2.94317	3.12703	1.09629	0.0526983	22.8061	1.1 (0.05-22.81)
WEMGli	finn-b-CD2_BENIGN_LIVER	Benign neoplasm: Liver || id:finn-b-CD2_BENIGN_LIVER	family.Alcaligenaceae.id.2875	Weighted mode	11	0.112884	1.41287	0.937896		-2.65634	2.88211	1.1195	0.0702045	17.8519	1.12 (0.07-17.85)
sFxDb3	finn-b-CD2_BENIGN_LIVER	Benign neoplasm: Liver || id:finn-b-CD2_BENIGN_LIVER	order.Burkholderiales.id.2874	MR Egger	10	1.5026	1.75643	0.417167		-1.94	4.9452	4.49334	0.143703	140.498	4.49 (0.14-140.5)
sFxDb3	finn-b-CD2_BENIGN_LIVER	Benign neoplasm: Liver || id:finn-b-CD2_BENIGN_LIVER	order.Burkholderiales.id.2874	Weighted median	10	-0.791147	0.826237	0.338299		-2.41057	0.828277	0.453324	0.089764	2.28937	0.45 (0.09-2.29)
sFxDb3	finn-b-CD2_BENIGN_LIVER	Benign neoplasm: Liver || id:finn-b-CD2_BENIGN_LIVER	order.Burkholderiales.id.2874	Inverse variance weighted (fixed effects)	10	-1.31197	0.556166	0.0183266	0.366532	-2.40205	-0.221884	0.26929	0.0905319	0.801009	0.27 (0.09-0.8)
sFxDb3	finn-b-CD2_BENIGN_LIVER	Benign neoplasm: Liver || id:finn-b-CD2_BENIGN_LIVER	order.Burkholderiales.id.2874	Simple mode	10	-0.489526	1.39947	0.734539		-3.23248	2.25343	0.612917	0.0394595	9.52033	0.61 (0.04-9.52)
sFxDb3	finn-b-CD2_BENIGN_LIVER	Benign neoplasm: Liver || id:finn-b-CD2_BENIGN_LIVER	order.Burkholderiales.id.2874	Weighted mode	10	-0.317795	1.3528	0.81953		-2.96928	2.33368	0.727752	0.0513405	10.3159	0.73 (0.05-10.32)
II0qrp	finn-b-CD2_BENIGN_LIVER	Benign neoplasm: Liver || id:finn-b-CD2_BENIGN_LIVER	phylum.Actinobacteria.id.400	MR Egger	15	-3.10869	1.98626	0.141568		-7.00176	0.784372	0.0446593	0.000910279	2.19103	0.04 (0-2.19)
II0qrp	finn-b-CD2_BENIGN_LIVER	Benign neoplasm: Liver || id:finn-b-CD2_BENIGN_LIVER	phylum.Actinobacteria.id.400	Weighted median	15	-1.0925	0.630799	0.0832854		-2.32887	0.143864	0.335377	0.097406	1.15473	0.34 (0.1-1.15)
II0qrp	finn-b-CD2_BENIGN_LIVER	Benign neoplasm: Liver || id:finn-b-CD2_BENIGN_LIVER	phylum.Actinobacteria.id.400	Inverse variance weighted (fixed effects)	15	-0.99673	0.468153	0.0332487	0.268158	-1.91431	-0.0791493	0.369084	0.147443	0.923902	0.37 (0.15-0.92)
II0qrp	finn-b-CD2_BENIGN_LIVER	Benign neoplasm: Liver || id:finn-b-CD2_BENIGN_LIVER	phylum.Actinobacteria.id.400	Simple mode	15	-1.24042	0.97757	0.225173		-3.15646	0.675613	0.289262	0.0425762	1.96524	0.29 (0.04-1.97)
II0qrp	finn-b-CD2_BENIGN_LIVER	Benign neoplasm: Liver || id:finn-b-CD2_BENIGN_LIVER	phylum.Actinobacteria.id.400	Weighted mode	15	-1.12471	0.922818	0.243069		-2.93343	0.684017	0.324748	0.0532143	1.98182	0.32 (0.05-1.98)

## Sheet: MRPRESSO
Exposure	MR Analysis	Causal Estimate	Sd	T-stat	P-value	Outlier	globalP
class.Actinobacteria.id.419	Raw	-0.344827410831177	0.41481	-0.831291	0.419762
class.Actinobacteria.id.419	Outlier-corrected						0.457
class.Alphaproteobacteria.id.2379	Raw	0.907715325812334	0.318001	2.85444	0.0290123
class.Alphaproteobacteria.id.2379	Outlier-corrected						0.869
class.Bacilli.id.1673	Raw	0.423298957102505	0.296312	1.42856	0.171247
class.Bacilli.id.1673	Outlier-corrected						0.959
class.Bacteroidia.id.912	Raw	-0.479852950807955	0.435	-1.10311	0.29161
class.Bacteroidia.id.912	Outlier-corrected						0.72
class.Betaproteobacteria.id.2867	Raw	-0.536547837873418	0.598092	-0.897099	0.390752
class.Betaproteobacteria.id.2867	Outlier-corrected						0.279
class.Clostridia.id.1859	Raw	0.407347491811436	0.573983	0.709686	0.494114
class.Clostridia.id.1859	Outlier-corrected						0.389
class.Coriobacteriia.id.809	Raw	0.118150154176092	0.526349	0.224471	0.826167
class.Coriobacteriia.id.809	Outlier-corrected						0.385
class.Deltaproteobacteria.id.3087	Raw	0.623773137863559	0.390105	1.59899	0.135806
class.Deltaproteobacteria.id.3087	Outlier-corrected						0.729
class.Erysipelotrichia.id.2147	Raw	-0.940530019632202	0.633247	-1.48525	0.163268
class.Erysipelotrichia.id.2147	Outlier-corrected						0.162
class.Gammaproteobacteria.id.3303	Raw	0.403387204646245	0.586589	0.687683	0.522247
class.Gammaproteobacteria.id.3303	Outlier-corrected						0.711
class.Lentisphaeria.id.2250	Raw	0.29670992963956	0.277717	1.06839	0.320798
class.Lentisphaeria.id.2250	Outlier-corrected						0.694
class.Melainabacteria.id.1589	Raw	0.180932916244951	0.336086	0.538353	0.603391
class.Melainabacteria.id.1589	Outlier-corrected						0.507
class.Methanobacteria.id.119	Raw	-0.301297849357346	0.231427	-1.30191	0.225279
class.Methanobacteria.id.119	Outlier-corrected						0.728
class.Mollicutes.id.3920	Raw	0.727369593003788	0.516921	1.40712	0.187014
class.Mollicutes.id.3920	Outlier-corrected						0.13
class.Negativicutes.id.2164	Raw	0.127147464771573	0.696361	0.182589	0.858442
class.Negativicutes.id.2164	Outlier-corrected						0.085
class.Verrucomicrobiae.id.4029	Raw	0.31657484729192	0.362647	0.872956	0.403162
class.Verrucomicrobiae.id.4029	Outlier-corrected						0.769
family.Acidaminococcaceae.id.2166	Raw	-0.0984427300601409	0.609598	-0.161488	0.87701
family.Acidaminococcaceae.id.2166	Outlier-corrected						0.21
family.Actinomycetaceae.id.421	Raw	-0.174805105489244	0.809798	-0.215863	0.839656
family.Actinomycetaceae.id.421	Outlier-corrected						0.11
family.Alcaligenaceae.id.2875	Raw	-1.33940803453216	0.637909	-2.09968	0.0621102
family.Alcaligenaceae.id.2875	Outlier-corrected						0.249
family.Bacteroidaceae.id.917	Raw	0.452768800345157	0.484544	0.934422	0.377429
family.Bacteroidaceae.id.917	Outlier-corrected						0.724
family.BacteroidalesS24.7group.id.11173	Raw	-0.384269248791123	0.545107	-0.704943	0.503619
family.BacteroidalesS24.7group.id.11173	Outlier-corrected						0.104
family.Bifidobacteriaceae.id.433	Raw	-0.0604157261241607	0.489883	-0.123327	0.904073
family.Bifidobacteriaceae.id.433	Outlier-corrected						0.247
family.Christensenellaceae.id.1866	Raw	-0.504756612000338	0.325701	-1.54975	0.152244
family.Christensenellaceae.id.1866	Outlier-corrected						0.821
family.Clostridiaceae1.id.1869	Raw	0.0394931823478054	0.581024	0.0679717	0.947294
family.Clostridiaceae1.id.1869	Outlier-corrected						0.25
family.ClostridialesvadinBB60group.id.11286	Raw	-0.0274763049806323	0.338255	-0.0812296	0.936409
family.ClostridialesvadinBB60group.id.11286	Outlier-corrected						0.554
family.Coriobacteriaceae.id.811	Raw	0.118150154176092	0.526349	0.224471	0.826167
family.Coriobacteriaceae.id.811	Outlier-corrected						0.378
family.Defluviitaleaceae.id.1924	Raw	0.242700884925497	0.227682	1.06597	0.311499
family.Defluviitaleaceae.id.1924	Outlier-corrected						0.967
family.Desulfovibrionaceae.id.3169	Raw	0.51786603257345	0.477104	1.08544	0.305945
family.Desulfovibrionaceae.id.3169	Outlier-corrected						0.522
family.Enterobacteriaceae.id.3469	Raw	0.144712946789303	0.681354	0.21239	0.838834
family.Enterobacteriaceae.id.3469	Outlier-corrected						0.34
family.Erysipelotrichaceae.id.2149	Raw	-0.940530019632202	0.633247	-1.48525	0.163268
family.Erysipelotrichaceae.id.2149	Outlier-corrected						0.174
family.FamilyXI.id.1936	Raw	0.217152872043299	0.289158	0.750984	0.477144
family.FamilyXI.id.1936	Outlier-corrected						0.374
family.FamilyXIII.id.1957	Raw	1.11465670876223	0.510104	2.18516	0.060375
family.FamilyXIII.id.1957	Outlier-corrected						0.711
family.Lachnospiraceae.id.1987	Raw	-0.109270939714481	0.455094	-0.240106	0.813498
family.Lachnospiraceae.id.1987	Outlier-corrected						0.586
family.Lactobacillaceae.id.1836	Raw	-0.501529030099578	0.540024	-0.928717	0.383943
family.Lactobacillaceae.id.1836	Outlier-corrected						0.077
family.Methanobacteriaceae.id.121	Raw	-0.301297849357346	0.231427	-1.30191	0.225279
family.Methanobacteriaceae.id.121	Outlier-corrected						0.735
family.Oxalobacteraceae.id.2966	Raw	0.12029369043137	0.225668	0.533055	0.602989
family.Oxalobacteraceae.id.2966	Outlier-corrected						0.713
family.Pasteurellaceae.id.3689	Raw	0.0295841095421964	0.279536	0.105833	0.91733
family.Pasteurellaceae.id.3689	Outlier-corrected						0.697
family.Peptococcaceae.id.2024	Raw	-0.582725631812451	0.436732	-1.33429	0.218839
family.Peptococcaceae.id.2024	Outlier-corrected						0.467
family.Peptostreptococcaceae.id.2042	Raw	0.287251174173103	0.597534	0.480727	0.639356
family.Peptostreptococcaceae.id.2042	Outlier-corrected					NA	0.016
family.Porphyromonadaceae.id.943	Raw	-0.847413680534875	0.509537	-1.6631	0.134863
family.Porphyromonadaceae.id.943	Outlier-corrected						0.813
family.Prevotellaceae.id.960	Raw	-0.39772353022476	0.514962	-0.772335	0.451914
family.Prevotellaceae.id.960	Outlier-corrected						0.102
family.Rhodospirillaceae.id.2717	Raw	0.516848112667207	0.302088	1.71092	0.109152
family.Rhodospirillaceae.id.2717	Outlier-corrected						0.603
family.Rikenellaceae.id.967	Raw	-0.658463466353519	0.37444	-1.75853	0.0977662
family.Rikenellaceae.id.967	Outlier-corrected						0.784
family.Ruminococcaceae.id.2050	Raw	0.347935571037584	0.847298	0.410641	0.692114
family.Ruminococcaceae.id.2050	Outlier-corrected	0.78273302557639	0.714181	1.09599	0.309353	rs10166469	0.019
family.Streptococcaceae.id.1850	Raw	0.301364496861849	0.403721	0.746468	0.469757
family.Streptococcaceae.id.1850	Outlier-corrected						0.806
family.Veillonellaceae.id.2172	Raw	0.214450207752252	0.316857	0.676805	0.507135
family.Veillonellaceae.id.2172	Outlier-corrected						0.628
family.Verrucomicrobiaceae.id.4036	Raw	0.316955795250506	0.362709	0.873856	0.402694
family.Verrucomicrobiaceae.id.4036	Outlier-corrected						0.781
family.Victivallaceae.id.2255	Raw	0.294291965961164	0.241512	1.21854	0.248508
family.Victivallaceae.id.2255	Outlier-corrected						0.462
genus..Clostridiuminnocuumgroup.id.14397	Raw	0.499777300799764	0.251923	1.98385	0.0825553
genus..Clostridiuminnocuumgroup.id.14397	Outlier-corrected						0.678
genus..Eubacteriumbrachygroup.id.11296	Raw	-0.32099963682784	0.362872	-0.884609	0.399383
genus..Eubacteriumbrachygroup.id.11296	Outlier-corrected						0.125
genus..Eubacteriumcoprostanoligenesgroup.id.11375	Raw	-0.968990519518569	0.555007	-1.74591	0.106352
genus..Eubacteriumcoprostanoligenesgroup.id.11375	Outlier-corrected						0.365
genus..Eubacteriumeligensgroup.id.14372	Raw	-1.28140695723989	0.581504	-2.20361	0.0787353
genus..Eubacteriumeligensgroup.id.14372	Outlier-corrected						0.664
genus..Eubacteriumfissicatenagroup.id.14373	Raw	0.263695089001463	0.312435	0.843999	0.423188
genus..Eubacteriumfissicatenagroup.id.14373	Outlier-corrected						0.41
genus..Eubacteriumhalliigroup.id.11338	Raw	-0.529918363210272	0.511195	-1.03663	0.316333
genus..Eubacteriumhalliigroup.id.11338	Outlier-corrected	-0.101041259634929	0.445077	-0.22702	0.82369	rs74018587	0.035
genus..Eubacteriumnodatumgroup.id.11297	Raw	-0.144847323297738	0.262866	-0.551031	0.593709
genus..Eubacteriumnodatumgroup.id.11297	Outlier-corrected						0.431
genus..Eubacteriumoxidoreducensgroup.id.11339	Raw	-0.391539115533514	0.373798	-1.04746	0.354005
genus..Eubacteriumoxidoreducensgroup.id.11339	Outlier-corrected						0.667
genus..Eubacteriumrectalegroup.id.14374	Raw	-0.130201097065961	0.555296	-0.234472	0.821329
genus..Eubacteriumrectalegroup.id.14374	Outlier-corrected						0.621
genus..Eubacteriumruminantiumgroup.id.11340	Raw	0.329240449258822	0.244204	1.34822	0.195279
genus..Eubacteriumruminantiumgroup.id.11340	Outlier-corrected						0.739
genus..Eubacteriumventriosumgroup.id.11341	Raw	0.129507439945668	0.470172	0.275447	0.786997
genus..Eubacteriumventriosumgroup.id.11341	Outlier-corrected						0.331
genus..Eubacteriumxylanophilumgroup.id.14375	Raw	0.430770023835765	0.473303	0.910137	0.389349
genus..Eubacteriumxylanophilumgroup.id.14375	Outlier-corrected						0.526
genus..Ruminococcusgauvreauiigroup.id.11342	Raw	-0.16374550175922	0.478359	-0.342307	0.738571
genus..Ruminococcusgauvreauiigroup.id.11342	Outlier-corrected						0.382
genus..Ruminococcusgnavusgroup.id.14376	Raw	0.990737500210643	0.329628	3.00562	0.0119591
genus..Ruminococcusgnavusgroup.id.14376	Outlier-corrected						0.44
genus..Ruminococcustorquesgroup.id.14377	Raw	-1.49465318413826	0.588588	-2.53939	0.0347438
genus..Ruminococcustorquesgroup.id.14377	Outlier-corrected						0.633
genus.Actinomyces.id.423	Raw	-0.386761294706085	0.417579	-0.926198	0.390077
genus.Actinomyces.id.423	Outlier-corrected						0.559
genus.Adlercreutzia.id.812	Raw	0.714822167380905	0.681575	1.04878	0.329134
genus.Adlercreutzia.id.812	Outlier-corrected						0.054
genus.Akkermansia.id.4037	Raw	0.317656546089941	0.362504	0.876283	0.401436
genus.Akkermansia.id.4037	Outlier-corrected						0.784
genus.Alistipes.id.968	Raw	0.0311718550282644	0.445652	0.0699467	0.945388
genus.Alistipes.id.968	Outlier-corrected						0.805
genus.Allisonella.id.2174	Raw	0.0928914950153865	0.185627	0.50042	0.632126
genus.Allisonella.id.2174	Outlier-corrected						0.878
genus.Alloprevotella.id.961	Raw	0.287363763355721	0.406103	0.707612	0.510796
genus.Alloprevotella.id.961	Outlier-corrected						0.186
genus.Anaerofilum.id.2053	Raw	-0.371275860238627	0.211097	-1.75879	0.109117
genus.Anaerofilum.id.2053	Outlier-corrected						0.906
genus.Anaerostipes.id.1991	Raw	0.609504970515075	0.600988	1.01417	0.330513
genus.Anaerostipes.id.1991	Outlier-corrected						0.205
genus.Anaerotruncus.id.2054	Raw	-0.665380331200122	0.623483	-1.0672	0.306882
genus.Anaerotruncus.id.2054	Outlier-corrected						0.115
genus.Bacteroides.id.918	Raw	0.452768800345157	0.484544	0.934422	0.377429
genus.Bacteroides.id.918	Outlier-corrected						0.776
genus.Barnesiella.id.944	Raw	0.458739712285896	0.430707	1.06509	0.307799
genus.Barnesiella.id.944	Outlier-corrected						0.563
genus.Bifidobacterium.id.436	Raw	-0.620261075854368	0.245658	-2.52489	0.0266684
genus.Bifidobacterium.id.436	Outlier-corrected						0.983
genus.Bilophila.id.3170	Raw	-0.390691388003125	0.670654	-0.582553	0.570979
genus.Bilophila.id.3170	Outlier-corrected					NA	0.019
genus.Blautia.id.1992	Raw	-0.211012137134423	0.460831	-0.457894	0.655209
genus.Blautia.id.1992	Outlier-corrected						0.695
genus.Butyricicoccus.id.2055	Raw	0.20512855266747	0.372121	0.551241	0.598614
genus.Butyricicoccus.id.2055	Outlier-corrected						0.901
genus.Butyricimonas.id.945	Raw	0.266663929594675	0.425237	0.627094	0.542345
genus.Butyricimonas.id.945	Outlier-corrected						0.531
genus.Butyrivibrio.id.1993	Raw	-0.0652379792953147	0.193989	-0.336298	0.741634
genus.Butyrivibrio.id.1993	Outlier-corrected						0.624
genus.CandidatusSoleaferrea.id.11350	Raw	-0.226394195569625	0.450767	-0.502242	0.627555
genus.CandidatusSoleaferrea.id.11350	Outlier-corrected						0.114
genus.Catenibacterium.id.2153	Raw	0.485390889975249	0.199721	2.43034	0.0933016
genus.Catenibacterium.id.2153	Outlier-corrected						0.864
genus.ChristensenellaceaeR.7group.id.11283	Raw	0.0955482326074806	0.479544	0.199248	0.84704
genus.ChristensenellaceaeR.7group.id.11283	Outlier-corrected						0.777
genus.Clostridiumsensustricto1.id.1873	Raw	0.00753200905904646	0.587907	0.0128116	0.990193
genus.Clostridiumsensustricto1.id.1873	Outlier-corrected						0.335
genus.Collinsella.id.815	Raw	-0.83372125134075	0.883232	-0.943944	0.372829
genus.Collinsella.id.815	Outlier-corrected	-0.285193520014996	0.771222	-0.369794	0.72247	rs2103510	0.028
genus.Coprobacter.id.949	Raw	0.0962509643258275	0.351086	0.274152	0.790156
genus.Coprobacter.id.949	Outlier-corrected						0.505
genus.Coprococcus1.id.11301	Raw	-0.0199914002968808	0.414672	-0.0482101	0.962413
genus.Coprococcus1.id.11301	Outlier-corrected						0.699
genus.Coprococcus2.id.11302	Raw	-0.99006012384193	0.529224	-1.87078	0.103559
genus.Coprococcus2.id.11302	Outlier-corrected						0.497
genus.Coprococcus3.id.11303	Raw	-0.131902914175028	0.694632	-0.189889	0.854126
genus.Coprococcus3.id.11303	Outlier-corrected						0.312
genus.DefluviitaleaceaeUCG011.id.11287	Raw	0.0258137178333356	0.351989	0.0733366	0.943339
genus.DefluviitaleaceaeUCG011.id.11287	Outlier-corrected						0.759
genus.Desulfovibrio.id.3173	Raw	0.11045129710495	0.396353	0.278669	0.786796
genus.Desulfovibrio.id.3173	Outlier-corrected						0.587
genus.Dialister.id.2183	Raw	0.222770742436148	0.545943	0.408048	0.691838
genus.Dialister.id.2183	Outlier-corrected						0.187
genus.Dorea.id.1997	Raw	-0.456576371074248	0.429712	-1.06252	0.315678
genus.Dorea.id.1997	Outlier-corrected						0.86
genus.Eggerthella.id.819	Raw	-0.347475658159502	0.299457	-1.16035	0.275759
genus.Eggerthella.id.819	Outlier-corrected						0.567
genus.Eisenbergiella.id.11304	Raw	-0.267130893868976	0.347396	-0.768953	0.459697
genus.Eisenbergiella.id.11304	Outlier-corrected						0.303
genus.Enterorhabdus.id.820	Raw	-1.35446416397671	0.344017	-3.9372	0.0109907
genus.Enterorhabdus.id.820	Outlier-corrected						0.816
genus.Erysipelatoclostridium.id.11381	Raw	-0.0723681829139145	0.259528	-0.278845	0.78444
genus.Erysipelatoclostridium.id.11381	Outlier-corrected						0.91
genus.ErysipelotrichaceaeUCG003.id.11384	Raw	-0.040733540564037	0.308717	-0.131945	0.896782
genus.ErysipelotrichaceaeUCG003.id.11384	Outlier-corrected						0.88
genus.Escherichia.Shigella.id.3504	Raw	-0.320471171242409	0.580686	-0.551883	0.594465
genus.Escherichia.Shigella.id.3504	Outlier-corrected						0.247
genus.Faecalibacterium.id.2057	Raw	0.369420934937278	0.564364	0.65458	0.52911
genus.Faecalibacterium.id.2057	Outlier-corrected						0.127
genus.FamilyXIIIAD3011group.id.11293	Raw	0.108767504255657	0.315934	0.344273	0.736599
genus.FamilyXIIIAD3011group.id.11293	Outlier-corrected						0.944
genus.FamilyXIIIUCG001.id.11294	Raw	0.363074956338054	0.55369	0.655736	0.532946
genus.FamilyXIIIUCG001.id.11294	Outlier-corrected						0.426
genus.Flavonifractor.id.2059	Raw	-0.215948767294383	0.659442	-0.327472	0.759733
genus.Flavonifractor.id.2059	Outlier-corrected						0.363
genus.Fusicatenibacter.id.11305	Raw	0.34995867363561	0.422876	0.827568	0.419381
genus.Fusicatenibacter.id.11305	Outlier-corrected						0.552
genus.Gordonibacter.id.821	Raw	0.203174989151251	0.244622	0.830568	0.423878
genus.Gordonibacter.id.821	Outlier-corrected						0.501
genus.Haemophilus.id.3698	Raw	0.27518236446392	0.295147	0.932356	0.378432
genus.Haemophilus.id.3698	Outlier-corrected						0.817
genus.Holdemanella.id.11393	Raw	0.276711873869594	0.507608	0.54513	0.597612
genus.Holdemanella.id.11393	Outlier-corrected					NA	0.012
genus.Holdemania.id.2157	Raw	-0.139562174271786	0.323614	-0.431261	0.673344
genus.Holdemania.id.2157	Outlier-corrected						0.623
genus.Howardella.id.2000	Raw	0.229347850297794	0.197604	1.16065	0.279247
genus.Howardella.id.2000	Outlier-corrected						0.823
genus.Hungatella.id.11306	Raw	-0.679954305953966	0.479902	-1.41686	0.22948
genus.Hungatella.id.11306	Outlier-corrected						0.266
genus.Intestinibacter.id.11345	Raw	0.187127657357629	0.405361	0.461632	0.651436
genus.Intestinibacter.id.11345	Outlier-corrected						0.389
genus.Intestinimonas.id.2062	Raw	0.389448420319996	0.357981	1.0879	0.293809
genus.Intestinimonas.id.2062	Outlier-corrected						0.585
genus.Lachnoclostridium.id.11308	Raw	-0.25637458824448	0.382444	-0.670359	0.515323
genus.Lachnoclostridium.id.11308	Outlier-corrected						0.856
genus.Lachnospira.id.2004	Raw	1.16194201217374	0.501466	2.31709	0.0683007
genus.Lachnospira.id.2004	Outlier-corrected						0.848
genus.LachnospiraceaeFCS020group.id.11314	Raw	0.365655182877471	0.345084	1.05961	0.312034
genus.LachnospiraceaeFCS020group.id.11314	Outlier-corrected						0.863
genus.LachnospiraceaeNC2004group.id.11316	Raw	0.433677397367922	0.436434	0.993684	0.349478
genus.LachnospiraceaeNC2004group.id.11316	Outlier-corrected						0.212
genus.LachnospiraceaeND3007group.id.11317	dat<4SNP	dat<4SNP
genus.LachnospiraceaeND3007group.id.11317
genus.LachnospiraceaeNK4A136group.id.11319	Raw	0.340122985552014	0.430591	0.789898	0.442762
genus.LachnospiraceaeNK4A136group.id.11319	Outlier-corrected						0.353
genus.LachnospiraceaeUCG001.id.11321	Raw	-0.0870930195697406	0.402993	-0.216115	0.832528
genus.LachnospiraceaeUCG001.id.11321	Outlier-corrected						0.282
genus.LachnospiraceaeUCG004.id.11324	Raw	0.686362204522637	0.671898	1.02153	0.328946
genus.LachnospiraceaeUCG004.id.11324	Outlier-corrected						0.061
genus.LachnospiraceaeUCG008.id.11328	Raw	-0.0376881122513165	0.544673	-0.0691941	0.946199
genus.LachnospiraceaeUCG008.id.11328	Outlier-corrected	0.603791949155535	0.379892	1.58938	0.150639	rs67078837,rs955844	0.001
genus.LachnospiraceaeUCG010.id.11330	Raw	-0.318654542137796	0.44733	-0.712349	0.494301
genus.LachnospiraceaeUCG010.id.11330	Outlier-corrected						0.702
genus.Lactobacillus.id.1837	Raw	-0.606233203665601	0.453784	-1.33595	0.218319
genus.Lactobacillus.id.1837	Outlier-corrected						0.112
genus.Lactococcus.id.1851	Raw	0.0448204685733174	0.291368	0.153828	0.881555
genus.Lactococcus.id.1851	Outlier-corrected						0.528
genus.Marvinbryantia.id.2005	Raw	0.499566134807094	0.509598	0.980315	0.352546
genus.Marvinbryantia.id.2005	Outlier-corrected						0.41
genus.Methanobrevibacter.id.123	Raw	0.268398073811428	0.438344	0.612299	0.567112
genus.Methanobrevibacter.id.123	Outlier-corrected						0.244
genus.Odoribacter.id.952	Raw	-0.611996595134587	0.514992	-1.18836	0.279591
genus.Odoribacter.id.952	Outlier-corrected						0.658
genus.Olsenella.id.822	Raw	0.0122407742601134	0.204288	0.0599193	0.953529
genus.Olsenella.id.822	Outlier-corrected						0.798
genus.Oscillibacter.id.2063	Raw	0.0058841348751615	0.44004	0.0133718	0.989551
genus.Oscillibacter.id.2063	Outlier-corrected						0.105
genus.Oscillospira.id.2064	Raw	-0.240102927131966	0.564665	-0.425213	0.683447
genus.Oscillospira.id.2064	Outlier-corrected						0.244
genus.Oxalobacter.id.2978	Raw	0.280777509314225	0.275541	1.019	0.332221
genus.Oxalobacter.id.2978	Outlier-corrected						0.467
genus.Parabacteroides.id.954	Raw	0.513375620021187	0.770053	0.666675	0.541465
genus.Parabacteroides.id.954	Outlier-corrected						0.466
genus.Paraprevotella.id.962	Raw	0.443447357150218	0.456956	0.970438	0.350983
genus.Paraprevotella.id.962	Outlier-corrected	0.775978158480839	0.346816	2.23743	0.0469118	rs2081023	0.011
genus.Parasutterella.id.2892	Raw	-0.126828497297906	0.432914	-0.292965	0.774173
genus.Parasutterella.id.2892	Outlier-corrected						0.187
genus.Peptococcus.id.2037	Raw	0.387364783288047	0.31914	1.21378	0.25025
genus.Peptococcus.id.2037	Outlier-corrected						0.273
genus.Phascolarctobacterium.id.2168	Raw	-0.509032680815468	0.385029	-1.32206	0.222696
genus.Phascolarctobacterium.id.2168	Outlier-corrected						0.771
genus.Prevotella7.id.11182	Raw	-0.0994013819775715	0.182328	-0.545178	0.59758
genus.Prevotella7.id.11182	Outlier-corrected						0.887
genus.Prevotella9.id.11183	Raw	-0.948403429699854	0.38528	-2.46159	0.0274249
genus.Prevotella9.id.11183	Outlier-corrected						0.237
genus.RikenellaceaeRC9gutgroup.id.11191	Raw	-0.129574361170018	0.2099	-0.617315	0.550824
genus.RikenellaceaeRC9gutgroup.id.11191	Outlier-corrected						0.748
genus.Romboutsia.id.11347	Raw	0.233422972828433	0.401655	0.581152	0.571892
genus.Romboutsia.id.11347	Outlier-corrected						0.686
genus.Roseburia.id.2012	Raw	0.32932452720269	0.476515	0.691111	0.501651
genus.Roseburia.id.2012	Outlier-corrected						0.554
genus.Ruminiclostridium5.id.11355	Raw	0.199389153922052	0.489938	0.406968	0.692606
genus.Ruminiclostridium5.id.11355	Outlier-corrected						0.682
genus.Ruminiclostridium6.id.11356	Raw	-0.725533110430043	0.497093	-1.45955	0.166486
genus.Ruminiclostridium6.id.11356	Outlier-corrected						0.153
genus.Ruminiclostridium9.id.11357	Raw	-1.06342151580283	0.598925	-1.77555	0.119067
genus.Ruminiclostridium9.id.11357	Outlier-corrected						0.565
genus.RuminococcaceaeNK4A214group.id.11358	Raw	0.119525839581222	0.645333	0.185216	0.856153
genus.RuminococcaceaeNK4A214group.id.11358	Outlier-corrected					NA	0.021
genus.RuminococcaceaeUCG002.id.11360	Raw	0.13678038446131	0.384885	0.35538	0.72585
genus.RuminococcaceaeUCG002.id.11360	Outlier-corrected						0.24
genus.RuminococcaceaeUCG003.id.11361	Raw	0.259242482511609	0.345034	0.751354	0.46821
genus.RuminococcaceaeUCG003.id.11361	Outlier-corrected						0.866
genus.RuminococcaceaeUCG004.id.11362	Raw	0.186861642047995	0.51878	0.360195	0.726193
genus.RuminococcaceaeUCG004.id.11362	Outlier-corrected						0.109
genus.RuminococcaceaeUCG005.id.11363	Raw	-0.0487666693125792	0.398617	-0.12234	0.904501
genus.RuminococcaceaeUCG005.id.11363	Outlier-corrected						0.608
genus.RuminococcaceaeUCG009.id.11366	Raw	0.140001190247576	0.308725	0.453481	0.659018
genus.RuminococcaceaeUCG009.id.11366	Outlier-corrected						0.612
genus.RuminococcaceaeUCG010.id.11367	Raw	-0.611636555949406	0.536609	-1.13982	0.306003
genus.RuminococcaceaeUCG010.id.11367	Outlier-corrected						0.616
genus.RuminococcaceaeUCG011.id.11368	Raw	-0.151901784733845	0.280867	-0.540832	0.605398
genus.RuminococcaceaeUCG011.id.11368	Outlier-corrected						0.457
genus.RuminococcaceaeUCG013.id.11370	Raw	0.645078681406644	0.441887	1.45983	0.1723
genus.RuminococcaceaeUCG013.id.11370	Outlier-corrected						0.697
genus.RuminococcaceaeUCG014.id.11371	Raw	0.23444198376139	0.299299	0.783304	0.451601
genus.RuminococcaceaeUCG014.id.11371	Outlier-corrected						0.932
genus.Ruminococcus1.id.11373	Raw	-0.243260795624908	0.471235	-0.51622	0.618144
genus.Ruminococcus1.id.11373	Outlier-corrected						0.526
genus.Ruminococcus2.id.11374	Raw	-0.243331203515666	0.343228	-0.70895	0.489994
genus.Ruminococcus2.id.11374	Outlier-corrected						0.717
genus.Sellimonas.id.14369	Raw	0.233959643279214	0.201686	1.16002	0.279487
genus.Sellimonas.id.14369	Outlier-corrected						0.772
genus.Senegalimassilia.id.11160	Raw	0.652310485526861	0.469134	1.39046	0.236756
genus.Senegalimassilia.id.11160	Outlier-corrected						0.59
genus.Slackia.id.825	Raw	0.204237657362028	0.289354	0.705839	0.511808
genus.Slackia.id.825	Outlier-corrected						0.875
genus.Streptococcus.id.1853	Raw	0.272483843428988	0.443257	0.61473	0.549342
genus.Streptococcus.id.1853	Outlier-corrected						0.608
genus.Subdoligranulum.id.2070	Raw	0.598700809759358	0.48629	1.23116	0.246432
genus.Subdoligranulum.id.2070	Outlier-corrected						0.534
genus.Sutterella.id.2896	Raw	-0.468432203244648	0.451279	-1.03801	0.321545
genus.Sutterella.id.2896	Outlier-corrected						0.5
genus.Terrisporobacter.id.11348	Raw	-0.158732683856865	0.524477	-0.302649	0.777243
genus.Terrisporobacter.id.11348	Outlier-corrected						0.458
genus.Turicibacter.id.2162	Raw	-0.197211839730555	0.429103	-0.459591	0.65671
genus.Turicibacter.id.2162	Outlier-corrected						0.397
genus.Tyzzerella3.id.11335	Raw	-0.154630465237253	0.235413	-0.656848	0.523677
genus.Tyzzerella3.id.11335	Outlier-corrected						0.766
genus.Veillonella.id.2198	Raw	0.603061352540969	0.306678	1.96643	0.106408
genus.Veillonella.id.2198	Outlier-corrected						0.918
genus.Victivallis.id.2256	Raw	0.126686177008704	0.340654	0.371891	0.718579
genus.Victivallis.id.2256	Outlier-corrected						0.113
order.Actinomycetales.id.420	Raw	-0.176679040422635	0.810718	-0.217929	0.83815
order.Actinomycetales.id.420	Outlier-corrected						0.116
order.Bacillales.id.1674	Raw	-0.21443700973998	0.202679	-1.05801	0.320948
order.Bacillales.id.1674	Outlier-corrected						0.767
order.Bacteroidales.id.913	Raw	-0.479852950807955	0.435	-1.10311	0.29161
order.Bacteroidales.id.913	Outlier-corrected						0.735
order.Bifidobacteriales.id.432	Raw	-0.0604157261241607	0.489883	-0.123327	0.904073
order.Bifidobacteriales.id.432	Outlier-corrected						0.237
order.Burkholderiales.id.2874	Raw	-1.31196815277532	0.60945	-2.15271	0.0597727
order.Burkholderiales.id.2874	Outlier-corrected						0.332
order.Clostridiales.id.1863	Raw	0.479417042476839	0.596749	0.803382	0.438769
order.Clostridiales.id.1863	Outlier-corrected						0.275
order.Coriobacteriales.id.810	Raw	0.118150154176092	0.526349	0.224471	0.826167
order.Coriobacteriales.id.810	Outlier-corrected						0.38
order.Desulfovibrionales.id.3156	Raw	0.515745016608694	0.408164	1.26357	0.232506
order.Desulfovibrionales.id.3156	Outlier-corrected						0.667
order.Enterobacteriales.id.3468	Raw	0.144712946789303	0.681354	0.21239	0.838834
order.Enterobacteriales.id.3468	Outlier-corrected						0.361
order.Erysipelotrichales.id.2148	Raw	-0.940530019632202	0.633247	-1.48525	0.163268
order.Erysipelotrichales.id.2148	Outlier-corrected						0.165
order.Gastranaerophilales.id.1591	Raw	0.0341444853815796	0.325905	0.104768	0.919139
order.Gastranaerophilales.id.1591	Outlier-corrected						0.626
order.Lactobacillales.id.1800	Raw	0.261229031091374	0.337844	0.773223	0.452249
order.Lactobacillales.id.1800	Outlier-corrected						0.925
order.Methanobacteriales.id.120	Raw	-0.301297849357346	0.231427	-1.30191	0.225279
order.Methanobacteriales.id.120	Outlier-corrected						0.724
order.MollicutesRF9.id.11579	Raw	0.317854132187527	0.390486	0.813995	0.431504
order.MollicutesRF9.id.11579	Outlier-corrected						0.488
order.NB1n.id.3953	Raw	0.15452522554141	0.227868	0.678136	0.510551
order.NB1n.id.3953	Outlier-corrected						0.755
order.Pasteurellales.id.3688	Raw	0.0295841095421964	0.279536	0.105833	0.91733
order.Pasteurellales.id.3688	Outlier-corrected						0.67
order.Rhodospirillales.id.2667	Raw	0.324503109872615	0.290534	1.11692	0.284247
order.Rhodospirillales.id.2667	Outlier-corrected						0.72
order.Selenomonadales.id.2165	Raw	0.127147464771573	0.696361	0.182589	0.858442
order.Selenomonadales.id.2165	Outlier-corrected						0.077
order.Verrucomicrobiales.id.4030	Raw	0.31657484729192	0.362647	0.872956	0.403162
order.Verrucomicrobiales.id.4030	Outlier-corrected						0.784
order.Victivallales.id.2254	Raw	0.29670992963956	0.277717	1.06839	0.320798
order.Victivallales.id.2254	Outlier-corrected						0.726
phylum.Actinobacteria.id.400	Raw	-0.996729830892984	0.350612	-2.84283	0.013033
phylum.Actinobacteria.id.400	Outlier-corrected						0.917
phylum.Bacteroidetes.id.905	Raw	-0.270510749720544	0.539584	-0.501332	0.626989
phylum.Bacteroidetes.id.905	Outlier-corrected						0.459
phylum.Cyanobacteria.id.1500	Raw	-0.696383620304006	0.378751	-1.83863	0.108563
phylum.Cyanobacteria.id.1500	Outlier-corrected						0.537
phylum.Euryarchaeota.id.55	Raw	0.366338548656804	0.229602	1.59553	0.138899
phylum.Euryarchaeota.id.55	Outlier-corrected						0.627
phylum.Firmicutes.id.1672	Raw	0.362234682219843	0.488627	0.741331	0.471673
phylum.Firmicutes.id.1672	Outlier-corrected						0.382
phylum.Lentisphaerae.id.2238	Raw	0.242669209071482	0.248529	0.976421	0.357454
phylum.Lentisphaerae.id.2238	Outlier-corrected						0.775
phylum.Proteobacteria.id.2375	Raw	-0.0534527515707996	0.411907	-0.129769	0.899092
phylum.Proteobacteria.id.2375	Outlier-corrected						0.816
phylum.Tenericutes.id.3919	Raw	0.727369593003788	0.516921	1.40712	0.187014
phylum.Tenericutes.id.3919	Outlier-corrected						0.148
phylum.Verrucomicrobia.id.3982	Raw	0.0542738629926869	0.300656	0.180518	0.860028
phylum.Verrucomicrobia.id.3982	Outlier-corrected						0.92

## Sheet: pleiotropy
id.exposure	id.outcome	outcome	exposure	egger_intercept	se	pval
0aMbT3	finn-b-CD2_BENIGN_LIVER	Benign neoplasm: Liver || id:finn-b-CD2_BENIGN_LIVER	genus.Eggerthella.id.819	-0.065941	0.166662	0.7027
0heWA4	finn-b-CD2_BENIGN_LIVER	Benign neoplasm: Liver || id:finn-b-CD2_BENIGN_LIVER	genus.Lactococcus.id.1851	-0.167212	0.181211	0.386838
0lsDJy	finn-b-CD2_BENIGN_LIVER	Benign neoplasm: Liver || id:finn-b-CD2_BENIGN_LIVER	genus.DefluviitaleaceaeUCG011.id.11287	-0.0617845	0.160002	0.710855
0ngO8p	finn-b-CD2_BENIGN_LIVER	Benign neoplasm: Liver || id:finn-b-CD2_BENIGN_LIVER	genus.Flavonifractor.id.2059	0.19996	0.220908	0.4321
0rTnk2	finn-b-CD2_BENIGN_LIVER	Benign neoplasm: Liver || id:finn-b-CD2_BENIGN_LIVER	genus.Lachnospira.id.2004	-0.109316	0.274393	0.710692
0rWmph	finn-b-CD2_BENIGN_LIVER	Benign neoplasm: Liver || id:finn-b-CD2_BENIGN_LIVER	phylum.Firmicutes.id.1672	-0.192504	0.0894894	0.0525362
0Vfsi1	finn-b-CD2_BENIGN_LIVER	Benign neoplasm: Liver || id:finn-b-CD2_BENIGN_LIVER	genus.Hungatella.id.11306	-0.0955912	0.431081	0.838748
1rpkuI	finn-b-CD2_BENIGN_LIVER	Benign neoplasm: Liver || id:finn-b-CD2_BENIGN_LIVER	genus.FamilyXIIIUCG001.id.11294	0.0782788	0.152019	0.625015
1uqUdL	finn-b-CD2_BENIGN_LIVER	Benign neoplasm: Liver || id:finn-b-CD2_BENIGN_LIVER	genus.Escherichia.Shigella.id.3504	-0.0956248	0.139065	0.511127
1zf0TZ	finn-b-CD2_BENIGN_LIVER	Benign neoplasm: Liver || id:finn-b-CD2_BENIGN_LIVER	family.Streptococcaceae.id.1850	0.0847819	0.151354	0.586599
20HL0T	finn-b-CD2_BENIGN_LIVER	Benign neoplasm: Liver || id:finn-b-CD2_BENIGN_LIVER	genus.Holdemanella.id.11393	0.177472	0.156199	0.285223
2GJP3o	finn-b-CD2_BENIGN_LIVER	Benign neoplasm: Liver || id:finn-b-CD2_BENIGN_LIVER	genus.Ruminococcus2.id.11374	0.0243796	0.0756494	0.752371
2neTKK	finn-b-CD2_BENIGN_LIVER	Benign neoplasm: Liver || id:finn-b-CD2_BENIGN_LIVER	phylum.Euryarchaeota.id.55	0.265564	0.155918	0.119349
2vslhf	finn-b-CD2_BENIGN_LIVER	Benign neoplasm: Liver || id:finn-b-CD2_BENIGN_LIVER	genus.Coprococcus2.id.11302	0.193969	0.31321	0.558489
31r1VV	finn-b-CD2_BENIGN_LIVER	Benign neoplasm: Liver || id:finn-b-CD2_BENIGN_LIVER	family.Christensenellaceae.id.1866	-0.0901731	0.0693023	0.225527
37ZEpI	finn-b-CD2_BENIGN_LIVER	Benign neoplasm: Liver || id:finn-b-CD2_BENIGN_LIVER	genus..Eubacteriumrectalegroup.id.14374	0.213781	0.146597	0.195035
3cOJ1f	finn-b-CD2_BENIGN_LIVER	Benign neoplasm: Liver || id:finn-b-CD2_BENIGN_LIVER	class.Actinobacteria.id.419	0.0694458	0.0864013	0.435988
3Oo7Td	finn-b-CD2_BENIGN_LIVER	Benign neoplasm: Liver || id:finn-b-CD2_BENIGN_LIVER	class.Methanobacteria.id.119	0.0251321	0.1863	0.896022
3tgfXE	finn-b-CD2_BENIGN_LIVER	Benign neoplasm: Liver || id:finn-b-CD2_BENIGN_LIVER	genus.Subdoligranulum.id.2070	0.106439	0.0955688	0.29425
4zBtt2	finn-b-CD2_BENIGN_LIVER	Benign neoplasm: Liver || id:finn-b-CD2_BENIGN_LIVER	genus.Bilophila.id.3170	-0.502972	0.197709	0.0272848
5IXuob	finn-b-CD2_BENIGN_LIVER	Benign neoplasm: Liver || id:finn-b-CD2_BENIGN_LIVER	genus.RuminococcaceaeUCG014.id.11371	0.0855316	0.0913406	0.373511
5qEcKL	finn-b-CD2_BENIGN_LIVER	Benign neoplasm: Liver || id:finn-b-CD2_BENIGN_LIVER	genus.Streptococcus.id.1853	0.129929	0.131418	0.342342
5TN0Z7	finn-b-CD2_BENIGN_LIVER	Benign neoplasm: Liver || id:finn-b-CD2_BENIGN_LIVER	genus.Oscillibacter.id.2063	-0.0715795	0.161825	0.666823
5XtLwc	finn-b-CD2_BENIGN_LIVER	Benign neoplasm: Liver || id:finn-b-CD2_BENIGN_LIVER	genus.Catenibacterium.id.2153	0.013915	0.665291	0.985212
6gX3qe	finn-b-CD2_BENIGN_LIVER	Benign neoplasm: Liver || id:finn-b-CD2_BENIGN_LIVER	phylum.Tenericutes.id.3919	0.0848796	0.158842	0.604766
6jMcBB	finn-b-CD2_BENIGN_LIVER	Benign neoplasm: Liver || id:finn-b-CD2_BENIGN_LIVER	family.Desulfovibrionaceae.id.3169	-0.12549	0.0918317	0.208943
6mIWxZ	finn-b-CD2_BENIGN_LIVER	Benign neoplasm: Liver || id:finn-b-CD2_BENIGN_LIVER	genus.Coprobacter.id.949	0.0507305	0.14622	0.737581
77YJKV	finn-b-CD2_BENIGN_LIVER	Benign neoplasm: Liver || id:finn-b-CD2_BENIGN_LIVER	genus..Eubacteriumruminantiumgroup.id.11340	0.096033	0.0889711	0.296425
7aTYpg	finn-b-CD2_BENIGN_LIVER	Benign neoplasm: Liver || id:finn-b-CD2_BENIGN_LIVER	genus.Collinsella.id.815	-0.00707895	0.247394	0.977971
7dqlOH	finn-b-CD2_BENIGN_LIVER	Benign neoplasm: Liver || id:finn-b-CD2_BENIGN_LIVER	genus..Clostridiuminnocuumgroup.id.14397	-0.13737	0.184517	0.480823
7ioeKt	finn-b-CD2_BENIGN_LIVER	Benign neoplasm: Liver || id:finn-b-CD2_BENIGN_LIVER	phylum.Proteobacteria.id.2375	0.0213408	0.0935091	0.824073
80h8vf	finn-b-CD2_BENIGN_LIVER	Benign neoplasm: Liver || id:finn-b-CD2_BENIGN_LIVER	genus.Anaerostipes.id.1991	-0.247078	0.124289	0.0722831
8jKldu	finn-b-CD2_BENIGN_LIVER	Benign neoplasm: Liver || id:finn-b-CD2_BENIGN_LIVER	genus.Coprococcus3.id.11303	0.422655	0.205229	0.0784307
8NULRM	finn-b-CD2_BENIGN_LIVER	Benign neoplasm: Liver || id:finn-b-CD2_BENIGN_LIVER	genus.Paraprevotella.id.962	-0.0521682	0.190945	0.789753
9i4tiU	finn-b-CD2_BENIGN_LIVER	Benign neoplasm: Liver || id:finn-b-CD2_BENIGN_LIVER	order.Gastranaerophilales.id.1591	0.177904	0.122827	0.190769
9s731W	finn-b-CD2_BENIGN_LIVER	Benign neoplasm: Liver || id:finn-b-CD2_BENIGN_LIVER	genus.RuminococcaceaeUCG009.id.11366	-0.0847966	0.133498	0.539566
acLMuF	finn-b-CD2_BENIGN_LIVER	Benign neoplasm: Liver || id:finn-b-CD2_BENIGN_LIVER	genus.Parasutterella.id.2892	-0.0592986	0.100102	0.564592
AdsBD9	finn-b-CD2_BENIGN_LIVER	Benign neoplasm: Liver || id:finn-b-CD2_BENIGN_LIVER	genus.Turicibacter.id.2162	-0.20709	0.191177	0.310268
aGfu8V	finn-b-CD2_BENIGN_LIVER	Benign neoplasm: Liver || id:finn-b-CD2_BENIGN_LIVER	order.Bifidobacteriales.id.432	0.0710234	0.122626	0.575276
AK0l7A	finn-b-CD2_BENIGN_LIVER	Benign neoplasm: Liver || id:finn-b-CD2_BENIGN_LIVER	genus.LachnospiraceaeUCG010.id.11330	-0.133635	0.12309	0.309256
aKuChq	finn-b-CD2_BENIGN_LIVER	Benign neoplasm: Liver || id:finn-b-CD2_BENIGN_LIVER	genus.Faecalibacterium.id.2057	-0.0895025	0.117147	0.466789
aKXyAu	finn-b-CD2_BENIGN_LIVER	Benign neoplasm: Liver || id:finn-b-CD2_BENIGN_LIVER	genus.Blautia.id.1992	0.0273824	0.097964	0.785035
AN8qjo	finn-b-CD2_BENIGN_LIVER	Benign neoplasm: Liver || id:finn-b-CD2_BENIGN_LIVER	genus.Clostridiumsensustricto1.id.1873	-0.257625	0.137168	0.119156
anDrA2	finn-b-CD2_BENIGN_LIVER	Benign neoplasm: Liver || id:finn-b-CD2_BENIGN_LIVER	genus..Eubacteriumventriosumgroup.id.11341	0.191674	0.154198	0.235806
ASQ2fp	finn-b-CD2_BENIGN_LIVER	Benign neoplasm: Liver || id:finn-b-CD2_BENIGN_LIVER	genus.RuminococcaceaeNK4A214group.id.11358	0.0432998	0.161806	0.793957
aToCrK	finn-b-CD2_BENIGN_LIVER	Benign neoplasm: Liver || id:finn-b-CD2_BENIGN_LIVER	genus.Anaerotruncus.id.2054	-0.141938	0.121408	0.267073
axDRMS	finn-b-CD2_BENIGN_LIVER	Benign neoplasm: Liver || id:finn-b-CD2_BENIGN_LIVER	family.Prevotellaceae.id.960	-0.045499	0.13469	0.740523
AXpdwL	finn-b-CD2_BENIGN_LIVER	Benign neoplasm: Liver || id:finn-b-CD2_BENIGN_LIVER	family.Verrucomicrobiaceae.id.4036	-0.0370533	0.118303	0.761261
B5jn0Y	finn-b-CD2_BENIGN_LIVER	Benign neoplasm: Liver || id:finn-b-CD2_BENIGN_LIVER	genus.Roseburia.id.2012	-0.0653935	0.109517	0.561534
BiKMtW	finn-b-CD2_BENIGN_LIVER	Benign neoplasm: Liver || id:finn-b-CD2_BENIGN_LIVER	genus.Sutterella.id.2896	-0.0163318	0.137699	0.907937
BLC7wV	finn-b-CD2_BENIGN_LIVER	Benign neoplasm: Liver || id:finn-b-CD2_BENIGN_LIVER	genus.RuminococcaceaeUCG013.id.11370	0.101467	0.1036	0.350479
BLSFBU	finn-b-CD2_BENIGN_LIVER	Benign neoplasm: Liver || id:finn-b-CD2_BENIGN_LIVER	family.Rikenellaceae.id.967	0.0195346	0.09656	0.842396
BPW89n	finn-b-CD2_BENIGN_LIVER	Benign neoplasm: Liver || id:finn-b-CD2_BENIGN_LIVER	order.Verrucomicrobiales.id.4030	-0.0368251	0.11834	0.76275
Bt0kEx	finn-b-CD2_BENIGN_LIVER	Benign neoplasm: Liver || id:finn-b-CD2_BENIGN_LIVER	genus.LachnospiraceaeNK4A136group.id.11319	-0.0803869	0.0624385	0.220384
Bt1upE	finn-b-CD2_BENIGN_LIVER	Benign neoplasm: Liver || id:finn-b-CD2_BENIGN_LIVER	family.Rhodospirillaceae.id.2717	0.0901926	0.135618	0.517645
C1xV1V	finn-b-CD2_BENIGN_LIVER	Benign neoplasm: Liver || id:finn-b-CD2_BENIGN_LIVER	order.Victivallales.id.2254	-0.153218	0.172618	0.408917
c62fwk	finn-b-CD2_BENIGN_LIVER	Benign neoplasm: Liver || id:finn-b-CD2_BENIGN_LIVER	genus.Sellimonas.id.14369	-0.275557	0.215187	0.241147
cqFLTQ	finn-b-CD2_BENIGN_LIVER	Benign neoplasm: Liver || id:finn-b-CD2_BENIGN_LIVER	genus.Coprococcus1.id.11301	-0.094448	0.0886726	0.311858
CUtsMo	finn-b-CD2_BENIGN_LIVER	Benign neoplasm: Liver || id:finn-b-CD2_BENIGN_LIVER	family.ClostridialesvadinBB60group.id.11286	-0.0634557	0.0888014	0.487503
CYNr8c	finn-b-CD2_BENIGN_LIVER	Benign neoplasm: Liver || id:finn-b-CD2_BENIGN_LIVER	order.Actinomycetales.id.420	-0.0199677	0.227828	0.935682
d9u3Wa	finn-b-CD2_BENIGN_LIVER	Benign neoplasm: Liver || id:finn-b-CD2_BENIGN_LIVER	family.Lactobacillaceae.id.1836	-0.18888	0.166824	0.300756
dP6VTT	finn-b-CD2_BENIGN_LIVER	Benign neoplasm: Liver || id:finn-b-CD2_BENIGN_LIVER	class.Alphaproteobacteria.id.2379	0.166491	0.167405	0.365623
dSCeM7	finn-b-CD2_BENIGN_LIVER	Benign neoplasm: Liver || id:finn-b-CD2_BENIGN_LIVER	order.Enterobacteriales.id.3468	0.296583	0.296397	0.362942
DwGyne	finn-b-CD2_BENIGN_LIVER	Benign neoplasm: Liver || id:finn-b-CD2_BENIGN_LIVER	family.BacteroidalesS24.7group.id.11173	-0.39602	0.162064	0.0502248
E1ZDX3	finn-b-CD2_BENIGN_LIVER	Benign neoplasm: Liver || id:finn-b-CD2_BENIGN_LIVER	genus.Oxalobacter.id.2978	0.200278	0.192274	0.324757
e5mJnF	finn-b-CD2_BENIGN_LIVER	Benign neoplasm: Liver || id:finn-b-CD2_BENIGN_LIVER	genus.Dorea.id.1997	-0.0833518	0.109441	0.468147
ebP4zV	finn-b-CD2_BENIGN_LIVER	Benign neoplasm: Liver || id:finn-b-CD2_BENIGN_LIVER	genus.Ruminococcus1.id.11373	-0.0396269	0.105199	0.716201
FcqSNY	finn-b-CD2_BENIGN_LIVER	Benign neoplasm: Liver || id:finn-b-CD2_BENIGN_LIVER	family.Clostridiaceae1.id.1869	0.0189472	0.132089	0.889488
fE3r8h	finn-b-CD2_BENIGN_LIVER	Benign neoplasm: Liver || id:finn-b-CD2_BENIGN_LIVER	phylum.Verrucomicrobia.id.3982	-0.0150242	0.0979834	0.881184
FFi1Rd	finn-b-CD2_BENIGN_LIVER	Benign neoplasm: Liver || id:finn-b-CD2_BENIGN_LIVER	family.Actinomycetaceae.id.421	-0.0207898	0.227827	0.933044
FlVBaS	finn-b-CD2_BENIGN_LIVER	Benign neoplasm: Liver || id:finn-b-CD2_BENIGN_LIVER	order.Erysipelotrichales.id.2148	-0.0604079	0.173024	0.733583
Fr2Ff4	finn-b-CD2_BENIGN_LIVER	Benign neoplasm: Liver || id:finn-b-CD2_BENIGN_LIVER	class.Clostridia.id.1859	-0.0856551	0.169967	0.6264
FRQYhm	finn-b-CD2_BENIGN_LIVER	Benign neoplasm: Liver || id:finn-b-CD2_BENIGN_LIVER	class.Gammaproteobacteria.id.3303	0.0840472	0.162873	0.633047
FT7OrH	finn-b-CD2_BENIGN_LIVER	Benign neoplasm: Liver || id:finn-b-CD2_BENIGN_LIVER	genus.Actinomyces.id.423	-0.0506594	0.123995	0.699772
FXBXNG	finn-b-CD2_BENIGN_LIVER	Benign neoplasm: Liver || id:finn-b-CD2_BENIGN_LIVER	family.FamilyXI.id.1936	-0.0387255	0.262682	0.887627
gkAVOW	finn-b-CD2_BENIGN_LIVER	Benign neoplasm: Liver || id:finn-b-CD2_BENIGN_LIVER	phylum.Lentisphaerae.id.2238	-0.15282	0.175767	0.413417
GNp2YQ	finn-b-CD2_BENIGN_LIVER	Benign neoplasm: Liver || id:finn-b-CD2_BENIGN_LIVER	genus..Ruminococcusgauvreauiigroup.id.11342	-0.239735	0.135478	0.107232
hUph1f	finn-b-CD2_BENIGN_LIVER	Benign neoplasm: Liver || id:finn-b-CD2_BENIGN_LIVER	genus.RikenellaceaeRC9gutgroup.id.11191	0.153907	0.216406	0.494981
I2CEyx	finn-b-CD2_BENIGN_LIVER	Benign neoplasm: Liver || id:finn-b-CD2_BENIGN_LIVER	genus.Tyzzerella3.id.11335	-0.058601	0.23355	0.806505
I5XXsr	finn-b-CD2_BENIGN_LIVER	Benign neoplasm: Liver || id:finn-b-CD2_BENIGN_LIVER	genus.Prevotella9.id.11183	0.0145641	0.114618	0.900832
iAhkfC	finn-b-CD2_BENIGN_LIVER	Benign neoplasm: Liver || id:finn-b-CD2_BENIGN_LIVER	genus.Erysipelatoclostridium.id.11381	0.0915636	0.1107	0.423085
IgBtIU	finn-b-CD2_BENIGN_LIVER	Benign neoplasm: Liver || id:finn-b-CD2_BENIGN_LIVER	class.Bacilli.id.1673	-0.0371438	0.0845337	0.666251
II0qrp	finn-b-CD2_BENIGN_LIVER	Benign neoplasm: Liver || id:finn-b-CD2_BENIGN_LIVER	phylum.Actinobacteria.id.400	0.131423	0.120119	0.293764
iMGTCD	finn-b-CD2_BENIGN_LIVER	Benign neoplasm: Liver || id:finn-b-CD2_BENIGN_LIVER	genus.Ruminiclostridium5.id.11355	0.164565	0.145465	0.287168
iwPbIH	finn-b-CD2_BENIGN_LIVER	Benign neoplasm: Liver || id:finn-b-CD2_BENIGN_LIVER	genus.Ruminiclostridium6.id.11356	0.120856	0.105107	0.270926
j0mByI	finn-b-CD2_BENIGN_LIVER	Benign neoplasm: Liver || id:finn-b-CD2_BENIGN_LIVER	order.NB1n.id.3953	-0.0603333	0.133424	0.659918
j4g0ZV	finn-b-CD2_BENIGN_LIVER	Benign neoplasm: Liver || id:finn-b-CD2_BENIGN_LIVER	genus.CandidatusSoleaferrea.id.11350	0.037346	0.476557	0.939461
j87dXS	finn-b-CD2_BENIGN_LIVER	Benign neoplasm: Liver || id:finn-b-CD2_BENIGN_LIVER	genus.Eisenbergiella.id.11304	-0.687942	0.24587	0.0207807
jfZByg	finn-b-CD2_BENIGN_LIVER	Benign neoplasm: Liver || id:finn-b-CD2_BENIGN_LIVER	order.Lactobacillales.id.1800	-0.0779966	0.0874266	0.388534
JHChB7	finn-b-CD2_BENIGN_LIVER	Benign neoplasm: Liver || id:finn-b-CD2_BENIGN_LIVER	genus.Adlercreutzia.id.812	-0.2007	0.279191	0.49925
jHia6Z	finn-b-CD2_BENIGN_LIVER	Benign neoplasm: Liver || id:finn-b-CD2_BENIGN_LIVER	order.Pasteurellales.id.3688	0.0586241	0.0823604	0.490196
jJC3Fm	finn-b-CD2_BENIGN_LIVER	Benign neoplasm: Liver || id:finn-b-CD2_BENIGN_LIVER	genus.Enterorhabdus.id.820	-0.0373353	0.172883	0.839587
jUcEpg	finn-b-CD2_BENIGN_LIVER	Benign neoplasm: Liver || id:finn-b-CD2_BENIGN_LIVER	genus.Butyricimonas.id.945	0.0262297	0.134681	0.849136
kjA5PB	finn-b-CD2_BENIGN_LIVER	Benign neoplasm: Liver || id:finn-b-CD2_BENIGN_LIVER	genus.RuminococcaceaeUCG010.id.11367	0.0380717	0.116818	0.760832
kodRd1	finn-b-CD2_BENIGN_LIVER	Benign neoplasm: Liver || id:finn-b-CD2_BENIGN_LIVER	family.Defluviitaleaceae.id.1924	-0.0619059	0.137945	0.664206
LCZ8yH	finn-b-CD2_BENIGN_LIVER	Benign neoplasm: Liver || id:finn-b-CD2_BENIGN_LIVER	genus.Prevotella7.id.11182	0.148903	0.210401	0.497041
lJcL8y	finn-b-CD2_BENIGN_LIVER	Benign neoplasm: Liver || id:finn-b-CD2_BENIGN_LIVER	genus.RuminococcaceaeUCG003.id.11361	-0.00670466	0.109886	0.95255
LKYg6S	finn-b-CD2_BENIGN_LIVER	Benign neoplasm: Liver || id:finn-b-CD2_BENIGN_LIVER	genus.Terrisporobacter.id.11348	0.142039	0.161152	0.443004
LRKdIa	finn-b-CD2_BENIGN_LIVER	Benign neoplasm: Liver || id:finn-b-CD2_BENIGN_LIVER	family.Bifidobacteriaceae.id.433	0.0710234	0.122626	0.575276
m0ByAU	finn-b-CD2_BENIGN_LIVER	Benign neoplasm: Liver || id:finn-b-CD2_BENIGN_LIVER	order.Desulfovibrionales.id.3156	-0.109419	0.0852554	0.228285
m9LXEq	finn-b-CD2_BENIGN_LIVER	Benign neoplasm: Liver || id:finn-b-CD2_BENIGN_LIVER	family.Enterobacteriaceae.id.3469	0.296583	0.296397	0.362942
MBOR7Y	finn-b-CD2_BENIGN_LIVER	Benign neoplasm: Liver || id:finn-b-CD2_BENIGN_LIVER	family.Coriobacteriaceae.id.811	-0.0817599	0.165777	0.631574
MpL626	finn-b-CD2_BENIGN_LIVER	Benign neoplasm: Liver || id:finn-b-CD2_BENIGN_LIVER	genus.Lachnoclostridium.id.11308	0.0251576	0.114873	0.830657
Msb4zz	finn-b-CD2_BENIGN_LIVER	Benign neoplasm: Liver || id:finn-b-CD2_BENIGN_LIVER	class.Melainabacteria.id.1589	0.221633	0.114476	0.0888848
MXS84H	finn-b-CD2_BENIGN_LIVER	Benign neoplasm: Liver || id:finn-b-CD2_BENIGN_LIVER	class.Negativicutes.id.2164	0.0467451	0.158716	0.774383
mz9jd0	finn-b-CD2_BENIGN_LIVER	Benign neoplasm: Liver || id:finn-b-CD2_BENIGN_LIVER	genus.Barnesiella.id.944	-0.00799564	0.142901	0.956383
n3j0op	finn-b-CD2_BENIGN_LIVER	Benign neoplasm: Liver || id:finn-b-CD2_BENIGN_LIVER	class.Deltaproteobacteria.id.3087	-0.0944622	0.0866902	0.299162
nFlAu5	finn-b-CD2_BENIGN_LIVER	Benign neoplasm: Liver || id:finn-b-CD2_BENIGN_LIVER	family.Lachnospiraceae.id.1987	-0.123755	0.10227	0.246284
nIesEv	finn-b-CD2_BENIGN_LIVER	Benign neoplasm: Liver || id:finn-b-CD2_BENIGN_LIVER	genus.Peptococcus.id.2037	-0.161792	0.159851	0.335334
NKNDGp	finn-b-CD2_BENIGN_LIVER	Benign neoplasm: Liver || id:finn-b-CD2_BENIGN_LIVER	order.Methanobacteriales.id.120	0.0251321	0.1863	0.896022
nnD7ru	finn-b-CD2_BENIGN_LIVER	Benign neoplasm: Liver || id:finn-b-CD2_BENIGN_LIVER	genus..Eubacteriumoxidoreducensgroup.id.11339	0.184823	0.184622	0.390552
NqdTjG	finn-b-CD2_BENIGN_LIVER	Benign neoplasm: Liver || id:finn-b-CD2_BENIGN_LIVER	genus.FamilyXIIIAD3011group.id.11293	-0.138138	0.17832	0.454868
nQHoYD	finn-b-CD2_BENIGN_LIVER	Benign neoplasm: Liver || id:finn-b-CD2_BENIGN_LIVER	class.Lentisphaeria.id.2250	-0.153218	0.172618	0.408917
nRNBx9	finn-b-CD2_BENIGN_LIVER	Benign neoplasm: Liver || id:finn-b-CD2_BENIGN_LIVER	class.Mollicutes.id.3920	0.0848796	0.158842	0.604766
O0n2Pz	finn-b-CD2_BENIGN_LIVER	Benign neoplasm: Liver || id:finn-b-CD2_BENIGN_LIVER	family.Bacteroidaceae.id.917	0.24717	0.200333	0.257096
obtxsV	finn-b-CD2_BENIGN_LIVER	Benign neoplasm: Liver || id:finn-b-CD2_BENIGN_LIVER	family.Veillonellaceae.id.2172	0.0781232	0.0561724	0.182232
oChqj7	finn-b-CD2_BENIGN_LIVER	Benign neoplasm: Liver || id:finn-b-CD2_BENIGN_LIVER	phylum.Bacteroidetes.id.905	0.0938116	0.0889084	0.318858
oGD8An	finn-b-CD2_BENIGN_LIVER	Benign neoplasm: Liver || id:finn-b-CD2_BENIGN_LIVER	order.Coriobacteriales.id.810	-0.0817599	0.165777	0.631574
OhSZ6N	finn-b-CD2_BENIGN_LIVER	Benign neoplasm: Liver || id:finn-b-CD2_BENIGN_LIVER	genus.RuminococcaceaeUCG002.id.11360	0.0592173	0.0784781	0.4593
olDlSu	finn-b-CD2_BENIGN_LIVER	Benign neoplasm: Liver || id:finn-b-CD2_BENIGN_LIVER	genus..Eubacteriumnodatumgroup.id.11297	0.18558	0.168092	0.298219
OtCSo3	finn-b-CD2_BENIGN_LIVER	Benign neoplasm: Liver || id:finn-b-CD2_BENIGN_LIVER	genus.Alloprevotella.id.961	0.525755	0.526834	0.374781
oU56W6	finn-b-CD2_BENIGN_LIVER	Benign neoplasm: Liver || id:finn-b-CD2_BENIGN_LIVER	family.Peptostreptococcaceae.id.2042	-0.175927	0.0990306	0.103282
Oxkiqb	finn-b-CD2_BENIGN_LIVER	Benign neoplasm: Liver || id:finn-b-CD2_BENIGN_LIVER	order.Clostridiales.id.1863	-0.005423	0.173658	0.975702
P9709V	finn-b-CD2_BENIGN_LIVER	Benign neoplasm: Liver || id:finn-b-CD2_BENIGN_LIVER	genus..Eubacteriumhalliigroup.id.11338	0.0894299	0.0861346	0.316751
PcT6eJ	finn-b-CD2_BENIGN_LIVER	Benign neoplasm: Liver || id:finn-b-CD2_BENIGN_LIVER	phylum.Cyanobacteria.id.1500	0.0229312	0.16949	0.896803
pCXx5P	finn-b-CD2_BENIGN_LIVER	Benign neoplasm: Liver || id:finn-b-CD2_BENIGN_LIVER	genus.Phascolarctobacterium.id.2168	0.135607	0.196213	0.511749
PGlGHi	finn-b-CD2_BENIGN_LIVER	Benign neoplasm: Liver || id:finn-b-CD2_BENIGN_LIVER	genus.LachnospiraceaeUCG008.id.11328	0.0829626	0.302488	0.79007
pXAgfu	finn-b-CD2_BENIGN_LIVER	Benign neoplasm: Liver || id:finn-b-CD2_BENIGN_LIVER	family.Acidaminococcaceae.id.2166	-0.0379938	0.199747	0.856626
q1bO5E	finn-b-CD2_BENIGN_LIVER	Benign neoplasm: Liver || id:finn-b-CD2_BENIGN_LIVER	genus.Lactobacillus.id.1837	-0.174357	0.134538	0.236079
Q3dvBY	finn-b-CD2_BENIGN_LIVER	Benign neoplasm: Liver || id:finn-b-CD2_BENIGN_LIVER	genus.Methanobrevibacter.id.123	0.459403	0.200236	0.0834599
Q46NVk	finn-b-CD2_BENIGN_LIVER	Benign neoplasm: Liver || id:finn-b-CD2_BENIGN_LIVER	genus.Intestinibacter.id.11345	-0.0469198	0.10861	0.672819
qE3Gq8	finn-b-CD2_BENIGN_LIVER	Benign neoplasm: Liver || id:finn-b-CD2_BENIGN_LIVER	genus..Ruminococcustorquesgroup.id.14377	-0.10479	0.127599	0.438578
qENAoR	finn-b-CD2_BENIGN_LIVER	Benign neoplasm: Liver || id:finn-b-CD2_BENIGN_LIVER	genus.Victivallis.id.2256	-0.591145	0.292773	0.0781646
QGrGNV	finn-b-CD2_BENIGN_LIVER	Benign neoplasm: Liver || id:finn-b-CD2_BENIGN_LIVER	genus.Haemophilus.id.3698	0.0566999	0.101536	0.59396
qiWbrh	finn-b-CD2_BENIGN_LIVER	Benign neoplasm: Liver || id:finn-b-CD2_BENIGN_LIVER	order.Selenomonadales.id.2165	0.0467451	0.158716	0.774383
QjakFr	finn-b-CD2_BENIGN_LIVER	Benign neoplasm: Liver || id:finn-b-CD2_BENIGN_LIVER	genus.LachnospiraceaeFCS020group.id.11314	0.0475484	0.0880359	0.600947
Qyd7XB	finn-b-CD2_BENIGN_LIVER	Benign neoplasm: Liver || id:finn-b-CD2_BENIGN_LIVER	genus..Eubacteriumxylanophilumgroup.id.14375	0.0386669	0.122708	0.761861
R6RQXL	finn-b-CD2_BENIGN_LIVER	Benign neoplasm: Liver || id:finn-b-CD2_BENIGN_LIVER	genus..Ruminococcusgnavusgroup.id.14376	0.0703908	0.17254	0.691895
R7oLoV	finn-b-CD2_BENIGN_LIVER	Benign neoplasm: Liver || id:finn-b-CD2_BENIGN_LIVER	genus.RuminococcaceaeUCG011.id.11368	-0.152856	0.190787	0.453573
RKlTkD	finn-b-CD2_BENIGN_LIVER	Benign neoplasm: Liver || id:finn-b-CD2_BENIGN_LIVER	genus.Bifidobacterium.id.436	-0.0372653	0.0836012	0.664423
rlb7o5	finn-b-CD2_BENIGN_LIVER	Benign neoplasm: Liver || id:finn-b-CD2_BENIGN_LIVER	genus..Eubacteriumcoprostanoligenesgroup.id.11375	-0.0255339	0.139983	0.858582
RmoHnu	finn-b-CD2_BENIGN_LIVER	Benign neoplasm: Liver || id:finn-b-CD2_BENIGN_LIVER	genus.Ruminiclostridium9.id.11357	0.00856417	0.200805	0.967365
rsbOlb	finn-b-CD2_BENIGN_LIVER	Benign neoplasm: Liver || id:finn-b-CD2_BENIGN_LIVER	order.MollicutesRF9.id.11579	-0.0750199	0.102397	0.4791
Rv99Lm	finn-b-CD2_BENIGN_LIVER	Benign neoplasm: Liver || id:finn-b-CD2_BENIGN_LIVER	genus..Eubacteriumbrachygroup.id.11296	-0.0690119	0.192108	0.728716
sF7W2L	finn-b-CD2_BENIGN_LIVER	Benign neoplasm: Liver || id:finn-b-CD2_BENIGN_LIVER	genus.Howardella.id.2000	0.132322	0.165995	0.451554
sFxDb3	finn-b-CD2_BENIGN_LIVER	Benign neoplasm: Liver || id:finn-b-CD2_BENIGN_LIVER	order.Burkholderiales.id.2874	-0.207098	0.12259	0.129622
Sgv0J4	finn-b-CD2_BENIGN_LIVER	Benign neoplasm: Liver || id:finn-b-CD2_BENIGN_LIVER	family.Victivallaceae.id.2255	0.0384262	0.173006	0.8287
SpO9Ka	finn-b-CD2_BENIGN_LIVER	Benign neoplasm: Liver || id:finn-b-CD2_BENIGN_LIVER	family.Porphyromonadaceae.id.943	-0.180391	0.172271	0.329841
staWrf	finn-b-CD2_BENIGN_LIVER	Benign neoplasm: Liver || id:finn-b-CD2_BENIGN_LIVER	order.Rhodospirillales.id.2667	0.0627375	0.130641	0.639702
szt6bn	finn-b-CD2_BENIGN_LIVER	Benign neoplasm: Liver || id:finn-b-CD2_BENIGN_LIVER	class.Coriobacteriia.id.809	-0.0817599	0.165777	0.631574
T35lgz	finn-b-CD2_BENIGN_LIVER	Benign neoplasm: Liver || id:finn-b-CD2_BENIGN_LIVER	family.Oxalobacteraceae.id.2966	0.154937	0.135045	0.273619
T8T6Lu	finn-b-CD2_BENIGN_LIVER	Benign neoplasm: Liver || id:finn-b-CD2_BENIGN_LIVER	family.Peptococcaceae.id.2024	-0.0370348	0.116561	0.759959
tbXTaX	finn-b-CD2_BENIGN_LIVER	Benign neoplasm: Liver || id:finn-b-CD2_BENIGN_LIVER	genus.ChristensenellaceaeR.7group.id.11283	-0.221576	0.157145	0.201387
TGrzdF	finn-b-CD2_BENIGN_LIVER	Benign neoplasm: Liver || id:finn-b-CD2_BENIGN_LIVER	genus..Eubacteriumfissicatenagroup.id.14373	-0.256768	0.20599	0.252671
tkl5vG	finn-b-CD2_BENIGN_LIVER	Benign neoplasm: Liver || id:finn-b-CD2_BENIGN_LIVER	genus.Slackia.id.825	-0.0403546	0.304178	0.900862
TlODZI	finn-b-CD2_BENIGN_LIVER	Benign neoplasm: Liver || id:finn-b-CD2_BENIGN_LIVER	genus.RuminococcaceaeUCG004.id.11362	0.0541934	0.253318	0.835366
TQSpiB	finn-b-CD2_BENIGN_LIVER	Benign neoplasm: Liver || id:finn-b-CD2_BENIGN_LIVER	genus.LachnospiraceaeUCG004.id.11324	-0.285511	0.165474	0.115164
tSliO9	finn-b-CD2_BENIGN_LIVER	Benign neoplasm: Liver || id:finn-b-CD2_BENIGN_LIVER	order.Bacteroidales.id.913	0.0179389	0.0867234	0.839904
TUj4LC	finn-b-CD2_BENIGN_LIVER	Benign neoplasm: Liver || id:finn-b-CD2_BENIGN_LIVER	genus.LachnospiraceaeNC2004group.id.11316	-0.258021	0.195394	0.228197
uCOF7P	finn-b-CD2_BENIGN_LIVER	Benign neoplasm: Liver || id:finn-b-CD2_BENIGN_LIVER	order.Bacillales.id.1674	0.0548514	0.16938	0.755523
uHEy8Q	finn-b-CD2_BENIGN_LIVER	Benign neoplasm: Liver || id:finn-b-CD2_BENIGN_LIVER	genus.Akkermansia.id.4037	-0.0377276	0.118276	0.757021
uQYGEB	finn-b-CD2_BENIGN_LIVER	Benign neoplasm: Liver || id:finn-b-CD2_BENIGN_LIVER	genus.Parabacteroides.id.954	-0.534825	0.414511	0.287415
UsMxlz	finn-b-CD2_BENIGN_LIVER	Benign neoplasm: Liver || id:finn-b-CD2_BENIGN_LIVER	class.Verrucomicrobiae.id.4029	-0.0368251	0.11834	0.76275
UTPK2n	finn-b-CD2_BENIGN_LIVER	Benign neoplasm: Liver || id:finn-b-CD2_BENIGN_LIVER	class.Bacteroidia.id.912	0.0179389	0.0867234	0.839904
UYJxH8	finn-b-CD2_BENIGN_LIVER	Benign neoplasm: Liver || id:finn-b-CD2_BENIGN_LIVER	genus.Butyrivibrio.id.1993	0.128948	0.128562	0.334166
Vd8Fsi	finn-b-CD2_BENIGN_LIVER	Benign neoplasm: Liver || id:finn-b-CD2_BENIGN_LIVER	genus.Bacteroides.id.918	0.24717	0.200333	0.257096
vlyGOP	finn-b-CD2_BENIGN_LIVER	Benign neoplasm: Liver || id:finn-b-CD2_BENIGN_LIVER	family.Ruminococcaceae.id.2050	-0.178254	0.182304	0.360754
W49loY	finn-b-CD2_BENIGN_LIVER	Benign neoplasm: Liver || id:finn-b-CD2_BENIGN_LIVER	genus.Olsenella.id.822	0.0171335	0.114271	0.884525
w5yhuV	finn-b-CD2_BENIGN_LIVER	Benign neoplasm: Liver || id:finn-b-CD2_BENIGN_LIVER	genus.Romboutsia.id.11347	0.0297237	0.10778	0.787828
WaNFee	finn-b-CD2_BENIGN_LIVER	Benign neoplasm: Liver || id:finn-b-CD2_BENIGN_LIVER	genus.Desulfovibrio.id.3173	0.189999	0.125625	0.168878
WCt5pC	finn-b-CD2_BENIGN_LIVER	Benign neoplasm: Liver || id:finn-b-CD2_BENIGN_LIVER	genus.Anaerofilum.id.2053	-0.0794207	0.185492	0.678597
WEMGli	finn-b-CD2_BENIGN_LIVER	Benign neoplasm: Liver || id:finn-b-CD2_BENIGN_LIVER	family.Alcaligenaceae.id.2875	-0.292641	0.169576	0.118478
wFbL6J	finn-b-CD2_BENIGN_LIVER	Benign neoplasm: Liver || id:finn-b-CD2_BENIGN_LIVER	genus.Marvinbryantia.id.2005	-0.162974	0.172578	0.372632
wIF1Yn	finn-b-CD2_BENIGN_LIVER	Benign neoplasm: Liver || id:finn-b-CD2_BENIGN_LIVER	genus.LachnospiraceaeUCG001.id.11321	-0.302314	0.145961	0.0626431
wJFco0	finn-b-CD2_BENIGN_LIVER	Benign neoplasm: Liver || id:finn-b-CD2_BENIGN_LIVER	genus.Veillonella.id.2198	-0.191068	0.336103	0.600105
wn5rK2	finn-b-CD2_BENIGN_LIVER	Benign neoplasm: Liver || id:finn-b-CD2_BENIGN_LIVER	genus.ErysipelotrichaceaeUCG003.id.11384	-0.0288166	0.0958859	0.768189
wQYhwp	finn-b-CD2_BENIGN_LIVER	Benign neoplasm: Liver || id:finn-b-CD2_BENIGN_LIVER	genus.Odoribacter.id.952	0.19983	0.143674	0.222994
WvdQyb	finn-b-CD2_BENIGN_LIVER	Benign neoplasm: Liver || id:finn-b-CD2_BENIGN_LIVER	genus..Eubacteriumeligensgroup.id.14372	-0.271917	0.201634	0.248772
X4kHrP	finn-b-CD2_BENIGN_LIVER	Benign neoplasm: Liver || id:finn-b-CD2_BENIGN_LIVER	class.Betaproteobacteria.id.2867	-0.128419	0.136234	0.370479
xCukIr	finn-b-CD2_BENIGN_LIVER	Benign neoplasm: Liver || id:finn-b-CD2_BENIGN_LIVER	genus.Dialister.id.2183	-0.268338	0.148449	0.104128
Xtktja	finn-b-CD2_BENIGN_LIVER	Benign neoplasm: Liver || id:finn-b-CD2_BENIGN_LIVER	family.Pasteurellaceae.id.3689	0.0586241	0.0823604	0.490196
XTu0EY	finn-b-CD2_BENIGN_LIVER	Benign neoplasm: Liver || id:finn-b-CD2_BENIGN_LIVER	genus.Intestinimonas.id.2062	-0.0309739	0.0888249	0.732497
XVFzMF	finn-b-CD2_BENIGN_LIVER	Benign neoplasm: Liver || id:finn-b-CD2_BENIGN_LIVER	genus.Holdemania.id.2157	0.0789673	0.101663	0.452345
y0FJ9U	finn-b-CD2_BENIGN_LIVER	Benign neoplasm: Liver || id:finn-b-CD2_BENIGN_LIVER	genus.LachnospiraceaeND3007group.id.11317	2.50237	1.04009	0.250776
Y7cF3n	finn-b-CD2_BENIGN_LIVER	Benign neoplasm: Liver || id:finn-b-CD2_BENIGN_LIVER	family.Methanobacteriaceae.id.121	0.0251321	0.1863	0.896022
yakWtY	finn-b-CD2_BENIGN_LIVER	Benign neoplasm: Liver || id:finn-b-CD2_BENIGN_LIVER	genus.Butyricicoccus.id.2055	0.0140911	0.0951671	0.88714
yerlNC	finn-b-CD2_BENIGN_LIVER	Benign neoplasm: Liver || id:finn-b-CD2_BENIGN_LIVER	genus.RuminococcaceaeUCG005.id.11363	0.0185719	0.0960642	0.849936
yfxJv6	finn-b-CD2_BENIGN_LIVER	Benign neoplasm: Liver || id:finn-b-CD2_BENIGN_LIVER	family.Erysipelotrichaceae.id.2149	-0.0604079	0.173024	0.733583
ygbSF7	finn-b-CD2_BENIGN_LIVER	Benign neoplasm: Liver || id:finn-b-CD2_BENIGN_LIVER	genus.Fusicatenibacter.id.11305	0.19761	0.11129	0.0948137
ylev3A	finn-b-CD2_BENIGN_LIVER	Benign neoplasm: Liver || id:finn-b-CD2_BENIGN_LIVER	family.FamilyXIII.id.1957	0.149607	0.151795	0.35717
yLt27i	finn-b-CD2_BENIGN_LIVER	Benign neoplasm: Liver || id:finn-b-CD2_BENIGN_LIVER	genus.Senegalimassilia.id.11160	0.0239588	0.196931	0.910859
YXZeGZ	finn-b-CD2_BENIGN_LIVER	Benign neoplasm: Liver || id:finn-b-CD2_BENIGN_LIVER	genus.Alistipes.id.968	0.0568461	0.157366	0.724766
YYHfMs	finn-b-CD2_BENIGN_LIVER	Benign neoplasm: Liver || id:finn-b-CD2_BENIGN_LIVER	genus.Gordonibacter.id.821	-0.107467	0.163699	0.526325
zaZf8A	finn-b-CD2_BENIGN_LIVER	Benign neoplasm: Liver || id:finn-b-CD2_BENIGN_LIVER	genus.Oscillospira.id.2064	-0.306627	0.213748	0.201421
ZJXDpG	finn-b-CD2_BENIGN_LIVER	Benign neoplasm: Liver || id:finn-b-CD2_BENIGN_LIVER	class.Erysipelotrichia.id.2147	-0.0604079	0.173024	0.733583
zkWLyI	finn-b-CD2_BENIGN_LIVER	Benign neoplasm: Liver || id:finn-b-CD2_BENIGN_LIVER	genus.Allisonella.id.2174	-0.107406	0.262795	0.696943

## Sheet: heterogeneity
id.exposure	id.outcome	outcome	exposure	method	Q	Q_df	Q_pval
0aMbT3	finn-b-CD2_BENIGN_LIVER	Benign neoplasm: Liver || id:finn-b-CD2_BENIGN_LIVER	genus.Eggerthella.id.819	MR Egger	7.2892	8	0.505776
0aMbT3	finn-b-CD2_BENIGN_LIVER	Benign neoplasm: Liver || id:finn-b-CD2_BENIGN_LIVER	genus.Eggerthella.id.819	Inverse variance weighted	7.44575	9	0.590815
0heWA4	finn-b-CD2_BENIGN_LIVER	Benign neoplasm: Liver || id:finn-b-CD2_BENIGN_LIVER	genus.Lactococcus.id.1851	MR Egger	6.39866	7	0.494045
0heWA4	finn-b-CD2_BENIGN_LIVER	Benign neoplasm: Liver || id:finn-b-CD2_BENIGN_LIVER	genus.Lactococcus.id.1851	Inverse variance weighted	7.25013	8	0.509902
0lsDJy	finn-b-CD2_BENIGN_LIVER	Benign neoplasm: Liver || id:finn-b-CD2_BENIGN_LIVER	genus.DefluviitaleaceaeUCG011.id.11287	MR Egger	4.90071	7	0.672079
0lsDJy	finn-b-CD2_BENIGN_LIVER	Benign neoplasm: Liver || id:finn-b-CD2_BENIGN_LIVER	genus.DefluviitaleaceaeUCG011.id.11287	Inverse variance weighted	5.04982	8	0.752238
0ngO8p	finn-b-CD2_BENIGN_LIVER	Benign neoplasm: Liver || id:finn-b-CD2_BENIGN_LIVER	genus.Flavonifractor.id.2059	MR Egger	3.38776	3	0.335614
0ngO8p	finn-b-CD2_BENIGN_LIVER	Benign neoplasm: Liver || id:finn-b-CD2_BENIGN_LIVER	genus.Flavonifractor.id.2059	Inverse variance weighted	4.31299	4	0.365301
0rTnk2	finn-b-CD2_BENIGN_LIVER	Benign neoplasm: Liver || id:finn-b-CD2_BENIGN_LIVER	genus.Lachnospira.id.2004	MR Egger	1.9102	4	0.75227
0rTnk2	finn-b-CD2_BENIGN_LIVER	Benign neoplasm: Liver || id:finn-b-CD2_BENIGN_LIVER	genus.Lachnospira.id.2004	Inverse variance weighted	2.06892	5	0.839529
0rWmph	finn-b-CD2_BENIGN_LIVER	Benign neoplasm: Liver || id:finn-b-CD2_BENIGN_LIVER	phylum.Firmicutes.id.1672	MR Egger	9.83821	12	0.630152
0rWmph	finn-b-CD2_BENIGN_LIVER	Benign neoplasm: Liver || id:finn-b-CD2_BENIGN_LIVER	phylum.Firmicutes.id.1672	Inverse variance weighted	14.4656	13	0.341889
0Vfsi1	finn-b-CD2_BENIGN_LIVER	Benign neoplasm: Liver || id:finn-b-CD2_BENIGN_LIVER	genus.Hungatella.id.11306	MR Egger	5.31818	3	0.149927
0Vfsi1	finn-b-CD2_BENIGN_LIVER	Benign neoplasm: Liver || id:finn-b-CD2_BENIGN_LIVER	genus.Hungatella.id.11306	Inverse variance weighted	5.40535	4	0.248175
1rpkuI	finn-b-CD2_BENIGN_LIVER	Benign neoplasm: Liver || id:finn-b-CD2_BENIGN_LIVER	genus.FamilyXIIIUCG001.id.11294	MR Egger	7.01014	6	0.319911
1rpkuI	finn-b-CD2_BENIGN_LIVER	Benign neoplasm: Liver || id:finn-b-CD2_BENIGN_LIVER	genus.FamilyXIIIUCG001.id.11294	Inverse variance weighted	7.31993	7	0.396346
1uqUdL	finn-b-CD2_BENIGN_LIVER	Benign neoplasm: Liver || id:finn-b-CD2_BENIGN_LIVER	genus.Escherichia.Shigella.id.3504	MR Egger	10.8209	8	0.212056
1uqUdL	finn-b-CD2_BENIGN_LIVER	Benign neoplasm: Liver || id:finn-b-CD2_BENIGN_LIVER	genus.Escherichia.Shigella.id.3504	Inverse variance weighted	11.4604	9	0.245463
1zf0TZ	finn-b-CD2_BENIGN_LIVER	Benign neoplasm: Liver || id:finn-b-CD2_BENIGN_LIVER	family.Streptococcaceae.id.1850	MR Egger	7.57263	11	0.750998
1zf0TZ	finn-b-CD2_BENIGN_LIVER	Benign neoplasm: Liver || id:finn-b-CD2_BENIGN_LIVER	family.Streptococcaceae.id.1850	Inverse variance weighted	7.8864	12	0.793943
20HL0T	finn-b-CD2_BENIGN_LIVER	Benign neoplasm: Liver || id:finn-b-CD2_BENIGN_LIVER	genus.Holdemanella.id.11393	MR Egger	20.3239	9	0.0160155
20HL0T	finn-b-CD2_BENIGN_LIVER	Benign neoplasm: Liver || id:finn-b-CD2_BENIGN_LIVER	genus.Holdemanella.id.11393	Inverse variance weighted	23.2391	10	0.0098976
2GJP3o	finn-b-CD2_BENIGN_LIVER	Benign neoplasm: Liver || id:finn-b-CD2_BENIGN_LIVER	genus.Ruminococcus2.id.11374	MR Egger	10.5814	13	0.645841
2GJP3o	finn-b-CD2_BENIGN_LIVER	Benign neoplasm: Liver || id:finn-b-CD2_BENIGN_LIVER	genus.Ruminococcus2.id.11374	Inverse variance weighted	10.6852	14	0.710567
2neTKK	finn-b-CD2_BENIGN_LIVER	Benign neoplasm: Liver || id:finn-b-CD2_BENIGN_LIVER	phylum.Euryarchaeota.id.55	MR Egger	6.3975	10	0.780835
2neTKK	finn-b-CD2_BENIGN_LIVER	Benign neoplasm: Liver || id:finn-b-CD2_BENIGN_LIVER	phylum.Euryarchaeota.id.55	Inverse variance weighted	9.29849	11	0.594362
2vslhf	finn-b-CD2_BENIGN_LIVER	Benign neoplasm: Liver || id:finn-b-CD2_BENIGN_LIVER	genus.Coprococcus2.id.11302	MR Egger	6.22737	6	0.398208
2vslhf	finn-b-CD2_BENIGN_LIVER	Benign neoplasm: Liver || id:finn-b-CD2_BENIGN_LIVER	genus.Coprococcus2.id.11302	Inverse variance weighted	6.62543	7	0.468892
31r1VV	finn-b-CD2_BENIGN_LIVER	Benign neoplasm: Liver || id:finn-b-CD2_BENIGN_LIVER	family.Christensenellaceae.id.1866	MR Egger	4.27231	9	0.892593
31r1VV	finn-b-CD2_BENIGN_LIVER	Benign neoplasm: Liver || id:finn-b-CD2_BENIGN_LIVER	family.Christensenellaceae.id.1866	Inverse variance weighted	5.96532	10	0.818169
37ZEpI	finn-b-CD2_BENIGN_LIVER	Benign neoplasm: Liver || id:finn-b-CD2_BENIGN_LIVER	genus..Eubacteriumrectalegroup.id.14374	MR Egger	3.25791	6	0.77585
37ZEpI	finn-b-CD2_BENIGN_LIVER	Benign neoplasm: Liver || id:finn-b-CD2_BENIGN_LIVER	genus..Eubacteriumrectalegroup.id.14374	Inverse variance weighted	5.38453	7	0.613145
3cOJ1f	finn-b-CD2_BENIGN_LIVER	Benign neoplasm: Liver || id:finn-b-CD2_BENIGN_LIVER	class.Actinobacteria.id.419	MR Egger	13.6071	13	0.402081
3cOJ1f	finn-b-CD2_BENIGN_LIVER	Benign neoplasm: Liver || id:finn-b-CD2_BENIGN_LIVER	class.Actinobacteria.id.419	Inverse variance weighted	14.2833	14	0.428823
3Oo7Td	finn-b-CD2_BENIGN_LIVER	Benign neoplasm: Liver || id:finn-b-CD2_BENIGN_LIVER	class.Methanobacteria.id.119	MR Egger	6.08535	8	0.637672
3Oo7Td	finn-b-CD2_BENIGN_LIVER	Benign neoplasm: Liver || id:finn-b-CD2_BENIGN_LIVER	class.Methanobacteria.id.119	Inverse variance weighted	6.10355	9	0.729512
3tgfXE	finn-b-CD2_BENIGN_LIVER	Benign neoplasm: Liver || id:finn-b-CD2_BENIGN_LIVER	genus.Subdoligranulum.id.2070	MR Egger	7.89574	9	0.544687
3tgfXE	finn-b-CD2_BENIGN_LIVER	Benign neoplasm: Liver || id:finn-b-CD2_BENIGN_LIVER	genus.Subdoligranulum.id.2070	Inverse variance weighted	9.13615	10	0.519233
4zBtt2	finn-b-CD2_BENIGN_LIVER	Benign neoplasm: Liver || id:finn-b-CD2_BENIGN_LIVER	genus.Bilophila.id.3170	MR Egger	15.8182	11	0.148014
4zBtt2	finn-b-CD2_BENIGN_LIVER	Benign neoplasm: Liver || id:finn-b-CD2_BENIGN_LIVER	genus.Bilophila.id.3170	Inverse variance weighted	25.1251	12	0.0142413
5IXuob	finn-b-CD2_BENIGN_LIVER	Benign neoplasm: Liver || id:finn-b-CD2_BENIGN_LIVER	genus.RuminococcaceaeUCG014.id.11371	MR Egger	3.5332	9	0.939372
5IXuob	finn-b-CD2_BENIGN_LIVER	Benign neoplasm: Liver || id:finn-b-CD2_BENIGN_LIVER	genus.RuminococcaceaeUCG014.id.11371	Inverse variance weighted	4.41005	10	0.926959
5qEcKL	finn-b-CD2_BENIGN_LIVER	Benign neoplasm: Liver || id:finn-b-CD2_BENIGN_LIVER	genus.Streptococcus.id.1853	MR Egger	10.0079	12	0.615269
5qEcKL	finn-b-CD2_BENIGN_LIVER	Benign neoplasm: Liver || id:finn-b-CD2_BENIGN_LIVER	genus.Streptococcus.id.1853	Inverse variance weighted	10.9854	13	0.612045
5TN0Z7	finn-b-CD2_BENIGN_LIVER	Benign neoplasm: Liver || id:finn-b-CD2_BENIGN_LIVER	genus.Oscillibacter.id.2063	MR Egger	17.7172	11	0.0883795
5TN0Z7	finn-b-CD2_BENIGN_LIVER	Benign neoplasm: Liver || id:finn-b-CD2_BENIGN_LIVER	genus.Oscillibacter.id.2063	Inverse variance weighted	18.0323	12	0.114713
5XtLwc	finn-b-CD2_BENIGN_LIVER	Benign neoplasm: Liver || id:finn-b-CD2_BENIGN_LIVER	genus.Catenibacterium.id.2153	MR Egger	0.700575	2	0.704485
5XtLwc	finn-b-CD2_BENIGN_LIVER	Benign neoplasm: Liver || id:finn-b-CD2_BENIGN_LIVER	genus.Catenibacterium.id.2153	Inverse variance weighted	0.701013	3	0.872966
6gX3qe	finn-b-CD2_BENIGN_LIVER	Benign neoplasm: Liver || id:finn-b-CD2_BENIGN_LIVER	phylum.Tenericutes.id.3919	MR Egger	15.9408	10	0.101339
6gX3qe	finn-b-CD2_BENIGN_LIVER	Benign neoplasm: Liver || id:finn-b-CD2_BENIGN_LIVER	phylum.Tenericutes.id.3919	Inverse variance weighted	16.396	11	0.127055
6jMcBB	finn-b-CD2_BENIGN_LIVER	Benign neoplasm: Liver || id:finn-b-CD2_BENIGN_LIVER	family.Desulfovibrionaceae.id.3169	MR Egger	6.64947	8	0.57488
6jMcBB	finn-b-CD2_BENIGN_LIVER	Benign neoplasm: Liver || id:finn-b-CD2_BENIGN_LIVER	family.Desulfovibrionaceae.id.3169	Inverse variance weighted	8.51687	9	0.48301
6mIWxZ	finn-b-CD2_BENIGN_LIVER	Benign neoplasm: Liver || id:finn-b-CD2_BENIGN_LIVER	genus.Coprobacter.id.949	MR Egger	8.25411	8	0.40905
6mIWxZ	finn-b-CD2_BENIGN_LIVER	Benign neoplasm: Liver || id:finn-b-CD2_BENIGN_LIVER	genus.Coprobacter.id.949	Inverse variance weighted	8.3783	9	0.496517
77YJKV	finn-b-CD2_BENIGN_LIVER	Benign neoplasm: Liver || id:finn-b-CD2_BENIGN_LIVER	genus..Eubacteriumruminantiumgroup.id.11340	MR Egger	12.0625	16	0.739669
77YJKV	finn-b-CD2_BENIGN_LIVER	Benign neoplasm: Liver || id:finn-b-CD2_BENIGN_LIVER	genus..Eubacteriumruminantiumgroup.id.11340	Inverse variance weighted	13.2275	17	0.720828
7aTYpg	finn-b-CD2_BENIGN_LIVER	Benign neoplasm: Liver || id:finn-b-CD2_BENIGN_LIVER	genus.Collinsella.id.815	MR Egger	17.1037	7	0.0167396
7aTYpg	finn-b-CD2_BENIGN_LIVER	Benign neoplasm: Liver || id:finn-b-CD2_BENIGN_LIVER	genus.Collinsella.id.815	Inverse variance weighted	17.1057	8	0.0290271
7dqlOH	finn-b-CD2_BENIGN_LIVER	Benign neoplasm: Liver || id:finn-b-CD2_BENIGN_LIVER	genus..Clostridiuminnocuumgroup.id.14397	MR Egger	5.39501	7	0.611876
7dqlOH	finn-b-CD2_BENIGN_LIVER	Benign neoplasm: Liver || id:finn-b-CD2_BENIGN_LIVER	genus..Clostridiuminnocuumgroup.id.14397	Inverse variance weighted	5.94927	8	0.652914
7ioeKt	finn-b-CD2_BENIGN_LIVER	Benign neoplasm: Liver || id:finn-b-CD2_BENIGN_LIVER	phylum.Proteobacteria.id.2375	MR Egger	7.11775	10	0.714284
7ioeKt	finn-b-CD2_BENIGN_LIVER	Benign neoplasm: Liver || id:finn-b-CD2_BENIGN_LIVER	phylum.Proteobacteria.id.2375	Inverse variance weighted	7.16983	11	0.785168
80h8vf	finn-b-CD2_BENIGN_LIVER	Benign neoplasm: Liver || id:finn-b-CD2_BENIGN_LIVER	genus.Anaerostipes.id.1991	MR Egger	11.7963	11	0.379151
80h8vf	finn-b-CD2_BENIGN_LIVER	Benign neoplasm: Liver || id:finn-b-CD2_BENIGN_LIVER	genus.Anaerostipes.id.1991	Inverse variance weighted	16.0342	12	0.189677
8jKldu	finn-b-CD2_BENIGN_LIVER	Benign neoplasm: Liver || id:finn-b-CD2_BENIGN_LIVER	genus.Coprococcus3.id.11303	MR Egger	5.9078	7	0.550555
8jKldu	finn-b-CD2_BENIGN_LIVER	Benign neoplasm: Liver || id:finn-b-CD2_BENIGN_LIVER	genus.Coprococcus3.id.11303	Inverse variance weighted	10.1491	8	0.254719
8NULRM	finn-b-CD2_BENIGN_LIVER	Benign neoplasm: Liver || id:finn-b-CD2_BENIGN_LIVER	genus.Paraprevotella.id.962	MR Egger	26.5969	11	0.00528456
8NULRM	finn-b-CD2_BENIGN_LIVER	Benign neoplasm: Liver || id:finn-b-CD2_BENIGN_LIVER	genus.Paraprevotella.id.962	Inverse variance weighted	26.7774	12	0.00831771
9i4tiU	finn-b-CD2_BENIGN_LIVER	Benign neoplasm: Liver || id:finn-b-CD2_BENIGN_LIVER	order.Gastranaerophilales.id.1591	MR Egger	4.43313	7	0.728754
9i4tiU	finn-b-CD2_BENIGN_LIVER	Benign neoplasm: Liver || id:finn-b-CD2_BENIGN_LIVER	order.Gastranaerophilales.id.1591	Inverse variance weighted	6.53103	8	0.587968
9s731W	finn-b-CD2_BENIGN_LIVER	Benign neoplasm: Liver || id:finn-b-CD2_BENIGN_LIVER	genus.RuminococcaceaeUCG009.id.11366	MR Egger	8.5549	10	0.5748
9s731W	finn-b-CD2_BENIGN_LIVER	Benign neoplasm: Liver || id:finn-b-CD2_BENIGN_LIVER	genus.RuminococcaceaeUCG009.id.11366	Inverse variance weighted	8.95837	11	0.625735
acLMuF	finn-b-CD2_BENIGN_LIVER	Benign neoplasm: Liver || id:finn-b-CD2_BENIGN_LIVER	genus.Parasutterella.id.2892	MR Egger	17.8891	12	0.119099
acLMuF	finn-b-CD2_BENIGN_LIVER	Benign neoplasm: Liver || id:finn-b-CD2_BENIGN_LIVER	genus.Parasutterella.id.2892	Inverse variance weighted	18.4122	13	0.142485
AdsBD9	finn-b-CD2_BENIGN_LIVER	Benign neoplasm: Liver || id:finn-b-CD2_BENIGN_LIVER	genus.Turicibacter.id.2162	MR Egger	8.73821	8	0.36486
AdsBD9	finn-b-CD2_BENIGN_LIVER	Benign neoplasm: Liver || id:finn-b-CD2_BENIGN_LIVER	genus.Turicibacter.id.2162	Inverse variance weighted	10.0199	9	0.348878
aGfu8V	finn-b-CD2_BENIGN_LIVER	Benign neoplasm: Liver || id:finn-b-CD2_BENIGN_LIVER	order.Bifidobacteriales.id.432	MR Egger	13.6238	10	0.190852
aGfu8V	finn-b-CD2_BENIGN_LIVER	Benign neoplasm: Liver || id:finn-b-CD2_BENIGN_LIVER	order.Bifidobacteriales.id.432	Inverse variance weighted	14.0808	11	0.228553
AK0l7A	finn-b-CD2_BENIGN_LIVER	Benign neoplasm: Liver || id:finn-b-CD2_BENIGN_LIVER	genus.LachnospiraceaeUCG010.id.11330	MR Egger	5.34841	8	0.719771
AK0l7A	finn-b-CD2_BENIGN_LIVER	Benign neoplasm: Liver || id:finn-b-CD2_BENIGN_LIVER	genus.LachnospiraceaeUCG010.id.11330	Inverse variance weighted	6.52708	9	0.686225
aKuChq	finn-b-CD2_BENIGN_LIVER	Benign neoplasm: Liver || id:finn-b-CD2_BENIGN_LIVER	genus.Faecalibacterium.id.2057	MR Egger	13.0142	8	0.111363
aKuChq	finn-b-CD2_BENIGN_LIVER	Benign neoplasm: Liver || id:finn-b-CD2_BENIGN_LIVER	genus.Faecalibacterium.id.2057	Inverse variance weighted	13.9638	9	0.12362
aKXyAu	finn-b-CD2_BENIGN_LIVER	Benign neoplasm: Liver || id:finn-b-CD2_BENIGN_LIVER	genus.Blautia.id.1992	MR Egger	9.08627	11	0.61393
aKXyAu	finn-b-CD2_BENIGN_LIVER	Benign neoplasm: Liver || id:finn-b-CD2_BENIGN_LIVER	genus.Blautia.id.1992	Inverse variance weighted	9.1644	12	0.688828
AN8qjo	finn-b-CD2_BENIGN_LIVER	Benign neoplasm: Liver || id:finn-b-CD2_BENIGN_LIVER	genus.Clostridiumsensustricto1.id.1873	MR Egger	3.72678	5	0.589384
AN8qjo	finn-b-CD2_BENIGN_LIVER	Benign neoplasm: Liver || id:finn-b-CD2_BENIGN_LIVER	genus.Clostridiumsensustricto1.id.1873	Inverse variance weighted	7.25431	6	0.297968
anDrA2	finn-b-CD2_BENIGN_LIVER	Benign neoplasm: Liver || id:finn-b-CD2_BENIGN_LIVER	genus..Eubacteriumventriosumgroup.id.11341	MR Egger	13.9618	13	0.376542
anDrA2	finn-b-CD2_BENIGN_LIVER	Benign neoplasm: Liver || id:finn-b-CD2_BENIGN_LIVER	genus..Eubacteriumventriosumgroup.id.11341	Inverse variance weighted	15.6212	14	0.337048
ASQ2fp	finn-b-CD2_BENIGN_LIVER	Benign neoplasm: Liver || id:finn-b-CD2_BENIGN_LIVER	genus.RuminococcaceaeNK4A214group.id.11358	MR Egger	22.651	11	0.0197878
ASQ2fp	finn-b-CD2_BENIGN_LIVER	Benign neoplasm: Liver || id:finn-b-CD2_BENIGN_LIVER	genus.RuminococcaceaeNK4A214group.id.11358	Inverse variance weighted	22.7985	12	0.0294862
aToCrK	finn-b-CD2_BENIGN_LIVER	Benign neoplasm: Liver || id:finn-b-CD2_BENIGN_LIVER	genus.Anaerotruncus.id.2054	MR Egger	16.7881	11	0.114301
aToCrK	finn-b-CD2_BENIGN_LIVER	Benign neoplasm: Liver || id:finn-b-CD2_BENIGN_LIVER	genus.Anaerotruncus.id.2054	Inverse variance weighted	18.8741	12	0.0916122
axDRMS	finn-b-CD2_BENIGN_LIVER	Benign neoplasm: Liver || id:finn-b-CD2_BENIGN_LIVER	family.Prevotellaceae.id.960	MR Egger	22.5965	14	0.0671608
axDRMS	finn-b-CD2_BENIGN_LIVER	Benign neoplasm: Liver || id:finn-b-CD2_BENIGN_LIVER	family.Prevotellaceae.id.960	Inverse variance weighted	22.7807	15	0.0889092
AXpdwL	finn-b-CD2_BENIGN_LIVER	Benign neoplasm: Liver || id:finn-b-CD2_BENIGN_LIVER	family.Verrucomicrobiaceae.id.4036	MR Egger	6.49546	9	0.689487
AXpdwL	finn-b-CD2_BENIGN_LIVER	Benign neoplasm: Liver || id:finn-b-CD2_BENIGN_LIVER	family.Verrucomicrobiaceae.id.4036	Inverse variance weighted	6.59356	10	0.763177
B5jn0Y	finn-b-CD2_BENIGN_LIVER	Benign neoplasm: Liver || id:finn-b-CD2_BENIGN_LIVER	genus.Roseburia.id.2012	MR Egger	11.4655	12	0.489503
B5jn0Y	finn-b-CD2_BENIGN_LIVER	Benign neoplasm: Liver || id:finn-b-CD2_BENIGN_LIVER	genus.Roseburia.id.2012	Inverse variance weighted	11.822	13	0.542289
BiKMtW	finn-b-CD2_BENIGN_LIVER	Benign neoplasm: Liver || id:finn-b-CD2_BENIGN_LIVER	genus.Sutterella.id.2896	MR Egger	10.4638	10	0.400784
BiKMtW	finn-b-CD2_BENIGN_LIVER	Benign neoplasm: Liver || id:finn-b-CD2_BENIGN_LIVER	genus.Sutterella.id.2896	Inverse variance weighted	10.4786	11	0.487922
BLC7wV	finn-b-CD2_BENIGN_LIVER	Benign neoplasm: Liver || id:finn-b-CD2_BENIGN_LIVER	genus.RuminococcaceaeUCG013.id.11370	MR Egger	7.76733	10	0.651552
BLC7wV	finn-b-CD2_BENIGN_LIVER	Benign neoplasm: Liver || id:finn-b-CD2_BENIGN_LIVER	genus.RuminococcaceaeUCG013.id.11370	Inverse variance weighted	8.72656	11	0.647116
BLSFBU	finn-b-CD2_BENIGN_LIVER	Benign neoplasm: Liver || id:finn-b-CD2_BENIGN_LIVER	family.Rikenellaceae.id.967	MR Egger	11.7532	15	0.697609
BLSFBU	finn-b-CD2_BENIGN_LIVER	Benign neoplasm: Liver || id:finn-b-CD2_BENIGN_LIVER	family.Rikenellaceae.id.967	Inverse variance weighted	11.7941	16	0.758029
BPW89n	finn-b-CD2_BENIGN_LIVER	Benign neoplasm: Liver || id:finn-b-CD2_BENIGN_LIVER	order.Verrucomicrobiales.id.4030	MR Egger	6.49769	9	0.689257
BPW89n	finn-b-CD2_BENIGN_LIVER	Benign neoplasm: Liver || id:finn-b-CD2_BENIGN_LIVER	order.Verrucomicrobiales.id.4030	Inverse variance weighted	6.59452	10	0.763089
Bt0kEx	finn-b-CD2_BENIGN_LIVER	Benign neoplasm: Liver || id:finn-b-CD2_BENIGN_LIVER	genus.LachnospiraceaeNK4A136group.id.11319	MR Egger	14.5054	13	0.33924
Bt0kEx	finn-b-CD2_BENIGN_LIVER	Benign neoplasm: Liver || id:finn-b-CD2_BENIGN_LIVER	genus.LachnospiraceaeNK4A136group.id.11319	Inverse variance weighted	16.3548	14	0.292188
Bt1upE	finn-b-CD2_BENIGN_LIVER	Benign neoplasm: Liver || id:finn-b-CD2_BENIGN_LIVER	family.Rhodospirillaceae.id.2717	MR Egger	11.8467	13	0.540252
Bt1upE	finn-b-CD2_BENIGN_LIVER	Benign neoplasm: Liver || id:finn-b-CD2_BENIGN_LIVER	family.Rhodospirillaceae.id.2717	Inverse variance weighted	12.289	14	0.583106
C1xV1V	finn-b-CD2_BENIGN_LIVER	Benign neoplasm: Liver || id:finn-b-CD2_BENIGN_LIVER	order.Victivallales.id.2254	MR Egger	3.83656	6	0.698783
C1xV1V	finn-b-CD2_BENIGN_LIVER	Benign neoplasm: Liver || id:finn-b-CD2_BENIGN_LIVER	order.Victivallales.id.2254	Inverse variance weighted	4.62441	7	0.705689
c62fwk	finn-b-CD2_BENIGN_LIVER	Benign neoplasm: Liver || id:finn-b-CD2_BENIGN_LIVER	genus.Sellimonas.id.14369	MR Egger	3.39614	7	0.8461
c62fwk	finn-b-CD2_BENIGN_LIVER	Benign neoplasm: Liver || id:finn-b-CD2_BENIGN_LIVER	genus.Sellimonas.id.14369	Inverse variance weighted	5.03595	8	0.753727
cqFLTQ	finn-b-CD2_BENIGN_LIVER	Benign neoplasm: Liver || id:finn-b-CD2_BENIGN_LIVER	genus.Coprococcus1.id.11301	MR Egger	7.14319	10	0.711861
cqFLTQ	finn-b-CD2_BENIGN_LIVER	Benign neoplasm: Liver || id:finn-b-CD2_BENIGN_LIVER	genus.Coprococcus1.id.11301	Inverse variance weighted	8.2777	11	0.688233
CUtsMo	finn-b-CD2_BENIGN_LIVER	Benign neoplasm: Liver || id:finn-b-CD2_BENIGN_LIVER	family.ClostridialesvadinBB60group.id.11286	MR Egger	12.0484	13	0.523679
CUtsMo	finn-b-CD2_BENIGN_LIVER	Benign neoplasm: Liver || id:finn-b-CD2_BENIGN_LIVER	family.ClostridialesvadinBB60group.id.11286	Inverse variance weighted	12.559	14	0.561501
CYNr8c	finn-b-CD2_BENIGN_LIVER	Benign neoplasm: Liver || id:finn-b-CD2_BENIGN_LIVER	order.Actinomycetales.id.420	MR Egger	9.92822	3	0.0191862
CYNr8c	finn-b-CD2_BENIGN_LIVER	Benign neoplasm: Liver || id:finn-b-CD2_BENIGN_LIVER	order.Actinomycetales.id.420	Inverse variance weighted	9.95364	4	0.0412158
d9u3Wa	finn-b-CD2_BENIGN_LIVER	Benign neoplasm: Liver || id:finn-b-CD2_BENIGN_LIVER	family.Lactobacillaceae.id.1836	MR Egger	12.2221	6	0.0571939
d9u3Wa	finn-b-CD2_BENIGN_LIVER	Benign neoplasm: Liver || id:finn-b-CD2_BENIGN_LIVER	family.Lactobacillaceae.id.1836	Inverse variance weighted	14.8333	7	0.0381963
dP6VTT	finn-b-CD2_BENIGN_LIVER	Benign neoplasm: Liver || id:finn-b-CD2_BENIGN_LIVER	class.Alphaproteobacteria.id.2379	MR Egger	1.50688	5	0.912275
dP6VTT	finn-b-CD2_BENIGN_LIVER	Benign neoplasm: Liver || id:finn-b-CD2_BENIGN_LIVER	class.Alphaproteobacteria.id.2379	Inverse variance weighted	2.49599	6	0.868916
dSCeM7	finn-b-CD2_BENIGN_LIVER	Benign neoplasm: Liver || id:finn-b-CD2_BENIGN_LIVER	order.Enterobacteriales.id.3468	MR Egger	5.62109	5	0.344851
dSCeM7	finn-b-CD2_BENIGN_LIVER	Benign neoplasm: Liver || id:finn-b-CD2_BENIGN_LIVER	order.Enterobacteriales.id.3468	Inverse variance weighted	6.74672	6	0.344907
DwGyne	finn-b-CD2_BENIGN_LIVER	Benign neoplasm: Liver || id:finn-b-CD2_BENIGN_LIVER	family.BacteroidalesS24.7group.id.11173	MR Egger	6.04756	6	0.417883
DwGyne	finn-b-CD2_BENIGN_LIVER	Benign neoplasm: Liver || id:finn-b-CD2_BENIGN_LIVER	family.BacteroidalesS24.7group.id.11173	Inverse variance weighted	12.0661	7	0.0984053
E1ZDX3	finn-b-CD2_BENIGN_LIVER	Benign neoplasm: Liver || id:finn-b-CD2_BENIGN_LIVER	genus.Oxalobacter.id.2978	MR Egger	9.02464	9	0.435003
E1ZDX3	finn-b-CD2_BENIGN_LIVER	Benign neoplasm: Liver || id:finn-b-CD2_BENIGN_LIVER	genus.Oxalobacter.id.2978	Inverse variance weighted	10.1126	10	0.430671
e5mJnF	finn-b-CD2_BENIGN_LIVER	Benign neoplasm: Liver || id:finn-b-CD2_BENIGN_LIVER	genus.Dorea.id.1997	MR Egger	4.08378	8	0.849487
e5mJnF	finn-b-CD2_BENIGN_LIVER	Benign neoplasm: Liver || id:finn-b-CD2_BENIGN_LIVER	genus.Dorea.id.1997	Inverse variance weighted	4.66383	9	0.862574
ebP4zV	finn-b-CD2_BENIGN_LIVER	Benign neoplasm: Liver || id:finn-b-CD2_BENIGN_LIVER	genus.Ruminococcus1.id.11373	MR Egger	7.5465	8	0.478972
ebP4zV	finn-b-CD2_BENIGN_LIVER	Benign neoplasm: Liver || id:finn-b-CD2_BENIGN_LIVER	genus.Ruminococcus1.id.11373	Inverse variance weighted	7.6884	9	0.565827
FcqSNY	finn-b-CD2_BENIGN_LIVER	Benign neoplasm: Liver || id:finn-b-CD2_BENIGN_LIVER	family.Clostridiaceae1.id.1869	MR Egger	11.5261	8	0.173635
FcqSNY	finn-b-CD2_BENIGN_LIVER	Benign neoplasm: Liver || id:finn-b-CD2_BENIGN_LIVER	family.Clostridiaceae1.id.1869	Inverse variance weighted	11.5557	9	0.23953
fE3r8h	finn-b-CD2_BENIGN_LIVER	Benign neoplasm: Liver || id:finn-b-CD2_BENIGN_LIVER	phylum.Verrucomicrobia.id.3982	MR Egger	5.5163	10	0.854135
fE3r8h	finn-b-CD2_BENIGN_LIVER	Benign neoplasm: Liver || id:finn-b-CD2_BENIGN_LIVER	phylum.Verrucomicrobia.id.3982	Inverse variance weighted	5.53981	11	0.90224
FFi1Rd	finn-b-CD2_BENIGN_LIVER	Benign neoplasm: Liver || id:finn-b-CD2_BENIGN_LIVER	family.Actinomycetaceae.id.421	MR Egger	9.92829	3	0.0191856
FFi1Rd	finn-b-CD2_BENIGN_LIVER	Benign neoplasm: Liver || id:finn-b-CD2_BENIGN_LIVER	family.Actinomycetaceae.id.421	Inverse variance weighted	9.95585	4	0.041178
FlVBaS	finn-b-CD2_BENIGN_LIVER	Benign neoplasm: Liver || id:finn-b-CD2_BENIGN_LIVER	order.Erysipelotrichales.id.2148	MR Egger	16.5812	11	0.120889
FlVBaS	finn-b-CD2_BENIGN_LIVER	Benign neoplasm: Liver || id:finn-b-CD2_BENIGN_LIVER	order.Erysipelotrichales.id.2148	Inverse variance weighted	16.7649	12	0.158657
Fr2Ff4	finn-b-CD2_BENIGN_LIVER	Benign neoplasm: Liver || id:finn-b-CD2_BENIGN_LIVER	class.Clostridia.id.1859	MR Egger	10.7816	9	0.290975
Fr2Ff4	finn-b-CD2_BENIGN_LIVER	Benign neoplasm: Liver || id:finn-b-CD2_BENIGN_LIVER	class.Clostridia.id.1859	Inverse variance weighted	11.0859	10	0.350867
FRQYhm	finn-b-CD2_BENIGN_LIVER	Benign neoplasm: Liver || id:finn-b-CD2_BENIGN_LIVER	class.Gammaproteobacteria.id.3303	MR Egger	2.92235	4	0.570902
FRQYhm	finn-b-CD2_BENIGN_LIVER	Benign neoplasm: Liver || id:finn-b-CD2_BENIGN_LIVER	class.Gammaproteobacteria.id.3303	Inverse variance weighted	3.18864	5	0.670929
FT7OrH	finn-b-CD2_BENIGN_LIVER	Benign neoplasm: Liver || id:finn-b-CD2_BENIGN_LIVER	genus.Actinomyces.id.423	MR Egger	5.43161	5	0.365504
FT7OrH	finn-b-CD2_BENIGN_LIVER	Benign neoplasm: Liver || id:finn-b-CD2_BENIGN_LIVER	genus.Actinomyces.id.423	Inverse variance weighted	5.61294	6	0.467913
FXBXNG	finn-b-CD2_BENIGN_LIVER	Benign neoplasm: Liver || id:finn-b-CD2_BENIGN_LIVER	family.FamilyXI.id.1936	MR Egger	7.73932	6	0.25783
FXBXNG	finn-b-CD2_BENIGN_LIVER	Benign neoplasm: Liver || id:finn-b-CD2_BENIGN_LIVER	family.FamilyXI.id.1936	Inverse variance weighted	7.76736	7	0.353555
gkAVOW	finn-b-CD2_BENIGN_LIVER	Benign neoplasm: Liver || id:finn-b-CD2_BENIGN_LIVER	phylum.Lentisphaerae.id.2238	MR Egger	4.07395	7	0.771221
gkAVOW	finn-b-CD2_BENIGN_LIVER	Benign neoplasm: Liver || id:finn-b-CD2_BENIGN_LIVER	phylum.Lentisphaerae.id.2238	Inverse variance weighted	4.8299	8	0.775593
GNp2YQ	finn-b-CD2_BENIGN_LIVER	Benign neoplasm: Liver || id:finn-b-CD2_BENIGN_LIVER	genus..Ruminococcusgauvreauiigroup.id.11342	MR Egger	8.91512	10	0.540177
GNp2YQ	finn-b-CD2_BENIGN_LIVER	Benign neoplasm: Liver || id:finn-b-CD2_BENIGN_LIVER	genus..Ruminococcusgauvreauiigroup.id.11342	Inverse variance weighted	12.0464	11	0.360165
hUph1f	finn-b-CD2_BENIGN_LIVER	Benign neoplasm: Liver || id:finn-b-CD2_BENIGN_LIVER	genus.RikenellaceaeRC9gutgroup.id.11191	MR Egger	6.53137	9	0.685782
hUph1f	finn-b-CD2_BENIGN_LIVER	Benign neoplasm: Liver || id:finn-b-CD2_BENIGN_LIVER	genus.RikenellaceaeRC9gutgroup.id.11191	Inverse variance weighted	7.03717	10	0.721932
I2CEyx	finn-b-CD2_BENIGN_LIVER	Benign neoplasm: Liver || id:finn-b-CD2_BENIGN_LIVER	genus.Tyzzerella3.id.11335	MR Egger	7.94734	11	0.718013
I2CEyx	finn-b-CD2_BENIGN_LIVER	Benign neoplasm: Liver || id:finn-b-CD2_BENIGN_LIVER	genus.Tyzzerella3.id.11335	Inverse variance weighted	8.0103	12	0.784325
I5XXsr	finn-b-CD2_BENIGN_LIVER	Benign neoplasm: Liver || id:finn-b-CD2_BENIGN_LIVER	genus.Prevotella9.id.11183	MR Egger	18.4913	13	0.139738
I5XXsr	finn-b-CD2_BENIGN_LIVER	Benign neoplasm: Liver || id:finn-b-CD2_BENIGN_LIVER	genus.Prevotella9.id.11183	Inverse variance weighted	18.5143	14	0.18435
iAhkfC	finn-b-CD2_BENIGN_LIVER	Benign neoplasm: Liver || id:finn-b-CD2_BENIGN_LIVER	genus.Erysipelatoclostridium.id.11381	MR Egger	6.91702	13	0.906377
iAhkfC	finn-b-CD2_BENIGN_LIVER	Benign neoplasm: Liver || id:finn-b-CD2_BENIGN_LIVER	genus.Erysipelatoclostridium.id.11381	Inverse variance weighted	7.60117	14	0.909053
IgBtIU	finn-b-CD2_BENIGN_LIVER	Benign neoplasm: Liver || id:finn-b-CD2_BENIGN_LIVER	class.Bacilli.id.1673	MR Egger	8.35459	16	0.937602
IgBtIU	finn-b-CD2_BENIGN_LIVER	Benign neoplasm: Liver || id:finn-b-CD2_BENIGN_LIVER	class.Bacilli.id.1673	Inverse variance weighted	8.54766	17	0.953394
II0qrp	finn-b-CD2_BENIGN_LIVER	Benign neoplasm: Liver || id:finn-b-CD2_BENIGN_LIVER	phylum.Actinobacteria.id.400	MR Egger	6.65538	13	0.919028
II0qrp	finn-b-CD2_BENIGN_LIVER	Benign neoplasm: Liver || id:finn-b-CD2_BENIGN_LIVER	phylum.Actinobacteria.id.400	Inverse variance weighted	7.85246	14	0.89687
iMGTCD	finn-b-CD2_BENIGN_LIVER	Benign neoplasm: Liver || id:finn-b-CD2_BENIGN_LIVER	genus.Ruminiclostridium5.id.11355	MR Egger	6.57523	9	0.681249
iMGTCD	finn-b-CD2_BENIGN_LIVER	Benign neoplasm: Liver || id:finn-b-CD2_BENIGN_LIVER	genus.Ruminiclostridium5.id.11355	Inverse variance weighted	7.85509	10	0.642989
iwPbIH	finn-b-CD2_BENIGN_LIVER	Benign neoplasm: Liver || id:finn-b-CD2_BENIGN_LIVER	genus.Ruminiclostridium6.id.11356	MR Egger	17.2452	13	0.188338
iwPbIH	finn-b-CD2_BENIGN_LIVER	Benign neoplasm: Liver || id:finn-b-CD2_BENIGN_LIVER	genus.Ruminiclostridium6.id.11356	Inverse variance weighted	18.999	14	0.164987
j0mByI	finn-b-CD2_BENIGN_LIVER	Benign neoplasm: Liver || id:finn-b-CD2_BENIGN_LIVER	order.NB1n.id.3953	MR Egger	8.21611	11	0.693824
j0mByI	finn-b-CD2_BENIGN_LIVER	Benign neoplasm: Liver || id:finn-b-CD2_BENIGN_LIVER	order.NB1n.id.3953	Inverse variance weighted	8.42059	12	0.75146
j4g0ZV	finn-b-CD2_BENIGN_LIVER	Benign neoplasm: Liver || id:finn-b-CD2_BENIGN_LIVER	genus.CandidatusSoleaferrea.id.11350	MR Egger	14.9685	8	0.0597602
j4g0ZV	finn-b-CD2_BENIGN_LIVER	Benign neoplasm: Liver || id:finn-b-CD2_BENIGN_LIVER	genus.CandidatusSoleaferrea.id.11350	Inverse variance weighted	14.98	9	0.0914862
j87dXS	finn-b-CD2_BENIGN_LIVER	Benign neoplasm: Liver || id:finn-b-CD2_BENIGN_LIVER	genus.Eisenbergiella.id.11304	MR Egger	4.10282	9	0.904516
j87dXS	finn-b-CD2_BENIGN_LIVER	Benign neoplasm: Liver || id:finn-b-CD2_BENIGN_LIVER	genus.Eisenbergiella.id.11304	Inverse variance weighted	11.9316	10	0.289662
jfZByg	finn-b-CD2_BENIGN_LIVER	Benign neoplasm: Liver || id:finn-b-CD2_BENIGN_LIVER	order.Lactobacillales.id.1800	MR Egger	6.63379	13	0.920025
jfZByg	finn-b-CD2_BENIGN_LIVER	Benign neoplasm: Liver || id:finn-b-CD2_BENIGN_LIVER	order.Lactobacillales.id.1800	Inverse variance weighted	7.4297	14	0.916877
JHChB7	finn-b-CD2_BENIGN_LIVER	Benign neoplasm: Liver || id:finn-b-CD2_BENIGN_LIVER	genus.Adlercreutzia.id.812	MR Egger	13.9183	6	0.0305619
JHChB7	finn-b-CD2_BENIGN_LIVER	Benign neoplasm: Liver || id:finn-b-CD2_BENIGN_LIVER	genus.Adlercreutzia.id.812	Inverse variance weighted	15.1171	7	0.0345275
jHia6Z	finn-b-CD2_BENIGN_LIVER	Benign neoplasm: Liver || id:finn-b-CD2_BENIGN_LIVER	order.Pasteurellales.id.3688	MR Egger	9.2807	12	0.678786
jHia6Z	finn-b-CD2_BENIGN_LIVER	Benign neoplasm: Liver || id:finn-b-CD2_BENIGN_LIVER	order.Pasteurellales.id.3688	Inverse variance weighted	9.78736	13	0.711224
jJC3Fm	finn-b-CD2_BENIGN_LIVER	Benign neoplasm: Liver || id:finn-b-CD2_BENIGN_LIVER	genus.Enterorhabdus.id.820	MR Egger	2.27439	4	0.685435
jJC3Fm	finn-b-CD2_BENIGN_LIVER	Benign neoplasm: Liver || id:finn-b-CD2_BENIGN_LIVER	genus.Enterorhabdus.id.820	Inverse variance weighted	2.32103	5	0.803173
jUcEpg	finn-b-CD2_BENIGN_LIVER	Benign neoplasm: Liver || id:finn-b-CD2_BENIGN_LIVER	genus.Butyricimonas.id.945	MR Egger	11.7172	11	0.385272
jUcEpg	finn-b-CD2_BENIGN_LIVER	Benign neoplasm: Liver || id:finn-b-CD2_BENIGN_LIVER	genus.Butyricimonas.id.945	Inverse variance weighted	11.7576	12	0.465339
kjA5PB	finn-b-CD2_BENIGN_LIVER	Benign neoplasm: Liver || id:finn-b-CD2_BENIGN_LIVER	genus.RuminococcaceaeUCG010.id.11367	MR Egger	3.93454	4	0.414938
kjA5PB	finn-b-CD2_BENIGN_LIVER	Benign neoplasm: Liver || id:finn-b-CD2_BENIGN_LIVER	genus.RuminococcaceaeUCG010.id.11367	Inverse variance weighted	4.04075	5	0.543563
kodRd1	finn-b-CD2_BENIGN_LIVER	Benign neoplasm: Liver || id:finn-b-CD2_BENIGN_LIVER	family.Defluviitaleaceae.id.1924	MR Egger	3.1026	9	0.960088
kodRd1	finn-b-CD2_BENIGN_LIVER	Benign neoplasm: Liver || id:finn-b-CD2_BENIGN_LIVER	family.Defluviitaleaceae.id.1924	Inverse variance weighted	3.30399	10	0.973338
LCZ8yH	finn-b-CD2_BENIGN_LIVER	Benign neoplasm: Liver || id:finn-b-CD2_BENIGN_LIVER	genus.Prevotella7.id.11182	MR Egger	4.41053	9	0.882378
LCZ8yH	finn-b-CD2_BENIGN_LIVER	Benign neoplasm: Liver || id:finn-b-CD2_BENIGN_LIVER	genus.Prevotella7.id.11182	Inverse variance weighted	4.91138	10	0.897018
lJcL8y	finn-b-CD2_BENIGN_LIVER	Benign neoplasm: Liver || id:finn-b-CD2_BENIGN_LIVER	genus.RuminococcaceaeUCG003.id.11361	MR Egger	6.34364	10	0.785613
lJcL8y	finn-b-CD2_BENIGN_LIVER	Benign neoplasm: Liver || id:finn-b-CD2_BENIGN_LIVER	genus.RuminococcaceaeUCG003.id.11361	Inverse variance weighted	6.34736	11	0.849211
LKYg6S	finn-b-CD2_BENIGN_LIVER	Benign neoplasm: Liver || id:finn-b-CD2_BENIGN_LIVER	genus.Terrisporobacter.id.11348	MR Egger	3.05121	3	0.383797
LKYg6S	finn-b-CD2_BENIGN_LIVER	Benign neoplasm: Liver || id:finn-b-CD2_BENIGN_LIVER	genus.Terrisporobacter.id.11348	Inverse variance weighted	3.84133	4	0.427905
LRKdIa	finn-b-CD2_BENIGN_LIVER	Benign neoplasm: Liver || id:finn-b-CD2_BENIGN_LIVER	family.Bifidobacteriaceae.id.433	MR Egger	13.6238	10	0.190852
LRKdIa	finn-b-CD2_BENIGN_LIVER	Benign neoplasm: Liver || id:finn-b-CD2_BENIGN_LIVER	family.Bifidobacteriaceae.id.433	Inverse variance weighted	14.0808	11	0.228553
m0ByAU	finn-b-CD2_BENIGN_LIVER	Benign neoplasm: Liver || id:finn-b-CD2_BENIGN_LIVER	order.Desulfovibrionales.id.3156	MR Egger	6.91392	10	0.733546
m0ByAU	finn-b-CD2_BENIGN_LIVER	Benign neoplasm: Liver || id:finn-b-CD2_BENIGN_LIVER	order.Desulfovibrionales.id.3156	Inverse variance weighted	8.56111	11	0.662332
m9LXEq	finn-b-CD2_BENIGN_LIVER	Benign neoplasm: Liver || id:finn-b-CD2_BENIGN_LIVER	family.Enterobacteriaceae.id.3469	MR Egger	5.62109	5	0.344851
m9LXEq	finn-b-CD2_BENIGN_LIVER	Benign neoplasm: Liver || id:finn-b-CD2_BENIGN_LIVER	family.Enterobacteriaceae.id.3469	Inverse variance weighted	6.74672	6	0.344907
MBOR7Y	finn-b-CD2_BENIGN_LIVER	Benign neoplasm: Liver || id:finn-b-CD2_BENIGN_LIVER	family.Coriobacteriaceae.id.811	MR Egger	12.3075	11	0.340981
MBOR7Y	finn-b-CD2_BENIGN_LIVER	Benign neoplasm: Liver || id:finn-b-CD2_BENIGN_LIVER	family.Coriobacteriaceae.id.811	Inverse variance weighted	12.5796	12	0.40032
MpL626	finn-b-CD2_BENIGN_LIVER	Benign neoplasm: Liver || id:finn-b-CD2_BENIGN_LIVER	genus.Lachnoclostridium.id.11308	MR Egger	6.84489	11	0.811502
MpL626	finn-b-CD2_BENIGN_LIVER	Benign neoplasm: Liver || id:finn-b-CD2_BENIGN_LIVER	genus.Lachnoclostridium.id.11308	Inverse variance weighted	6.89286	12	0.864612
Msb4zz	finn-b-CD2_BENIGN_LIVER	Benign neoplasm: Liver || id:finn-b-CD2_BENIGN_LIVER	class.Melainabacteria.id.1589	MR Egger	4.83815	8	0.774727
Msb4zz	finn-b-CD2_BENIGN_LIVER	Benign neoplasm: Liver || id:finn-b-CD2_BENIGN_LIVER	class.Melainabacteria.id.1589	Inverse variance weighted	8.58649	9	0.476286
MXS84H	finn-b-CD2_BENIGN_LIVER	Benign neoplasm: Liver || id:finn-b-CD2_BENIGN_LIVER	class.Negativicutes.id.2164	MR Egger	18.4817	10	0.0473618
MXS84H	finn-b-CD2_BENIGN_LIVER	Benign neoplasm: Liver || id:finn-b-CD2_BENIGN_LIVER	class.Negativicutes.id.2164	Inverse variance weighted	18.642	11	0.0678301
mz9jd0	finn-b-CD2_BENIGN_LIVER	Benign neoplasm: Liver || id:finn-b-CD2_BENIGN_LIVER	genus.Barnesiella.id.944	MR Egger	10.3019	11	0.503457
mz9jd0	finn-b-CD2_BENIGN_LIVER	Benign neoplasm: Liver || id:finn-b-CD2_BENIGN_LIVER	genus.Barnesiella.id.944	Inverse variance weighted	10.305	12	0.589223
n3j0op	finn-b-CD2_BENIGN_LIVER	Benign neoplasm: Liver || id:finn-b-CD2_BENIGN_LIVER	class.Deltaproteobacteria.id.3087	MR Egger	7.76507	11	0.734181
n3j0op	finn-b-CD2_BENIGN_LIVER	Benign neoplasm: Liver || id:finn-b-CD2_BENIGN_LIVER	class.Deltaproteobacteria.id.3087	Inverse variance weighted	8.95241	12	0.70699
nFlAu5	finn-b-CD2_BENIGN_LIVER	Benign neoplasm: Liver || id:finn-b-CD2_BENIGN_LIVER	family.Lachnospiraceae.id.1987	MR Egger	11.5537	14	0.642094
nFlAu5	finn-b-CD2_BENIGN_LIVER	Benign neoplasm: Liver || id:finn-b-CD2_BENIGN_LIVER	family.Lachnospiraceae.id.1987	Inverse variance weighted	13.018	15	0.600907
nIesEv	finn-b-CD2_BENIGN_LIVER	Benign neoplasm: Liver || id:finn-b-CD2_BENIGN_LIVER	genus.Peptococcus.id.2037	MR Egger	11.9599	10	0.287749
nIesEv	finn-b-CD2_BENIGN_LIVER	Benign neoplasm: Liver || id:finn-b-CD2_BENIGN_LIVER	genus.Peptococcus.id.2037	Inverse variance weighted	13.1851	11	0.2814
NKNDGp	finn-b-CD2_BENIGN_LIVER	Benign neoplasm: Liver || id:finn-b-CD2_BENIGN_LIVER	order.Methanobacteriales.id.120	MR Egger	6.08535	8	0.637672
NKNDGp	finn-b-CD2_BENIGN_LIVER	Benign neoplasm: Liver || id:finn-b-CD2_BENIGN_LIVER	order.Methanobacteriales.id.120	Inverse variance weighted	6.10355	9	0.729512
nnD7ru	finn-b-CD2_BENIGN_LIVER	Benign neoplasm: Liver || id:finn-b-CD2_BENIGN_LIVER	genus..Eubacteriumoxidoreducensgroup.id.11339	MR Egger	1.63943	3	0.650483
nnD7ru	finn-b-CD2_BENIGN_LIVER	Benign neoplasm: Liver || id:finn-b-CD2_BENIGN_LIVER	genus..Eubacteriumoxidoreducensgroup.id.11339	Inverse variance weighted	2.64161	4	0.61947
NqdTjG	finn-b-CD2_BENIGN_LIVER	Benign neoplasm: Liver || id:finn-b-CD2_BENIGN_LIVER	genus.FamilyXIIIAD3011group.id.11293	MR Egger	4.87893	11	0.936888
NqdTjG	finn-b-CD2_BENIGN_LIVER	Benign neoplasm: Liver || id:finn-b-CD2_BENIGN_LIVER	genus.FamilyXIIIAD3011group.id.11293	Inverse variance weighted	5.47903	12	0.940039
nQHoYD	finn-b-CD2_BENIGN_LIVER	Benign neoplasm: Liver || id:finn-b-CD2_BENIGN_LIVER	class.Lentisphaeria.id.2250	MR Egger	3.83656	6	0.698783
nQHoYD	finn-b-CD2_BENIGN_LIVER	Benign neoplasm: Liver || id:finn-b-CD2_BENIGN_LIVER	class.Lentisphaeria.id.2250	Inverse variance weighted	4.62441	7	0.705689
nRNBx9	finn-b-CD2_BENIGN_LIVER	Benign neoplasm: Liver || id:finn-b-CD2_BENIGN_LIVER	class.Mollicutes.id.3920	MR Egger	15.9408	10	0.101339
nRNBx9	finn-b-CD2_BENIGN_LIVER	Benign neoplasm: Liver || id:finn-b-CD2_BENIGN_LIVER	class.Mollicutes.id.3920	Inverse variance weighted	16.396	11	0.127055
O0n2Pz	finn-b-CD2_BENIGN_LIVER	Benign neoplasm: Liver || id:finn-b-CD2_BENIGN_LIVER	family.Bacteroidaceae.id.917	MR Egger	3.76768	7	0.806114
O0n2Pz	finn-b-CD2_BENIGN_LIVER	Benign neoplasm: Liver || id:finn-b-CD2_BENIGN_LIVER	family.Bacteroidaceae.id.917	Inverse variance weighted	5.28992	8	0.726187
obtxsV	finn-b-CD2_BENIGN_LIVER	Benign neoplasm: Liver || id:finn-b-CD2_BENIGN_LIVER	family.Veillonellaceae.id.2172	MR Egger	12.1971	17	0.788056
obtxsV	finn-b-CD2_BENIGN_LIVER	Benign neoplasm: Liver || id:finn-b-CD2_BENIGN_LIVER	family.Veillonellaceae.id.2172	Inverse variance weighted	14.1314	18	0.720487
oChqj7	finn-b-CD2_BENIGN_LIVER	Benign neoplasm: Liver || id:finn-b-CD2_BENIGN_LIVER	phylum.Bacteroidetes.id.905	MR Egger	8.51208	9	0.483474
oChqj7	finn-b-CD2_BENIGN_LIVER	Benign neoplasm: Liver || id:finn-b-CD2_BENIGN_LIVER	phylum.Bacteroidetes.id.905	Inverse variance weighted	9.62542	10	0.473948
oGD8An	finn-b-CD2_BENIGN_LIVER	Benign neoplasm: Liver || id:finn-b-CD2_BENIGN_LIVER	order.Coriobacteriales.id.810	MR Egger	12.3075	11	0.340981
oGD8An	finn-b-CD2_BENIGN_LIVER	Benign neoplasm: Liver || id:finn-b-CD2_BENIGN_LIVER	order.Coriobacteriales.id.810	Inverse variance weighted	12.5796	12	0.40032
OhSZ6N	finn-b-CD2_BENIGN_LIVER	Benign neoplasm: Liver || id:finn-b-CD2_BENIGN_LIVER	genus.RuminococcaceaeUCG002.id.11360	MR Egger	24.1551	20	0.235682
OhSZ6N	finn-b-CD2_BENIGN_LIVER	Benign neoplasm: Liver || id:finn-b-CD2_BENIGN_LIVER	genus.RuminococcaceaeUCG002.id.11360	Inverse variance weighted	24.8428	21	0.254037
olDlSu	finn-b-CD2_BENIGN_LIVER	Benign neoplasm: Liver || id:finn-b-CD2_BENIGN_LIVER	genus..Eubacteriumnodatumgroup.id.11297	MR Egger	9.68783	9	0.376343
olDlSu	finn-b-CD2_BENIGN_LIVER	Benign neoplasm: Liver || id:finn-b-CD2_BENIGN_LIVER	genus..Eubacteriumnodatumgroup.id.11297	Inverse variance weighted	10.9999	10	0.357527
OtCSo3	finn-b-CD2_BENIGN_LIVER	Benign neoplasm: Liver || id:finn-b-CD2_BENIGN_LIVER	genus.Alloprevotella.id.961	MR Egger	6.55884	4	0.161121
OtCSo3	finn-b-CD2_BENIGN_LIVER	Benign neoplasm: Liver || id:finn-b-CD2_BENIGN_LIVER	genus.Alloprevotella.id.961	Inverse variance weighted	8.19184	5	0.145975
oU56W6	finn-b-CD2_BENIGN_LIVER	Benign neoplasm: Liver || id:finn-b-CD2_BENIGN_LIVER	family.Peptostreptococcaceae.id.2042	MR Egger	19.0163	11	0.0608012
oU56W6	finn-b-CD2_BENIGN_LIVER	Benign neoplasm: Liver || id:finn-b-CD2_BENIGN_LIVER	family.Peptostreptococcaceae.id.2042	Inverse variance weighted	24.4721	12	0.0175321
Oxkiqb	finn-b-CD2_BENIGN_LIVER	Benign neoplasm: Liver || id:finn-b-CD2_BENIGN_LIVER	order.Clostridiales.id.1863	MR Egger	13.8444	10	0.180208
Oxkiqb	finn-b-CD2_BENIGN_LIVER	Benign neoplasm: Liver || id:finn-b-CD2_BENIGN_LIVER	order.Clostridiales.id.1863	Inverse variance weighted	13.8458	11	0.241646
P9709V	finn-b-CD2_BENIGN_LIVER	Benign neoplasm: Liver || id:finn-b-CD2_BENIGN_LIVER	genus..Eubacteriumhalliigroup.id.11338	MR Egger	23.7749	14	0.0487717
P9709V	finn-b-CD2_BENIGN_LIVER	Benign neoplasm: Liver || id:finn-b-CD2_BENIGN_LIVER	genus..Eubacteriumhalliigroup.id.11338	Inverse variance weighted	25.6056	15	0.0423787
PcT6eJ	finn-b-CD2_BENIGN_LIVER	Benign neoplasm: Liver || id:finn-b-CD2_BENIGN_LIVER	phylum.Cyanobacteria.id.1500	MR Egger	5.95637	6	0.428095
PcT6eJ	finn-b-CD2_BENIGN_LIVER	Benign neoplasm: Liver || id:finn-b-CD2_BENIGN_LIVER	phylum.Cyanobacteria.id.1500	Inverse variance weighted	5.97468	7	0.542709
pCXx5P	finn-b-CD2_BENIGN_LIVER	Benign neoplasm: Liver || id:finn-b-CD2_BENIGN_LIVER	genus.Phascolarctobacterium.id.2168	MR Egger	4.36343	7	0.737094
pCXx5P	finn-b-CD2_BENIGN_LIVER	Benign neoplasm: Liver || id:finn-b-CD2_BENIGN_LIVER	genus.Phascolarctobacterium.id.2168	Inverse variance weighted	4.84109	8	0.774418
PGlGHi	finn-b-CD2_BENIGN_LIVER	Benign neoplasm: Liver || id:finn-b-CD2_BENIGN_LIVER	genus.LachnospiraceaeUCG008.id.11328	MR Egger	25.5957	9	0.0023783
PGlGHi	finn-b-CD2_BENIGN_LIVER	Benign neoplasm: Liver || id:finn-b-CD2_BENIGN_LIVER	genus.LachnospiraceaeUCG008.id.11328	Inverse variance weighted	25.8096	10	0.00400488
pXAgfu	finn-b-CD2_BENIGN_LIVER	Benign neoplasm: Liver || id:finn-b-CD2_BENIGN_LIVER	family.Acidaminococcaceae.id.2166	MR Egger	8.26463	5	0.142242
pXAgfu	finn-b-CD2_BENIGN_LIVER	Benign neoplasm: Liver || id:finn-b-CD2_BENIGN_LIVER	family.Acidaminococcaceae.id.2166	Inverse variance weighted	8.32443	6	0.215285
q1bO5E	finn-b-CD2_BENIGN_LIVER	Benign neoplasm: Liver || id:finn-b-CD2_BENIGN_LIVER	genus.Lactobacillus.id.1837	MR Egger	11.2089	7	0.129763
q1bO5E	finn-b-CD2_BENIGN_LIVER	Benign neoplasm: Liver || id:finn-b-CD2_BENIGN_LIVER	genus.Lactobacillus.id.1837	Inverse variance weighted	13.8983	8	0.0844558
Q3dvBY	finn-b-CD2_BENIGN_LIVER	Benign neoplasm: Liver || id:finn-b-CD2_BENIGN_LIVER	genus.Methanobrevibacter.id.123	MR Egger	1.63639	4	0.802238
Q3dvBY	finn-b-CD2_BENIGN_LIVER	Benign neoplasm: Liver || id:finn-b-CD2_BENIGN_LIVER	genus.Methanobrevibacter.id.123	Inverse variance weighted	6.90025	5	0.228165
Q46NVk	finn-b-CD2_BENIGN_LIVER	Benign neoplasm: Liver || id:finn-b-CD2_BENIGN_LIVER	genus.Intestinibacter.id.11345	MR Egger	14.8728	13	0.31536
Q46NVk	finn-b-CD2_BENIGN_LIVER	Benign neoplasm: Liver || id:finn-b-CD2_BENIGN_LIVER	genus.Intestinibacter.id.11345	Inverse variance weighted	15.0863	14	0.37228
qE3Gq8	finn-b-CD2_BENIGN_LIVER	Benign neoplasm: Liver || id:finn-b-CD2_BENIGN_LIVER	genus..Ruminococcustorquesgroup.id.14377	MR Egger	5.82697	7	0.560092
qE3Gq8	finn-b-CD2_BENIGN_LIVER	Benign neoplasm: Liver || id:finn-b-CD2_BENIGN_LIVER	genus..Ruminococcustorquesgroup.id.14377	Inverse variance weighted	6.50142	8	0.591251
qENAoR	finn-b-CD2_BENIGN_LIVER	Benign neoplasm: Liver || id:finn-b-CD2_BENIGN_LIVER	genus.Victivallis.id.2256	MR Egger	9.68784	8	0.287622
qENAoR	finn-b-CD2_BENIGN_LIVER	Benign neoplasm: Liver || id:finn-b-CD2_BENIGN_LIVER	genus.Victivallis.id.2256	Inverse variance weighted	14.6248	9	0.10177
QGrGNV	finn-b-CD2_BENIGN_LIVER	Benign neoplasm: Liver || id:finn-b-CD2_BENIGN_LIVER	genus.Haemophilus.id.3698	MR Egger	4.33468	7	0.740522
QGrGNV	finn-b-CD2_BENIGN_LIVER	Benign neoplasm: Liver || id:finn-b-CD2_BENIGN_LIVER	genus.Haemophilus.id.3698	Inverse variance weighted	4.64652	8	0.794602
qiWbrh	finn-b-CD2_BENIGN_LIVER	Benign neoplasm: Liver || id:finn-b-CD2_BENIGN_LIVER	order.Selenomonadales.id.2165	MR Egger	18.4817	10	0.0473618
qiWbrh	finn-b-CD2_BENIGN_LIVER	Benign neoplasm: Liver || id:finn-b-CD2_BENIGN_LIVER	order.Selenomonadales.id.2165	Inverse variance weighted	18.642	11	0.0678301
QjakFr	finn-b-CD2_BENIGN_LIVER	Benign neoplasm: Liver || id:finn-b-CD2_BENIGN_LIVER	genus.LachnospiraceaeFCS020group.id.11314	MR Egger	6.19553	10	0.798577
QjakFr	finn-b-CD2_BENIGN_LIVER	Benign neoplasm: Liver || id:finn-b-CD2_BENIGN_LIVER	genus.LachnospiraceaeFCS020group.id.11314	Inverse variance weighted	6.48724	11	0.83896
Qyd7XB	finn-b-CD2_BENIGN_LIVER	Benign neoplasm: Liver || id:finn-b-CD2_BENIGN_LIVER	genus..Eubacteriumxylanophilumgroup.id.14375	MR Egger	7.33934	7	0.394423
Qyd7XB	finn-b-CD2_BENIGN_LIVER	Benign neoplasm: Liver || id:finn-b-CD2_BENIGN_LIVER	genus..Eubacteriumxylanophilumgroup.id.14375	Inverse variance weighted	7.44345	8	0.489628
R6RQXL	finn-b-CD2_BENIGN_LIVER	Benign neoplasm: Liver || id:finn-b-CD2_BENIGN_LIVER	genus..Ruminococcusgnavusgroup.id.14376	MR Egger	11.4473	10	0.32375
R6RQXL	finn-b-CD2_BENIGN_LIVER	Benign neoplasm: Liver || id:finn-b-CD2_BENIGN_LIVER	genus..Ruminococcusgnavusgroup.id.14376	Inverse variance weighted	11.6378	11	0.391476
R7oLoV	finn-b-CD2_BENIGN_LIVER	Benign neoplasm: Liver || id:finn-b-CD2_BENIGN_LIVER	genus.RuminococcaceaeUCG011.id.11368	MR Egger	6.0031	6	0.422843
R7oLoV	finn-b-CD2_BENIGN_LIVER	Benign neoplasm: Liver || id:finn-b-CD2_BENIGN_LIVER	genus.RuminococcaceaeUCG011.id.11368	Inverse variance weighted	6.64533	7	0.466717
RKlTkD	finn-b-CD2_BENIGN_LIVER	Benign neoplasm: Liver || id:finn-b-CD2_BENIGN_LIVER	genus.Bifidobacterium.id.436	MR Egger	4.3625	11	0.958089
RKlTkD	finn-b-CD2_BENIGN_LIVER	Benign neoplasm: Liver || id:finn-b-CD2_BENIGN_LIVER	genus.Bifidobacterium.id.436	Inverse variance weighted	4.5612	12	0.971056
rlb7o5	finn-b-CD2_BENIGN_LIVER	Benign neoplasm: Liver || id:finn-b-CD2_BENIGN_LIVER	genus..Eubacteriumcoprostanoligenesgroup.id.11375	MR Egger	13.0699	11	0.288779
rlb7o5	finn-b-CD2_BENIGN_LIVER	Benign neoplasm: Liver || id:finn-b-CD2_BENIGN_LIVER	genus..Eubacteriumcoprostanoligenesgroup.id.11375	Inverse variance weighted	13.1095	12	0.361135
RmoHnu	finn-b-CD2_BENIGN_LIVER	Benign neoplasm: Liver || id:finn-b-CD2_BENIGN_LIVER	genus.Ruminiclostridium9.id.11357	MR Egger	5.85453	6	0.439682
RmoHnu	finn-b-CD2_BENIGN_LIVER	Benign neoplasm: Liver || id:finn-b-CD2_BENIGN_LIVER	genus.Ruminiclostridium9.id.11357	Inverse variance weighted	5.85634	7	0.55662
rsbOlb	finn-b-CD2_BENIGN_LIVER	Benign neoplasm: Liver || id:finn-b-CD2_BENIGN_LIVER	order.MollicutesRF9.id.11579	MR Egger	11.5146	11	0.401208
rsbOlb	finn-b-CD2_BENIGN_LIVER	Benign neoplasm: Liver || id:finn-b-CD2_BENIGN_LIVER	order.MollicutesRF9.id.11579	Inverse variance weighted	12.0765	12	0.439555
Rv99Lm	finn-b-CD2_BENIGN_LIVER	Benign neoplasm: Liver || id:finn-b-CD2_BENIGN_LIVER	genus..Eubacteriumbrachygroup.id.11296	MR Egger	14.1301	8	0.0784369
Rv99Lm	finn-b-CD2_BENIGN_LIVER	Benign neoplasm: Liver || id:finn-b-CD2_BENIGN_LIVER	genus..Eubacteriumbrachygroup.id.11296	Inverse variance weighted	14.358	9	0.110147
sF7W2L	finn-b-CD2_BENIGN_LIVER	Benign neoplasm: Liver || id:finn-b-CD2_BENIGN_LIVER	genus.Howardella.id.2000	MR Egger	3.67122	7	0.816771
sF7W2L	finn-b-CD2_BENIGN_LIVER	Benign neoplasm: Liver || id:finn-b-CD2_BENIGN_LIVER	genus.Howardella.id.2000	Inverse variance weighted	4.30666	8	0.82845
sFxDb3	finn-b-CD2_BENIGN_LIVER	Benign neoplasm: Liver || id:finn-b-CD2_BENIGN_LIVER	order.Burkholderiales.id.2874	MR Egger	7.95319	8	0.438056
sFxDb3	finn-b-CD2_BENIGN_LIVER	Benign neoplasm: Liver || id:finn-b-CD2_BENIGN_LIVER	order.Burkholderiales.id.2874	Inverse variance weighted	10.8071	9	0.289161
Sgv0J4	finn-b-CD2_BENIGN_LIVER	Benign neoplasm: Liver || id:finn-b-CD2_BENIGN_LIVER	family.Victivallaceae.id.2255	MR Egger	10.7814	10	0.374801
Sgv0J4	finn-b-CD2_BENIGN_LIVER	Benign neoplasm: Liver || id:finn-b-CD2_BENIGN_LIVER	family.Victivallaceae.id.2255	Inverse variance weighted	10.8346	11	0.457224
SpO9Ka	finn-b-CD2_BENIGN_LIVER	Benign neoplasm: Liver || id:finn-b-CD2_BENIGN_LIVER	family.Porphyromonadaceae.id.943	MR Egger	3.56988	7	0.82777
SpO9Ka	finn-b-CD2_BENIGN_LIVER	Benign neoplasm: Liver || id:finn-b-CD2_BENIGN_LIVER	family.Porphyromonadaceae.id.943	Inverse variance weighted	4.66637	8	0.792567
staWrf	finn-b-CD2_BENIGN_LIVER	Benign neoplasm: Liver || id:finn-b-CD2_BENIGN_LIVER	order.Rhodospirillales.id.2667	MR Egger	9.78504	12	0.634812
staWrf	finn-b-CD2_BENIGN_LIVER	Benign neoplasm: Liver || id:finn-b-CD2_BENIGN_LIVER	order.Rhodospirillales.id.2667	Inverse variance weighted	10.0157	13	0.692653
szt6bn	finn-b-CD2_BENIGN_LIVER	Benign neoplasm: Liver || id:finn-b-CD2_BENIGN_LIVER	class.Coriobacteriia.id.809	MR Egger	12.3075	11	0.340981
szt6bn	finn-b-CD2_BENIGN_LIVER	Benign neoplasm: Liver || id:finn-b-CD2_BENIGN_LIVER	class.Coriobacteriia.id.809	Inverse variance weighted	12.5796	12	0.40032
T35lgz	finn-b-CD2_BENIGN_LIVER	Benign neoplasm: Liver || id:finn-b-CD2_BENIGN_LIVER	family.Oxalobacteraceae.id.2966	MR Egger	8.56256	12	0.73977
T35lgz	finn-b-CD2_BENIGN_LIVER	Benign neoplasm: Liver || id:finn-b-CD2_BENIGN_LIVER	family.Oxalobacteraceae.id.2966	Inverse variance weighted	9.87885	13	0.70381
T8T6Lu	finn-b-CD2_BENIGN_LIVER	Benign neoplasm: Liver || id:finn-b-CD2_BENIGN_LIVER	family.Peptococcaceae.id.2024	MR Egger	7.57145	7	0.371894
T8T6Lu	finn-b-CD2_BENIGN_LIVER	Benign neoplasm: Liver || id:finn-b-CD2_BENIGN_LIVER	family.Peptococcaceae.id.2024	Inverse variance weighted	7.68064	8	0.465271
tbXTaX	finn-b-CD2_BENIGN_LIVER	Benign neoplasm: Liver || id:finn-b-CD2_BENIGN_LIVER	genus.ChristensenellaceaeR.7group.id.11283	MR Egger	2.89384	7	0.894646
tbXTaX	finn-b-CD2_BENIGN_LIVER	Benign neoplasm: Liver || id:finn-b-CD2_BENIGN_LIVER	genus.ChristensenellaceaeR.7group.id.11283	Inverse variance weighted	4.88197	8	0.770114
TGrzdF	finn-b-CD2_BENIGN_LIVER	Benign neoplasm: Liver || id:finn-b-CD2_BENIGN_LIVER	genus..Eubacteriumfissicatenagroup.id.14373	MR Egger	6.73918	7	0.456532
TGrzdF	finn-b-CD2_BENIGN_LIVER	Benign neoplasm: Liver || id:finn-b-CD2_BENIGN_LIVER	genus..Eubacteriumfissicatenagroup.id.14373	Inverse variance weighted	8.29296	8	0.405389
tkl5vG	finn-b-CD2_BENIGN_LIVER	Benign neoplasm: Liver || id:finn-b-CD2_BENIGN_LIVER	genus.Slackia.id.825	MR Egger	1.88427	4	0.757034
tkl5vG	finn-b-CD2_BENIGN_LIVER	Benign neoplasm: Liver || id:finn-b-CD2_BENIGN_LIVER	genus.Slackia.id.825	Inverse variance weighted	1.90187	5	0.86255
TlODZI	finn-b-CD2_BENIGN_LIVER	Benign neoplasm: Liver || id:finn-b-CD2_BENIGN_LIVER	genus.RuminococcaceaeUCG004.id.11362	MR Egger	15.9113	9	0.0687564
TlODZI	finn-b-CD2_BENIGN_LIVER	Benign neoplasm: Liver || id:finn-b-CD2_BENIGN_LIVER	genus.RuminococcaceaeUCG004.id.11362	Inverse variance weighted	15.9922	10	0.0998545
TQSpiB	finn-b-CD2_BENIGN_LIVER	Benign neoplasm: Liver || id:finn-b-CD2_BENIGN_LIVER	genus.LachnospiraceaeUCG004.id.11324	MR Egger	15.1542	10	0.126539
TQSpiB	finn-b-CD2_BENIGN_LIVER	Benign neoplasm: Liver || id:finn-b-CD2_BENIGN_LIVER	genus.LachnospiraceaeUCG004.id.11324	Inverse variance weighted	19.6657	11	0.0501413
tSliO9	finn-b-CD2_BENIGN_LIVER	Benign neoplasm: Liver || id:finn-b-CD2_BENIGN_LIVER	order.Bacteroidales.id.913	MR Egger	8.46137	11	0.671476
tSliO9	finn-b-CD2_BENIGN_LIVER	Benign neoplasm: Liver || id:finn-b-CD2_BENIGN_LIVER	order.Bacteroidales.id.913	Inverse variance weighted	8.50416	12	0.744597
TUj4LC	finn-b-CD2_BENIGN_LIVER	Benign neoplasm: Liver || id:finn-b-CD2_BENIGN_LIVER	genus.LachnospiraceaeNC2004group.id.11316	MR Egger	8.90048	7	0.25988
TUj4LC	finn-b-CD2_BENIGN_LIVER	Benign neoplasm: Liver || id:finn-b-CD2_BENIGN_LIVER	genus.LachnospiraceaeNC2004group.id.11316	Inverse variance weighted	11.1177	8	0.19512
uCOF7P	finn-b-CD2_BENIGN_LIVER	Benign neoplasm: Liver || id:finn-b-CD2_BENIGN_LIVER	order.Bacillales.id.1674	MR Egger	4.67908	7	0.699059
uCOF7P	finn-b-CD2_BENIGN_LIVER	Benign neoplasm: Liver || id:finn-b-CD2_BENIGN_LIVER	order.Bacillales.id.1674	Inverse variance weighted	4.78395	8	0.780398
uHEy8Q	finn-b-CD2_BENIGN_LIVER	Benign neoplasm: Liver || id:finn-b-CD2_BENIGN_LIVER	genus.Akkermansia.id.4037	MR Egger	6.48921	9	0.690132
uHEy8Q	finn-b-CD2_BENIGN_LIVER	Benign neoplasm: Liver || id:finn-b-CD2_BENIGN_LIVER	genus.Akkermansia.id.4037	Inverse variance weighted	6.59096	10	0.763414
uQYGEB	finn-b-CD2_BENIGN_LIVER	Benign neoplasm: Liver || id:finn-b-CD2_BENIGN_LIVER	genus.Parabacteroides.id.954	MR Egger	2.35648	3	0.501787
uQYGEB	finn-b-CD2_BENIGN_LIVER	Benign neoplasm: Liver || id:finn-b-CD2_BENIGN_LIVER	genus.Parabacteroides.id.954	Inverse variance weighted	4.02124	4	0.403139
UsMxlz	finn-b-CD2_BENIGN_LIVER	Benign neoplasm: Liver || id:finn-b-CD2_BENIGN_LIVER	class.Verrucomicrobiae.id.4029	MR Egger	6.49769	9	0.689257
UsMxlz	finn-b-CD2_BENIGN_LIVER	Benign neoplasm: Liver || id:finn-b-CD2_BENIGN_LIVER	class.Verrucomicrobiae.id.4029	Inverse variance weighted	6.59452	10	0.763089
UTPK2n	finn-b-CD2_BENIGN_LIVER	Benign neoplasm: Liver || id:finn-b-CD2_BENIGN_LIVER	class.Bacteroidia.id.912	MR Egger	8.46137	11	0.671476
UTPK2n	finn-b-CD2_BENIGN_LIVER	Benign neoplasm: Liver || id:finn-b-CD2_BENIGN_LIVER	class.Bacteroidia.id.912	Inverse variance weighted	8.50416	12	0.744597
UYJxH8	finn-b-CD2_BENIGN_LIVER	Benign neoplasm: Liver || id:finn-b-CD2_BENIGN_LIVER	genus.Butyrivibrio.id.1993	MR Egger	11.092	13	0.603106
UYJxH8	finn-b-CD2_BENIGN_LIVER	Benign neoplasm: Liver || id:finn-b-CD2_BENIGN_LIVER	genus.Butyrivibrio.id.1993	Inverse variance weighted	12.0981	14	0.598428
Vd8Fsi	finn-b-CD2_BENIGN_LIVER	Benign neoplasm: Liver || id:finn-b-CD2_BENIGN_LIVER	genus.Bacteroides.id.918	MR Egger	3.76768	7	0.806114
Vd8Fsi	finn-b-CD2_BENIGN_LIVER	Benign neoplasm: Liver || id:finn-b-CD2_BENIGN_LIVER	genus.Bacteroides.id.918	Inverse variance weighted	5.28992	8	0.726187
vlyGOP	finn-b-CD2_BENIGN_LIVER	Benign neoplasm: Liver || id:finn-b-CD2_BENIGN_LIVER	family.Ruminococcaceae.id.2050	MR Egger	17.4962	7	0.0144623
vlyGOP	finn-b-CD2_BENIGN_LIVER	Benign neoplasm: Liver || id:finn-b-CD2_BENIGN_LIVER	family.Ruminococcaceae.id.2050	Inverse variance weighted	19.8858	8	0.0107769
W49loY	finn-b-CD2_BENIGN_LIVER	Benign neoplasm: Liver || id:finn-b-CD2_BENIGN_LIVER	genus.Olsenella.id.822	MR Egger	5.41633	8	0.712291
W49loY	finn-b-CD2_BENIGN_LIVER	Benign neoplasm: Liver || id:finn-b-CD2_BENIGN_LIVER	genus.Olsenella.id.822	Inverse variance weighted	5.43881	9	0.794503
w5yhuV	finn-b-CD2_BENIGN_LIVER	Benign neoplasm: Liver || id:finn-b-CD2_BENIGN_LIVER	genus.Romboutsia.id.11347	MR Egger	9.36932	11	0.587843
w5yhuV	finn-b-CD2_BENIGN_LIVER	Benign neoplasm: Liver || id:finn-b-CD2_BENIGN_LIVER	genus.Romboutsia.id.11347	Inverse variance weighted	9.44537	12	0.664492
WaNFee	finn-b-CD2_BENIGN_LIVER	Benign neoplasm: Liver || id:finn-b-CD2_BENIGN_LIVER	genus.Desulfovibrio.id.3173	MR Egger	5.248	8	0.73077
WaNFee	finn-b-CD2_BENIGN_LIVER	Benign neoplasm: Liver || id:finn-b-CD2_BENIGN_LIVER	genus.Desulfovibrio.id.3173	Inverse variance weighted	7.53544	9	0.581552
WCt5pC	finn-b-CD2_BENIGN_LIVER	Benign neoplasm: Liver || id:finn-b-CD2_BENIGN_LIVER	genus.Anaerofilum.id.2053	MR Egger	4.50983	9	0.874777
WCt5pC	finn-b-CD2_BENIGN_LIVER	Benign neoplasm: Liver || id:finn-b-CD2_BENIGN_LIVER	genus.Anaerofilum.id.2053	Inverse variance weighted	4.69315	10	0.910711
WEMGli	finn-b-CD2_BENIGN_LIVER	Benign neoplasm: Liver || id:finn-b-CD2_BENIGN_LIVER	family.Alcaligenaceae.id.2875	MR Egger	9.74742	9	0.371317
WEMGli	finn-b-CD2_BENIGN_LIVER	Benign neoplasm: Liver || id:finn-b-CD2_BENIGN_LIVER	family.Alcaligenaceae.id.2875	Inverse variance weighted	12.9728	10	0.225194
wFbL6J	finn-b-CD2_BENIGN_LIVER	Benign neoplasm: Liver || id:finn-b-CD2_BENIGN_LIVER	genus.Marvinbryantia.id.2005	MR Egger	8.32171	8	0.402692
wFbL6J	finn-b-CD2_BENIGN_LIVER	Benign neoplasm: Liver || id:finn-b-CD2_BENIGN_LIVER	genus.Marvinbryantia.id.2005	Inverse variance weighted	9.24938	9	0.41458
wIF1Yn	finn-b-CD2_BENIGN_LIVER	Benign neoplasm: Liver || id:finn-b-CD2_BENIGN_LIVER	genus.LachnospiraceaeUCG001.id.11321	MR Egger	9.93839	11	0.535937
wIF1Yn	finn-b-CD2_BENIGN_LIVER	Benign neoplasm: Liver || id:finn-b-CD2_BENIGN_LIVER	genus.LachnospiraceaeUCG001.id.11321	Inverse variance weighted	14.2283	12	0.28637
wJFco0	finn-b-CD2_BENIGN_LIVER	Benign neoplasm: Liver || id:finn-b-CD2_BENIGN_LIVER	genus.Veillonella.id.2198	MR Egger	1.18183	4	0.881081
wJFco0	finn-b-CD2_BENIGN_LIVER	Benign neoplasm: Liver || id:finn-b-CD2_BENIGN_LIVER	genus.Veillonella.id.2198	Inverse variance weighted	1.505	5	0.912492
wn5rK2	finn-b-CD2_BENIGN_LIVER	Benign neoplasm: Liver || id:finn-b-CD2_BENIGN_LIVER	genus.ErysipelotrichaceaeUCG003.id.11384	MR Egger	8.75091	14	0.846669
wn5rK2	finn-b-CD2_BENIGN_LIVER	Benign neoplasm: Liver || id:finn-b-CD2_BENIGN_LIVER	genus.ErysipelotrichaceaeUCG003.id.11384	Inverse variance weighted	8.84123	15	0.885672
wQYhwp	finn-b-CD2_BENIGN_LIVER	Benign neoplasm: Liver || id:finn-b-CD2_BENIGN_LIVER	genus.Odoribacter.id.952	MR Egger	2.19503	5	0.821554
wQYhwp	finn-b-CD2_BENIGN_LIVER	Benign neoplasm: Liver || id:finn-b-CD2_BENIGN_LIVER	genus.Odoribacter.id.952	Inverse variance weighted	4.12949	6	0.659158
WvdQyb	finn-b-CD2_BENIGN_LIVER	Benign neoplasm: Liver || id:finn-b-CD2_BENIGN_LIVER	genus..Eubacteriumeligensgroup.id.14372	MR Egger	1.78325	4	0.775545
WvdQyb	finn-b-CD2_BENIGN_LIVER	Benign neoplasm: Liver || id:finn-b-CD2_BENIGN_LIVER	genus..Eubacteriumeligensgroup.id.14372	Inverse variance weighted	3.60189	5	0.60803
X4kHrP	finn-b-CD2_BENIGN_LIVER	Benign neoplasm: Liver || id:finn-b-CD2_BENIGN_LIVER	class.Betaproteobacteria.id.2867	MR Egger	11.3572	9	0.252017
X4kHrP	finn-b-CD2_BENIGN_LIVER	Benign neoplasm: Liver || id:finn-b-CD2_BENIGN_LIVER	class.Betaproteobacteria.id.2867	Inverse variance weighted	12.4785	10	0.254308
xCukIr	finn-b-CD2_BENIGN_LIVER	Benign neoplasm: Liver || id:finn-b-CD2_BENIGN_LIVER	genus.Dialister.id.2183	MR Egger	10.0877	9	0.343433
xCukIr	finn-b-CD2_BENIGN_LIVER	Benign neoplasm: Liver || id:finn-b-CD2_BENIGN_LIVER	genus.Dialister.id.2183	Inverse variance weighted	13.75	10	0.184702
Xtktja	finn-b-CD2_BENIGN_LIVER	Benign neoplasm: Liver || id:finn-b-CD2_BENIGN_LIVER	family.Pasteurellaceae.id.3689	MR Egger	9.2807	12	0.678786
Xtktja	finn-b-CD2_BENIGN_LIVER	Benign neoplasm: Liver || id:finn-b-CD2_BENIGN_LIVER	family.Pasteurellaceae.id.3689	Inverse variance weighted	9.78736	13	0.711224
XTu0EY	finn-b-CD2_BENIGN_LIVER	Benign neoplasm: Liver || id:finn-b-CD2_BENIGN_LIVER	genus.Intestinimonas.id.2062	MR Egger	13.6641	14	0.47502
XTu0EY	finn-b-CD2_BENIGN_LIVER	Benign neoplasm: Liver || id:finn-b-CD2_BENIGN_LIVER	genus.Intestinimonas.id.2062	Inverse variance weighted	13.7857	15	0.541837
XVFzMF	finn-b-CD2_BENIGN_LIVER	Benign neoplasm: Liver || id:finn-b-CD2_BENIGN_LIVER	genus.Holdemania.id.2157	MR Egger	10.0691	12	0.609899
XVFzMF	finn-b-CD2_BENIGN_LIVER	Benign neoplasm: Liver || id:finn-b-CD2_BENIGN_LIVER	genus.Holdemania.id.2157	Inverse variance weighted	10.6724	13	0.638237
y0FJ9U	finn-b-CD2_BENIGN_LIVER	Benign neoplasm: Liver || id:finn-b-CD2_BENIGN_LIVER	genus.LachnospiraceaeND3007group.id.11317	MR Egger	0.213636	1	0.643933
y0FJ9U	finn-b-CD2_BENIGN_LIVER	Benign neoplasm: Liver || id:finn-b-CD2_BENIGN_LIVER	genus.LachnospiraceaeND3007group.id.11317	Inverse variance weighted	6.00206	2	0.0497357
Y7cF3n	finn-b-CD2_BENIGN_LIVER	Benign neoplasm: Liver || id:finn-b-CD2_BENIGN_LIVER	family.Methanobacteriaceae.id.121	MR Egger	6.08535	8	0.637672
Y7cF3n	finn-b-CD2_BENIGN_LIVER	Benign neoplasm: Liver || id:finn-b-CD2_BENIGN_LIVER	family.Methanobacteriaceae.id.121	Inverse variance weighted	6.10355	9	0.729512
yakWtY	finn-b-CD2_BENIGN_LIVER	Benign neoplasm: Liver || id:finn-b-CD2_BENIGN_LIVER	genus.Butyricicoccus.id.2055	MR Egger	3.00287	6	0.808487
yakWtY	finn-b-CD2_BENIGN_LIVER	Benign neoplasm: Liver || id:finn-b-CD2_BENIGN_LIVER	genus.Butyricicoccus.id.2055	Inverse variance weighted	3.02479	7	0.882699
yerlNC	finn-b-CD2_BENIGN_LIVER	Benign neoplasm: Liver || id:finn-b-CD2_BENIGN_LIVER	genus.RuminococcaceaeUCG005.id.11363	MR Egger	11.5788	12	0.480075
yerlNC	finn-b-CD2_BENIGN_LIVER	Benign neoplasm: Liver || id:finn-b-CD2_BENIGN_LIVER	genus.RuminococcaceaeUCG005.id.11363	Inverse variance weighted	11.6161	13	0.559344
yfxJv6	finn-b-CD2_BENIGN_LIVER	Benign neoplasm: Liver || id:finn-b-CD2_BENIGN_LIVER	family.Erysipelotrichaceae.id.2149	MR Egger	16.5812	11	0.120889
yfxJv6	finn-b-CD2_BENIGN_LIVER	Benign neoplasm: Liver || id:finn-b-CD2_BENIGN_LIVER	family.Erysipelotrichaceae.id.2149	Inverse variance weighted	16.7649	12	0.158657
ygbSF7	finn-b-CD2_BENIGN_LIVER	Benign neoplasm: Liver || id:finn-b-CD2_BENIGN_LIVER	genus.Fusicatenibacter.id.11305	MR Egger	12.52	16	0.707475
ygbSF7	finn-b-CD2_BENIGN_LIVER	Benign neoplasm: Liver || id:finn-b-CD2_BENIGN_LIVER	genus.Fusicatenibacter.id.11305	Inverse variance weighted	15.6729	17	0.547131
ylev3A	finn-b-CD2_BENIGN_LIVER	Benign neoplasm: Liver || id:finn-b-CD2_BENIGN_LIVER	family.FamilyXIII.id.1957	MR Egger	4.48664	7	0.722325
ylev3A	finn-b-CD2_BENIGN_LIVER	Benign neoplasm: Liver || id:finn-b-CD2_BENIGN_LIVER	family.FamilyXIII.id.1957	Inverse variance weighted	5.45802	8	0.707687
yLt27i	finn-b-CD2_BENIGN_LIVER	Benign neoplasm: Liver || id:finn-b-CD2_BENIGN_LIVER	genus.Senegalimassilia.id.11160	MR Egger	2.72712	3	0.435638
yLt27i	finn-b-CD2_BENIGN_LIVER	Benign neoplasm: Liver || id:finn-b-CD2_BENIGN_LIVER	genus.Senegalimassilia.id.11160	Inverse variance weighted	2.74192	4	0.601899
YXZeGZ	finn-b-CD2_BENIGN_LIVER	Benign neoplasm: Liver || id:finn-b-CD2_BENIGN_LIVER	genus.Alistipes.id.968	MR Egger	7.57789	11	0.750542
YXZeGZ	finn-b-CD2_BENIGN_LIVER	Benign neoplasm: Liver || id:finn-b-CD2_BENIGN_LIVER	genus.Alistipes.id.968	Inverse variance weighted	7.70838	12	0.807484
YYHfMs	finn-b-CD2_BENIGN_LIVER	Benign neoplasm: Liver || id:finn-b-CD2_BENIGN_LIVER	genus.Gordonibacter.id.821	MR Egger	9.82536	10	0.455946
YYHfMs	finn-b-CD2_BENIGN_LIVER	Benign neoplasm: Liver || id:finn-b-CD2_BENIGN_LIVER	genus.Gordonibacter.id.821	Inverse variance weighted	10.2563	11	0.507487
zaZf8A	finn-b-CD2_BENIGN_LIVER	Benign neoplasm: Liver || id:finn-b-CD2_BENIGN_LIVER	genus.Oscillospira.id.2064	MR Egger	6.97326	6	0.323327
zaZf8A	finn-b-CD2_BENIGN_LIVER	Benign neoplasm: Liver || id:finn-b-CD2_BENIGN_LIVER	genus.Oscillospira.id.2064	Inverse variance weighted	9.36494	7	0.227506
ZJXDpG	finn-b-CD2_BENIGN_LIVER	Benign neoplasm: Liver || id:finn-b-CD2_BENIGN_LIVER	class.Erysipelotrichia.id.2147	MR Egger	16.5812	11	0.120889
ZJXDpG	finn-b-CD2_BENIGN_LIVER	Benign neoplasm: Liver || id:finn-b-CD2_BENIGN_LIVER	class.Erysipelotrichia.id.2147	Inverse variance weighted	16.7649	12	0.158657
zkWLyI	finn-b-CD2_BENIGN_LIVER	Benign neoplasm: Liver || id:finn-b-CD2_BENIGN_LIVER	genus.Allisonella.id.2174	MR Egger	3.05605	6	0.80178
zkWLyI	finn-b-CD2_BENIGN_LIVER	Benign neoplasm: Liver || id:finn-b-CD2_BENIGN_LIVER	genus.Allisonella.id.2174	Inverse variance weighted	3.22309	7	0.863626

## Sheet: leaveone
exposure	outcome	id.exposure	id.outcome	under0.05	c_p	c_SNP
genus.Eggerthella.id.819	Benign neoplasm: Liver || id:finn-b-CD2_BENIGN_LIVER	0aMbT3	finn-b-CD2_BENIGN_LIVER	0	0.0961713208728237 0.289466794643076 0.209374783397097 0.420993564639083 0.217124216986914 0.38059604941535 0.374121848163315 0.350933629946577 0.486386048415855 0.534128565095867	rs112205261 rs13070736 rs1784446 rs2223081 rs2240838 rs3851328 rs4985746 rs6430926 rs67490567 rs76663501
genus.Lactococcus.id.1851	Benign neoplasm: Liver || id:finn-b-CD2_BENIGN_LIVER	0heWA4	finn-b-CD2_BENIGN_LIVER	0	0.881238657015848 0.876243842377337 0.470464607659549 0.893964245174914 0.855001769885954 0.82648087693049 0.810056786023345 0.685350596672593 0.860382341327784	rs10417872 rs123059 rs12621813 rs17168302 rs2293361 rs4766997 rs55910161 rs6674304 rs7992246
genus.DefluviitaleaceaeUCG011.id.11287	Benign neoplasm: Liver || id:finn-b-CD2_BENIGN_LIVER	0lsDJy	finn-b-CD2_BENIGN_LIVER	0	0.79787805050101 0.974860619587566 0.512923575929075 0.944981140522105 0.975567962469604 0.869093508114736 0.842931946625728 0.959874889442907 0.791221483434648	rs112893842 rs1582238 rs2892880 rs4344384 rs4677103 rs55658617 rs72731813 rs9608282 rs9725395
genus.Flavonifractor.id.2059	Benign neoplasm: Liver || id:finn-b-CD2_BENIGN_LIVER	0ngO8p	finn-b-CD2_BENIGN_LIVER	0	0.684271161461288 0.541391751040129 0.421058960432137 0.945012218627387 0.654857794820416	rs114873521 rs11811696 rs12030302 rs34066017 rs806808
genus.Lachnospira.id.2004	Benign neoplasm: Liver || id:finn-b-CD2_BENIGN_LIVER	0rTnk2	finn-b-CD2_BENIGN_LIVER	0	0.149866235076846 0.22404618426464 0.167538294839264 0.275595978829307 0.237523708906122 0.0620204384647295	rs13157098 rs159484 rs2520509 rs4686798 rs4923324 rs56791201
phylum.Firmicutes.id.1672	Benign neoplasm: Liver || id:finn-b-CD2_BENIGN_LIVER	0rWmph	finn-b-CD2_BENIGN_LIVER	0	0.400594727575325 0.23235418270499 0.266364543727366 0.42728720908451 0.476884870236428 0.263232360784991 0.496852215988075 0.820329960811824 0.523039508806383 0.571441466521345 0.481170450981868 0.716800711306379 0.575877463600943 0.653017887953394	rs112334273 rs2273429 rs2332027 rs2547978 rs3792064 rs3852931 rs4750583 rs56199908 rs6814436 rs6815608 rs7247191 rs72738886 rs72771021 rs8085381
genus.Hungatella.id.11306	Benign neoplasm: Liver || id:finn-b-CD2_BENIGN_LIVER	0Vfsi1	finn-b-CD2_BENIGN_LIVER	1	0.275780416105521 0.0170443476443372 0.334190337760312 0.522489614666691 0.210622613562873	rs10044993 rs13128780 rs13249325 rs17092615 rs72759041
genus.FamilyXIIIUCG001.id.11294	Benign neoplasm: Liver || id:finn-b-CD2_BENIGN_LIVER	1rpkuI	finn-b-CD2_BENIGN_LIVER	0	0.893094785795946 0.949098334518666 0.455087880498722 0.51789502546641 0.566856668564898 0.310547678734262 0.251360935813411 0.643793624309148	rs112362903 rs12049454 rs1426266 rs3842897 rs62414802 rs7119679 rs76463770 rs8076666
genus.Escherichia.Shigella.id.3504	Benign neoplasm: Liver || id:finn-b-CD2_BENIGN_LIVER	1uqUdL	finn-b-CD2_BENIGN_LIVER	0	0.732573662864479 0.150240839406652 0.880939756889629 0.741959420386012 0.556139553314871 0.400051272278777 0.511194263123347 0.7827478412504 0.729909133053705 0.749091473286772	rs112767262 rs113127095 rs113513883 rs1154904 rs118526 rs2798105 rs4731451 rs57024273 rs592299 rs73208162
family.Streptococcaceae.id.1850	Benign neoplasm: Liver || id:finn-b-CD2_BENIGN_LIVER	1zf0TZ	finn-b-CD2_BENIGN_LIVER	0	0.573917536276608 0.715850605096405 0.568111792284549 0.36369617798474 0.500327341722151 0.666845211554323 0.693408264785939 0.504531202353854 0.750807713628385 0.494303117437616 0.526100703648656 0.758342612442397 0.298020046011535	rs10028567 rs11110281 rs16950051 rs2370083 rs2952251 rs35344081 rs4968759 rs57646748 rs6806351 rs77968078 rs7916711 rs957755 rs9903102
genus.Holdemanella.id.11393	Benign neoplasm: Liver || id:finn-b-CD2_BENIGN_LIVER	20HL0T	finn-b-CD2_BENIGN_LIVER	0	0.414785376941343 0.411103949596686 0.888810113511663 0.602047074056348 0.875746386996791 0.94169198012503 0.614321321510838 0.730066613797821 0.630975374555498 0.325702408793962 0.387301098549285	rs12513188 rs17586763 rs1926302 rs34187114 rs35228298 rs4541991 rs607782 rs62113381 rs73011279 rs75764681 rs8113760
genus.Ruminococcus2.id.11374	Benign neoplasm: Liver || id:finn-b-CD2_BENIGN_LIVER	2GJP3o	finn-b-CD2_BENIGN_LIVER	0	0.488895199589097 0.419002667787804 0.666984231826703 0.472463326230291 0.467674005433808 0.527868778180476 0.674352533944195 0.611953696889333 0.565531978411827 0.679766949491957 0.620746280055318 0.787189421416148 0.249077260226111 0.471782803438245 0.68494937559799	rs12406309 rs12986628 rs1819812 rs2368224 rs2846589 rs2997412 rs4400279 rs4799823 rs55707116 rs58681734 rs61791565 rs75140805 rs7635831 rs7693984 rs78120384
phylum.Euryarchaeota.id.55	Benign neoplasm: Liver || id:finn-b-CD2_BENIGN_LIVER	2neTKK	finn-b-CD2_BENIGN_LIVER	0	0.199691738254921 0.135718499171069 0.090184905624357 0.229527364248639 0.207339754307096 0.262118232304338 0.10587889939244 0.169570314610521 0.0549149445428733 0.251891452117113 0.294780506066992 0.0903626059658637	rs10202904 rs11022995 rs34928225 rs45498998 rs56131665 rs6064552 rs6508769 rs7015093 rs76029318 rs7635189 rs77658038 rs894996
genus.Coprococcus2.id.11302	Benign neoplasm: Liver || id:finn-b-CD2_BENIGN_LIVER	2vslhf	finn-b-CD2_BENIGN_LIVER	2	0.0945364187597865 0.0184934456413354 0.139257682320986 0.0325692119629447 0.161414614864972 0.135138163501621 0.206702342847749 0.116045043485577	rs10070053 rs12634070 rs2482516 rs35890118 rs61823518 rs6677933 rs72680320 rs9426473
family.Christensenellaceae.id.1866	Benign neoplasm: Liver || id:finn-b-CD2_BENIGN_LIVER	31r1VV	finn-b-CD2_BENIGN_LIVER	0	0.0962876663302485 0.364747668961319 0.178009817737812 0.305671736741619 0.234926152023527 0.228024994668384 0.329158826077134 0.260973601912415 0.335486375130152 0.347254307694812 0.196721597853031	rs117186816 rs12380890 rs12657403 rs4076564 rs62573205 rs7211194 rs72706624 rs77867022 rs870002 rs892686 rs9608766
genus..Eubacteriumrectalegroup.id.14374	Benign neoplasm: Liver || id:finn-b-CD2_BENIGN_LIVER	37ZEpI	finn-b-CD2_BENIGN_LIVER	0	0.64027459024117 0.653971362549708 0.843517856521975 0.997872960303734 0.874127339031175 0.624058061239025 0.511103712564762 0.951004304105858	rs10248854 rs10797540 rs143694765 rs2884897 rs314726 rs35398954 rs59427698 rs62547233
class.Actinobacteria.id.419	Benign neoplasm: Liver || id:finn-b-CD2_BENIGN_LIVER	3cOJ1f	finn-b-CD2_BENIGN_LIVER	0	0.54416872240604 0.623186748426828 0.178299073924075 0.31229745384454 0.33634805392546 0.361006560195227 0.682062855976554 0.491776263114376 0.404095367868621 0.340355652809354 0.492925377026821 0.640968808122966 0.437690702494353 0.513175056596092 0.289120679113086	rs11655079 rs11745923 rs12049045 rs134366 rs1376754 rs1515761 rs182549 rs4945008 rs6660520 rs72767435 rs7322849 rs80083040 rs8047955 rs857444 rs961091
class.Methanobacteria.id.119	Benign neoplasm: Liver || id:finn-b-CD2_BENIGN_LIVER	3Oo7Td	finn-b-CD2_BENIGN_LIVER	0	0.14411390837841 0.546448005770931 0.254005197545438 0.146161083108862 0.301143311703598 0.312494676304604 0.357316910907058 0.464803689082111 0.36954087961464 0.350926473165153	rs10202904 rs10424197 rs4257531 rs56131665 rs6508769 rs6776814 rs73068003 rs73457410 rs75208022 rs894996
genus.Subdoligranulum.id.2070	Benign neoplasm: Liver || id:finn-b-CD2_BENIGN_LIVER	3tgfXE	finn-b-CD2_BENIGN_LIVER	0	0.351131750059985 0.280130202397364 0.338986347531535 0.437272498556678 0.113885663095192 0.164428512059375 0.226235135387674 0.163069873884474 0.370202880117675 0.496989569087277 0.145733484947718	rs10065321 rs10497836 rs1667315 rs2114677 rs2171249 rs35940633 rs3761728 rs4347804 rs6555306 rs75158211 rs76528319
genus.Bilophila.id.3170	Benign neoplasm: Liver || id:finn-b-CD2_BENIGN_LIVER	4zBtt2	finn-b-CD2_BENIGN_LIVER	0	0.292571431805027 0.838824063944639 0.602132103761744 0.590029475542609 0.826157843589455 0.518931362059562 0.715548924803239 0.685280697648677 0.712164300713533 0.520648162045027 0.28005334720399 0.734244306233445 0.33135934457681	rs11069458 rs1241171 rs1571225 rs1969927 rs2728491 rs3827020 rs4798126 rs542415 rs60178956 rs6793291 rs72676854 rs7802841 rs9899990
genus.RuminococcaceaeUCG014.id.11371	Benign neoplasm: Liver || id:finn-b-CD2_BENIGN_LIVER	5IXuob	finn-b-CD2_BENIGN_LIVER	0	0.722598777137558 0.809392239605698 0.592353397733149 0.494457826095503 0.557150319193318 0.570286475380991 0.402321977046036 0.61031210190211 0.701643249684069 0.823431885994439 0.563704700188099	rs10495392 rs10791168 rs10941294 rs115777838 rs12638134 rs34402072 rs56105232 rs72809222 rs73186226 rs853612 rs995642
genus.Streptococcus.id.1853	Benign neoplasm: Liver || id:finn-b-CD2_BENIGN_LIVER	5qEcKL	finn-b-CD2_BENIGN_LIVER	0	0.602597387992494 0.688941093049881 0.751008930360681 0.495292238617125 0.799607633913254 0.383178382076746 0.78370752271357 0.397012511161574 0.711778069567327 0.530959505752324 0.780635639804781 0.554997236090252 0.55254565393369 0.320041110962293	rs10028567 rs10448310 rs11110281 rs11720390 rs11764382 rs17708276 rs1918540 rs2370083 rs4968759 rs57646748 rs6806351 rs71481756 rs7916711 rs9903102
genus.Oscillibacter.id.2063	Benign neoplasm: Liver || id:finn-b-CD2_BENIGN_LIVER	5TN0Z7	finn-b-CD2_BENIGN_LIVER	0	0.84124863432435 0.941321415587393 0.863628222175554 0.943793261719756 0.637200902584387 0.692880229875014 0.955103492402399 0.912351108140996 0.730129182397139 0.819561460320277 0.705835822062996 0.630575790884618 0.750627971027126	rs11627628 rs11990279 rs12649930 rs133832 rs16866406 rs16934185 rs234108 rs36095275 rs4506202 rs61883564 rs75453768 rs761240 rs9393920
genus.Catenibacterium.id.2153	Benign neoplasm: Liver || id:finn-b-CD2_BENIGN_LIVER	5XtLwc	finn-b-CD2_BENIGN_LIVER	0	0.38933913214931 0.158418778516361 0.440283229857594 0.30760857855024	rs12404911 rs212393 rs73128290 rs7742829
phylum.Tenericutes.id.3919	Benign neoplasm: Liver || id:finn-b-CD2_BENIGN_LIVER	6gX3qe	finn-b-CD2_BENIGN_LIVER	1	0.191509567100449 0.296341908584109 0.266019894246946 0.263855171489971 0.0131879688748171 0.0955083740030403 0.276602967579368 0.218177739771629 0.199727315411741 0.111652844593933 0.219608982852346 0.248713053108353	rs10108398 rs11890098 rs12566890 rs17214486 rs2464826 rs28537087 rs3768491 rs4885016 rs6043847 rs72901605 rs74603314 rs78169027
family.Desulfovibrionaceae.id.3169	Benign neoplasm: Liver || id:finn-b-CD2_BENIGN_LIVER	6jMcBB	finn-b-CD2_BENIGN_LIVER	0	0.740754180991741 0.181332165331433 0.416419414738622 0.233683744726946 0.410163006861078 0.143854741786449 0.243623500636098 0.396100501344178 0.483477189731881 0.217334399212941	rs112381107 rs11599763 rs17791387 rs2692012 rs2838334 rs3935584 rs4506934 rs6058181 rs72647048 rs9928243
genus.Coprobacter.id.949	Benign neoplasm: Liver || id:finn-b-CD2_BENIGN_LIVER	6mIWxZ	finn-b-CD2_BENIGN_LIVER	0	0.565730795907513 0.716189908290784 0.626081695777216 0.661449711960626 0.846315641127825 0.700311747155158 0.890751879201056 0.786666317047433 0.605990990925176 0.738071289476257	rs11532348 rs12684609 rs12996055 rs143662916 rs189356 rs213863 rs305411 rs3828477 rs72821405 rs74919520
genus..Eubacteriumruminantiumgroup.id.11340	Benign neoplasm: Liver || id:finn-b-CD2_BENIGN_LIVER	77YJKV	finn-b-CD2_BENIGN_LIVER	0	0.285323745512341 0.22210961044255 0.195718962884985 0.381055679838497 0.316322495511109 0.155800587244306 0.246398379510715 0.315873486938303 0.182630129153331 0.196196353670901 0.347672674603738 0.341874970412434 0.110766889012534 0.283659534738238 0.163335665016376 0.306158497717905 0.211556825779728 0.357664561093374	rs10131724 rs10923018 rs11637981 rs13025464 rs139749 rs16891896 rs17519472 rs209813 rs2116427 rs2229917 rs2418654 rs2817174 rs57340348 rs606117 rs6676699 rs7000472 rs72836424 rs73139629
genus.Collinsella.id.815	Benign neoplasm: Liver || id:finn-b-CD2_BENIGN_LIVER	7aTYpg	finn-b-CD2_BENIGN_LIVER	0	0.110859462072665 0.698168223779797 0.36446996358055 0.320503224006595 0.711535685928063 0.318245468668089 0.430435847656594 0.330399585300238 0.343080409865726	rs10890671 rs11597285 rs1496626 rs149807560 rs2103510 rs62448871 rs73052258 rs75672793 rs9541268
genus..Clostridiuminnocuumgroup.id.14397	Benign neoplasm: Liver || id:finn-b-CD2_BENIGN_LIVER	7dqlOH	finn-b-CD2_BENIGN_LIVER	1	0.136695990200075 0.0392874336727484 0.203200875456197 0.203082130945164 0.116270764585372 0.0505497308306959 0.113263021529206 0.0567353443526643 0.161319041606682	rs10074000 rs10506058 rs1942371 rs40656 rs4869133 rs61267978 rs6577484 rs6890185 rs77845139
phylum.Proteobacteria.id.2375	Benign neoplasm: Liver || id:finn-b-CD2_BENIGN_LIVER	7ioeKt	finn-b-CD2_BENIGN_LIVER	0	0.970362994772846 0.99245371690695 0.95393081577352 0.681862160168533 0.979880458293356 0.883882524475869 0.75263817168238 0.98078238172527 0.560738153342601 0.898319271172587 0.889816595413022 0.983200151825437	rs10750258 rs11126162 rs11715072 rs12150865 rs12467198 rs2347697 rs2532663 rs3890996 rs4340090 rs6707783 rs72771021 rs922773
genus.Anaerostipes.id.1991	Benign neoplasm: Liver || id:finn-b-CD2_BENIGN_LIVER	80h8vf	finn-b-CD2_BENIGN_LIVER	0	0.411097988605583 0.338151433651454 0.20949735277099 0.121045094908986 0.322647800560464 0.48947300204014 0.757875510352577 0.288689269518136 0.221399105807442 0.370541799641564 0.22551633255238 0.478786973921696 0.358066739701185	rs10502061 rs2014785 rs2396460 rs2804244 rs3900776 rs60983350 rs62157625 rs62215703 rs6474958 rs6726833 rs6854026 rs7193624 rs78735375
genus.Coprococcus3.id.11303	Benign neoplasm: Liver || id:finn-b-CD2_BENIGN_LIVER	8jKldu	finn-b-CD2_BENIGN_LIVER	0	0.826775225354033 0.921952143380838 0.503282073903813 0.54974471605749 0.578385830589983 0.948159608398074 0.966223346524719 0.644804119678503 0.864589042073448	rs10810043 rs11077359 rs11080344 rs13247359 rs13394391 rs178271 rs4575475 rs7521171 rs8100692
genus.Paraprevotella.id.962	Benign neoplasm: Liver || id:finn-b-CD2_BENIGN_LIVER	8NULRM	finn-b-CD2_BENIGN_LIVER	1	0.421917162173221 0.359906704858516 0.571662871687931 0.442562488562147 0.448907450779436 0.0252581336022193 0.547043173767476 0.157052101266988 0.321261297204055 0.427288502861194 0.36012184983008 0.388866646127517 0.356721811364747	rs10842464 rs140997932 rs145020347 rs17109926 rs17785622 rs2081023 rs3008582 rs3801748 rs4756632 rs4767113 rs7240324 rs9602779 rs9900242
order.Gastranaerophilales.id.1591	Benign neoplasm: Liver || id:finn-b-CD2_BENIGN_LIVER	9i4tiU	finn-b-CD2_BENIGN_LIVER	0	0.806808836460088 0.924409186585055 0.617310574445281 0.744014533825718 0.7482556953415 0.901627695414744 0.742372433198891 0.654206750500438 0.842246520430426	rs11150282 rs113884518 rs28678345 rs367480 rs4129395 rs789069 rs79790072 rs8028558 rs9864379
genus.RuminococcaceaeUCG009.id.11366	Benign neoplasm: Liver || id:finn-b-CD2_BENIGN_LIVER	9s731W	finn-b-CD2_BENIGN_LIVER	0	0.771413464172421 0.564899643227411 0.755015065030301 0.8903474325687 0.605743325401333 0.762707541421642 0.939112029096241 0.577066287552538 0.560171911649519 0.491900777945009 0.686137062009037 0.487936793749809	rs113006825 rs12508214 rs138460696 rs1550196 rs2058609 rs2192926 rs4079028 rs4708333 rs6952765 rs758191 rs78410648 rs9558661
genus.Parasutterella.id.2892	Benign neoplasm: Liver || id:finn-b-CD2_BENIGN_LIVER	acLMuF	finn-b-CD2_BENIGN_LIVER	0	0.997891528716705 0.811936762388915 0.84715676878607 0.576670809031658 0.817309311302355 0.720930830093969 0.96217010867594 0.338744685211833 0.772686683875625 0.917036109486379 0.745016428397235 0.65297288882897 0.609563812989104 0.939942564346055	rs10899911 rs11715853 rs2090816 rs35055552 rs55877868 rs62273907 rs6809952 rs6828768 rs7303158 rs7311004 rs7572229 rs78383039 rs8039785 rs823424
genus.Turicibacter.id.2162	Benign neoplasm: Liver || id:finn-b-CD2_BENIGN_LIVER	AdsBD9	finn-b-CD2_BENIGN_LIVER	0	0.475013133679682 0.320868856699333 0.597830729333051 0.39435682541858 0.767271410034047 0.830381463429512 0.806757393295341 0.850025202758739 0.937273072273455 0.804460515934071	rs11054680 rs11666533 rs12603364 rs149744580 rs2834977 rs2952020 rs3734633 rs4869133 rs55756211 rs7199484
order.Bifidobacteriales.id.432	Benign neoplasm: Liver || id:finn-b-CD2_BENIGN_LIVER	aGfu8V	finn-b-CD2_BENIGN_LIVER	0	0.99974777752891 0.93834180157383 0.774082170846725 0.693588048444013 0.397729844353562 0.800071266518135 0.88837009129966 0.630530088333075 0.956677683326949 0.97093296013181 0.93434954068687 0.951585436405999	rs10831953 rs12446429 rs13020688 rs182549 rs4957061 rs540489 rs55888705 rs6899771 rs7174549 rs7322849 rs73797465 rs857444
genus.LachnospiraceaeUCG010.id.11330	Benign neoplasm: Liver || id:finn-b-CD2_BENIGN_LIVER	AK0l7A	finn-b-CD2_BENIGN_LIVER	0	0.633554691714953 0.312141058404553 0.918516655622788 0.778397174196216 0.59787869011677 0.404104391437464 0.467556647620546 0.461965414038433 0.496712635756634 0.700287597744552	rs10414815 rs11192447 rs12346653 rs17730011 rs2833528 rs336138 rs4576377 rs72894957 rs74315802 rs9981767
genus.Faecalibacterium.id.2057	Benign neoplasm: Liver || id:finn-b-CD2_BENIGN_LIVER	aKuChq	finn-b-CD2_BENIGN_LIVER	0	0.780866199118276 0.694373358208229 0.48093950842216 0.404365389487192 0.639893559818088 0.604791644769998 0.826746265113365 0.1844903871104 0.607318411126206 0.26289476352201	rs10927394 rs114946999 rs11776390 rs1271565 rs12753492 rs2835874 rs6910935 rs75499067 rs79656633 rs9536330
genus.Blautia.id.1992	Benign neoplasm: Liver || id:finn-b-CD2_BENIGN_LIVER	aKXyAu	finn-b-CD2_BENIGN_LIVER	0	0.526998860525844 0.55890679547278 0.729663362482633 0.680683498172938 0.852844852961093 0.540791815188533 0.541837246930716 0.780461002057354 0.888373353151629 0.994131158333244 0.536013446709149 0.764933532587823 0.582760904906679	rs11149971 rs113271346 rs115043014 rs117001700 rs12453000 rs16892041 rs2788271 rs3005511 rs4926264 rs67794373 rs682885 rs72973581 rs7860714
genus.Clostridiumsensustricto1.id.1873	Benign neoplasm: Liver || id:finn-b-CD2_BENIGN_LIVER	AN8qjo	finn-b-CD2_BENIGN_LIVER	0	0.444003291343909 0.932123791585 0.910528612886876 0.750710499773615 0.959090706718439 0.553470367833701 0.960988476633958	rs11264403 rs115807074 rs116847295 rs12341505 rs2795528 rs2817172 rs550843
genus..Eubacteriumventriosumgroup.id.11341	Benign neoplasm: Liver || id:finn-b-CD2_BENIGN_LIVER	anDrA2	finn-b-CD2_BENIGN_LIVER	0	0.511461199566435 0.587983626243311 0.769917722087134 0.821152080307157 0.663907920041928 0.819346416305621 0.849087375402864 0.656451068223541 0.762828954164986 0.909531450808057 0.742513734848731 0.80984610215937 0.781618914425259 0.529836670597603 0.821523677265354	rs11617697 rs12964517 rs13082419 rs16884680 rs35179274 rs3809430 rs57199565 rs66746423 rs6704822 rs72783037 rs73615400 rs73849225 rs78250280 rs876734 rs9316536
genus.RuminococcaceaeNK4A214group.id.11358	Benign neoplasm: Liver || id:finn-b-CD2_BENIGN_LIVER	ASQ2fp	finn-b-CD2_BENIGN_LIVER	0	0.639971200725181 0.795955965021006 0.91292106479742 0.714957845907096 0.966960677237271 0.76216807628039 0.307986552939171 0.74549332243043 0.73975521793892 0.732979614085384 0.912394071367469 0.840812786514855 0.977876039809931	rs11241747 rs11586410 rs12642039 rs12731 rs13087692 rs136761 rs147475196 rs35559912 rs4814689 rs5994253 rs62027366 rs6681678 rs7573569
genus.Anaerotruncus.id.2054	Benign neoplasm: Liver || id:finn-b-CD2_BENIGN_LIVER	aToCrK	finn-b-CD2_BENIGN_LIVER	0	0.306585573047698 0.324538734798242 0.120244482587911 0.361782003558294 0.12463627542982 0.502516767503253 0.432490530610313 0.266079381031872 0.381072431623825 0.307049826679678 0.197944505472644 0.329160849070492 0.532863779504183	rs10150232 rs11018566 rs115414803 rs1272208 rs1431492 rs17734739 rs34449434 rs4669806 rs6494922 rs6563550 rs7155595 rs8005030 rs9347879
family.Prevotellaceae.id.960	Benign neoplasm: Liver || id:finn-b-CD2_BENIGN_LIVER	axDRMS	finn-b-CD2_BENIGN_LIVER	0	0.528865328339915 0.170995950725763 0.484971952919855 0.545753069849099 0.410574324275255 0.664574712498798 0.492974340381652 0.663100523265913 0.431054866709364 0.603544256438975 0.279735068994627 0.392498283888133 0.606186783923537 0.6610316685629 0.305672523583035 0.257040675847009	rs12057990 rs12118202 rs13069367 rs148376875 rs2206482 rs2278540 rs34660375 rs3758087 rs3860225 rs4493272 rs4685827 rs7252711 rs7975087 rs912860 rs9586501 rs9958960
family.Verrucomicrobiaceae.id.4036	Benign neoplasm: Liver || id:finn-b-CD2_BENIGN_LIVER	AXpdwL	finn-b-CD2_BENIGN_LIVER	0	0.633457187788065 0.509992821924977 0.404714442283539 0.633094230735208 0.302613140537426 0.385356830352573 0.687728231882335 0.343100845045624 0.735356426320747 0.541423108663147 0.421238842080783	rs111862613 rs117107102 rs11729256 rs12908520 rs2602429 rs4242783 rs4936098 rs61779207 rs74542928 rs9349825 rs941682
genus.Roseburia.id.2012	Benign neoplasm: Liver || id:finn-b-CD2_BENIGN_LIVER	B5jn0Y	finn-b-CD2_BENIGN_LIVER	0	0.469942267426849 0.59088180740416 0.762118438697909 0.882648532489626 0.328579477555708 0.500312022098369 0.496745454399988 0.406220232885269 0.453331708109444 0.327609440722575 0.827035317931914 0.471691934631117 0.534975588915781 0.45979069500208	rs12740451 rs147990086 rs16910295 rs2160994 rs2943022 rs302266 rs329182 rs55858165 rs57466170 rs6445851 rs6930661 rs75326254 rs78753150 rs9300744
genus.Sutterella.id.2896	Benign neoplasm: Liver || id:finn-b-CD2_BENIGN_LIVER	BiKMtW	finn-b-CD2_BENIGN_LIVER	0	0.363902162051301 0.292280387768581 0.27779149514728 0.41369092445361 0.228363521016911 0.718342078986026 0.398567710472833 0.307817587714276 0.132164796059318 0.219595991673213 0.528293382951138 0.388473465720033	rs1145877 rs11591622 rs13173038 rs143438747 rs2050185 rs2321387 rs2613606 rs607327 rs62501473 rs7499539 rs7638039 rs9350083
genus.RuminococcaceaeUCG013.id.11370	Benign neoplasm: Liver || id:finn-b-CD2_BENIGN_LIVER	BLC7wV	finn-b-CD2_BENIGN_LIVER	0	0.130504263710593 0.238856745930038 0.268368261263036 0.371809426813679 0.210648153518892 0.0969792156505578 0.288102385086501 0.244919131528009 0.0847508187184991 0.290224953766451 0.256539662369471 0.233360832107683	rs11581881 rs12189346 rs12336782 rs12485353 rs12781711 rs16918863 rs2730183 rs4385846 rs75088940 rs76973485 rs7784330 rs9313055
family.Rikenellaceae.id.967	Benign neoplasm: Liver || id:finn-b-CD2_BENIGN_LIVER	BLSFBU	finn-b-CD2_BENIGN_LIVER	0	0.113256264381078 0.16689768007265 0.177977263056439 0.0796273916755432 0.219490607007174 0.241094009202655 0.169208119218482 0.154732695746914 0.170041525440657 0.118407322888017 0.236478031167279 0.0695924073163 0.182598308105755 0.162109579287039 0.15185639126695 0.0752413183629863 0.077142256930275	rs10217435 rs10832801 rs1939881 rs2447496 rs2833282 rs35909684 rs36021379 rs4264350 rs59663348 rs62532512 rs6744030 rs6837275 rs74474130 rs77885767 rs9389714 rs9578457 rs9603208
order.Verrucomicrobiales.id.4030	Benign neoplasm: Liver || id:finn-b-CD2_BENIGN_LIVER	BPW89n	finn-b-CD2_BENIGN_LIVER	0	0.633918213028949 0.510475190370691 0.405134990774763 0.633516955768151 0.302663164349768 0.385558234000572 0.688249428122561 0.34360262346734 0.735913295265308 0.541852753134246 0.421675528053336	rs111862613 rs117107102 rs11729256 rs12908520 rs2602429 rs4242783 rs4936098 rs61779207 rs74542928 rs9349825 rs941682
genus.LachnospiraceaeNK4A136group.id.11319	Benign neoplasm: Liver || id:finn-b-CD2_BENIGN_LIVER	Bt0kEx	finn-b-CD2_BENIGN_LIVER	0	0.404940538137735 0.587316396512814 0.46492242130799 0.598161287505736 0.377779117064794 0.406388026833133 0.183868225723696 0.37498905657562 0.340342714761527 0.555953082794007 0.349265285768227 0.789680786536958 0.727889702797223 0.495478281218979 0.321607101246335	rs10952110 rs11263806 rs12611395 rs160061 rs28540839 rs2880566 rs4955932 rs59805249 rs68104925 rs7073658 rs73044693 rs7616165 rs76193507 rs7832116 rs954878
family.Rhodospirillaceae.id.2717	Benign neoplasm: Liver || id:finn-b-CD2_BENIGN_LIVER	Bt1upE	finn-b-CD2_BENIGN_LIVER	1	0.170928834666207 0.0788299405966949 0.219825530963209 0.154795051086346 0.122056784276638 0.075794278337898 0.110338125906622 0.222741698817985 0.143929992085233 0.153056614269661 0.0533345981006023 0.185294141674337 0.0432687603348426 0.0958594924235809 0.137141797514912	rs1035406 rs11591293 rs13336560 rs1549633 rs1923415 rs3754624 rs4278423 rs55876211 rs61933850 rs6679026 rs7001029 rs72714493 rs74354280 rs76784716 rs9813022
order.Victivallales.id.2254	Benign neoplasm: Liver || id:finn-b-CD2_BENIGN_LIVER	C1xV1V	finn-b-CD2_BENIGN_LIVER	0	0.435716038474521 0.421123615286524 0.386692619924521 0.334822551929419 0.189323104053663 0.31078849244139 0.813589177571908 0.607238137246102	rs1002941 rs11770843 rs17114848 rs2031282 rs2825714 rs62570196 rs72640280 rs77599476
genus.Sellimonas.id.14369	Benign neoplasm: Liver || id:finn-b-CD2_BENIGN_LIVER	c62fwk	finn-b-CD2_BENIGN_LIVER	0	0.213996604378025 0.580343470203868 0.348487693254853 0.664097937972659 0.326394538284465 0.545798475414136 0.285709753640955 0.392208537117852 0.258871543098241	rs113379006 rs13417181 rs2016057 rs2187447 rs2371572 rs41816 rs4600608 rs553697 rs56203279
genus.Coprococcus1.id.11301	Benign neoplasm: Liver || id:finn-b-CD2_BENIGN_LIVER	cqFLTQ	finn-b-CD2_BENIGN_LIVER	0	0.977915866363297 0.81979337494621 0.990694783811544 0.645862614135138 0.966177445167597 0.994883365366702 0.758028964348161 0.812290102678873 0.881094846243802 0.86717514633678 0.803557728778325 0.580133065709631	rs1010560 rs12794898 rs1519491 rs1576241 rs1762123 rs2907920 rs4277593 rs56405618 rs73031725 rs73167075 rs74101919 rs946513
family.ClostridialesvadinBB60group.id.11286	Benign neoplasm: Liver || id:finn-b-CD2_BENIGN_LIVER	CUtsMo	finn-b-CD2_BENIGN_LIVER	0	0.820218527963105 0.824820711488369 0.558354257548269 0.751995140139363 0.909093468149782 0.899595416931553 0.828646323136603 0.759378679932726 0.738122859875128 0.845404192234921 0.891858881293028 0.845514168581916 0.99264018620328 0.963716314126124 0.780188333907486	rs10517600 rs10904722 rs118104867 rs13409132 rs17121075 rs2191834 rs28691777 rs34088226 rs55682560 rs6588624 rs66714985 rs7226487 rs7538034 rs7725895 rs989682
order.Actinomycetales.id.420	Benign neoplasm: Liver || id:finn-b-CD2_BENIGN_LIVER	CYNr8c	finn-b-CD2_BENIGN_LIVER	0	0.914017414965397 0.602140945090988 0.953325298984899 0.799145366386935 0.4203214345802	rs2889192 rs34583783 rs35011108 rs4073240 rs58484246
family.Lactobacillaceae.id.1836	Benign neoplasm: Liver || id:finn-b-CD2_BENIGN_LIVER	d9u3Wa	finn-b-CD2_BENIGN_LIVER	0	0.477830710411224 0.703043290705627 0.489964404966301 0.170811619290262 0.563081469050379 0.114019919973149 0.510985839460227 0.244194822214356	rs1530559 rs16861661 rs62314653 rs74599091 rs768253 rs77478751 rs921925 rs9345899
class.Alphaproteobacteria.id.2379	Benign neoplasm: Liver || id:finn-b-CD2_BENIGN_LIVER	dP6VTT	finn-b-CD2_BENIGN_LIVER	1	0.060205571751921 0.0822912026673285 0.175324448386582 0.177790335207829 0.0416060808672398 0.0638405896926526 0.0829980606833199	rs140912403 rs34569731 rs55876211 rs62285697 rs76784716 rs7960664 rs9813022
order.Enterobacteriales.id.3468	Benign neoplasm: Liver || id:finn-b-CD2_BENIGN_LIVER	dSCeM7	finn-b-CD2_BENIGN_LIVER	0	0.766493648256069 0.707246419529762 0.976699239236691 0.456153493865039 0.501321238688053 0.781559717052061 0.824967585624491	rs11026530 rs2374342 rs35673018 rs504442 rs62210023 rs78143293 rs79757635
family.BacteroidalesS24.7group.id.11173	Benign neoplasm: Liver || id:finn-b-CD2_BENIGN_LIVER	DwGyne	finn-b-CD2_BENIGN_LIVER	0	0.397554863098195 0.679881837464004 0.317507299219632 0.210780951860507 0.899103587636774 0.776127043849209 0.501714998006869 0.504257492278979	rs10872669 rs12748533 rs17043785 rs61508842 rs689695 rs738193 rs78609301 rs941000
genus.Oxalobacter.id.2978	Benign neoplasm: Liver || id:finn-b-CD2_BENIGN_LIVER	E1ZDX3	finn-b-CD2_BENIGN_LIVER	0	0.213929968491405 0.664956621177673 0.182289252111907 0.228931405649407 0.27730698247894 0.309328240559077 0.225120453782384 0.556803456530591 0.500913987318033 0.226960667744704 0.584591771350653	rs10464997 rs11108500 rs111966731 rs12002250 rs1569853 rs36057338 rs3862635 rs4428215 rs6000536 rs6993398 rs736744
genus.Dorea.id.1997	Benign neoplasm: Liver || id:finn-b-CD2_BENIGN_LIVER	e5mJnF	finn-b-CD2_BENIGN_LIVER	0	0.435807205062692 0.378805491699852 0.406621859368241 0.379087290966565 0.520600140212367 0.918219563237557 0.504789461587025 0.441598253878453 0.432067845227407 0.361572781267695	rs11150408 rs12537781 rs13279148 rs1899291 rs3005511 rs345219 rs3752849 rs4793307 rs62503162 rs73729431
genus.Ruminococcus1.id.11373	Benign neoplasm: Liver || id:finn-b-CD2_BENIGN_LIVER	ebP4zV	finn-b-CD2_BENIGN_LIVER	0	0.803210105736726 0.629625094103618 0.591943189681578 0.829402025673282 0.479983386129012 0.53279440111511 0.60250238732385 0.883644729659209 0.318761559623386 0.618316358565286	rs10167839 rs11783695 rs17781867 rs3819978 rs6105066 rs6493760 rs7117576 rs7583465 rs78572139 rs78613526
family.Clostridiaceae1.id.1869	Benign neoplasm: Liver || id:finn-b-CD2_BENIGN_LIVER	FcqSNY	finn-b-CD2_BENIGN_LIVER	0	0.988916937447882 0.584096460438883 0.725203190170285 0.914707998868751 0.548897676332929 0.96531595826131 0.919718087470579 0.938167886448314 0.788680548067529 0.657912055510327	rs10875374 rs12186080 rs12341505 rs2795528 rs2817172 rs4723021 rs550843 rs56188186 rs62397761 rs881532
phylum.Verrucomicrobia.id.3982	Benign neoplasm: Liver || id:finn-b-CD2_BENIGN_LIVER	fE3r8h	finn-b-CD2_BENIGN_LIVER	0	0.885348995700048 0.9794524365461 0.829127181724891 0.734643908860244 0.915081321540865 0.682264660888641 0.830482384003132 0.889035656166845 0.745621214698632 0.801240114569007 0.988093187877742 0.982681199938808	rs11252894 rs117107102 rs11729256 rs12512971 rs12908520 rs2602429 rs3995795 rs45598138 rs61779207 rs74542928 rs76430504 rs9349825
family.Actinomycetaceae.id.421	Benign neoplasm: Liver || id:finn-b-CD2_BENIGN_LIVER	FFi1Rd	finn-b-CD2_BENIGN_LIVER	0	0.911582586380539 0.603958335183779 0.955223840038509 0.799122540109241 0.420694768272846	rs2889192 rs34583783 rs35011108 rs4073240 rs58484246
order.Erysipelotrichales.id.2148	Benign neoplasm: Liver || id:finn-b-CD2_BENIGN_LIVER	FlVBaS	finn-b-CD2_BENIGN_LIVER	1	0.215453187238796 0.172182588035341 0.203357654474718 0.147947869872368 0.242358339375335 0.0573522074811382 0.189270956279814 0.0339522945526094 0.189103804043465 0.1555976603709 0.120074890397588 0.124160776791089 0.395840360336734	rs1074800 rs10781552 rs17530232 rs1884466 rs2300774 rs290833 rs35161940 rs4078432 rs56970041 rs62504403 rs7234058 rs7826267 rs8003149
class.Clostridia.id.1859	Benign neoplasm: Liver || id:finn-b-CD2_BENIGN_LIVER	Fr2Ff4	finn-b-CD2_BENIGN_LIVER	0	0.439482139534577 0.402304675039084 0.77025218255788 0.337852190618198 0.445120045537134 0.208673960225092 0.550819274182253 0.559265264739292 0.623960287337227 0.801907427833444 0.604364674356642	rs10774377 rs112334273 rs13105690 rs13179700 rs1842454 rs2273429 rs6797343 rs6814436 rs6815608 rs72738886 rs72915163
class.Gammaproteobacteria.id.3303	Benign neoplasm: Liver || id:finn-b-CD2_BENIGN_LIVER	FRQYhm	finn-b-CD2_BENIGN_LIVER	0	0.881063895314556 0.930502395312736 0.392998396276745 0.470642825395142 0.476253921556769 0.616291641825682	rs11181912 rs12404135 rs6706173 rs75101789 rs79795896 rs9494710
genus.Actinomyces.id.423	Benign neoplasm: Liver || id:finn-b-CD2_BENIGN_LIVER	FT7OrH	finn-b-CD2_BENIGN_LIVER	0	0.403473924663484 0.184641337431787 0.443073824401838 0.74194367856823 0.263782724752321 0.458020432725613 0.603420598534509	rs2715439 rs34583783 rs35011108 rs4073240 rs4146653 rs71315246 rs7915461
family.FamilyXI.id.1936	Benign neoplasm: Liver || id:finn-b-CD2_BENIGN_LIVER	FXBXNG	finn-b-CD2_BENIGN_LIVER	0	0.730862105034965 0.343184769218746 0.653130691876662 0.736349729015339 0.592986059032014 0.21128198554043 0.188180295614416 0.656857785608443	rs10759623 rs11547158 rs17379710 rs2155352 rs2156611 rs3733511 rs488164 rs697771
phylum.Lentisphaerae.id.2238	Benign neoplasm: Liver || id:finn-b-CD2_BENIGN_LIVER	gkAVOW	finn-b-CD2_BENIGN_LIVER	0	0.505673921695885 0.492058819731404 0.455244913925235 0.402871317121001 0.245310926598486 0.38512702696628 0.375385127054592 0.87221282316226 0.675781100304375	rs1002941 rs11770843 rs17114848 rs2031282 rs2825714 rs60995569 rs62570196 rs72640280 rs77599476
genus..Ruminococcusgauvreauiigroup.id.11342	Benign neoplasm: Liver || id:finn-b-CD2_BENIGN_LIVER	GNp2YQ	finn-b-CD2_BENIGN_LIVER	0	0.847183849503005 0.692299048482769 0.500666125754029 0.390466975515973 0.834618480811167 0.734082074123953 0.959409881311529 0.885845277605282 0.664464918155739 0.493802733524247 0.739845416576004 0.982806264132399	rs10931481 rs12079579 rs12539819 rs1391597 rs2047242 rs2105937 rs2166943 rs289410 rs431418 rs71386687 rs73802842 rs9870933
genus.RikenellaceaeRC9gutgroup.id.11191	Benign neoplasm: Liver || id:finn-b-CD2_BENIGN_LIVER	hUph1f	finn-b-CD2_BENIGN_LIVER	0	0.483734584278219 0.818538589853576 0.661130253730356 0.901217887638003 0.657749194957026 0.66966784811511 0.730617038581682 0.603467722507708 0.337557054267567 0.672904773405061 0.409395801330987	rs12501673 rs17032291 rs17582787 rs2074881 rs2900503 rs2998141 rs4270579 rs4717843 rs7712231 rs80309088 rs9887954
genus.Tyzzerella3.id.11335	Benign neoplasm: Liver || id:finn-b-CD2_BENIGN_LIVER	I2CEyx	finn-b-CD2_BENIGN_LIVER	0	0.616446953377835 0.50242415772761 0.591474318897956 0.717538926493914 0.586520387483843 0.633378482126799 0.423354365234462 0.665889379770355 0.697624046618634 0.330411060712894 0.715537273395167 0.496181460183169 0.983483929932616	rs10898797 rs112102233 rs1232220 rs17706273 rs191093 rs4904512 rs55799124 rs67476743 rs6920448 rs7019909 rs7333521 rs75091807 rs7561370
genus.Prevotella9.id.11183	Benign neoplasm: Liver || id:finn-b-CD2_BENIGN_LIVER	I5XXsr	finn-b-CD2_BENIGN_LIVER	15	0.0246959739443884 0.0310652434696828 0.0357503761397584 0.011859898486033 0.0325042389748177 0.00203121472289432 0.00529398097199136 0.0231559193818848 0.0127420873665304 0.0315058007025148 0.0188467712962091 0.0383185811357586 0.0191431264043244 0.0135606370677256 0.0104332026324089	rs111509883 rs11685699 rs117271932 rs12648235 rs1304512 rs2104588 rs2495052 rs2683313 rs4968431 rs7237249 rs72815774 rs746764 rs7976209 rs9428102 rs9613013
genus.Erysipelatoclostridium.id.11381	Benign neoplasm: Liver || id:finn-b-CD2_BENIGN_LIVER	iAhkfC	finn-b-CD2_BENIGN_LIVER	0	0.635688008514031 0.982758340652088 0.641206631799297 0.908382406550065 0.993971841364689 0.685583736015193 0.844185982238588 0.729146366743338 0.825061835204323 0.931200295218606 0.973757624091918 0.833755026336834 0.979725969631237 0.885225860244125 0.646256289578171	rs1434153 rs16936671 rs17804233 rs2901723 rs340991 rs3804326 rs45480394 rs4697572 rs58236560 rs61806970 rs622418 rs6474512 rs710230 rs7221249 rs9590927
class.Bacilli.id.1673	Benign neoplasm: Liver || id:finn-b-CD2_BENIGN_LIVER	IgBtIU	finn-b-CD2_BENIGN_LIVER	0	0.389348634297002 0.240941902805483 0.384452795056437 0.286612361213763 0.267143889401118 0.264919061693968 0.284022907649105 0.395898506187885 0.381500375161634 0.271991347476391 0.512672545325708 0.232783659292231 0.370961262388996 0.278292444787465 0.248612228435066 0.499179286875459 0.254952062214524 0.407414973836129	rs11110282 rs11730038 rs12797734 rs13068444 rs1595463 rs28564647 rs2952251 rs34989881 rs35344081 rs4028634 rs4459992 rs57872228 rs694949 rs74663707 rs7666190 rs77558518 rs78938557 rs9581006
phylum.Actinobacteria.id.400	Benign neoplasm: Liver || id:finn-b-CD2_BENIGN_LIVER	II0qrp	finn-b-CD2_BENIGN_LIVER	9	0.0221551049089819 0.0520371969560235 0.0163784813475403 0.018616720819103 0.0474463803709627 0.0614412168778272 0.034050741686549 0.0714961409275393 0.0299203329760979 0.0541944655041748 0.0563060514174935 0.056006826114698 0.0317939382240643 0.0471949048516399 0.0412226450285001	rs11766971 rs12528285 rs13192624 rs1397793 rs4429415 rs55888705 rs6496870 rs6743026 rs74037001 rs75211493 rs7570971 rs80124826 rs8047955 rs857444 rs9833771
genus.Ruminiclostridium5.id.11355	Benign neoplasm: Liver || id:finn-b-CD2_BENIGN_LIVER	iMGTCD	finn-b-CD2_BENIGN_LIVER	0	0.926716132578318 0.623099210300079 0.855012180733717 0.493612168680206 0.865647469239293 0.5197899549272 0.744546071515903 0.500865423053223 0.75578259669518 0.639636526497774 0.933049878850376	rs10827477 rs113753996 rs1223978 rs1492620 rs2482038 rs2791343 rs2833828 rs4955951 rs6121460 rs79968837 rs8053158
genus.Ruminiclostridium6.id.11356	Benign neoplasm: Liver || id:finn-b-CD2_BENIGN_LIVER	iwPbIH	finn-b-CD2_BENIGN_LIVER	1	0.140962482404615 0.26352734978957 0.16079906410698 0.0588745449697485 0.137185288331471 0.222851345668816 0.213628180601366 0.256226059227647 0.0226729681931907 0.265388465741686 0.144414686320658 0.229679126376855 0.147308789248894 0.22091987066166 0.109598796321889	rs10829821 rs116969552 rs11992182 rs2548459 rs35362464 rs61060922 rs663262 rs67479537 rs71414120 rs72991535 rs73176030 rs77193512 rs792058 rs79968172 rs9555756
order.NB1n.id.3953	Benign neoplasm: Liver || id:finn-b-CD2_BENIGN_LIVER	j0mByI	finn-b-CD2_BENIGN_LIVER	0	0.561153979141911 0.402672388371745 0.848120974188792 0.618224596027519 0.439419464117591 0.577081755341111 0.804859768103001 0.314336405749756 0.500134879451694 0.765127949555367 0.736078519642688 0.498657485359372 0.667589766008123	rs11251024 rs11606187 rs13385922 rs166849 rs2172426 rs267959 rs4383094 rs60583455 rs60775321 rs72671304 rs7911787 rs8126061 rs9542068
genus.CandidatusSoleaferrea.id.11350	Benign neoplasm: Liver || id:finn-b-CD2_BENIGN_LIVER	j4g0ZV	finn-b-CD2_BENIGN_LIVER	0	0.680804507161856 0.756926641276212 0.249267042921051 0.891528208360629 0.382392548027365 0.487111779446087 0.8973551150101 0.845924751588259 0.850498390369604 0.435842051031976	rs10090365 rs10108780 rs10809135 rs36155147 rs4294381 rs4678258 rs6489992 rs6494306 rs7400877 rs9973954
genus.Eisenbergiella.id.11304	Benign neoplasm: Liver || id:finn-b-CD2_BENIGN_LIVER	j87dXS	finn-b-CD2_BENIGN_LIVER	0	0.267403646652442 0.564786864713724 0.566398953011082 0.384189609044105 0.59678134393636 0.105763196017455 0.712099738812091 0.418026457745138 0.552971510456888 0.609616466835152 0.610150170792167	rs11027642 rs11079158 rs11938607 rs12257723 rs12710729 rs13258851 rs1508033 rs1553971 rs2683098 rs3812426 rs4462860
order.Lactobacillales.id.1800	Benign neoplasm: Liver || id:finn-b-CD2_BENIGN_LIVER	jfZByg	finn-b-CD2_BENIGN_LIVER	0	0.701496587794827 0.576697030681684 0.472257550028081 0.694541470938108 0.508055732741489 0.406924356382268 0.533152350916036 0.71399448255377 0.696675666205915 0.515702932094168 0.455026646336333 0.526912667154249 0.865073439556963 0.487848008123424 0.7494525696062	rs11110282 rs11627423 rs11730038 rs12797734 rs1595463 rs2370083 rs2952251 rs34989881 rs35344081 rs4028634 rs57872228 rs74663707 rs77558518 rs78938557 rs9581006
genus.Adlercreutzia.id.812	Benign neoplasm: Liver || id:finn-b-CD2_BENIGN_LIVER	JHChB7	finn-b-CD2_BENIGN_LIVER	0	0.363478146019029 0.600846220893257 0.405562640633905 0.532645476460439 0.0787167528498049 0.528311463602993 0.201017544877021 0.158139583708171	rs11604400 rs13231526 rs2717140 rs55719207 rs6664405 rs7680684 rs9490822 rs9915817
order.Pasteurellales.id.3688	Benign neoplasm: Liver || id:finn-b-CD2_BENIGN_LIVER	jHia6Z	finn-b-CD2_BENIGN_LIVER	0	0.941853850736306 0.891245070641714 0.776012174080152 0.853458688224097 0.982642270091203 0.77931386036531 0.930850298562236 0.819233758837831 0.447697565806569 0.842235381190308 0.756087416913821 0.984836039186997 0.944575912223385 0.761782551756892	rs10965428 rs111582866 rs12050685 rs16970009 rs35510 rs4822728 rs6972479 rs72756943 rs73139353 rs76022354 rs78909003 rs9382510 rs9895850 rs9938097
genus.Enterorhabdus.id.820	Benign neoplasm: Liver || id:finn-b-CD2_BENIGN_LIVER	jJC3Fm	finn-b-CD2_BENIGN_LIVER	6	0.00901001169334289 0.0388225027915756 0.00931112332493431 0.0292510447167993 0.00869792197738352 0.00830717935738681	rs10098492 rs114731706 rs2051957 rs3017103 rs73331712 rs77655283
genus.Butyricimonas.id.945	Benign neoplasm: Liver || id:finn-b-CD2_BENIGN_LIVER	jUcEpg	finn-b-CD2_BENIGN_LIVER	0	0.628331172783628 0.65165405991467 0.55982311549061 0.254151570636705 0.390439720377118 0.571709254953204 0.659239746604906 0.627520534907742 0.534636875242388 0.450495758661626 0.460485022342121 0.85393804295499 0.762114270444502	rs11228830 rs113054641 rs12304031 rs12458763 rs1862649 rs2114713 rs62130338 rs62390301 rs7083431 rs71428626 rs72814525 rs78453362 rs9657374
genus.RuminococcaceaeUCG010.id.11367	Benign neoplasm: Liver || id:finn-b-CD2_BENIGN_LIVER	kjA5PB	finn-b-CD2_BENIGN_LIVER	0	0.331655277180037 0.182813151445367 0.472389875403027 0.63451407629189 0.504993932302872 0.157390584162851	rs12597105 rs2820282 rs682403 rs6958419 rs73218807 rs7441445
family.Defluviitaleaceae.id.1924	Benign neoplasm: Liver || id:finn-b-CD2_BENIGN_LIVER	kodRd1	finn-b-CD2_BENIGN_LIVER	0	0.716577315184942 0.571539777837341 0.679219030111813 0.359940981980916 0.597368814106322 0.536939666225272 0.597446100989053 0.464805949893384 0.686461579263409 0.594999201536179 0.402792545025314	rs112893842 rs1582238 rs17051335 rs1908593 rs4344384 rs4677103 rs540220 rs55658617 rs72731813 rs9608282 rs9725395
genus.Prevotella7.id.11182	Benign neoplasm: Liver || id:finn-b-CD2_BENIGN_LIVER	LCZ8yH	finn-b-CD2_BENIGN_LIVER	0	0.762898607593225 0.537164042619855 0.85839469503373 0.903421384732425 0.625430220075311 0.851223823308868 0.852613217806858 0.390146470169411 0.667774102365333 0.806944676100949 0.691520844286184	rs118038478 rs12124567 rs12195431 rs2240542 rs2918132 rs430270 rs57404562 rs79263163 rs9426434 rs9608249 rs9959718
genus.RuminococcaceaeUCG003.id.11361	Benign neoplasm: Liver || id:finn-b-CD2_BENIGN_LIVER	lJcL8y	finn-b-CD2_BENIGN_LIVER	0	0.80022682081997 0.591702721701209 0.590788463826797 0.382206896139947 0.626066650605025 0.401807621827439 0.53147693051704 0.467865823897543 0.834066848239791 0.707335266357084 0.446039857654191 0.732894681723621	rs10490280 rs11243416 rs11613919 rs16959793 rs2523124 rs3013089 rs4452755 rs4532474 rs646327 rs6759615 rs73341549 rs78720113
genus.Terrisporobacter.id.11348	Benign neoplasm: Liver || id:finn-b-CD2_BENIGN_LIVER	LKYg6S	finn-b-CD2_BENIGN_LIVER	0	0.59209911153865 0.945036155544998 0.692233897781049 0.481262525482328 0.562263961548909	rs1883097 rs2569953 rs2872237 rs58405430 rs7184125
family.Bifidobacteriaceae.id.433	Benign neoplasm: Liver || id:finn-b-CD2_BENIGN_LIVER	LRKdIa	finn-b-CD2_BENIGN_LIVER	0	0.99974777752891 0.93834180157383 0.774082170846725 0.693588048444013 0.397729844353562 0.800071266518135 0.88837009129966 0.630530088333075 0.956677683326949 0.97093296013181 0.93434954068687 0.951585436405999	rs10831953 rs12446429 rs13020688 rs182549 rs4957061 rs540489 rs55888705 rs6899771 rs7174549 rs7322849 rs73797465 rs857444
order.Desulfovibrionales.id.3156	Benign neoplasm: Liver || id:finn-b-CD2_BENIGN_LIVER	m0ByAU	finn-b-CD2_BENIGN_LIVER	0	0.654833864791324 0.168388856564412 0.375458590857616 0.264752916100862 0.213622010467297 0.366713350107746 0.135101980462249 0.217571177103622 0.348758196255079 0.291301227052895 0.435526230891398 0.199649079472276	rs112381107 rs11599763 rs17791387 rs186073 rs2692012 rs2838334 rs3935584 rs4506934 rs6058181 rs62020470 rs72647048 rs9928243
family.Enterobacteriaceae.id.3469	Benign neoplasm: Liver || id:finn-b-CD2_BENIGN_LIVER	m9LXEq	finn-b-CD2_BENIGN_LIVER	0	0.766493648256069 0.707246419529762 0.976699239236691 0.456153493865039 0.501321238688053 0.781559717052061 0.824967585624491	rs11026530 rs2374342 rs35673018 rs504442 rs62210023 rs78143293 rs79757635
family.Coriobacteriaceae.id.811	Benign neoplasm: Liver || id:finn-b-CD2_BENIGN_LIVER	MBOR7Y	finn-b-CD2_BENIGN_LIVER	0	0.85443758964092 0.768239922566438 0.928928779715192 0.673044543254385 0.948732039043132 0.942384024519727 0.714789386551116 0.89574703942543 0.788858896767413 0.817637491169421 0.286739337854241 0.88490344590664 0.912374136962133	rs11250875 rs11656361 rs12974142 rs13307134 rs1397793 rs1816223 rs240104 rs2442778 rs3025411 rs34739816 rs67561917 rs719099 rs8010111
genus.Lachnoclostridium.id.11308	Benign neoplasm: Liver || id:finn-b-CD2_BENIGN_LIVER	MpL626	finn-b-CD2_BENIGN_LIVER	0	0.523240336749451 0.695327368846192 0.769935841518286 0.563903713583508 0.846056226354587 0.807248397415887 0.62046704561416 0.379954684852097 0.625540584445921 0.487222325825449 0.912906516562377 0.519042177225348 0.494903007982866	rs1031599 rs12566975 rs1528479 rs1997204 rs2385421 rs3821998 rs4738679 rs6112314 rs615997 rs62285313 rs72829893 rs78068103 rs789029
class.Melainabacteria.id.1589	Benign neoplasm: Liver || id:finn-b-CD2_BENIGN_LIVER	Msb4zz	finn-b-CD2_BENIGN_LIVER	0	0.372108043062995 0.937581307384814 0.817759187861211 0.603371787221293 0.346834911202178 0.882224006396734 0.871839961871072 0.581375620807203 0.442842911021989 0.514791932508693	rs10148250 rs10738747 rs11150282 rs113884518 rs28678345 rs367480 rs4129395 rs789069 rs79790072 rs9864379
class.Negativicutes.id.2164	Benign neoplasm: Liver || id:finn-b-CD2_BENIGN_LIVER	MXS84H	finn-b-CD2_BENIGN_LIVER	0	0.873200718982432 0.594779188103898 0.919465738505697 0.348782118497564 0.974631307803219 0.809091418221247 0.744967343982284 0.968145231702434 0.998385626096835 0.744438824383715 0.659888156643915 0.92653150750139	rs1135612 rs13086907 rs1643968 rs1649999 rs2834062 rs4463806 rs4722181 rs60274479 rs61249479 rs71405394 rs73232831 rs9423647
genus.Barnesiella.id.944	Benign neoplasm: Liver || id:finn-b-CD2_BENIGN_LIVER	mz9jd0	finn-b-CD2_BENIGN_LIVER	0	0.484097588929006 0.217741085533891 0.375466740365962 0.472480028488826 0.32547052417731 0.305674147137888 0.503458714481658 0.267221089676727 0.396278964981313 0.330385106563841 0.129928372839452 0.259059964245769 0.576539372892347	rs11155559 rs113258194 rs12909713 rs13242616 rs199035 rs2276875 rs2428166 rs35177866 rs62251337 rs72684847 rs76181748 rs77455852 rs79795328
class.Deltaproteobacteria.id.3087	Benign neoplasm: Liver || id:finn-b-CD2_BENIGN_LIVER	n3j0op	finn-b-CD2_BENIGN_LIVER	0	0.249786797826238 0.436773435403653 0.10116074673286 0.175075875531067 0.245485275469655 0.130718565802743 0.23593730323635 0.0787175962209099 0.132629459756448 0.287139159980344 0.222124929533431 0.184079502986522 0.120987434605731	rs1035691 rs112381107 rs11599763 rs17084793 rs17791387 rs2692012 rs2838334 rs3935584 rs4506934 rs55744759 rs6058181 rs62020470 rs9928243
family.Lachnospiraceae.id.1987	Benign neoplasm: Liver || id:finn-b-CD2_BENIGN_LIVER	nFlAu5	finn-b-CD2_BENIGN_LIVER	0	0.791715972352472 0.940721282761022 0.790394265946866 0.84973800402456 0.894089309686076 0.750228875235784 0.577183124561274 0.595388306151011 0.621604842274316 0.683325287433982 0.999346746781649 0.818608465849789 0.930377138920108 0.73375116618738 0.90703761739424 0.759919864482999	rs10402491 rs11139361 rs112040820 rs11841382 rs11979110 rs1205443 rs12760724 rs13005175 rs2159863 rs2910921 rs3127230 rs35524804 rs7359994 rs79086868 rs959845 rs9929145
genus.Peptococcus.id.2037	Benign neoplasm: Liver || id:finn-b-CD2_BENIGN_LIVER	nIesEv	finn-b-CD2_BENIGN_LIVER	0	0.216206887719671 0.751961556115873 0.349438309443198 0.158629643814479 0.286131055115969 0.265230207934059 0.171848797986341 0.318536881698666 0.294823922057478 0.215221599043633 0.114715814663592 0.165780924358495	rs10031059 rs11001941 rs12069354 rs2054133 rs36121075 rs413827 rs5770862 rs6918730 rs7033353 rs72850165 rs74592222 rs77681628
[truncated: 87 more rows]

## Sheet: R2-F_statistic
SNP	exposure	R2	F_statistic
rs11655079	class.Actinobacteria.id.419	0.00124642	20.3507
rs11745923	class.Actinobacteria.id.419	0.00145786	23.8124
rs12049045	class.Actinobacteria.id.419	0.00122087	19.9356
rs134366	class.Actinobacteria.id.419	0.00158228	22.6624
rs1376754	class.Actinobacteria.id.419	0.00126471	20.489
rs1515761	class.Actinobacteria.id.419	0.00129547	20.1357
[truncated: 2,136 more rows]
