# Supplementary material for: Causal impact of gut microbiota on five liver diseases: insights from mendelian randomization and single-cell RNA sequencing
Source: Front Genet. 2024 Nov 11;15:1362139. doi: 10.3389/fgene.2024.1362139 (PMC11586359; doi:10.3389/fgene.2024.1362139)
Supplement: Supplementary file 1 [file DataSheet1.zip › Annex 1 _Data/MR results/Cirrhosis/outcome_ebi-a-GCST90018826.xlsx]

## Sheet: main
id.exposure	id.outcome	outcome	exposure	method	nsnp	b	se	pval	p_BH	lo_ci	up_ci	or	or_lci95	or_uci95	estimate
0aMbT3	ebi-a-GCST90018826	Cirrhosis || id:ebi-a-GCST90018826	genus.Eggerthella.id.819	MR Egger	11	1.33694	0.928164	0.183617		-0.482262	3.15614	3.80737	0.617385	23.4798	3.807 (0.617-23.48)
0aMbT3	ebi-a-GCST90018826	Cirrhosis || id:ebi-a-GCST90018826	genus.Eggerthella.id.819	Weighted median	11	0.145383	0.151792	0.338175		-0.152129	0.442894	1.15648	0.858877	1.55721	1.156 (0.859-1.557)
0aMbT3	ebi-a-GCST90018826	Cirrhosis || id:ebi-a-GCST90018826	genus.Eggerthella.id.819	Inverse variance weighted (fixed effects)	11	0.126786	0.109624	0.247454	0.832664	-0.0880769	0.341649	1.13517	0.91569	1.40727	1.135 (0.916-1.407)
0aMbT3	ebi-a-GCST90018826	Cirrhosis || id:ebi-a-GCST90018826	genus.Eggerthella.id.819	Simple mode	11	0.0368269	0.188698	0.849174		-0.333022	0.406675	1.03751	0.716755	1.50182	1.038 (0.717-1.502)
0aMbT3	ebi-a-GCST90018826	Cirrhosis || id:ebi-a-GCST90018826	genus.Eggerthella.id.819	Weighted mode	11	0.122954	0.171371	0.489504		-0.212933	0.45884	1.13083	0.80821	1.58224	1.131 (0.808-1.582)
0heWA4	ebi-a-GCST90018826	Cirrhosis || id:ebi-a-GCST90018826	genus.Lactococcus.id.1851	MR Egger	9	-0.354036	0.385728	0.389232		-1.11006	0.401991	0.70185	0.329538	1.4948	0.702 (0.33-1.495)
0heWA4	ebi-a-GCST90018826	Cirrhosis || id:ebi-a-GCST90018826	genus.Lactococcus.id.1851	Weighted median	9	-0.100393	0.109406	0.358818		-0.31483	0.114043	0.904482	0.729913	1.1208	0.904 (0.73-1.121)
0heWA4	ebi-a-GCST90018826	Cirrhosis || id:ebi-a-GCST90018826	genus.Lactococcus.id.1851	Inverse variance weighted (fixed effects)	9	0.0213485	0.0777118	0.783536	0.928993	-0.130967	0.173664	1.02158	0.877247	1.18966	1.022 (0.877-1.19)
0heWA4	ebi-a-GCST90018826	Cirrhosis || id:ebi-a-GCST90018826	genus.Lactococcus.id.1851	Simple mode	9	-0.152727	0.147786	0.331627		-0.442388	0.136934	0.858364	0.6425	1.14675	0.858 (0.643-1.147)
0heWA4	ebi-a-GCST90018826	Cirrhosis || id:ebi-a-GCST90018826	genus.Lactococcus.id.1851	Weighted mode	9	-0.132194	0.126891	0.327967		-0.380901	0.116513	0.876171	0.683246	1.12357	0.876 (0.683-1.124)
0lsDJy	ebi-a-GCST90018826	Cirrhosis || id:ebi-a-GCST90018826	genus.DefluviitaleaceaeUCG011.id.11287	MR Egger	9	-0.7669	0.655764	0.280488		-2.0522	0.518398	0.464451	0.128452	1.67934	0.464 (0.128-1.679)
0lsDJy	ebi-a-GCST90018826	Cirrhosis || id:ebi-a-GCST90018826	genus.DefluviitaleaceaeUCG011.id.11287	Weighted median	9	-0.0225407	0.203879	0.911966		-0.422143	0.377062	0.977711	0.65564	1.45799	0.978 (0.656-1.458)
0lsDJy	ebi-a-GCST90018826	Cirrhosis || id:ebi-a-GCST90018826	genus.DefluviitaleaceaeUCG011.id.11287	Inverse variance weighted (fixed effects)	9	0.0880096	0.147582	0.550945	0.841698	-0.201251	0.37727	1.092	0.817707	1.4583	1.092 (0.818-1.458)
0lsDJy	ebi-a-GCST90018826	Cirrhosis || id:ebi-a-GCST90018826	genus.DefluviitaleaceaeUCG011.id.11287	Simple mode	9	-0.210871	0.273609	0.463035		-0.747145	0.325403	0.809879	0.473717	1.38459	0.81 (0.474-1.385)
0lsDJy	ebi-a-GCST90018826	Cirrhosis || id:ebi-a-GCST90018826	genus.DefluviitaleaceaeUCG011.id.11287	Weighted mode	9	-0.142333	0.215478	0.527462		-0.56467	0.280004	0.867332	0.568548	1.32314	0.867 (0.569-1.323)
0ngO8p	ebi-a-GCST90018826	Cirrhosis || id:ebi-a-GCST90018826	genus.Flavonifractor.id.2059	MR Egger	5	-3.49109	1.7216	0.135628		-6.86542	-0.116765	0.0304675	0.00104324	0.889795	0.03 (0.001-0.89)
0ngO8p	ebi-a-GCST90018826	Cirrhosis || id:ebi-a-GCST90018826	genus.Flavonifractor.id.2059	Weighted median	5	-0.109247	0.360785	0.76204		-0.816385	0.597892	0.896509	0.442027	1.81828	0.897 (0.442-1.818)
0ngO8p	ebi-a-GCST90018826	Cirrhosis || id:ebi-a-GCST90018826	genus.Flavonifractor.id.2059	Inverse variance weighted (fixed effects)	5	-0.219329	0.279127	0.432005	0.832664	-0.766418	0.327761	0.803058	0.464675	1.38786	0.803 (0.465-1.388)
0ngO8p	ebi-a-GCST90018826	Cirrhosis || id:ebi-a-GCST90018826	genus.Flavonifractor.id.2059	Simple mode	5	-0.209677	0.475934	0.682295		-1.14251	0.723155	0.810846	0.319018	2.06092	0.811 (0.319-2.061)
0ngO8p	ebi-a-GCST90018826	Cirrhosis || id:ebi-a-GCST90018826	genus.Flavonifractor.id.2059	Weighted mode	5	-0.0889489	0.377701	0.825386		-0.829243	0.651346	0.914892	0.436379	1.91812	0.915 (0.436-1.918)
0rTnk2	ebi-a-GCST90018826	Cirrhosis || id:ebi-a-GCST90018826	genus.Lachnospira.id.2004	MR Egger	6	0.161552	1.55452	0.922232		-2.88531	3.20841	1.17533	0.0558377	24.7397	1.175 (0.056-24.74)
0rTnk2	ebi-a-GCST90018826	Cirrhosis || id:ebi-a-GCST90018826	genus.Lachnospira.id.2004	Weighted median	6	-0.33297	0.319401	0.297188		-0.958997	0.293056	0.716791	0.383277	1.34052	0.717 (0.383-1.341)
0rTnk2	ebi-a-GCST90018826	Cirrhosis || id:ebi-a-GCST90018826	genus.Lachnospira.id.2004	Inverse variance weighted (fixed effects)	6	-0.234856	0.258064	0.362786	0.832664	-0.740662	0.270949	0.790685	0.476798	1.31121	0.791 (0.477-1.311)
0rTnk2	ebi-a-GCST90018826	Cirrhosis || id:ebi-a-GCST90018826	genus.Lachnospira.id.2004	Simple mode	6	-0.289166	0.362315	0.461016		-0.999304	0.420972	0.748888	0.368136	1.52344	0.749 (0.368-1.523)
0rTnk2	ebi-a-GCST90018826	Cirrhosis || id:ebi-a-GCST90018826	genus.Lachnospira.id.2004	Weighted mode	6	-0.300602	0.364158	0.446686		-1.01435	0.413148	0.740372	0.362637	1.51157	0.74 (0.363-1.512)
0Vfsi1	ebi-a-GCST90018826	Cirrhosis || id:ebi-a-GCST90018826	genus.Hungatella.id.11306	MR Egger	5	-0.826201	1.16292	0.528672		-3.10552	1.45312	0.437709	0.0448011	4.27644	0.438 (0.045-4.276)
0Vfsi1	ebi-a-GCST90018826	Cirrhosis || id:ebi-a-GCST90018826	genus.Hungatella.id.11306	Weighted median	5	0.0792083	0.22472	0.724482		-0.361243	0.51966	1.08243	0.69681	1.68146	1.082 (0.697-1.681)
0Vfsi1	ebi-a-GCST90018826	Cirrhosis || id:ebi-a-GCST90018826	genus.Hungatella.id.11306	Inverse variance weighted (fixed effects)	5	0.0948312	0.169583	0.576024	0.841698	-0.237552	0.427214	1.09947	0.788556	1.53298	1.099 (0.789-1.533)
0Vfsi1	ebi-a-GCST90018826	Cirrhosis || id:ebi-a-GCST90018826	genus.Hungatella.id.11306	Simple mode	5	-0.295448	0.319216	0.407068		-0.921112	0.330216	0.744198	0.398076	1.39127	0.744 (0.398-1.391)
0Vfsi1	ebi-a-GCST90018826	Cirrhosis || id:ebi-a-GCST90018826	genus.Hungatella.id.11306	Weighted mode	5	-0.10583	0.256056	0.700579		-0.6077	0.396041	0.899578	0.544602	1.48593	0.9 (0.545-1.486)
1rpkuI	ebi-a-GCST90018826	Cirrhosis || id:ebi-a-GCST90018826	genus.FamilyXIIIUCG001.id.11294	MR Egger	8	0.60218	0.544771	0.311337		-0.465572	1.66993	1.8261	0.627776	5.31181	1.826 (0.628-5.312)
1rpkuI	ebi-a-GCST90018826	Cirrhosis || id:ebi-a-GCST90018826	genus.FamilyXIIIUCG001.id.11294	Weighted median	8	0.31871	0.214709	0.137708		-0.10212	0.739539	1.37535	0.902921	2.09497	1.375 (0.903-2.095)
1rpkuI	ebi-a-GCST90018826	Cirrhosis || id:ebi-a-GCST90018826	genus.FamilyXIIIUCG001.id.11294	Inverse variance weighted (fixed effects)	8	0.247033	0.168848	0.143454	0.81659	-0.0839096	0.577976	1.28022	0.919514	1.78243	1.28 (0.92-1.782)
1rpkuI	ebi-a-GCST90018826	Cirrhosis || id:ebi-a-GCST90018826	genus.FamilyXIIIUCG001.id.11294	Simple mode	8	0.233808	0.24436	0.370529		-0.245138	0.712755	1.2634	0.782596	2.0396	1.263 (0.783-2.04)
1rpkuI	ebi-a-GCST90018826	Cirrhosis || id:ebi-a-GCST90018826	genus.FamilyXIIIUCG001.id.11294	Weighted mode	8	0.332161	0.212233	0.161545		-0.0838163	0.748139	1.39398	0.9196	2.11306	1.394 (0.92-2.113)
1uqUdL	ebi-a-GCST90018826	Cirrhosis || id:ebi-a-GCST90018826	genus.Escherichia.Shigella.id.3504	MR Egger	10	-0.480455	1.02176	0.650747		-2.4831	1.52219	0.618502	0.0834843	4.58224	0.619 (0.083-4.582)
1uqUdL	ebi-a-GCST90018826	Cirrhosis || id:ebi-a-GCST90018826	genus.Escherichia.Shigella.id.3504	Weighted median	10	-0.530553	0.303509	0.0804527		-1.12543	0.064324	0.588279	0.324513	1.06644	0.588 (0.325-1.066)
1uqUdL	ebi-a-GCST90018826	Cirrhosis || id:ebi-a-GCST90018826	genus.Escherichia.Shigella.id.3504	Inverse variance weighted (fixed effects)	10	-0.176992	0.221943	0.425179	0.832664	-0.611999	0.258015	0.837786	0.542266	1.29436	0.838 (0.542-1.294)
1uqUdL	ebi-a-GCST90018826	Cirrhosis || id:ebi-a-GCST90018826	genus.Escherichia.Shigella.id.3504	Simple mode	10	-0.569056	0.421198	0.209665		-1.3946	0.256492	0.56606	0.247931	1.29239	0.566 (0.248-1.292)
1uqUdL	ebi-a-GCST90018826	Cirrhosis || id:ebi-a-GCST90018826	genus.Escherichia.Shigella.id.3504	Weighted mode	10	-0.548085	0.361677	0.163975		-1.25697	0.160802	0.578056	0.284514	1.17445	0.578 (0.285-1.174)
20HL0T	ebi-a-GCST90018826	Cirrhosis || id:ebi-a-GCST90018826	genus.Holdemanella.id.11393	MR Egger	11	-1.30709	1.21726	0.310859		-3.69292	1.07874	0.270606	0.0248991	2.94098	0.271 (0.025-2.941)
20HL0T	ebi-a-GCST90018826	Cirrhosis || id:ebi-a-GCST90018826	genus.Holdemanella.id.11393	Weighted median	11	-0.0160301	0.204375	0.937482		-0.416605	0.384545	0.984098	0.659281	1.46895	0.984 (0.659-1.469)
20HL0T	ebi-a-GCST90018826	Cirrhosis || id:ebi-a-GCST90018826	genus.Holdemanella.id.11393	Inverse variance weighted (fixed effects)	11	-0.213233	0.143404	0.13703	0.81659	-0.494305	0.067838	0.807968	0.609995	1.07019	0.808 (0.61-1.07)
20HL0T	ebi-a-GCST90018826	Cirrhosis || id:ebi-a-GCST90018826	genus.Holdemanella.id.11393	Simple mode	11	-0.107059	0.251818	0.679734		-0.600623	0.386505	0.898472	0.54847	1.47183	0.898 (0.548-1.472)
20HL0T	ebi-a-GCST90018826	Cirrhosis || id:ebi-a-GCST90018826	genus.Holdemanella.id.11393	Weighted mode	11	0.00256032	0.197811	0.989928		-0.38515	0.390271	1.00256	0.680348	1.47738	1.003 (0.68-1.477)
2GJP3o	ebi-a-GCST90018826	Cirrhosis || id:ebi-a-GCST90018826	genus.Ruminococcus2.id.11374	MR Egger	15	0.134965	0.24743	0.594668		-0.349998	0.619928	1.1445	0.70469	1.85879	1.144 (0.705-1.859)
2GJP3o	ebi-a-GCST90018826	Cirrhosis || id:ebi-a-GCST90018826	genus.Ruminococcus2.id.11374	Weighted median	15	0.0747614	0.1694	0.658973		-0.257262	0.406785	1.07763	0.773166	1.50198	1.078 (0.773-1.502)
2GJP3o	ebi-a-GCST90018826	Cirrhosis || id:ebi-a-GCST90018826	genus.Ruminococcus2.id.11374	Inverse variance weighted (fixed effects)	15	0.0069988	0.123041	0.954639	0.981298	-0.234161	0.248158	1.00702	0.791235	1.28166	1.007 (0.791-1.282)
2GJP3o	ebi-a-GCST90018826	Cirrhosis || id:ebi-a-GCST90018826	genus.Ruminococcus2.id.11374	Simple mode	15	-0.29086	0.258492	0.279417		-0.797503	0.215783	0.74762	0.450452	1.24083	0.748 (0.45-1.241)
2GJP3o	ebi-a-GCST90018826	Cirrhosis || id:ebi-a-GCST90018826	genus.Ruminococcus2.id.11374	Weighted mode	15	0.0632742	0.153144	0.685743		-0.236888	0.363437	1.06532	0.789079	1.43826	1.065 (0.789-1.438)
2vslhf	ebi-a-GCST90018826	Cirrhosis || id:ebi-a-GCST90018826	genus.Coprococcus2.id.11302	MR Egger	8	-0.25622	1.61446	0.87911		-3.42057	2.90813	0.773972	0.0326938	18.3225	0.774 (0.033-18.322)
2vslhf	ebi-a-GCST90018826	Cirrhosis || id:ebi-a-GCST90018826	genus.Coprococcus2.id.11302	Weighted median	8	0.201584	0.251354	0.422557		-0.29107	0.694237	1.22334	0.747464	2.00218	1.223 (0.747-2.002)
2vslhf	ebi-a-GCST90018826	Cirrhosis || id:ebi-a-GCST90018826	genus.Coprococcus2.id.11302	Inverse variance weighted (fixed effects)	8	0.144972	0.19107	0.448009	0.832664	-0.229525	0.51947	1.15601	0.794911	1.68114	1.156 (0.795-1.681)
2vslhf	ebi-a-GCST90018826	Cirrhosis || id:ebi-a-GCST90018826	genus.Coprococcus2.id.11302	Simple mode	8	0.142607	0.351981	0.697459		-0.547276	0.832491	1.15328	0.578524	2.29904	1.153 (0.579-2.299)
2vslhf	ebi-a-GCST90018826	Cirrhosis || id:ebi-a-GCST90018826	genus.Coprococcus2.id.11302	Weighted mode	8	0.298732	0.340463	0.409356		-0.368575	0.96604	1.34815	0.691719	2.62752	1.348 (0.692-2.628)
37ZEpI	ebi-a-GCST90018826	Cirrhosis || id:ebi-a-GCST90018826	genus..Eubacteriumrectalegroup.id.14374	MR Egger	8	0.108984	0.741699	0.887994		-1.34475	1.56271	1.11514	0.260606	4.77176	1.115 (0.261-4.772)
37ZEpI	ebi-a-GCST90018826	Cirrhosis || id:ebi-a-GCST90018826	genus..Eubacteriumrectalegroup.id.14374	Weighted median	8	-0.117011	0.286749	0.683228		-0.679039	0.445016	0.889575	0.507104	1.56052	0.89 (0.507-1.561)
37ZEpI	ebi-a-GCST90018826	Cirrhosis || id:ebi-a-GCST90018826	genus..Eubacteriumrectalegroup.id.14374	Inverse variance weighted (fixed effects)	8	-0.0856738	0.226535	0.705288	0.892864	-0.529682	0.358335	0.917894	0.588792	1.43094	0.918 (0.589-1.431)
37ZEpI	ebi-a-GCST90018826	Cirrhosis || id:ebi-a-GCST90018826	genus..Eubacteriumrectalegroup.id.14374	Simple mode	8	-0.23775	0.355209	0.524743		-0.93396	0.45846	0.7884	0.392994	1.58164	0.788 (0.393-1.582)
37ZEpI	ebi-a-GCST90018826	Cirrhosis || id:ebi-a-GCST90018826	genus..Eubacteriumrectalegroup.id.14374	Weighted mode	8	-0.208367	0.307589	0.519893		-0.811241	0.394507	0.811909	0.444307	1.48365	0.812 (0.444-1.484)
3tgfXE	ebi-a-GCST90018826	Cirrhosis || id:ebi-a-GCST90018826	genus.Subdoligranulum.id.2070	MR Egger	11	-0.566452	0.326608	0.116885		-1.2066	0.0736999	0.567535	0.299211	1.07648	0.568 (0.299-1.076)
3tgfXE	ebi-a-GCST90018826	Cirrhosis || id:ebi-a-GCST90018826	genus.Subdoligranulum.id.2070	Weighted median	11	-0.355306	0.211016	0.0922232		-0.768897	0.0582858	0.700959	0.463524	1.06002	0.701 (0.464-1.06)
3tgfXE	ebi-a-GCST90018826	Cirrhosis || id:ebi-a-GCST90018826	genus.Subdoligranulum.id.2070	Inverse variance weighted (fixed effects)	11	-0.278836	0.143902	0.0526629	0.607508	-0.560884	0.0032126	0.756664	0.570704	1.00322	0.757 (0.571-1.003)
3tgfXE	ebi-a-GCST90018826	Cirrhosis || id:ebi-a-GCST90018826	genus.Subdoligranulum.id.2070	Simple mode	11	-0.621844	0.324089	0.0839831		-1.25706	0.0133705	0.536953	0.284489	1.01346	0.537 (0.284-1.013)
3tgfXE	ebi-a-GCST90018826	Cirrhosis || id:ebi-a-GCST90018826	genus.Subdoligranulum.id.2070	Weighted mode	11	-0.4536	0.225745	0.0722535		-0.896061	-0.0111395	0.635337	0.408174	0.988922	0.635 (0.408-0.989)
4zBtt2	ebi-a-GCST90018826	Cirrhosis || id:ebi-a-GCST90018826	genus.Bilophila.id.3170	MR Egger	13	-0.41164	0.939912	0.669894		-2.25387	1.43059	0.662563	0.104992	4.18116	0.663 (0.105-4.181)
4zBtt2	ebi-a-GCST90018826	Cirrhosis || id:ebi-a-GCST90018826	genus.Bilophila.id.3170	Weighted median	13	0.1924	0.194639	0.322909		-0.189092	0.573892	1.21216	0.82771	1.77516	1.212 (0.828-1.775)
4zBtt2	ebi-a-GCST90018826	Cirrhosis || id:ebi-a-GCST90018826	genus.Bilophila.id.3170	Inverse variance weighted (fixed effects)	13	0.261263	0.135491	0.0538215	0.607508	-0.00429912	0.526826	1.29857	0.99571	1.69355	1.299 (0.996-1.694)
4zBtt2	ebi-a-GCST90018826	Cirrhosis || id:ebi-a-GCST90018826	genus.Bilophila.id.3170	Simple mode	13	0.335017	0.276537	0.24903		-0.206994	0.877029	1.39796	0.813024	2.40375	1.398 (0.813-2.404)
4zBtt2	ebi-a-GCST90018826	Cirrhosis || id:ebi-a-GCST90018826	genus.Bilophila.id.3170	Weighted mode	13	0.301218	0.262747	0.27397		-0.213767	0.816202	1.3515	0.807536	2.26189	1.352 (0.808-2.262)
5IXuob	ebi-a-GCST90018826	Cirrhosis || id:ebi-a-GCST90018826	genus.RuminococcaceaeUCG014.id.11371	MR Egger	11	-0.0253442	0.689095	0.971464		-1.37597	1.32528	0.974974	0.252594	3.76325	0.975 (0.253-3.763)
5IXuob	ebi-a-GCST90018826	Cirrhosis || id:ebi-a-GCST90018826	genus.RuminococcaceaeUCG014.id.11371	Weighted median	11	-0.0925211	0.244641	0.705289		-0.572018	0.386976	0.91163	0.564385	1.47252	0.912 (0.564-1.473)
5IXuob	ebi-a-GCST90018826	Cirrhosis || id:ebi-a-GCST90018826	genus.RuminococcaceaeUCG014.id.11371	Inverse variance weighted (fixed effects)	11	-0.125751	0.17359	0.468811	0.832664	-0.465987	0.214485	0.881834	0.627515	1.23922	0.882 (0.628-1.239)
5IXuob	ebi-a-GCST90018826	Cirrhosis || id:ebi-a-GCST90018826	genus.RuminococcaceaeUCG014.id.11371	Simple mode	11	-0.111294	0.346238	0.754497		-0.78992	0.567333	0.894676	0.453881	1.76356	0.895 (0.454-1.764)
5IXuob	ebi-a-GCST90018826	Cirrhosis || id:ebi-a-GCST90018826	genus.RuminococcaceaeUCG014.id.11371	Weighted mode	11	-0.0858187	0.261003	0.749086		-0.597384	0.425747	0.917761	0.550249	1.53073	0.918 (0.55-1.531)
5qEcKL	ebi-a-GCST90018826	Cirrhosis || id:ebi-a-GCST90018826	genus.Streptococcus.id.1853	MR Egger	15	0.364369	0.690807	0.606764		-0.989613	1.71835	1.4396	0.37172	5.57533	1.44 (0.372-5.575)
5qEcKL	ebi-a-GCST90018826	Cirrhosis || id:ebi-a-GCST90018826	genus.Streptococcus.id.1853	Weighted median	15	0.0528511	0.225135	0.814401		-0.388413	0.494116	1.05427	0.678132	1.63905	1.054 (0.678-1.639)
5qEcKL	ebi-a-GCST90018826	Cirrhosis || id:ebi-a-GCST90018826	genus.Streptococcus.id.1853	Inverse variance weighted (fixed effects)	15	0.0244747	0.147824	0.868498	0.963947	-0.26526	0.31421	1.02478	0.767006	1.36918	1.025 (0.767-1.369)
5qEcKL	ebi-a-GCST90018826	Cirrhosis || id:ebi-a-GCST90018826	genus.Streptococcus.id.1853	Simple mode	15	-0.13416	0.321578	0.682864		-0.764452	0.496132	0.87445	0.465589	1.64236	0.874 (0.466-1.642)
5qEcKL	ebi-a-GCST90018826	Cirrhosis || id:ebi-a-GCST90018826	genus.Streptococcus.id.1853	Weighted mode	15	0.117077	0.197979	0.563707		-0.270962	0.505116	1.12421	0.762645	1.65718	1.124 (0.763-1.657)
5TN0Z7	ebi-a-GCST90018826	Cirrhosis || id:ebi-a-GCST90018826	genus.Oscillibacter.id.2063	MR Egger	14	-1.22315	0.621685	0.0726775		-2.44165	-0.00464774	0.294302	0.087017	0.995363	0.294 (0.087-0.995)
5TN0Z7	ebi-a-GCST90018826	Cirrhosis || id:ebi-a-GCST90018826	genus.Oscillibacter.id.2063	Weighted median	14	-0.216859	0.185383	0.242085		-0.580209	0.146491	0.805043	0.559781	1.15776	0.805 (0.56-1.158)
5TN0Z7	ebi-a-GCST90018826	Cirrhosis || id:ebi-a-GCST90018826	genus.Oscillibacter.id.2063	Inverse variance weighted (fixed effects)	14	0.0370359	0.130168	0.776009	0.928993	-0.218093	0.292165	1.03773	0.80405	1.33932	1.038 (0.804-1.339)
5TN0Z7	ebi-a-GCST90018826	Cirrhosis || id:ebi-a-GCST90018826	genus.Oscillibacter.id.2063	Simple mode	14	-0.222327	0.320292	0.499813		-0.850098	0.405445	0.800654	0.427373	1.49997	0.801 (0.427-1.5)
5TN0Z7	ebi-a-GCST90018826	Cirrhosis || id:ebi-a-GCST90018826	genus.Oscillibacter.id.2063	Weighted mode	14	-0.269629	0.192947	0.185679		-0.647805	0.108547	0.763663	0.523193	1.11466	0.764 (0.523-1.115)
5XtLwc	ebi-a-GCST90018826	Cirrhosis || id:ebi-a-GCST90018826	genus.Catenibacterium.id.2153	MR Egger	5	0.349824	1.46664	0.826842		-2.52479	3.22444	1.41882	0.0800748	25.1396	1.419 (0.08-25.14)
5XtLwc	ebi-a-GCST90018826	Cirrhosis || id:ebi-a-GCST90018826	genus.Catenibacterium.id.2153	Weighted median	5	0.0534668	0.168123	0.750468		-0.276054	0.382987	1.05492	0.758772	1.46666	1.055 (0.759-1.467)
5XtLwc	ebi-a-GCST90018826	Cirrhosis || id:ebi-a-GCST90018826	genus.Catenibacterium.id.2153	Inverse variance weighted (fixed effects)	5	0.0993615	0.147861	0.501588	0.841698	-0.190446	0.389169	1.10447	0.826591	1.47575	1.104 (0.827-1.476)
5XtLwc	ebi-a-GCST90018826	Cirrhosis || id:ebi-a-GCST90018826	genus.Catenibacterium.id.2153	Simple mode	5	0.151117	0.241093	0.564787		-0.321425	0.62366	1.16313	0.725115	1.86574	1.163 (0.725-1.866)
5XtLwc	ebi-a-GCST90018826	Cirrhosis || id:ebi-a-GCST90018826	genus.Catenibacterium.id.2153	Weighted mode	5	0.0511102	0.175036	0.784807		-0.291961	0.394182	1.05244	0.746797	1.48317	1.052 (0.747-1.483)
6mIWxZ	ebi-a-GCST90018826	Cirrhosis || id:ebi-a-GCST90018826	genus.Coprobacter.id.949	MR Egger	11	0.791779	0.846631	0.374091		-0.867616	2.45118	2.20732	0.419951	11.602	2.207 (0.42-11.602)
6mIWxZ	ebi-a-GCST90018826	Cirrhosis || id:ebi-a-GCST90018826	genus.Coprobacter.id.949	Weighted median	11	-0.05361	0.163802	0.743452		-0.374662	0.267442	0.947802	0.687521	1.30662	0.948 (0.688-1.307)
6mIWxZ	ebi-a-GCST90018826	Cirrhosis || id:ebi-a-GCST90018826	genus.Coprobacter.id.949	Inverse variance weighted (fixed effects)	11	0.0302784	0.117283	0.796279	0.928993	-0.199596	0.260153	1.03074	0.819062	1.29713	1.031 (0.819-1.297)
6mIWxZ	ebi-a-GCST90018826	Cirrhosis || id:ebi-a-GCST90018826	genus.Coprobacter.id.949	Simple mode	11	-0.0783524	0.204488	0.709618		-0.479149	0.322445	0.924639	0.61931	1.3805	0.925 (0.619-1.38)
6mIWxZ	ebi-a-GCST90018826	Cirrhosis || id:ebi-a-GCST90018826	genus.Coprobacter.id.949	Weighted mode	11	-0.101609	0.166395	0.555057		-0.427742	0.224525	0.903383	0.651979	1.25173	0.903 (0.652-1.252)
77YJKV	ebi-a-GCST90018826	Cirrhosis || id:ebi-a-GCST90018826	genus..Eubacteriumruminantiumgroup.id.11340	MR Egger	18	-0.170981	0.350236	0.63204		-0.857444	0.515482	0.842838	0.424245	1.67444	0.843 (0.424-1.674)
77YJKV	ebi-a-GCST90018826	Cirrhosis || id:ebi-a-GCST90018826	genus..Eubacteriumruminantiumgroup.id.11340	Weighted median	18	-0.0902158	0.142667	0.527157		-0.369844	0.189412	0.913734	0.690842	1.20854	0.914 (0.691-1.209)
77YJKV	ebi-a-GCST90018826	Cirrhosis || id:ebi-a-GCST90018826	genus..Eubacteriumruminantiumgroup.id.11340	Inverse variance weighted (fixed effects)	18	-0.0088295	0.0947721	0.925772	0.981298	-0.194583	0.176924	0.991209	0.823178	1.19354	0.991 (0.823-1.194)
77YJKV	ebi-a-GCST90018826	Cirrhosis || id:ebi-a-GCST90018826	genus..Eubacteriumruminantiumgroup.id.11340	Simple mode	18	-0.14739	0.219888	0.511673		-0.578371	0.283591	0.862957	0.560811	1.32789	0.863 (0.561-1.328)
77YJKV	ebi-a-GCST90018826	Cirrhosis || id:ebi-a-GCST90018826	genus..Eubacteriumruminantiumgroup.id.11340	Weighted mode	18	-0.116355	0.181336	0.529653		-0.471773	0.239063	0.890159	0.623895	1.27006	0.89 (0.624-1.27)
7aTYpg	ebi-a-GCST90018826	Cirrhosis || id:ebi-a-GCST90018826	genus.Collinsella.id.815	MR Egger	9	0.556982	0.961991	0.580741		-1.32852	2.44248	1.7454	0.264869	11.5016	1.745 (0.265-11.502)
7aTYpg	ebi-a-GCST90018826	Cirrhosis || id:ebi-a-GCST90018826	genus.Collinsella.id.815	Weighted median	9	-0.0214916	0.276517	0.938049		-0.563464	0.520481	0.978738	0.569234	1.68284	0.979 (0.569-1.683)
7aTYpg	ebi-a-GCST90018826	Cirrhosis || id:ebi-a-GCST90018826	genus.Collinsella.id.815	Inverse variance weighted (fixed effects)	9	-0.152026	0.190988	0.426035	0.832664	-0.526363	0.222312	0.858966	0.59075	1.24896	0.859 (0.591-1.249)
7aTYpg	ebi-a-GCST90018826	Cirrhosis || id:ebi-a-GCST90018826	genus.Collinsella.id.815	Simple mode	9	0.190604	0.383822	0.632831		-0.561687	0.942896	1.20998	0.570246	2.56741	1.21 (0.57-2.567)
7aTYpg	ebi-a-GCST90018826	Cirrhosis || id:ebi-a-GCST90018826	genus.Collinsella.id.815	Weighted mode	9	0.23022	0.344966	0.523316		-0.445913	0.906354	1.25888	0.640239	2.47528	1.259 (0.64-2.475)
7dqlOH	ebi-a-GCST90018826	Cirrhosis || id:ebi-a-GCST90018826	genus..Clostridiuminnocuumgroup.id.14397	MR Egger	9	0.0185653	0.867843	0.98353		-1.68241	1.71954	1.01874	0.185926	5.58194	1.019 (0.186-5.582)
7dqlOH	ebi-a-GCST90018826	Cirrhosis || id:ebi-a-GCST90018826	genus..Clostridiuminnocuumgroup.id.14397	Weighted median	9	0.0504086	0.163421	0.757733		-0.269896	0.370713	1.0517	0.763459	1.44877	1.052 (0.763-1.449)
7dqlOH	ebi-a-GCST90018826	Cirrhosis || id:ebi-a-GCST90018826	genus..Clostridiuminnocuumgroup.id.14397	Inverse variance weighted (fixed effects)	9	0.103175	0.131777	0.433656	0.832664	-0.155108	0.361458	1.10869	0.856323	1.43542	1.109 (0.856-1.435)
7dqlOH	ebi-a-GCST90018826	Cirrhosis || id:ebi-a-GCST90018826	genus..Clostridiuminnocuumgroup.id.14397	Simple mode	9	0.0466019	0.187957	0.810427		-0.321793	0.414997	1.0477	0.724848	1.51437	1.048 (0.725-1.514)
7dqlOH	ebi-a-GCST90018826	Cirrhosis || id:ebi-a-GCST90018826	genus..Clostridiuminnocuumgroup.id.14397	Weighted mode	9	0.0542909	0.16884	0.756032		-0.276635	0.385217	1.05579	0.758331	1.46993	1.056 (0.758-1.47)
80h8vf	ebi-a-GCST90018826	Cirrhosis || id:ebi-a-GCST90018826	genus.Anaerostipes.id.1991	MR Egger	12	-0.929181	0.779276	0.260644		-2.45656	0.5982	0.394877	0.0857292	1.81884	0.395 (0.086-1.819)
80h8vf	ebi-a-GCST90018826	Cirrhosis || id:ebi-a-GCST90018826	genus.Anaerostipes.id.1991	Weighted median	12	0.157698	0.264798	0.551482		-0.361307	0.676703	1.17081	0.696765	1.96738	1.171 (0.697-1.967)
80h8vf	ebi-a-GCST90018826	Cirrhosis || id:ebi-a-GCST90018826	genus.Anaerostipes.id.1991	Inverse variance weighted (fixed effects)	12	0.180813	0.19415	0.351695	0.832664	-0.199721	0.561346	1.19819	0.818959	1.75303	1.198 (0.819-1.753)
80h8vf	ebi-a-GCST90018826	Cirrhosis || id:ebi-a-GCST90018826	genus.Anaerostipes.id.1991	Simple mode	12	0.0885201	0.305621	0.777478		-0.510496	0.687537	1.09256	0.600198	1.98881	1.093 (0.6-1.989)
80h8vf	ebi-a-GCST90018826	Cirrhosis || id:ebi-a-GCST90018826	genus.Anaerostipes.id.1991	Weighted mode	12	0.0754526	0.260245	0.777263		-0.434628	0.585533	1.07837	0.647506	1.79595	1.078 (0.648-1.796)
8jKldu	ebi-a-GCST90018826	Cirrhosis || id:ebi-a-GCST90018826	genus.Coprococcus3.id.11303	MR Egger	9	0.113481	0.746163	0.883409		-1.349	1.57596	1.12017	0.2595	4.83539	1.12 (0.259-4.835)
8jKldu	ebi-a-GCST90018826	Cirrhosis || id:ebi-a-GCST90018826	genus.Coprococcus3.id.11303	Weighted median	9	0.291839	0.258711	0.259299		-0.215235	0.798912	1.33889	0.806352	2.22312	1.339 (0.806-2.223)
8jKldu	ebi-a-GCST90018826	Cirrhosis || id:ebi-a-GCST90018826	genus.Coprococcus3.id.11303	Inverse variance weighted (fixed effects)	9	0.303586	0.211001	0.150211	0.81659	-0.109977	0.717149	1.35471	0.895855	2.04858	1.355 (0.896-2.049)
8jKldu	ebi-a-GCST90018826	Cirrhosis || id:ebi-a-GCST90018826	genus.Coprococcus3.id.11303	Simple mode	9	0.304159	0.308002	0.352309		-0.299525	0.907843	1.35548	0.74117	2.47897	1.355 (0.741-2.479)
8jKldu	ebi-a-GCST90018826	Cirrhosis || id:ebi-a-GCST90018826	genus.Coprococcus3.id.11303	Weighted mode	9	0.318554	0.28875	0.30201		-0.247396	0.884504	1.37514	0.780831	2.42178	1.375 (0.781-2.422)
8NULRM	ebi-a-GCST90018826	Cirrhosis || id:ebi-a-GCST90018826	genus.Paraprevotella.id.962	MR Egger	13	-0.230636	0.469808	0.633133		-1.15146	0.690189	0.794028	0.316175	1.99409	0.794 (0.316-1.994)
8NULRM	ebi-a-GCST90018826	Cirrhosis || id:ebi-a-GCST90018826	genus.Paraprevotella.id.962	Weighted median	13	0.111153	0.142984	0.436935		-0.169095	0.3914	1.11757	0.844428	1.47905	1.118 (0.844-1.479)
8NULRM	ebi-a-GCST90018826	Cirrhosis || id:ebi-a-GCST90018826	genus.Paraprevotella.id.962	Inverse variance weighted (fixed effects)	13	0.0505933	0.102747	0.622432	0.841698	-0.150791	0.251977	1.05189	0.860028	1.28657	1.052 (0.86-1.287)
8NULRM	ebi-a-GCST90018826	Cirrhosis || id:ebi-a-GCST90018826	genus.Paraprevotella.id.962	Simple mode	13	0.310559	0.201884	0.149917		-0.0851348	0.706252	1.36419	0.918388	2.02638	1.364 (0.918-2.026)
8NULRM	ebi-a-GCST90018826	Cirrhosis || id:ebi-a-GCST90018826	genus.Paraprevotella.id.962	Weighted mode	13	0.0917623	0.179521	0.61852		-0.260099	0.443624	1.0961	0.770975	1.55834	1.096 (0.771-1.558)
9s731W	ebi-a-GCST90018826	Cirrhosis || id:ebi-a-GCST90018826	genus.RuminococcaceaeUCG009.id.11366	MR Egger	12	-0.271206	0.559729	0.638447		-1.36827	0.825863	0.762459	0.254546	2.28385	0.762 (0.255-2.284)
9s731W	ebi-a-GCST90018826	Cirrhosis || id:ebi-a-GCST90018826	genus.RuminococcaceaeUCG009.id.11366	Weighted median	12	-0.133573	0.1414	0.344839		-0.410717	0.143571	0.874964	0.663175	1.15439	0.875 (0.663-1.154)
9s731W	ebi-a-GCST90018826	Cirrhosis || id:ebi-a-GCST90018826	genus.RuminococcaceaeUCG009.id.11366	Inverse variance weighted (fixed effects)	12	-0.147585	0.107945	0.171553	0.81659	-0.359157	0.0639861	0.862789	0.698265	1.06608	0.863 (0.698-1.066)
9s731W	ebi-a-GCST90018826	Cirrhosis || id:ebi-a-GCST90018826	genus.RuminococcaceaeUCG009.id.11366	Simple mode	12	-0.163723	0.180596	0.384063		-0.51769	0.190245	0.848978	0.595896	1.20955	0.849 (0.596-1.21)
9s731W	ebi-a-GCST90018826	Cirrhosis || id:ebi-a-GCST90018826	genus.RuminococcaceaeUCG009.id.11366	Weighted mode	12	-0.163723	0.169299	0.354296		-0.495549	0.168104	0.848978	0.609236	1.18306	0.849 (0.609-1.183)
acLMuF	ebi-a-GCST90018826	Cirrhosis || id:ebi-a-GCST90018826	genus.Parasutterella.id.2892	MR Egger	15	-0.547531	0.417429	0.212322		-1.36569	0.270629	0.578376	0.255204	1.31079	0.578 (0.255-1.311)
acLMuF	ebi-a-GCST90018826	Cirrhosis || id:ebi-a-GCST90018826	genus.Parasutterella.id.2892	Weighted median	15	-0.33005	0.1653	0.0458608		-0.654038	-0.00606185	0.718888	0.519942	0.993956	0.719 (0.52-0.994)
acLMuF	ebi-a-GCST90018826	Cirrhosis || id:ebi-a-GCST90018826	genus.Parasutterella.id.2892	Inverse variance weighted (fixed effects)	15	-0.346471	0.121826	0.00445532	0.494671	-0.585249	-0.107692	0.70718	0.556967	0.897904	0.707 (0.557-0.898)
acLMuF	ebi-a-GCST90018826	Cirrhosis || id:ebi-a-GCST90018826	genus.Parasutterella.id.2892	Simple mode	15	-0.290902	0.238359	0.242457		-0.758085	0.176281	0.747589	0.468563	1.19277	0.748 (0.469-1.193)
acLMuF	ebi-a-GCST90018826	Cirrhosis || id:ebi-a-GCST90018826	genus.Parasutterella.id.2892	Weighted mode	15	-0.331501	0.195038	0.111293		-0.713776	0.050774	0.717846	0.489791	1.05209	0.718 (0.49-1.052)
AdsBD9	ebi-a-GCST90018826	Cirrhosis || id:ebi-a-GCST90018826	genus.Turicibacter.id.2162	MR Egger	10	-0.940911	0.765909	0.254175		-2.44209	0.56027	0.390272	0.0869786	1.75115	0.39 (0.087-1.751)
AdsBD9	ebi-a-GCST90018826	Cirrhosis || id:ebi-a-GCST90018826	genus.Turicibacter.id.2162	Weighted median	10	-0.0673596	0.197769	0.733407		-0.454987	0.320267	0.934859	0.634456	1.3775	0.935 (0.634-1.377)
AdsBD9	ebi-a-GCST90018826	Cirrhosis || id:ebi-a-GCST90018826	genus.Turicibacter.id.2162	Inverse variance weighted (fixed effects)	10	-0.130206	0.1526	0.39352	0.832664	-0.429302	0.16889	0.877915	0.650963	1.18399	0.878 (0.651-1.184)
AdsBD9	ebi-a-GCST90018826	Cirrhosis || id:ebi-a-GCST90018826	genus.Turicibacter.id.2162	Simple mode	10	-0.105475	0.243985	0.675694		-0.583685	0.372734	0.899897	0.557839	1.4517	0.9 (0.558-1.452)
AdsBD9	ebi-a-GCST90018826	Cirrhosis || id:ebi-a-GCST90018826	genus.Turicibacter.id.2162	Weighted mode	10	-0.0816109	0.211488	0.708542		-0.496127	0.332906	0.921631	0.608884	1.39502	0.922 (0.609-1.395)
AK0l7A	ebi-a-GCST90018826	Cirrhosis || id:ebi-a-GCST90018826	genus.LachnospiraceaeUCG010.id.11330	MR Egger	10	0.308296	0.434167	0.497824		-0.542672	1.15926	1.3611	0.581193	3.18758	1.361 (0.581-3.188)
AK0l7A	ebi-a-GCST90018826	Cirrhosis || id:ebi-a-GCST90018826	genus.LachnospiraceaeUCG010.id.11330	Weighted median	10	0.0838799	0.212005	0.692363		-0.33165	0.499409	1.0875	0.717739	1.64775	1.087 (0.718-1.648)
AK0l7A	ebi-a-GCST90018826	Cirrhosis || id:ebi-a-GCST90018826	genus.LachnospiraceaeUCG010.id.11330	Inverse variance weighted (fixed effects)	10	0.117926	0.159132	0.45866	0.832664	-0.193973	0.429825	1.12516	0.82368	1.53699	1.125 (0.824-1.537)
AK0l7A	ebi-a-GCST90018826	Cirrhosis || id:ebi-a-GCST90018826	genus.LachnospiraceaeUCG010.id.11330	Simple mode	10	0.192696	0.264991	0.485602		-0.326687	0.712079	1.21251	0.721309	2.03822	1.213 (0.721-2.038)
AK0l7A	ebi-a-GCST90018826	Cirrhosis || id:ebi-a-GCST90018826	genus.LachnospiraceaeUCG010.id.11330	Weighted mode	10	0.12956	0.223115	0.5757		-0.307746	0.566867	1.13833	0.735102	1.76273	1.138 (0.735-1.763)
aKuChq	ebi-a-GCST90018826	Cirrhosis || id:ebi-a-GCST90018826	genus.Faecalibacterium.id.2057	MR Egger	10	0.634496	0.533048	0.268043		-0.410279	1.67927	1.88607	0.663465	5.36164	1.886 (0.663-5.362)
aKuChq	ebi-a-GCST90018826	Cirrhosis || id:ebi-a-GCST90018826	genus.Faecalibacterium.id.2057	Weighted median	10	0.587008	0.308473	0.0570476		-0.0175997	1.19162	1.7986	0.982554	3.2924	1.799 (0.983-3.292)
aKuChq	ebi-a-GCST90018826	Cirrhosis || id:ebi-a-GCST90018826	genus.Faecalibacterium.id.2057	Inverse variance weighted (multiplicative random effects)	10	0.0968269	0.291156	0.739466	0.90718	-0.473839	0.667493	1.10167	0.622608	1.94934	1.102 (0.623-1.949)
aKuChq	ebi-a-GCST90018826	Cirrhosis || id:ebi-a-GCST90018826	genus.Faecalibacterium.id.2057	Simple mode	10	-0.112088	0.474682	0.818616		-1.04247	0.81829	0.893965	0.352584	2.26662	0.894 (0.353-2.267)
aKuChq	ebi-a-GCST90018826	Cirrhosis || id:ebi-a-GCST90018826	genus.Faecalibacterium.id.2057	Weighted mode	10	0.312459	0.26501	0.268609		-0.20696	0.831878	1.36678	0.813052	2.29763	1.367 (0.813-2.298)
aKXyAu	ebi-a-GCST90018826	Cirrhosis || id:ebi-a-GCST90018826	genus.Blautia.id.1992	MR Egger	12	0.515832	0.880907	0.571143		-1.21075	2.24241	1.67503	0.297975	9.41598	1.675 (0.298-9.416)
aKXyAu	ebi-a-GCST90018826	Cirrhosis || id:ebi-a-GCST90018826	genus.Blautia.id.1992	Weighted median	12	0.0776556	0.233689	0.73966		-0.380374	0.535686	1.08075	0.683605	1.70862	1.081 (0.684-1.709)
aKXyAu	ebi-a-GCST90018826	Cirrhosis || id:ebi-a-GCST90018826	genus.Blautia.id.1992	Inverse variance weighted (fixed effects)	12	0.0970471	0.175975	0.581304	0.841698	-0.247865	0.441959	1.10191	0.780466	1.55575	1.102 (0.78-1.556)
aKXyAu	ebi-a-GCST90018826	Cirrhosis || id:ebi-a-GCST90018826	genus.Blautia.id.1992	Simple mode	12	-0.00750925	0.330145	0.982261		-0.654594	0.639575	0.992519	0.519653	1.89568	0.993 (0.52-1.896)
aKXyAu	ebi-a-GCST90018826	Cirrhosis || id:ebi-a-GCST90018826	genus.Blautia.id.1992	Weighted mode	12	0.152277	0.290962	0.611105		-0.418007	0.722562	1.16448	0.658357	2.0597	1.164 (0.658-2.06)
AN8qjo	ebi-a-GCST90018826	Cirrhosis || id:ebi-a-GCST90018826	genus.Clostridiumsensustricto1.id.1873	MR Egger	7	-0.896903	0.517681	0.143721		-1.91156	0.117753	0.407831	0.14785	1.12497	0.408 (0.148-1.125)
AN8qjo	ebi-a-GCST90018826	Cirrhosis || id:ebi-a-GCST90018826	genus.Clostridiumsensustricto1.id.1873	Weighted median	7	-0.0927459	0.229969	0.68673		-0.543486	0.357994	0.911425	0.58072	1.43046	0.911 (0.581-1.43)
AN8qjo	ebi-a-GCST90018826	Cirrhosis || id:ebi-a-GCST90018826	genus.Clostridiumsensustricto1.id.1873	Inverse variance weighted (fixed effects)	7	-0.0803385	0.176138	0.648309	0.852829	-0.425568	0.264891	0.922804	0.653398	1.30329	0.923 (0.653-1.303)
AN8qjo	ebi-a-GCST90018826	Cirrhosis || id:ebi-a-GCST90018826	genus.Clostridiumsensustricto1.id.1873	Simple mode	7	-0.282734	0.329965	0.424417		-0.929464	0.363997	0.753721	0.394765	1.43907	0.754 (0.395-1.439)
AN8qjo	ebi-a-GCST90018826	Cirrhosis || id:ebi-a-GCST90018826	genus.Clostridiumsensustricto1.id.1873	Weighted mode	7	-0.0957608	0.201781	0.651868		-0.491252	0.29973	0.908681	0.61186	1.34949	0.909 (0.612-1.349)
anDrA2	ebi-a-GCST90018826	Cirrhosis || id:ebi-a-GCST90018826	genus..Eubacteriumventriosumgroup.id.11341	MR Egger	14	0.115558	0.879948	0.897696		-1.60914	1.84026	1.1225	0.200059	6.29815	1.122 (0.2-6.298)
anDrA2	ebi-a-GCST90018826	Cirrhosis || id:ebi-a-GCST90018826	genus..Eubacteriumventriosumgroup.id.11341	Weighted median	14	-0.000466933	0.214419	0.998262		-0.420729	0.419795	0.999533	0.656568	1.52165	1 (0.657-1.522)
anDrA2	ebi-a-GCST90018826	Cirrhosis || id:ebi-a-GCST90018826	genus..Eubacteriumventriosumgroup.id.11341	Inverse variance weighted (fixed effects)	14	-0.0729745	0.161893	0.652164	0.852829	-0.390284	0.244335	0.929625	0.676865	1.27677	0.93 (0.677-1.277)
anDrA2	ebi-a-GCST90018826	Cirrhosis || id:ebi-a-GCST90018826	genus..Eubacteriumventriosumgroup.id.11341	Simple mode	14	0.100723	0.257619	0.702148		-0.40421	0.605655	1.10597	0.667504	1.83245	1.106 (0.668-1.832)
anDrA2	ebi-a-GCST90018826	Cirrhosis || id:ebi-a-GCST90018826	genus..Eubacteriumventriosumgroup.id.11341	Weighted mode	14	-0.00612419	0.213856	0.977589		-0.425283	0.413034	0.993895	0.653585	1.5114	0.994 (0.654-1.511)
ASQ2fp	ebi-a-GCST90018826	Cirrhosis || id:ebi-a-GCST90018826	genus.RuminococcaceaeNK4A214group.id.11358	MR Egger	13	-0.0976931	0.578147	0.868883		-1.23086	1.03548	0.906927	0.292041	2.81644	0.907 (0.292-2.816)
ASQ2fp	ebi-a-GCST90018826	Cirrhosis || id:ebi-a-GCST90018826	genus.RuminococcaceaeNK4A214group.id.11358	Weighted median	13	0.0623476	0.200779	0.756159		-0.331179	0.455874	1.06433	0.718077	1.57755	1.064 (0.718-1.578)
ASQ2fp	ebi-a-GCST90018826	Cirrhosis || id:ebi-a-GCST90018826	genus.RuminococcaceaeNK4A214group.id.11358	Inverse variance weighted (fixed effects)	13	-0.0766064	0.148818	0.606716	0.841698	-0.368289	0.215076	0.926254	0.691917	1.23996	0.926 (0.692-1.24)
ASQ2fp	ebi-a-GCST90018826	Cirrhosis || id:ebi-a-GCST90018826	genus.RuminococcaceaeNK4A214group.id.11358	Simple mode	13	0.0419005	0.264395	0.876716		-0.476313	0.560114	1.04279	0.621069	1.75087	1.043 (0.621-1.751)
ASQ2fp	ebi-a-GCST90018826	Cirrhosis || id:ebi-a-GCST90018826	genus.RuminococcaceaeNK4A214group.id.11358	Weighted mode	13	0.0290516	0.215517	0.895005		-0.393362	0.451465	1.02948	0.674785	1.57061	1.029 (0.675-1.571)
aToCrK	ebi-a-GCST90018826	Cirrhosis || id:ebi-a-GCST90018826	genus.Anaerotruncus.id.2054	MR Egger	13	0.890142	0.472299	0.0861506		-0.0355647	1.81585	2.43548	0.96506	6.14629	2.435 (0.965-6.146)
aToCrK	ebi-a-GCST90018826	Cirrhosis || id:ebi-a-GCST90018826	genus.Anaerotruncus.id.2054	Weighted median	13	0.180966	0.216811	0.403903		-0.243984	0.605917	1.19837	0.7835	1.83293	1.198 (0.783-1.833)
aToCrK	ebi-a-GCST90018826	Cirrhosis || id:ebi-a-GCST90018826	genus.Anaerotruncus.id.2054	Inverse variance weighted (fixed effects)	13	0.0717354	0.144987	0.620761	0.841698	-0.212439	0.35591	1.07437	0.80861	1.42748	1.074 (0.809-1.427)
aToCrK	ebi-a-GCST90018826	Cirrhosis || id:ebi-a-GCST90018826	genus.Anaerotruncus.id.2054	Simple mode	13	-0.115958	0.31935	0.72284		-0.741883	0.509967	0.890512	0.476216	1.66524	0.891 (0.476-1.665)
aToCrK	ebi-a-GCST90018826	Cirrhosis || id:ebi-a-GCST90018826	genus.Anaerotruncus.id.2054	Weighted mode	13	0.18014	0.199693	0.38476		-0.211258	0.571539	1.19739	0.809565	1.77099	1.197 (0.81-1.771)
B5jn0Y	ebi-a-GCST90018826	Cirrhosis || id:ebi-a-GCST90018826	genus.Roseburia.id.2012	MR Egger	13	-0.647034	0.675742	0.358879		-1.97149	0.677421	0.523596	0.139249	1.96879	0.524 (0.139-1.969)
B5jn0Y	ebi-a-GCST90018826	Cirrhosis || id:ebi-a-GCST90018826	genus.Roseburia.id.2012	Weighted median	13	-0.102324	0.223382	0.646903		-0.540152	0.335504	0.902737	0.58266	1.39865	0.903 (0.583-1.399)
B5jn0Y	ebi-a-GCST90018826	Cirrhosis || id:ebi-a-GCST90018826	genus.Roseburia.id.2012	Inverse variance weighted (fixed effects)	13	-0.0440224	0.170488	0.796242	0.928993	-0.37818	0.290135	0.956933	0.685107	1.33661	0.957 (0.685-1.337)
B5jn0Y	ebi-a-GCST90018826	Cirrhosis || id:ebi-a-GCST90018826	genus.Roseburia.id.2012	Simple mode	13	0.0624564	0.297344	0.837155		-0.520338	0.64525	1.06445	0.59432	1.90646	1.064 (0.594-1.906)
B5jn0Y	ebi-a-GCST90018826	Cirrhosis || id:ebi-a-GCST90018826	genus.Roseburia.id.2012	Weighted mode	13	-0.111275	0.235592	0.64517		-0.573035	0.350484	0.894693	0.563812	1.41975	0.895 (0.564-1.42)
BiKMtW	ebi-a-GCST90018826	Cirrhosis || id:ebi-a-GCST90018826	genus.Sutterella.id.2896	MR Egger	12	0.818365	1.65324	0.63129		-2.42198	4.05871	2.26679	0.0887461	57.8993	2.267 (0.089-57.899)
BiKMtW	ebi-a-GCST90018826	Cirrhosis || id:ebi-a-GCST90018826	genus.Sutterella.id.2896	Weighted median	12	0.24734	0.221265	0.263632		-0.186339	0.681019	1.28061	0.829993	1.97589	1.281 (0.83-1.976)
BiKMtW	ebi-a-GCST90018826	Cirrhosis || id:ebi-a-GCST90018826	genus.Sutterella.id.2896	Inverse variance weighted (fixed effects)	12	0.240463	0.175361	0.170299	0.81659	-0.103245	0.584172	1.27184	0.901906	1.7935	1.272 (0.902-1.794)
BiKMtW	ebi-a-GCST90018826	Cirrhosis || id:ebi-a-GCST90018826	genus.Sutterella.id.2896	Simple mode	12	0.208205	0.287744	0.48443		-0.355774	0.772184	1.23147	0.700631	2.16449	1.231 (0.701-2.164)
BiKMtW	ebi-a-GCST90018826	Cirrhosis || id:ebi-a-GCST90018826	genus.Sutterella.id.2896	Weighted mode	12	0.208205	0.254928	0.431422		-0.291454	0.707863	1.23147	0.747176	2.02965	1.231 (0.747-2.03)
BLC7wV	ebi-a-GCST90018826	Cirrhosis || id:ebi-a-GCST90018826	genus.RuminococcaceaeUCG013.id.11370	MR Egger	12	2.32345	0.620112	0.00380361		1.10803	3.53887	10.2109	3.0284	34.4281	10.211 (3.028-34.428)
BLC7wV	ebi-a-GCST90018826	Cirrhosis || id:ebi-a-GCST90018826	genus.RuminococcaceaeUCG013.id.11370	Weighted median	12	-0.158437	0.272938	0.561585		-0.693396	0.376521	0.853477	0.499876	1.45721	0.853 (0.5-1.457)
BLC7wV	ebi-a-GCST90018826	Cirrhosis || id:ebi-a-GCST90018826	genus.RuminococcaceaeUCG013.id.11370	Inverse variance weighted (multiplicative random effects)	12	0.278696	0.229413	0.224433	0.832664	-0.170953	0.728345	1.32141	0.842861	2.07165	1.321 (0.843-2.072)
BLC7wV	ebi-a-GCST90018826	Cirrhosis || id:ebi-a-GCST90018826	genus.RuminococcaceaeUCG013.id.11370	Simple mode	12	-0.189847	0.3434	0.591427		-0.86291	0.483217	0.827086	0.421933	1.62128	0.827 (0.422-1.621)
BLC7wV	ebi-a-GCST90018826	Cirrhosis || id:ebi-a-GCST90018826	genus.RuminococcaceaeUCG013.id.11370	Weighted mode	12	-0.235776	0.286296	0.427697		-0.796917	0.325365	0.789958	0.450716	1.38454	0.79 (0.451-1.385)
Bt0kEx	ebi-a-GCST90018826	Cirrhosis || id:ebi-a-GCST90018826	genus.LachnospiraceaeNK4A136group.id.11319	MR Egger	15	0.0178147	0.412119	0.966177		-0.789939	0.825568	1.01797	0.453872	2.28318	1.018 (0.454-2.283)
Bt0kEx	ebi-a-GCST90018826	Cirrhosis || id:ebi-a-GCST90018826	genus.LachnospiraceaeNK4A136group.id.11319	Weighted median	15	0.00811966	0.204072	0.968262		-0.391861	0.4081	1.00815	0.675798	1.50396	1.008 (0.676-1.504)
Bt0kEx	ebi-a-GCST90018826	Cirrhosis || id:ebi-a-GCST90018826	genus.LachnospiraceaeNK4A136group.id.11319	Inverse variance weighted (multiplicative random effects)	15	-0.00727435	0.180933	0.96793	0.981298	-0.361904	0.347355	0.992752	0.696349	1.41532	0.993 (0.696-1.415)
Bt0kEx	ebi-a-GCST90018826	Cirrhosis || id:ebi-a-GCST90018826	genus.LachnospiraceaeNK4A136group.id.11319	Simple mode	15	0.103008	0.348984	0.772198		-0.581	0.787017	1.1085	0.559339	2.19683	1.109 (0.559-2.197)
Bt0kEx	ebi-a-GCST90018826	Cirrhosis || id:ebi-a-GCST90018826	genus.LachnospiraceaeNK4A136group.id.11319	Weighted mode	15	-0.0305868	0.21191	0.88729		-0.44593	0.384756	0.969876	0.640229	1.46926	0.97 (0.64-1.469)
c62fwk	ebi-a-GCST90018826	Cirrhosis || id:ebi-a-GCST90018826	genus.Sellimonas.id.14369	MR Egger	8	0.716385	2.47347	0.781849		-4.13161	5.56438	2.04702	0.016057	260.963	2.047 (0.016-260.963)
c62fwk	ebi-a-GCST90018826	Cirrhosis || id:ebi-a-GCST90018826	genus.Sellimonas.id.14369	Weighted median	8	-0.204445	0.172265	0.235304		-0.542084	0.133194	0.8151	0.581535	1.14247	0.815 (0.582-1.142)
c62fwk	ebi-a-GCST90018826	Cirrhosis || id:ebi-a-GCST90018826	genus.Sellimonas.id.14369	Inverse variance weighted (multiplicative random effects)	8	0.0151979	0.193884	0.937521	0.981298	-0.364815	0.395211	1.01531	0.694325	1.4847	1.015 (0.694-1.485)
c62fwk	ebi-a-GCST90018826	Cirrhosis || id:ebi-a-GCST90018826	genus.Sellimonas.id.14369	Simple mode	8	-0.182058	0.217792	0.430802		-0.608931	0.244814	0.833553	0.543932	1.27738	0.834 (0.544-1.277)
c62fwk	ebi-a-GCST90018826	Cirrhosis || id:ebi-a-GCST90018826	genus.Sellimonas.id.14369	Weighted mode	8	-0.224631	0.163038	0.210702		-0.544186	0.094923	0.798811	0.580314	1.09957	0.799 (0.58-1.1)
cqFLTQ	ebi-a-GCST90018826	Cirrhosis || id:ebi-a-GCST90018826	genus.Coprococcus1.id.11301	MR Egger	12	-0.311332	0.767626	0.693595		-1.81588	1.19322	0.732471	0.162695	3.29767	0.732 (0.163-3.298)
cqFLTQ	ebi-a-GCST90018826	Cirrhosis || id:ebi-a-GCST90018826	genus.Coprococcus1.id.11301	Weighted median	12	0.0332245	0.240028	0.889909		-0.43723	0.503679	1.03378	0.645823	1.6548	1.034 (0.646-1.655)
cqFLTQ	ebi-a-GCST90018826	Cirrhosis || id:ebi-a-GCST90018826	genus.Coprococcus1.id.11301	Inverse variance weighted (fixed effects)	12	0.0978504	0.16709	0.558135	0.841698	-0.229646	0.425347	1.1028	0.794815	1.53012	1.103 (0.795-1.53)
cqFLTQ	ebi-a-GCST90018826	Cirrhosis || id:ebi-a-GCST90018826	genus.Coprococcus1.id.11301	Simple mode	12	0.0388007	0.320436	0.905806		-0.589254	0.666855	1.03956	0.554741	1.9481	1.04 (0.555-1.948)
cqFLTQ	ebi-a-GCST90018826	Cirrhosis || id:ebi-a-GCST90018826	genus.Coprococcus1.id.11301	Weighted mode	12	0.0388007	0.237459	0.873167		-0.42662	0.504221	1.03956	0.652712	1.6557	1.04 (0.653-1.656)
E1ZDX3	ebi-a-GCST90018826	Cirrhosis || id:ebi-a-GCST90018826	genus.Oxalobacter.id.2978	MR Egger	11	-0.479232	0.622619	0.461199		-1.69956	0.7411	0.619259	0.182763	2.09824	0.619 (0.183-2.098)
E1ZDX3	ebi-a-GCST90018826	Cirrhosis || id:ebi-a-GCST90018826	genus.Oxalobacter.id.2978	Weighted median	11	-0.188736	0.139824	0.177076		-0.46279	0.0853188	0.828005	0.629525	1.08906	0.828 (0.63-1.089)
E1ZDX3	ebi-a-GCST90018826	Cirrhosis || id:ebi-a-GCST90018826	genus.Oxalobacter.id.2978	Inverse variance weighted (fixed effects)	11	-0.0641126	0.103829	0.536917	0.841698	-0.267618	0.139392	0.937899	0.7652	1.14958	0.938 (0.765-1.15)
E1ZDX3	ebi-a-GCST90018826	Cirrhosis || id:ebi-a-GCST90018826	genus.Oxalobacter.id.2978	Simple mode	11	-0.0982771	0.179552	0.596144		-0.450199	0.253644	0.906398	0.637501	1.28871	0.906 (0.638-1.289)
E1ZDX3	ebi-a-GCST90018826	Cirrhosis || id:ebi-a-GCST90018826	genus.Oxalobacter.id.2978	Weighted mode	11	-0.143787	0.14213	0.335554		-0.422363	0.134788	0.866072	0.655496	1.14429	0.866 (0.655-1.144)
e5mJnF	ebi-a-GCST90018826	Cirrhosis || id:ebi-a-GCST90018826	genus.Dorea.id.1997	MR Egger	10	0.252378	0.484599	0.616612		-0.697436	1.20219	1.28708	0.49786	3.3274	1.287 (0.498-3.327)
e5mJnF	ebi-a-GCST90018826	Cirrhosis || id:ebi-a-GCST90018826	genus.Dorea.id.1997	Weighted median	10	-0.0193171	0.271474	0.943273		-0.551406	0.512771	0.980868	0.576139	1.66991	0.981 (0.576-1.67)
e5mJnF	ebi-a-GCST90018826	Cirrhosis || id:ebi-a-GCST90018826	genus.Dorea.id.1997	Inverse variance weighted (fixed effects)	10	-0.124489	0.202082	0.537874	0.841698	-0.52057	0.271592	0.882948	0.594182	1.31205	0.883 (0.594-1.312)
e5mJnF	ebi-a-GCST90018826	Cirrhosis || id:ebi-a-GCST90018826	genus.Dorea.id.1997	Simple mode	10	-0.0871563	0.388203	0.827373		-0.848034	0.673722	0.916534	0.428256	1.96152	0.917 (0.428-1.962)
e5mJnF	ebi-a-GCST90018826	Cirrhosis || id:ebi-a-GCST90018826	genus.Dorea.id.1997	Weighted mode	10	-0.0484604	0.277671	0.865316		-0.592696	0.495776	0.952695	0.552835	1.64177	0.953 (0.553-1.642)
ebP4zV	ebi-a-GCST90018826	Cirrhosis || id:ebi-a-GCST90018826	genus.Ruminococcus1.id.11373	MR Egger	10	-0.386951	0.707144	0.599168		-1.77295	0.99905	0.679124	0.169831	2.7157	0.679 (0.17-2.716)
ebP4zV	ebi-a-GCST90018826	Cirrhosis || id:ebi-a-GCST90018826	genus.Ruminococcus1.id.11373	Weighted median	10	-0.276263	0.292653	0.345172		-0.849862	0.297336	0.758614	0.427474	1.34627	0.759 (0.427-1.346)
ebP4zV	ebi-a-GCST90018826	Cirrhosis || id:ebi-a-GCST90018826	genus.Ruminococcus1.id.11373	Inverse variance weighted (fixed effects)	10	-0.242338	0.206542	0.240671	0.832664	-0.647161	0.162485	0.784791	0.52353	1.17643	0.785 (0.524-1.176)
ebP4zV	ebi-a-GCST90018826	Cirrhosis || id:ebi-a-GCST90018826	genus.Ruminococcus1.id.11373	Simple mode	10	-0.128675	0.439457	0.776311		-0.990011	0.732662	0.87926	0.371573	2.08061	0.879 (0.372-2.081)
ebP4zV	ebi-a-GCST90018826	Cirrhosis || id:ebi-a-GCST90018826	genus.Ruminococcus1.id.11373	Weighted mode	10	-0.485307	0.373921	0.226601		-1.21819	0.247578	0.615508	0.295764	1.28092	0.616 (0.296-1.281)
FT7OrH	ebi-a-GCST90018826	Cirrhosis || id:ebi-a-GCST90018826	genus.Actinomyces.id.423	MR Egger	7	0.0425947	0.388828	0.91703		-0.719509	0.804698	1.04351	0.486991	2.23602	1.044 (0.487-2.236)
FT7OrH	ebi-a-GCST90018826	Cirrhosis || id:ebi-a-GCST90018826	genus.Actinomyces.id.423	Weighted median	7	0.00797439	0.179835	0.964631		-0.344503	0.360452	1.00801	0.708572	1.43398	1.008 (0.709-1.434)
FT7OrH	ebi-a-GCST90018826	Cirrhosis || id:ebi-a-GCST90018826	genus.Actinomyces.id.423	Inverse variance weighted (fixed effects)	7	0.0581173	0.1394	0.676745	0.875355	-0.215108	0.331342	1.05984	0.806455	1.39284	1.06 (0.806-1.393)
FT7OrH	ebi-a-GCST90018826	Cirrhosis || id:ebi-a-GCST90018826	genus.Actinomyces.id.423	Simple mode	7	-0.0350194	0.232454	0.885188		-0.49063	0.420591	0.965587	0.612241	1.52286	0.966 (0.612-1.523)
FT7OrH	ebi-a-GCST90018826	Cirrhosis || id:ebi-a-GCST90018826	genus.Actinomyces.id.423	Weighted mode	7	0.0100064	0.202896	0.962267		-0.38767	0.407682	1.01006	0.678636	1.50333	1.01 (0.679-1.503)
GNp2YQ	ebi-a-GCST90018826	Cirrhosis || id:ebi-a-GCST90018826	genus..Ruminococcusgauvreauiigroup.id.11342	MR Egger	12	-0.752991	0.977715	0.459016		-2.66931	1.16333	0.470956	0.0692998	3.20057	0.471 (0.069-3.201)
GNp2YQ	ebi-a-GCST90018826	Cirrhosis || id:ebi-a-GCST90018826	genus..Ruminococcusgauvreauiigroup.id.11342	Weighted median	12	-0.30684	0.220948	0.164911		-0.739897	0.126218	0.735768	0.477163	1.13453	0.736 (0.477-1.135)
GNp2YQ	ebi-a-GCST90018826	Cirrhosis || id:ebi-a-GCST90018826	genus..Ruminococcusgauvreauiigroup.id.11342	Inverse variance weighted (fixed effects)	12	-0.196818	0.154076	0.201459	0.832664	-0.498806	0.105171	0.82134	0.607255	1.1109	0.821 (0.607-1.111)
GNp2YQ	ebi-a-GCST90018826	Cirrhosis || id:ebi-a-GCST90018826	genus..Ruminococcusgauvreauiigroup.id.11342	Simple mode	12	-0.336512	0.273885	0.244837		-0.873328	0.200303	0.714257	0.41756	1.22177	0.714 (0.418-1.222)
GNp2YQ	ebi-a-GCST90018826	Cirrhosis || id:ebi-a-GCST90018826	genus..Ruminococcusgauvreauiigroup.id.11342	Weighted mode	12	-0.352255	0.258838	0.200772		-0.859577	0.155067	0.703101	0.423341	1.16774	0.703 (0.423-1.168)
hUph1f	ebi-a-GCST90018826	Cirrhosis || id:ebi-a-GCST90018826	genus.RikenellaceaeRC9gutgroup.id.11191	MR Egger	11	1.25864	0.566212	0.0533102		0.148863	2.36841	3.52062	1.16051	10.6804	3.521 (1.161-10.68)
hUph1f	ebi-a-GCST90018826	Cirrhosis || id:ebi-a-GCST90018826	genus.RikenellaceaeRC9gutgroup.id.11191	Weighted median	11	0.0885369	0.113317	0.434613		-0.133564	0.310638	1.09257	0.874971	1.3643	1.093 (0.875-1.364)
hUph1f	ebi-a-GCST90018826	Cirrhosis || id:ebi-a-GCST90018826	genus.RikenellaceaeRC9gutgroup.id.11191	Inverse variance weighted (fixed effects)	11	0.0428704	0.0870365	0.622326	0.841698	-0.127721	0.213462	1.0438	0.880099	1.23796	1.044 (0.88-1.238)
hUph1f	ebi-a-GCST90018826	Cirrhosis || id:ebi-a-GCST90018826	genus.RikenellaceaeRC9gutgroup.id.11191	Simple mode	11	0.0342111	0.14193	0.814392		-0.243971	0.312393	1.0348	0.78351	1.36669	1.035 (0.784-1.367)
hUph1f	ebi-a-GCST90018826	Cirrhosis || id:ebi-a-GCST90018826	genus.RikenellaceaeRC9gutgroup.id.11191	Weighted mode	11	0.0799017	0.123203	0.531248		-0.161577	0.32138	1.08318	0.850801	1.37903	1.083 (0.851-1.379)
I2CEyx	ebi-a-GCST90018826	Cirrhosis || id:ebi-a-GCST90018826	genus.Tyzzerella3.id.11335	MR Egger	13	0.456391	0.489974	0.371608		-0.503957	1.41674	1.57837	0.604135	4.12365	1.578 (0.604-4.124)
I2CEyx	ebi-a-GCST90018826	Cirrhosis || id:ebi-a-GCST90018826	genus.Tyzzerella3.id.11335	Weighted median	13	0.0558624	0.117711	0.635091		-0.174851	0.286575	1.05745	0.839582	1.33186	1.057 (0.84-1.332)
I2CEyx	ebi-a-GCST90018826	Cirrhosis || id:ebi-a-GCST90018826	genus.Tyzzerella3.id.11335	Inverse variance weighted (fixed effects)	13	0.0243692	0.0852324	0.774943	0.928993	-0.142686	0.191425	1.02467	0.867026	1.21097	1.025 (0.867-1.211)
I2CEyx	ebi-a-GCST90018826	Cirrhosis || id:ebi-a-GCST90018826	genus.Tyzzerella3.id.11335	Simple mode	13	0.099717	0.15165	0.523242		-0.197517	0.396951	1.10486	0.820766	1.48728	1.105 (0.821-1.487)
I2CEyx	ebi-a-GCST90018826	Cirrhosis || id:ebi-a-GCST90018826	genus.Tyzzerella3.id.11335	Weighted mode	13	0.0688252	0.116963	0.56715		-0.160422	0.298072	1.07125	0.851784	1.34726	1.071 (0.852-1.347)
I5XXsr	ebi-a-GCST90018826	Cirrhosis || id:ebi-a-GCST90018826	genus.Prevotella9.id.11183	MR Egger	15	0.403651	0.901095	0.661559		-1.3625	2.1698	1.49728	0.256021	8.75651	1.497 (0.256-8.757)
I5XXsr	ebi-a-GCST90018826	Cirrhosis || id:ebi-a-GCST90018826	genus.Prevotella9.id.11183	Weighted median	15	-0.172945	0.199219	0.385331		-0.563415	0.217524	0.841184	0.569262	1.243	0.841 (0.569-1.243)
I5XXsr	ebi-a-GCST90018826	Cirrhosis || id:ebi-a-GCST90018826	genus.Prevotella9.id.11183	Inverse variance weighted (fixed effects)	15	-0.117313	0.144762	0.417717	0.832664	-0.401047	0.16642	0.889306	0.669619	1.18107	0.889 (0.67-1.181)
I5XXsr	ebi-a-GCST90018826	Cirrhosis || id:ebi-a-GCST90018826	genus.Prevotella9.id.11183	Simple mode	15	-0.143134	0.277042	0.613463		-0.686137	0.399868	0.866638	0.503517	1.49163	0.867 (0.504-1.492)
I5XXsr	ebi-a-GCST90018826	Cirrhosis || id:ebi-a-GCST90018826	genus.Prevotella9.id.11183	Weighted mode	15	-0.205627	0.23212	0.390652		-0.660582	0.249328	0.814136	0.51655	1.28316	0.814 (0.517-1.283)
iAhkfC	ebi-a-GCST90018826	Cirrhosis || id:ebi-a-GCST90018826	genus.Erysipelatoclostridium.id.11381	MR Egger	15	-0.244268	0.434552	0.583601		-1.09599	0.607455	0.783278	0.334208	1.83575	0.783 (0.334-1.836)
iAhkfC	ebi-a-GCST90018826	Cirrhosis || id:ebi-a-GCST90018826	genus.Erysipelatoclostridium.id.11381	Weighted median	15	-0.0440305	0.163601	0.787827		-0.364689	0.276628	0.956925	0.694413	1.31868	0.957 (0.694-1.319)
iAhkfC	ebi-a-GCST90018826	Cirrhosis || id:ebi-a-GCST90018826	genus.Erysipelatoclostridium.id.11381	Inverse variance weighted (fixed effects)	15	0.0612886	0.119542	0.608165	0.841698	-0.173014	0.295591	1.06321	0.841126	1.34392	1.063 (0.841-1.344)
iAhkfC	ebi-a-GCST90018826	Cirrhosis || id:ebi-a-GCST90018826	genus.Erysipelatoclostridium.id.11381	Simple mode	15	0.00773044	0.227515	0.973375		-0.438199	0.45366	1.00776	0.645197	1.57406	1.008 (0.645-1.574)
iAhkfC	ebi-a-GCST90018826	Cirrhosis || id:ebi-a-GCST90018826	genus.Erysipelatoclostridium.id.11381	Weighted mode	15	-0.0376987	0.165772	0.823391		-0.362613	0.287215	0.963003	0.695856	1.33271	0.963 (0.696-1.333)
iMGTCD	ebi-a-GCST90018826	Cirrhosis || id:ebi-a-GCST90018826	genus.Ruminiclostridium5.id.11355	MR Egger	11	1.26051	0.682789	0.097953		-0.0777528	2.59878	3.52723	0.925193	13.4473	3.527 (0.925-13.447)
iMGTCD	ebi-a-GCST90018826	Cirrhosis || id:ebi-a-GCST90018826	genus.Ruminiclostridium5.id.11355	Weighted median	11	0.144613	0.211188	0.493494		-0.269315	0.558542	1.15559	0.763902	1.74812	1.156 (0.764-1.748)
iMGTCD	ebi-a-GCST90018826	Cirrhosis || id:ebi-a-GCST90018826	genus.Ruminiclostridium5.id.11355	Inverse variance weighted (multiplicative random effects)	11	-0.0285918	0.205284	0.889229	0.97081	-0.430948	0.373764	0.971813	0.649893	1.45319	0.972 (0.65-1.453)
iMGTCD	ebi-a-GCST90018826	Cirrhosis || id:ebi-a-GCST90018826	genus.Ruminiclostridium5.id.11355	Simple mode	11	0.180996	0.317342	0.581028		-0.440994	0.802986	1.19841	0.643397	2.2322	1.198 (0.643-2.232)
iMGTCD	ebi-a-GCST90018826	Cirrhosis || id:ebi-a-GCST90018826	genus.Ruminiclostridium5.id.11355	Weighted mode	11	0.248317	0.251248	0.346299		-0.244129	0.740763	1.28187	0.783386	2.09754	1.282 (0.783-2.098)
iwPbIH	ebi-a-GCST90018826	Cirrhosis || id:ebi-a-GCST90018826	genus.Ruminiclostridium6.id.11356	MR Egger	15	0.101883	0.384452	0.795159		-0.651642	0.855408	1.10725	0.521189	2.35233	1.107 (0.521-2.352)
iwPbIH	ebi-a-GCST90018826	Cirrhosis || id:ebi-a-GCST90018826	genus.Ruminiclostridium6.id.11356	Weighted median	15	-0.000670308	0.162308	0.996705		-0.318794	0.317454	0.99933	0.727025	1.37363	0.999 (0.727-1.374)
iwPbIH	ebi-a-GCST90018826	Cirrhosis || id:ebi-a-GCST90018826	genus.Ruminiclostridium6.id.11356	Inverse variance weighted (fixed effects)	15	0.0449886	0.130343	0.729977	0.904867	-0.210483	0.30046	1.04602	0.810193	1.35048	1.046 (0.81-1.35)
iwPbIH	ebi-a-GCST90018826	Cirrhosis || id:ebi-a-GCST90018826	genus.Ruminiclostridium6.id.11356	Simple mode	15	-0.0251492	0.215189	0.908623		-0.446919	0.396621	0.975164	0.639596	1.48679	0.975 (0.64-1.487)
iwPbIH	ebi-a-GCST90018826	Cirrhosis || id:ebi-a-GCST90018826	genus.Ruminiclostridium6.id.11356	Weighted mode	15	0.0424283	0.17306	0.809885		-0.296769	0.381625	1.04334	0.743216	1.46466	1.043 (0.743-1.465)
j4g0ZV	ebi-a-GCST90018826	Cirrhosis || id:ebi-a-GCST90018826	genus.CandidatusSoleaferrea.id.11350	MR Egger	9	1.04629	1.75089	0.568942		-2.38545	4.47803	2.84706	0.0920476	88.0606	2.847 (0.092-88.061)
j4g0ZV	ebi-a-GCST90018826	Cirrhosis || id:ebi-a-GCST90018826	genus.CandidatusSoleaferrea.id.11350	Weighted median	9	0.0595832	0.162958	0.714638		-0.259815	0.378982	1.06139	0.771194	1.4608	1.061 (0.771-1.461)
j4g0ZV	ebi-a-GCST90018826	Cirrhosis || id:ebi-a-GCST90018826	genus.CandidatusSoleaferrea.id.11350	Inverse variance weighted (fixed effects)	9	0.00280594	0.121084	0.981512	0.981512	-0.234519	0.240131	1.00281	0.790951	1.27142	1.003 (0.791-1.271)
j4g0ZV	ebi-a-GCST90018826	Cirrhosis || id:ebi-a-GCST90018826	genus.CandidatusSoleaferrea.id.11350	Simple mode	9	0.10453	0.255706	0.693419		-0.396654	0.605713	1.11019	0.672567	1.83256	1.11 (0.673-1.833)
j4g0ZV	ebi-a-GCST90018826	Cirrhosis || id:ebi-a-GCST90018826	genus.CandidatusSoleaferrea.id.11350	Weighted mode	9	0.142764	0.239388	0.567416		-0.326437	0.611965	1.15346	0.72149	1.84405	1.153 (0.721-1.844)
j87dXS	ebi-a-GCST90018826	Cirrhosis || id:ebi-a-GCST90018826	genus.Eisenbergiella.id.11304	MR Egger	11	1.34415	0.856392	0.150967		-0.334382	3.02267	3.83491	0.71578	20.5462	3.835 (0.716-20.546)
j87dXS	ebi-a-GCST90018826	Cirrhosis || id:ebi-a-GCST90018826	genus.Eisenbergiella.id.11304	Weighted median	11	-0.0326356	0.132788	0.805859		-0.292901	0.227629	0.967891	0.746096	1.25562	0.968 (0.746-1.256)
j87dXS	ebi-a-GCST90018826	Cirrhosis || id:ebi-a-GCST90018826	genus.Eisenbergiella.id.11304	Inverse variance weighted (multiplicative random effects)	11	-0.105167	0.135176	0.436568	0.832664	-0.370111	0.159777	0.900174	0.690658	1.17325	0.9 (0.691-1.173)
j87dXS	ebi-a-GCST90018826	Cirrhosis || id:ebi-a-GCST90018826	genus.Eisenbergiella.id.11304	Simple mode	11	-0.186989	0.178211	0.318755		-0.536282	0.162304	0.829453	0.584919	1.17622	0.829 (0.585-1.176)
j87dXS	ebi-a-GCST90018826	Cirrhosis || id:ebi-a-GCST90018826	genus.Eisenbergiella.id.11304	Weighted mode	11	0.0504987	0.151288	0.74543		-0.246025	0.347023	1.0518	0.781903	1.41485	1.052 (0.782-1.415)
JHChB7	ebi-a-GCST90018826	Cirrhosis || id:ebi-a-GCST90018826	genus.Adlercreutzia.id.812	MR Egger	8	1.42591	0.736091	0.100842		-0.0168328	2.86864	4.16162	0.983308	17.6131	4.162 (0.983-17.613)
JHChB7	ebi-a-GCST90018826	Cirrhosis || id:ebi-a-GCST90018826	genus.Adlercreutzia.id.812	Weighted median	8	0.346632	0.223597	0.121081		-0.0916184	0.784882	1.4143	0.912453	2.19215	1.414 (0.912-2.192)
JHChB7	ebi-a-GCST90018826	Cirrhosis || id:ebi-a-GCST90018826	genus.Adlercreutzia.id.812	Inverse variance weighted (fixed effects)	8	0.377351	0.164635	0.0219026	0.494671	0.0546674	0.700035	1.45842	1.05619	2.01382	1.458 (1.056-2.014)
JHChB7	ebi-a-GCST90018826	Cirrhosis || id:ebi-a-GCST90018826	genus.Adlercreutzia.id.812	Simple mode	8	0.38252	0.293302	0.233415		-0.192352	0.957393	1.46597	0.825016	2.6049	1.466 (0.825-2.605)
JHChB7	ebi-a-GCST90018826	Cirrhosis || id:ebi-a-GCST90018826	genus.Adlercreutzia.id.812	Weighted mode	8	0.236632	0.286068	0.435418		-0.324061	0.797325	1.26697	0.723206	2.2196	1.267 (0.723-2.22)
jJC3Fm	ebi-a-GCST90018826	Cirrhosis || id:ebi-a-GCST90018826	genus.Enterorhabdus.id.820	MR Egger	6	0.399649	0.288107	0.237683		-0.165041	0.964338	1.4913	0.847859	2.62305	1.491 (0.848-2.623)
jJC3Fm	ebi-a-GCST90018826	Cirrhosis || id:ebi-a-GCST90018826	genus.Enterorhabdus.id.820	Weighted median	6	0.137682	0.155075	0.374626		-0.166265	0.441628	1.14761	0.846822	1.55524	1.148 (0.847-1.555)
jJC3Fm	ebi-a-GCST90018826	Cirrhosis || id:ebi-a-GCST90018826	genus.Enterorhabdus.id.820	Inverse variance weighted (fixed effects)	6	0.076293	0.12045	0.526471	0.841698	-0.159788	0.312374	1.07928	0.852324	1.36667	1.079 (0.852-1.367)
jJC3Fm	ebi-a-GCST90018826	Cirrhosis || id:ebi-a-GCST90018826	genus.Enterorhabdus.id.820	Simple mode	6	0.0972292	0.227818	0.687289		-0.349294	0.543752	1.10211	0.705186	1.72246	1.102 (0.705-1.722)
jJC3Fm	ebi-a-GCST90018826	Cirrhosis || id:ebi-a-GCST90018826	genus.Enterorhabdus.id.820	Weighted mode	6	0.183712	0.15539	0.290255		-0.120852	0.488277	1.20167	0.886165	1.62951	1.202 (0.886-1.63)
jUcEpg	ebi-a-GCST90018826	Cirrhosis || id:ebi-a-GCST90018826	genus.Butyricimonas.id.945	MR Egger	13	0.621194	0.583552	0.309909		-0.522568	1.76496	1.86115	0.592996	5.84132	1.861 (0.593-5.841)
jUcEpg	ebi-a-GCST90018826	Cirrhosis || id:ebi-a-GCST90018826	genus.Butyricimonas.id.945	Weighted median	13	-0.177769	0.237582	0.454313		-0.643429	0.287891	0.837136	0.525488	1.33361	0.837 (0.525-1.334)
jUcEpg	ebi-a-GCST90018826	Cirrhosis || id:ebi-a-GCST90018826	genus.Butyricimonas.id.945	Inverse variance weighted (fixed effects)	13	-0.164099	0.174984	0.34835	0.832664	-0.507067	0.178869	0.848658	0.602259	1.19586	0.849 (0.602-1.196)
jUcEpg	ebi-a-GCST90018826	Cirrhosis || id:ebi-a-GCST90018826	genus.Butyricimonas.id.945	Simple mode	13	-0.358942	0.289254	0.238347		-0.92588	0.207996	0.698415	0.396183	1.23121	0.698 (0.396-1.231)
jUcEpg	ebi-a-GCST90018826	Cirrhosis || id:ebi-a-GCST90018826	genus.Butyricimonas.id.945	Weighted mode	13	-0.251684	0.237536	0.310206		-0.717254	0.213887	0.777491	0.488091	1.23848	0.777 (0.488-1.238)
kjA5PB	ebi-a-GCST90018826	Cirrhosis || id:ebi-a-GCST90018826	genus.RuminococcaceaeUCG010.id.11367	MR Egger	6	0.811789	2.82823	0.788343		-4.73154	6.35512	2.25193	0.00881291	575.429	2.252 (0.009-575.429)
kjA5PB	ebi-a-GCST90018826	Cirrhosis || id:ebi-a-GCST90018826	genus.RuminococcaceaeUCG010.id.11367	Weighted median	6	0.480985	0.310361	0.121199		-0.127323	1.08929	1.61767	0.88045	2.97217	1.618 (0.88-2.972)
kjA5PB	ebi-a-GCST90018826	Cirrhosis || id:ebi-a-GCST90018826	genus.RuminococcaceaeUCG010.id.11367	Inverse variance weighted (fixed effects)	6	0.440437	0.230392	0.0559167	0.607508	-0.0111316	0.892005	1.55339	0.98893	2.44002	1.553 (0.989-2.44)
kjA5PB	ebi-a-GCST90018826	Cirrhosis || id:ebi-a-GCST90018826	genus.RuminococcaceaeUCG010.id.11367	Simple mode	6	0.595943	0.427575	0.222163		-0.242104	1.43399	1.81474	0.784974	4.19541	1.815 (0.785-4.195)
kjA5PB	ebi-a-GCST90018826	Cirrhosis || id:ebi-a-GCST90018826	genus.RuminococcaceaeUCG010.id.11367	Weighted mode	6	0.631857	0.404381	0.178924		-0.16073	1.42444	1.8811	0.851522	4.15555	1.881 (0.852-4.156)
LCZ8yH	ebi-a-GCST90018826	Cirrhosis || id:ebi-a-GCST90018826	genus.Prevotella7.id.11182	MR Egger	11	-0.678223	0.593728	0.282803		-1.84193	0.485484	0.507518	0.158511	1.62496	0.508 (0.159-1.625)
LCZ8yH	ebi-a-GCST90018826	Cirrhosis || id:ebi-a-GCST90018826	genus.Prevotella7.id.11182	Weighted median	11	-0.114314	0.109061	0.29456		-0.328074	0.099445	0.891977	0.72031	1.10456	0.892 (0.72-1.105)
LCZ8yH	ebi-a-GCST90018826	Cirrhosis || id:ebi-a-GCST90018826	genus.Prevotella7.id.11182	Inverse variance weighted (fixed effects)	11	-0.162535	0.0790051	0.0396598	0.607508	-0.317385	-0.00768519	0.849986	0.72805	0.992344	0.85 (0.728-0.992)
LCZ8yH	ebi-a-GCST90018826	Cirrhosis || id:ebi-a-GCST90018826	genus.Prevotella7.id.11182	Simple mode	11	-0.0299811	0.163046	0.857782		-0.349551	0.289589	0.970464	0.705004	1.33588	0.97 (0.705-1.336)
LCZ8yH	ebi-a-GCST90018826	Cirrhosis || id:ebi-a-GCST90018826	genus.Prevotella7.id.11182	Weighted mode	11	-0.0894015	0.148181	0.559726		-0.379836	0.201033	0.914478	0.683973	1.22267	0.914 (0.684-1.223)
lJcL8y	ebi-a-GCST90018826	Cirrhosis || id:ebi-a-GCST90018826	genus.RuminococcaceaeUCG003.id.11361	MR Egger	12	0.214536	0.485967	0.668272		-0.73796	1.16703	1.23929	0.478088	3.21244	1.239 (0.478-3.212)
lJcL8y	ebi-a-GCST90018826	Cirrhosis || id:ebi-a-GCST90018826	genus.RuminococcaceaeUCG003.id.11361	Weighted median	12	0.0486438	0.189664	0.797586		-0.323098	0.420386	1.04985	0.723903	1.52255	1.05 (0.724-1.523)
lJcL8y	ebi-a-GCST90018826	Cirrhosis || id:ebi-a-GCST90018826	genus.RuminococcaceaeUCG003.id.11361	Inverse variance weighted (fixed effects)	12	-0.0811427	0.134681	0.546855	0.841698	-0.345118	0.182833	0.922062	0.708137	1.20061	0.922 (0.708-1.201)
lJcL8y	ebi-a-GCST90018826	Cirrhosis || id:ebi-a-GCST90018826	genus.RuminococcaceaeUCG003.id.11361	Simple mode	12	-0.167304	0.305804	0.595237		-0.76668	0.432071	0.845942	0.464553	1.54045	0.846 (0.465-1.54)
lJcL8y	ebi-a-GCST90018826	Cirrhosis || id:ebi-a-GCST90018826	genus.RuminococcaceaeUCG003.id.11361	Weighted mode	12	0.0328231	0.197477	0.871006		-0.354233	0.419879	1.03337	0.701712	1.52178	1.033 (0.702-1.522)
LKYg6S	ebi-a-GCST90018826	Cirrhosis || id:ebi-a-GCST90018826	genus.Terrisporobacter.id.11348	MR Egger	5	-0.844579	0.40181	0.126332		-1.63213	-0.0570313	0.429738	0.195514	0.944565	0.43 (0.196-0.945)
LKYg6S	ebi-a-GCST90018826	Cirrhosis || id:ebi-a-GCST90018826	genus.Terrisporobacter.id.11348	Weighted median	5	-0.556626	0.199103	0.00517923		-0.946867	-0.166384	0.57314	0.387954	0.846721	0.573 (0.388-0.847)
LKYg6S	ebi-a-GCST90018826	Cirrhosis || id:ebi-a-GCST90018826	genus.Terrisporobacter.id.11348	Inverse variance weighted (fixed effects)	5	-0.384122	0.147739	0.0093223	0.494671	-0.67369	-0.0945534	0.681048	0.509824	0.909779	0.681 (0.51-0.91)
LKYg6S	ebi-a-GCST90018826	Cirrhosis || id:ebi-a-GCST90018826	genus.Terrisporobacter.id.11348	Simple mode	5	-0.348023	0.318393	0.335782		-0.972074	0.276028	0.706083	0.378298	1.31788	0.706 (0.378-1.318)
LKYg6S	ebi-a-GCST90018826	Cirrhosis || id:ebi-a-GCST90018826	genus.Terrisporobacter.id.11348	Weighted mode	5	-0.502126	0.234084	0.0985257		-0.96093	-0.0433209	0.605243	0.382537	0.957604	0.605 (0.383-0.958)
MpL626	ebi-a-GCST90018826	Cirrhosis || id:ebi-a-GCST90018826	genus.Lachnoclostridium.id.11308	MR Egger	13	0.80602	0.800544	0.335646		-0.763047	2.37509	2.23898	0.466244	10.7519	2.239 (0.466-10.752)
MpL626	ebi-a-GCST90018826	Cirrhosis || id:ebi-a-GCST90018826	genus.Lachnoclostridium.id.11308	Weighted median	13	0.496533	0.233782	0.0336773		0.0383203	0.954745	1.64301	1.03906	2.59801	1.643 (1.039-2.598)
MpL626	ebi-a-GCST90018826	Cirrhosis || id:ebi-a-GCST90018826	genus.Lachnoclostridium.id.11308	Inverse variance weighted (fixed effects)	13	0.245877	0.151699	0.105055	0.781343	-0.0514519	0.543206	1.27874	0.949849	1.72152	1.279 (0.95-1.722)
MpL626	ebi-a-GCST90018826	Cirrhosis || id:ebi-a-GCST90018826	genus.Lachnoclostridium.id.11308	Simple mode	13	0.70809	0.333207	0.0550356		0.0550039	1.36118	2.03011	1.05654	3.90078	2.03 (1.057-3.901)
MpL626	ebi-a-GCST90018826	Cirrhosis || id:ebi-a-GCST90018826	genus.Lachnoclostridium.id.11308	Weighted mode	13	0.579057	0.315191	0.091064		-0.0387181	1.19683	1.78435	0.962022	3.30961	1.784 (0.962-3.31)
mz9jd0	ebi-a-GCST90018826	Cirrhosis || id:ebi-a-GCST90018826	genus.Barnesiella.id.944	MR Egger	14	0.245218	0.652357	0.713555		-1.0334	1.52384	1.2779	0.355795	4.58981	1.278 (0.356-4.59)
mz9jd0	ebi-a-GCST90018826	Cirrhosis || id:ebi-a-GCST90018826	genus.Barnesiella.id.944	Weighted median	14	0.154338	0.23864	0.5178		-0.313397	0.622073	1.16689	0.73096	1.86279	1.167 (0.731-1.863)
mz9jd0	ebi-a-GCST90018826	Cirrhosis || id:ebi-a-GCST90018826	genus.Barnesiella.id.944	Inverse variance weighted (fixed effects)	14	0.138513	0.181365	0.445031	0.832664	-0.216962	0.493989	1.14856	0.80496	1.63884	1.149 (0.805-1.639)
mz9jd0	ebi-a-GCST90018826	Cirrhosis || id:ebi-a-GCST90018826	genus.Barnesiella.id.944	Simple mode	14	0.239212	0.309666	0.453643		-0.367732	0.846157	1.27025	0.692302	2.33067	1.27 (0.692-2.331)
mz9jd0	ebi-a-GCST90018826	Cirrhosis || id:ebi-a-GCST90018826	genus.Barnesiella.id.944	Weighted mode	14	0.162528	0.245857	0.520113		-0.319351	0.644407	1.17648	0.72662	1.90486	1.176 (0.727-1.905)
nIesEv	ebi-a-GCST90018826	Cirrhosis || id:ebi-a-GCST90018826	genus.Peptococcus.id.2037	MR Egger	12	-0.0605428	0.438334	0.892887		-0.919677	0.798591	0.941253	0.398648	2.22241	0.941 (0.399-2.222)
nIesEv	ebi-a-GCST90018826	Cirrhosis || id:ebi-a-GCST90018826	genus.Peptococcus.id.2037	Weighted median	12	0.148097	0.145334	0.308199		-0.136758	0.432952	1.15963	0.872181	1.5418	1.16 (0.872-1.542)
nIesEv	ebi-a-GCST90018826	Cirrhosis || id:ebi-a-GCST90018826	genus.Peptococcus.id.2037	Inverse variance weighted (fixed effects)	12	0.100236	0.114019	0.379335	0.832664	-0.12324	0.323713	1.10543	0.884051	1.38225	1.105 (0.884-1.382)
nIesEv	ebi-a-GCST90018826	Cirrhosis || id:ebi-a-GCST90018826	genus.Peptococcus.id.2037	Simple mode	12	0.233046	0.174242	0.20806		-0.108467	0.57456	1.26244	0.897208	1.77635	1.262 (0.897-1.776)
nIesEv	ebi-a-GCST90018826	Cirrhosis || id:ebi-a-GCST90018826	genus.Peptococcus.id.2037	Weighted mode	12	0.26063	0.149472	0.109059		-0.0323354	0.553595	1.29775	0.968182	1.7395	1.298 (0.968-1.739)
nnD7ru	ebi-a-GCST90018826	Cirrhosis || id:ebi-a-GCST90018826	genus..Eubacteriumoxidoreducensgroup.id.11339	MR Egger	5	0.336448	0.415802	0.477646		-0.478524	1.15142	1.39997	0.619698	3.16268	1.4 (0.62-3.163)
nnD7ru	ebi-a-GCST90018826	Cirrhosis || id:ebi-a-GCST90018826	genus..Eubacteriumoxidoreducensgroup.id.11339	Weighted median	5	0.0198488	0.165247	0.904391		-0.304035	0.343732	1.02005	0.737835	1.4102	1.02 (0.738-1.41)
nnD7ru	ebi-a-GCST90018826	Cirrhosis || id:ebi-a-GCST90018826	genus..Eubacteriumoxidoreducensgroup.id.11339	Inverse variance weighted (fixed effects)	5	-0.00662234	0.128992	0.959055	0.981298	-0.259447	0.246203	0.9934	0.771478	1.27916	0.993 (0.771-1.279)
nnD7ru	ebi-a-GCST90018826	Cirrhosis || id:ebi-a-GCST90018826	genus..Eubacteriumoxidoreducensgroup.id.11339	Simple mode	5	-0.216209	0.226747	0.39432		-0.660633	0.228215	0.805567	0.516524	1.25636	0.806 (0.517-1.256)
nnD7ru	ebi-a-GCST90018826	Cirrhosis || id:ebi-a-GCST90018826	genus..Eubacteriumoxidoreducensgroup.id.11339	Weighted mode	5	0.148283	0.215313	0.528884		-0.27373	0.570296	1.15984	0.760538	1.76879	1.16 (0.761-1.769)
NqdTjG	ebi-a-GCST90018826	Cirrhosis || id:ebi-a-GCST90018826	genus.FamilyXIIIAD3011group.id.11293	MR Egger	13	-0.645476	0.800093	0.436905		-2.21366	0.922706	0.524413	0.1093	2.51609	0.524 (0.109-2.516)
NqdTjG	ebi-a-GCST90018826	Cirrhosis || id:ebi-a-GCST90018826	genus.FamilyXIIIAD3011group.id.11293	Weighted median	13	-0.139016	0.190392	0.465295		-0.512185	0.234153	0.870214	0.599185	1.26384	0.87 (0.599-1.264)
NqdTjG	ebi-a-GCST90018826	Cirrhosis || id:ebi-a-GCST90018826	genus.FamilyXIIIAD3011group.id.11293	Inverse variance weighted (fixed effects)	13	-0.158673	0.133723	0.235396	0.832664	-0.42077	0.103425	0.853276	0.656541	1.10896	0.853 (0.657-1.109)
NqdTjG	ebi-a-GCST90018826	Cirrhosis || id:ebi-a-GCST90018826	genus.FamilyXIIIAD3011group.id.11293	Simple mode	13	-0.43263	0.243765	0.101282		-0.91041	0.0451503	0.648801	0.402359	1.04619	0.649 (0.402-1.046)
NqdTjG	ebi-a-GCST90018826	Cirrhosis || id:ebi-a-GCST90018826	genus.FamilyXIIIAD3011group.id.11293	Weighted mode	13	-0.280086	0.226192	0.239295		-0.723422	0.163251	0.755719	0.485089	1.17733	0.756 (0.485-1.177)
OhSZ6N	ebi-a-GCST90018826	Cirrhosis || id:ebi-a-GCST90018826	genus.RuminococcaceaeUCG002.id.11360	MR Egger	21	-0.13255	0.314183	0.677841		-0.748348	0.483247	0.875859	0.473148	1.62133	0.876 (0.473-1.621)
OhSZ6N	ebi-a-GCST90018826	Cirrhosis || id:ebi-a-GCST90018826	genus.RuminococcaceaeUCG002.id.11360	Weighted median	21	-0.0959055	0.170872	0.574614		-0.430815	0.239004	0.90855	0.649979	1.26998	0.909 (0.65-1.27)
OhSZ6N	ebi-a-GCST90018826	Cirrhosis || id:ebi-a-GCST90018826	genus.RuminococcaceaeUCG002.id.11360	Inverse variance weighted (fixed effects)	21	-0.0979881	0.111188	0.378166	0.832664	-0.315917	0.119941	0.90666	0.72912	1.12743	0.907 (0.729-1.127)
OhSZ6N	ebi-a-GCST90018826	Cirrhosis || id:ebi-a-GCST90018826	genus.RuminococcaceaeUCG002.id.11360	Simple mode	21	-0.0862168	0.237109	0.719959		-0.55095	0.378517	0.917395	0.576402	1.46012	0.917 (0.576-1.46)
OhSZ6N	ebi-a-GCST90018826	Cirrhosis || id:ebi-a-GCST90018826	genus.RuminococcaceaeUCG002.id.11360	Weighted mode	21	-0.0992044	0.155043	0.529531		-0.403088	0.204679	0.905558	0.668253	1.22713	0.906 (0.668-1.227)
olDlSu	ebi-a-GCST90018826	Cirrhosis || id:ebi-a-GCST90018826	genus..Eubacteriumnodatumgroup.id.11297	MR Egger	11	0.021572	0.432633	0.961321		-0.826388	0.869532	1.02181	0.437627	2.38579	1.022 (0.438-2.386)
olDlSu	ebi-a-GCST90018826	Cirrhosis || id:ebi-a-GCST90018826	genus..Eubacteriumnodatumgroup.id.11297	Weighted median	11	0.0637051	0.105739	0.546859		-0.143544	0.270954	1.06578	0.866283	1.31121	1.066 (0.866-1.311)
olDlSu	ebi-a-GCST90018826	Cirrhosis || id:ebi-a-GCST90018826	genus..Eubacteriumnodatumgroup.id.11297	Inverse variance weighted (fixed effects)	11	0.0624003	0.0877014	0.476769	0.834345	-0.109494	0.234295	1.06439	0.896287	1.26402	1.064 (0.896-1.264)
olDlSu	ebi-a-GCST90018826	Cirrhosis || id:ebi-a-GCST90018826	genus..Eubacteriumnodatumgroup.id.11297	Simple mode	11	0.0731582	0.121768	0.561343		-0.165507	0.311824	1.0759	0.847464	1.36591	1.076 (0.847-1.366)
olDlSu	ebi-a-GCST90018826	Cirrhosis || id:ebi-a-GCST90018826	genus..Eubacteriumnodatumgroup.id.11297	Weighted mode	11	0.0731582	0.11027	0.522043		-0.14297	0.289286	1.0759	0.86678	1.33547	1.076 (0.867-1.335)
OtCSo3	ebi-a-GCST90018826	Cirrhosis || id:ebi-a-GCST90018826	genus.Alloprevotella.id.961	MR Egger	6	-1.93889	0.873601	0.0906699		-3.65115	-0.226637	0.143863	0.0259612	0.79721	0.144 (0.026-0.797)
OtCSo3	ebi-a-GCST90018826	Cirrhosis || id:ebi-a-GCST90018826	genus.Alloprevotella.id.961	Weighted median	6	0.0499202	0.120743	0.679283		-0.186736	0.286576	1.05119	0.829663	1.33186	1.051 (0.83-1.332)
OtCSo3	ebi-a-GCST90018826	Cirrhosis || id:ebi-a-GCST90018826	genus.Alloprevotella.id.961	Inverse variance weighted (fixed effects)	6	0.0805646	0.0924546	0.383538	0.832664	-0.100646	0.261776	1.0839	0.904253	1.29924	1.084 (0.904-1.299)
OtCSo3	ebi-a-GCST90018826	Cirrhosis || id:ebi-a-GCST90018826	genus.Alloprevotella.id.961	Simple mode	6	0.161391	0.203851	0.464415		-0.238157	0.56094	1.17514	0.788079	1.75232	1.175 (0.788-1.752)
OtCSo3	ebi-a-GCST90018826	Cirrhosis || id:ebi-a-GCST90018826	genus.Alloprevotella.id.961	Weighted mode	6	-0.0148026	0.156149	0.928157		-0.320855	0.291249	0.985306	0.725529	1.3381	0.985 (0.726-1.338)
P9709V	ebi-a-GCST90018826	Cirrhosis || id:ebi-a-GCST90018826	genus..Eubacteriumhalliigroup.id.11338	MR Egger	16	0.0257739	0.241139	0.916398		-0.446859	0.498407	1.02611	0.639634	1.6461	1.026 (0.64-1.646)
P9709V	ebi-a-GCST90018826	Cirrhosis || id:ebi-a-GCST90018826	genus..Eubacteriumhalliigroup.id.11338	Weighted median	16	0.0669684	0.174539	0.70121		-0.275128	0.409065	1.06926	0.759475	1.50541	1.069 (0.759-1.505)
P9709V	ebi-a-GCST90018826	Cirrhosis || id:ebi-a-GCST90018826	genus..Eubacteriumhalliigroup.id.11338	Inverse variance weighted (fixed effects)	16	0.123506	0.12154	0.309546	0.832664	-0.114713	0.361725	1.13146	0.891622	1.4358	1.131 (0.892-1.436)
P9709V	ebi-a-GCST90018826	Cirrhosis || id:ebi-a-GCST90018826	genus..Eubacteriumhalliigroup.id.11338	Simple mode	16	0.187235	0.266807	0.493574		-0.335708	0.710177	1.20591	0.714832	2.03435	1.206 (0.715-2.034)
P9709V	ebi-a-GCST90018826	Cirrhosis || id:ebi-a-GCST90018826	genus..Eubacteriumhalliigroup.id.11338	Weighted mode	16	0.0368561	0.155724	0.816109		-0.268362	0.342074	1.03754	0.764631	1.40786	1.038 (0.765-1.408)
pCXx5P	ebi-a-GCST90018826	Cirrhosis || id:ebi-a-GCST90018826	genus.Phascolarctobacterium.id.2168	MR Egger	10	0.167508	0.897341	0.856565		-1.59128	1.9263	1.18235	0.203665	6.86404	1.182 (0.204-6.864)
pCXx5P	ebi-a-GCST90018826	Cirrhosis || id:ebi-a-GCST90018826	genus.Phascolarctobacterium.id.2168	Weighted median	10	-0.189177	0.223932	0.398225		-0.628084	0.24973	0.82764	0.533613	1.28368	0.828 (0.534-1.284)
pCXx5P	ebi-a-GCST90018826	Cirrhosis || id:ebi-a-GCST90018826	genus.Phascolarctobacterium.id.2168	Inverse variance weighted (fixed effects)	10	-0.130959	0.163749	0.423852	0.832664	-0.451906	0.189988	0.877254	0.636414	1.20924	0.877 (0.636-1.209)
pCXx5P	ebi-a-GCST90018826	Cirrhosis || id:ebi-a-GCST90018826	genus.Phascolarctobacterium.id.2168	Simple mode	10	-0.242655	0.291662	0.426947		-0.814314	0.329003	0.784542	0.442943	1.38958	0.785 (0.443-1.39)
pCXx5P	ebi-a-GCST90018826	Cirrhosis || id:ebi-a-GCST90018826	genus.Phascolarctobacterium.id.2168	Weighted mode	10	-0.290386	0.242029	0.260847		-0.764762	0.18399	0.747975	0.465445	1.202	0.748 (0.465-1.202)
PGlGHi	ebi-a-GCST90018826	Cirrhosis || id:ebi-a-GCST90018826	genus.LachnospiraceaeUCG008.id.11328	MR Egger	11	-1.87691	0.867559	0.0587378		-3.57733	-0.176495	0.153062	0.0279503	0.838203	0.153 (0.028-0.838)
PGlGHi	ebi-a-GCST90018826	Cirrhosis || id:ebi-a-GCST90018826	genus.LachnospiraceaeUCG008.id.11328	Weighted median	11	0.196114	0.15403	0.202941		-0.105785	0.498013	1.21667	0.899618	1.64545	1.217 (0.9-1.645)
PGlGHi	ebi-a-GCST90018826	Cirrhosis || id:ebi-a-GCST90018826	genus.LachnospiraceaeUCG008.id.11328	Inverse variance weighted (fixed effects)	11	0.137074	0.112133	0.221546	0.832664	-0.0827058	0.356854	1.14691	0.920622	1.42883	1.147 (0.921-1.429)
PGlGHi	ebi-a-GCST90018826	Cirrhosis || id:ebi-a-GCST90018826	genus.LachnospiraceaeUCG008.id.11328	Simple mode	11	0.162691	0.228123	0.492045		-0.284429	0.609812	1.17667	0.752444	1.84009	1.177 (0.752-1.84)
PGlGHi	ebi-a-GCST90018826	Cirrhosis || id:ebi-a-GCST90018826	genus.LachnospiraceaeUCG008.id.11328	Weighted mode	11	0.154779	0.204679	0.466966		-0.246391	0.555949	1.1674	0.781617	1.7436	1.167 (0.782-1.744)
q1bO5E	ebi-a-GCST90018826	Cirrhosis || id:ebi-a-GCST90018826	genus.Lactobacillus.id.1837	MR Egger	10	-0.227594	0.338541	0.520346		-0.891135	0.435947	0.796448	0.41019	1.54643	0.796 (0.41-1.546)
q1bO5E	ebi-a-GCST90018826	Cirrhosis || id:ebi-a-GCST90018826	genus.Lactobacillus.id.1837	Weighted median	10	-0.0565387	0.155	0.715286		-0.360338	0.247261	0.94503	0.69744	1.28051	0.945 (0.697-1.281)
q1bO5E	ebi-a-GCST90018826	Cirrhosis || id:ebi-a-GCST90018826	genus.Lactobacillus.id.1837	Inverse variance weighted (fixed effects)	10	-0.00389104	0.115185	0.973052	0.981298	-0.229654	0.221872	0.996117	0.794808	1.24841	0.996 (0.795-1.248)
q1bO5E	ebi-a-GCST90018826	Cirrhosis || id:ebi-a-GCST90018826	genus.Lactobacillus.id.1837	Simple mode	10	-0.158202	0.222	0.494142		-0.593322	0.276919	0.853678	0.552489	1.31906	0.854 (0.552-1.319)
q1bO5E	ebi-a-GCST90018826	Cirrhosis || id:ebi-a-GCST90018826	genus.Lactobacillus.id.1837	Weighted mode	10	-0.0690213	0.169692	0.693698		-0.401617	0.263574	0.933307	0.669237	1.30157	0.933 (0.669-1.302)
Q3dvBY	ebi-a-GCST90018826	Cirrhosis || id:ebi-a-GCST90018826	genus.Methanobrevibacter.id.123	MR Egger	6	0.0641866	0.401032	0.880596		-0.721836	0.850209	1.06629	0.48586	2.34014	1.066 (0.486-2.34)
Q3dvBY	ebi-a-GCST90018826	Cirrhosis || id:ebi-a-GCST90018826	genus.Methanobrevibacter.id.123	Weighted median	6	0.137689	0.138367	0.319687		-0.13351	0.408888	1.14762	0.875019	1.50514	1.148 (0.875-1.505)
Q3dvBY	ebi-a-GCST90018826	Cirrhosis || id:ebi-a-GCST90018826	genus.Methanobrevibacter.id.123	Inverse variance weighted (fixed effects)	6	0.0914921	0.111451	0.411693	0.832664	-0.126952	0.309936	1.09581	0.880776	1.36334	1.096 (0.881-1.363)
Q3dvBY	ebi-a-GCST90018826	Cirrhosis || id:ebi-a-GCST90018826	genus.Methanobrevibacter.id.123	Simple mode	6	-0.232011	0.18972	0.275854		-0.603862	0.13984	0.792938	0.546696	1.15009	0.793 (0.547-1.15)
Q3dvBY	ebi-a-GCST90018826	Cirrhosis || id:ebi-a-GCST90018826	genus.Methanobrevibacter.id.123	Weighted mode	6	0.166189	0.144435	0.301927		-0.116903	0.449281	1.1808	0.889671	1.56719	1.181 (0.89-1.567)
Q46NVk	ebi-a-GCST90018826	Cirrhosis || id:ebi-a-GCST90018826	genus.Intestinibacter.id.11345	MR Egger	15	0.464002	0.550384	0.414443		-0.614751	1.54275	1.59043	0.540776	4.67745	1.59 (0.541-4.677)
Q46NVk	ebi-a-GCST90018826	Cirrhosis || id:ebi-a-GCST90018826	genus.Intestinibacter.id.11345	Weighted median	15	0.305841	0.184961	0.0982213		-0.0566835	0.668365	1.35777	0.944893	1.95105	1.358 (0.945-1.951)
Q46NVk	ebi-a-GCST90018826	Cirrhosis || id:ebi-a-GCST90018826	genus.Intestinibacter.id.11345	Inverse variance weighted (fixed effects)	15	0.138044	0.132035	0.295788	0.832664	-0.120745	0.396833	1.14803	0.88626	1.48711	1.148 (0.886-1.487)
Q46NVk	ebi-a-GCST90018826	Cirrhosis || id:ebi-a-GCST90018826	genus.Intestinibacter.id.11345	Simple mode	15	0.118303	0.236407	0.624554		-0.345055	0.58166	1.12558	0.708181	1.78901	1.126 (0.708-1.789)
Q46NVk	ebi-a-GCST90018826	Cirrhosis || id:ebi-a-GCST90018826	genus.Intestinibacter.id.11345	Weighted mode	15	0.188365	0.180854	0.315284		-0.166109	0.542839	1.20727	0.846954	1.72088	1.207 (0.847-1.721)
qE3Gq8	ebi-a-GCST90018826	Cirrhosis || id:ebi-a-GCST90018826	genus..Ruminococcustorquesgroup.id.14377	MR Egger	9	0.117989	0.285052	0.69132		-0.440713	0.676692	1.12523	0.643577	1.96736	1.125 (0.644-1.967)
qE3Gq8	ebi-a-GCST90018826	Cirrhosis || id:ebi-a-GCST90018826	genus..Ruminococcustorquesgroup.id.14377	Weighted median	9	0.0647071	0.169839	0.70321		-0.268178	0.397592	1.06685	0.764772	1.48824	1.067 (0.765-1.488)
qE3Gq8	ebi-a-GCST90018826	Cirrhosis || id:ebi-a-GCST90018826	genus..Ruminococcustorquesgroup.id.14377	Inverse variance weighted (fixed effects)	9	0.0293245	0.136126	0.829439	0.945896	-0.237482	0.296131	1.02976	0.788611	1.34465	1.03 (0.789-1.345)
qE3Gq8	ebi-a-GCST90018826	Cirrhosis || id:ebi-a-GCST90018826	genus..Ruminococcustorquesgroup.id.14377	Simple mode	9	0.0979579	0.262026	0.718231		-0.415612	0.611528	1.10292	0.659936	1.84325	1.103 (0.66-1.843)
qE3Gq8	ebi-a-GCST90018826	Cirrhosis || id:ebi-a-GCST90018826	genus..Ruminococcustorquesgroup.id.14377	Weighted mode	9	0.0610472	0.151674	0.697864		-0.236233	0.358328	1.06295	0.789596	1.43093	1.063 (0.79-1.431)
qENAoR	ebi-a-GCST90018826	Cirrhosis || id:ebi-a-GCST90018826	genus.Victivallis.id.2256	MR Egger	10	0.171226	0.733533	0.821293		-1.2665	1.60895	1.18676	0.281817	4.99756	1.187 (0.282-4.998)
qENAoR	ebi-a-GCST90018826	Cirrhosis || id:ebi-a-GCST90018826	genus.Victivallis.id.2256	Weighted median	10	0.021308	0.117957	0.856648		-0.209887	0.252503	1.02154	0.810675	1.28724	1.022 (0.811-1.287)
qENAoR	ebi-a-GCST90018826	Cirrhosis || id:ebi-a-GCST90018826	genus.Victivallis.id.2256	Inverse variance weighted (fixed effects)	10	0.123935	0.0807593	0.124876	0.81659	-0.0343531	0.282223	1.13194	0.96623	1.32607	1.132 (0.966-1.326)
qENAoR	ebi-a-GCST90018826	Cirrhosis || id:ebi-a-GCST90018826	genus.Victivallis.id.2256	Simple mode	10	0.0462225	0.180836	0.804002		-0.308216	0.400661	1.04731	0.734757	1.49281	1.047 (0.735-1.493)
qENAoR	ebi-a-GCST90018826	Cirrhosis || id:ebi-a-GCST90018826	genus.Victivallis.id.2256	Weighted mode	10	0.0343424	0.163606	0.838414		-0.286326	0.355011	1.03494	0.751018	1.4262	1.035 (0.751-1.426)
QGrGNV	ebi-a-GCST90018826	Cirrhosis || id:ebi-a-GCST90018826	genus.Haemophilus.id.3698	MR Egger	9	-0.246395	0.381336	0.538789		-0.993813	0.501023	0.781614	0.370163	1.65041	0.782 (0.37-1.65)
QGrGNV	ebi-a-GCST90018826	Cirrhosis || id:ebi-a-GCST90018826	genus.Haemophilus.id.3698	Weighted median	9	-0.273434	0.189427	0.148885		-0.64471	0.0978421	0.760763	0.524815	1.10279	0.761 (0.525-1.103)
QGrGNV	ebi-a-GCST90018826	Cirrhosis || id:ebi-a-GCST90018826	genus.Haemophilus.id.3698	Inverse variance weighted (fixed effects)	9	-0.133454	0.133536	0.317608	0.832664	-0.395185	0.128277	0.875067	0.673555	1.13687	0.875 (0.674-1.137)
QGrGNV	ebi-a-GCST90018826	Cirrhosis || id:ebi-a-GCST90018826	genus.Haemophilus.id.3698	Simple mode	9	-0.339798	0.265912	0.237129		-0.860985	0.181389	0.711914	0.422745	1.19888	0.712 (0.423-1.199)
QGrGNV	ebi-a-GCST90018826	Cirrhosis || id:ebi-a-GCST90018826	genus.Haemophilus.id.3698	Weighted mode	9	-0.264399	0.189232	0.199882		-0.635294	0.106496	0.767667	0.529779	1.11237	0.768 (0.53-1.112)
QjakFr	ebi-a-GCST90018826	Cirrhosis || id:ebi-a-GCST90018826	genus.LachnospiraceaeFCS020group.id.11314	MR Egger	12	0.16372	0.331271	0.631828		-0.485572	0.813012	1.17788	0.615345	2.25469	1.178 (0.615-2.255)
QjakFr	ebi-a-GCST90018826	Cirrhosis || id:ebi-a-GCST90018826	genus.LachnospiraceaeFCS020group.id.11314	Weighted median	12	0.102727	0.167131	0.538786		-0.22485	0.430303	1.10819	0.798636	1.53772	1.108 (0.799-1.538)
QjakFr	ebi-a-GCST90018826	Cirrhosis || id:ebi-a-GCST90018826	genus.LachnospiraceaeFCS020group.id.11314	Inverse variance weighted (fixed effects)	12	0.180108	0.119488	0.131726	0.81659	-0.0540884	0.414304	1.19735	0.947348	1.51332	1.197 (0.947-1.513)
QjakFr	ebi-a-GCST90018826	Cirrhosis || id:ebi-a-GCST90018826	genus.LachnospiraceaeFCS020group.id.11314	Simple mode	12	0.602442	0.305693	0.0744374		0.00328369	1.2016	1.82657	1.00329	3.32543	1.827 (1.003-3.325)
QjakFr	ebi-a-GCST90018826	Cirrhosis || id:ebi-a-GCST90018826	genus.LachnospiraceaeFCS020group.id.11314	Weighted mode	12	0.136097	0.159735	0.412369		-0.176983	0.449178	1.14579	0.837794	1.56702	1.146 (0.838-1.567)
Qyd7XB	ebi-a-GCST90018826	Cirrhosis || id:ebi-a-GCST90018826	genus..Eubacteriumxylanophilumgroup.id.14375	MR Egger	9	0.898662	0.981197	0.390189		-1.02448	2.82181	2.45631	0.358982	16.8072	2.456 (0.359-16.807)
Qyd7XB	ebi-a-GCST90018826	Cirrhosis || id:ebi-a-GCST90018826	genus..Eubacteriumxylanophilumgroup.id.14375	Weighted median	9	0.0774264	0.256484	0.762747		-0.425283	0.580136	1.0805	0.653585	1.78628	1.081 (0.654-1.786)
Qyd7XB	ebi-a-GCST90018826	Cirrhosis || id:ebi-a-GCST90018826	genus..Eubacteriumxylanophilumgroup.id.14375	Inverse variance weighted (fixed effects)	9	0.203914	0.201472	0.31148	0.832664	-0.190971	0.598799	1.22619	0.826157	1.81993	1.226 (0.826-1.82)
Qyd7XB	ebi-a-GCST90018826	Cirrhosis || id:ebi-a-GCST90018826	genus..Eubacteriumxylanophilumgroup.id.14375	Simple mode	9	0.0666951	0.280348	0.817938		-0.482787	0.616178	1.06897	0.617061	1.85184	1.069 (0.617-1.852)
Qyd7XB	ebi-a-GCST90018826	Cirrhosis || id:ebi-a-GCST90018826	genus..Eubacteriumxylanophilumgroup.id.14375	Weighted mode	9	0.131629	0.252148	0.615791		-0.362582	0.62584	1.14069	0.695877	1.86982	1.141 (0.696-1.87)
R6RQXL	ebi-a-GCST90018826	Cirrhosis || id:ebi-a-GCST90018826	genus..Ruminococcusgnavusgroup.id.14376	MR Egger	12	0.00149882	0.587816	0.998016		-1.15062	1.15362	1.0015	0.31644	3.16964	1.001 (0.316-3.17)
R6RQXL	ebi-a-GCST90018826	Cirrhosis || id:ebi-a-GCST90018826	genus..Ruminococcusgnavusgroup.id.14376	Weighted median	12	-0.0889096	0.139135	0.522811		-0.361614	0.183794	0.914928	0.696551	1.20177	0.915 (0.697-1.202)
R6RQXL	ebi-a-GCST90018826	Cirrhosis || id:ebi-a-GCST90018826	genus..Ruminococcusgnavusgroup.id.14376	Inverse variance weighted (fixed effects)	12	-0.0786916	0.103107	0.445343	0.832664	-0.280782	0.123399	0.924325	0.755193	1.13134	0.924 (0.755-1.131)
R6RQXL	ebi-a-GCST90018826	Cirrhosis || id:ebi-a-GCST90018826	genus..Ruminococcusgnavusgroup.id.14376	Simple mode	12	-0.0834914	0.183551	0.65805		-0.443251	0.276268	0.919899	0.641946	1.3182	0.92 (0.642-1.318)
R6RQXL	ebi-a-GCST90018826	Cirrhosis || id:ebi-a-GCST90018826	genus..Ruminococcusgnavusgroup.id.14376	Weighted mode	12	-0.110596	0.170256	0.529289		-0.444298	0.223105	0.8953	0.641274	1.24995	0.895 (0.641-1.25)
R7oLoV	ebi-a-GCST90018826	Cirrhosis || id:ebi-a-GCST90018826	genus.RuminococcaceaeUCG011.id.11368	MR Egger	8	0.0170672	0.4939	0.973555		-0.950977	0.985111	1.01721	0.386363	2.67811	1.017 (0.386-2.678)
R7oLoV	ebi-a-GCST90018826	Cirrhosis || id:ebi-a-GCST90018826	genus.RuminococcaceaeUCG011.id.11368	Weighted median	8	-0.0526404	0.138496	0.703881		-0.324092	0.218811	0.948721	0.723184	1.2446	0.949 (0.723-1.245)
R7oLoV	ebi-a-GCST90018826	Cirrhosis || id:ebi-a-GCST90018826	genus.RuminococcaceaeUCG011.id.11368	Inverse variance weighted (fixed effects)	8	-0.0792801	0.105163	0.450924	0.832664	-0.2854	0.12684	0.923781	0.751713	1.13524	0.924 (0.752-1.135)
R7oLoV	ebi-a-GCST90018826	Cirrhosis || id:ebi-a-GCST90018826	genus.RuminococcaceaeUCG011.id.11368	Simple mode	8	-0.0403475	0.189438	0.837409		-0.411646	0.330951	0.960456	0.662559	1.39229	0.96 (0.663-1.392)
R7oLoV	ebi-a-GCST90018826	Cirrhosis || id:ebi-a-GCST90018826	genus.RuminococcaceaeUCG011.id.11368	Weighted mode	8	-0.00755984	0.177577	0.967231		-0.35561	0.34049	0.992469	0.700746	1.40564	0.992 (0.701-1.406)
RKlTkD	ebi-a-GCST90018826	Cirrhosis || id:ebi-a-GCST90018826	genus.Bifidobacterium.id.436	MR Egger	13	0.168297	0.51118	0.748163		-0.833616	1.17021	1.18329	0.434475	3.22267	1.183 (0.434-3.223)
RKlTkD	ebi-a-GCST90018826	Cirrhosis || id:ebi-a-GCST90018826	genus.Bifidobacterium.id.436	Weighted median	13	-0.122677	0.201724	0.543094		-0.518056	0.272703	0.88455	0.595677	1.31351	0.885 (0.596-1.314)
RKlTkD	ebi-a-GCST90018826	Cirrhosis || id:ebi-a-GCST90018826	genus.Bifidobacterium.id.436	Inverse variance weighted (fixed effects)	13	0.0475895	0.1371	0.728505	0.904867	-0.221127	0.316306	1.04874	0.801615	1.37205	1.049 (0.802-1.372)
RKlTkD	ebi-a-GCST90018826	Cirrhosis || id:ebi-a-GCST90018826	genus.Bifidobacterium.id.436	Simple mode	13	-0.232426	0.296732	0.448644		-0.814021	0.34917	0.792609	0.443073	1.41789	0.793 (0.443-1.418)
RKlTkD	ebi-a-GCST90018826	Cirrhosis || id:ebi-a-GCST90018826	genus.Bifidobacterium.id.436	Weighted mode	13	-0.182571	0.244427	0.469484		-0.661648	0.296505	0.833125	0.516	1.34515	0.833 (0.516-1.345)
rlb7o5	ebi-a-GCST90018826	Cirrhosis || id:ebi-a-GCST90018826	genus..Eubacteriumcoprostanoligenesgroup.id.11375	MR Egger	13	0.191737	0.75173	0.803382		-1.28165	1.66513	1.21135	0.277578	5.28635	1.211 (0.278-5.286)
rlb7o5	ebi-a-GCST90018826	Cirrhosis || id:ebi-a-GCST90018826	genus..Eubacteriumcoprostanoligenesgroup.id.11375	Weighted median	13	-0.129115	0.242572	0.594537		-0.604556	0.346326	0.878873	0.546317	1.41386	0.879 (0.546-1.414)
rlb7o5	ebi-a-GCST90018826	Cirrhosis || id:ebi-a-GCST90018826	genus..Eubacteriumcoprostanoligenesgroup.id.11375	Inverse variance weighted (fixed effects)	13	-0.156102	0.168313	0.353694	0.832664	-0.485995	0.173792	0.855472	0.615085	1.18981	0.855 (0.615-1.19)
rlb7o5	ebi-a-GCST90018826	Cirrhosis || id:ebi-a-GCST90018826	genus..Eubacteriumcoprostanoligenesgroup.id.11375	Simple mode	13	0.272313	0.325586	0.419285		-0.365835	0.910461	1.313	0.693617	2.48547	1.313 (0.694-2.485)
rlb7o5	ebi-a-GCST90018826	Cirrhosis || id:ebi-a-GCST90018826	genus..Eubacteriumcoprostanoligenesgroup.id.11375	Weighted mode	13	0.121425	0.279534	0.671719		-0.426463	0.669313	1.1291	0.652814	1.95289	1.129 (0.653-1.953)
RmoHnu	ebi-a-GCST90018826	Cirrhosis || id:ebi-a-GCST90018826	genus.Ruminiclostridium9.id.11357	MR Egger	9	-1.85743	0.851299	0.0654586		-3.52598	-0.188888	0.156073	0.029423	0.827879	0.156 (0.029-0.828)
RmoHnu	ebi-a-GCST90018826	Cirrhosis || id:ebi-a-GCST90018826	genus.Ruminiclostridium9.id.11357	Weighted median	9	0.305184	0.278143	0.272545		-0.239977	0.850345	1.35688	0.786646	2.34045	1.357 (0.787-2.34)
RmoHnu	ebi-a-GCST90018826	Cirrhosis || id:ebi-a-GCST90018826	genus.Ruminiclostridium9.id.11357	Inverse variance weighted (fixed effects)	9	0.123988	0.186254	0.505608	0.841698	-0.24107	0.489046	1.132	0.785787	1.63076	1.132 (0.786-1.631)
RmoHnu	ebi-a-GCST90018826	Cirrhosis || id:ebi-a-GCST90018826	genus.Ruminiclostridium9.id.11357	Simple mode	9	0.567459	0.361415	0.155032		-0.140915	1.27583	1.76378	0.868563	3.58168	1.764 (0.869-3.582)
RmoHnu	ebi-a-GCST90018826	Cirrhosis || id:ebi-a-GCST90018826	genus.Ruminiclostridium9.id.11357	Weighted mode	9	0.503642	0.365987	0.206074		-0.213693	1.22098	1.65474	0.807596	3.3905	1.655 (0.808-3.391)
Rv99Lm	ebi-a-GCST90018826	Cirrhosis || id:ebi-a-GCST90018826	genus..Eubacteriumbrachygroup.id.11296	MR Egger	10	-0.837404	0.612047	0.208439		-2.03702	0.362208	0.432833	0.130417	1.4365	0.433 (0.13-1.436)
Rv99Lm	ebi-a-GCST90018826	Cirrhosis || id:ebi-a-GCST90018826	genus..Eubacteriumbrachygroup.id.11296	Weighted median	10	0.190855	0.148687	0.199282		-0.100572	0.482281	1.21028	0.90432	1.61976	1.21 (0.904-1.62)
Rv99Lm	ebi-a-GCST90018826	Cirrhosis || id:ebi-a-GCST90018826	genus..Eubacteriumbrachygroup.id.11296	Inverse variance weighted (fixed effects)	10	0.09132	0.10714	0.394026	0.832664	-0.118675	0.301315	1.09562	0.888096	1.35164	1.096 (0.888-1.352)
Rv99Lm	ebi-a-GCST90018826	Cirrhosis || id:ebi-a-GCST90018826	genus..Eubacteriumbrachygroup.id.11296	Simple mode	10	0.207233	0.189479	0.302493		-0.164145	0.578611	1.23027	0.848619	1.78356	1.23 (0.849-1.784)
Rv99Lm	ebi-a-GCST90018826	Cirrhosis || id:ebi-a-GCST90018826	genus..Eubacteriumbrachygroup.id.11296	Weighted mode	10	0.217593	0.172	0.237617		-0.119527	0.554713	1.24308	0.88734	1.74144	1.243 (0.887-1.741)
sF7W2L	ebi-a-GCST90018826	Cirrhosis || id:ebi-a-GCST90018826	genus.Howardella.id.2000	MR Egger	10	-0.331886	0.324071	0.335748		-0.967065	0.303293	0.717569	0.380197	1.35431	0.718 (0.38-1.354)
sF7W2L	ebi-a-GCST90018826	Cirrhosis || id:ebi-a-GCST90018826	genus.Howardella.id.2000	Weighted median	10	-0.0826219	0.117688	0.482652		-0.31329	0.148046	0.920699	0.731038	1.15957	0.921 (0.731-1.16)
sF7W2L	ebi-a-GCST90018826	Cirrhosis || id:ebi-a-GCST90018826	genus.Howardella.id.2000	Inverse variance weighted (fixed effects)	10	-0.0181466	0.091365	0.842563	0.945896	-0.197222	0.160929	0.982017	0.821008	1.1746	0.982 (0.821-1.175)
sF7W2L	ebi-a-GCST90018826	Cirrhosis || id:ebi-a-GCST90018826	genus.Howardella.id.2000	Simple mode	10	-0.0992482	0.150491	0.526091		-0.39421	0.195714	0.905518	0.674212	1.21618	0.906 (0.674-1.216)
sF7W2L	ebi-a-GCST90018826	Cirrhosis || id:ebi-a-GCST90018826	genus.Howardella.id.2000	Weighted mode	10	-0.087417	0.122728	0.494339		-0.327964	0.15313	0.916295	0.720389	1.16548	0.916 (0.72-1.165)
tbXTaX	ebi-a-GCST90018826	Cirrhosis || id:ebi-a-GCST90018826	genus.ChristensenellaceaeR.7group.id.11283	MR Egger	10	-0.242344	0.57189	0.682904		-1.36325	0.87856	0.784786	0.255828	2.40743	0.785 (0.256-2.407)
tbXTaX	ebi-a-GCST90018826	Cirrhosis || id:ebi-a-GCST90018826	genus.ChristensenellaceaeR.7group.id.11283	Weighted median	10	-0.321944	0.231108	0.163606		-0.774916	0.131028	0.724739	0.460743	1.14	0.725 (0.461-1.14)
tbXTaX	ebi-a-GCST90018826	Cirrhosis || id:ebi-a-GCST90018826	genus.ChristensenellaceaeR.7group.id.11283	Inverse variance weighted (fixed effects)	10	-0.337875	0.185301	0.0682459	0.676771	-0.701065	0.0253159	0.713285	0.496057	1.02564	0.713 (0.496-1.026)
tbXTaX	ebi-a-GCST90018826	Cirrhosis || id:ebi-a-GCST90018826	genus.ChristensenellaceaeR.7group.id.11283	Simple mode	10	-0.350514	0.275278	0.23481		-0.890059	0.18903	0.704326	0.410632	1.20808	0.704 (0.411-1.208)
tbXTaX	ebi-a-GCST90018826	Cirrhosis || id:ebi-a-GCST90018826	genus.ChristensenellaceaeR.7group.id.11283	Weighted mode	10	-0.300172	0.221231	0.207888		-0.733786	0.133441	0.74069	0.480088	1.14275	0.741 (0.48-1.143)
TGrzdF	ebi-a-GCST90018826	Cirrhosis || id:ebi-a-GCST90018826	genus..Eubacteriumfissicatenagroup.id.14373	MR Egger	9	-0.292679	0.438248	0.525635		-1.15164	0.566286	0.746261	0.316116	1.76171	0.746 (0.316-1.762)
TGrzdF	ebi-a-GCST90018826	Cirrhosis || id:ebi-a-GCST90018826	genus..Eubacteriumfissicatenagroup.id.14373	Weighted median	9	-0.118448	0.117662	0.314085		-0.349065	0.112168	0.888298	0.705347	1.1187	0.888 (0.705-1.119)
TGrzdF	ebi-a-GCST90018826	Cirrhosis || id:ebi-a-GCST90018826	genus..Eubacteriumfissicatenagroup.id.14373	Inverse variance weighted (fixed effects)	9	-0.100721	0.0927289	0.277395	0.832664	-0.28247	0.0810275	0.904185	0.75392	1.0844	0.904 (0.754-1.084)
TGrzdF	ebi-a-GCST90018826	Cirrhosis || id:ebi-a-GCST90018826	genus..Eubacteriumfissicatenagroup.id.14373	Simple mode	9	-0.0336597	0.169345	0.847406		-0.365577	0.298257	0.9669	0.693796	1.34751	0.967 (0.694-1.348)
TGrzdF	ebi-a-GCST90018826	Cirrhosis || id:ebi-a-GCST90018826	genus..Eubacteriumfissicatenagroup.id.14373	Weighted mode	9	-0.0501059	0.150285	0.747398		-0.344664	0.244453	0.951129	0.708458	1.27692	0.951 (0.708-1.277)
tkl5vG	ebi-a-GCST90018826	Cirrhosis || id:ebi-a-GCST90018826	genus.Slackia.id.825	MR Egger	6	-0.674951	0.729066	0.406961		-2.10392	0.754018	0.509181	0.121977	2.12552	0.509 (0.122-2.126)
tkl5vG	ebi-a-GCST90018826	Cirrhosis || id:ebi-a-GCST90018826	genus.Slackia.id.825	Weighted median	6	0.0777304	0.172631	0.652516		-0.260626	0.416087	1.08083	0.770569	1.51602	1.081 (0.771-1.516)
tkl5vG	ebi-a-GCST90018826	Cirrhosis || id:ebi-a-GCST90018826	genus.Slackia.id.825	Inverse variance weighted (fixed effects)	6	0.0641672	0.123398	0.603061	0.841698	-0.177692	0.306027	1.06627	0.8372	1.35802	1.066 (0.837-1.358)
tkl5vG	ebi-a-GCST90018826	Cirrhosis || id:ebi-a-GCST90018826	genus.Slackia.id.825	Simple mode	6	0.0878329	0.268417	0.756753		-0.438265	0.613931	1.09181	0.645155	1.84768	1.092 (0.645-1.848)
tkl5vG	ebi-a-GCST90018826	Cirrhosis || id:ebi-a-GCST90018826	genus.Slackia.id.825	Weighted mode	6	0.0828672	0.23006	0.733415		-0.368051	0.533786	1.0864	0.692082	1.70538	1.086 (0.692-1.705)
TlODZI	ebi-a-GCST90018826	Cirrhosis || id:ebi-a-GCST90018826	genus.RuminococcaceaeUCG004.id.11362	MR Egger	11	1.20409	0.892703	0.210353		-0.54561	2.95379	3.33372	0.579488	19.1785	3.334 (0.579-19.178)
TlODZI	ebi-a-GCST90018826	Cirrhosis || id:ebi-a-GCST90018826	genus.RuminococcaceaeUCG004.id.11362	Weighted median	11	-0.207652	0.178442	0.244548		-0.557398	0.142094	0.81249	0.572698	1.15269	0.812 (0.573-1.153)
TlODZI	ebi-a-GCST90018826	Cirrhosis || id:ebi-a-GCST90018826	genus.RuminococcaceaeUCG004.id.11362	Inverse variance weighted (fixed effects)	11	-0.0649728	0.136924	0.635131	0.84922	-0.333343	0.203398	0.937093	0.716524	1.22556	0.937 (0.717-1.226)
TlODZI	ebi-a-GCST90018826	Cirrhosis || id:ebi-a-GCST90018826	genus.RuminococcaceaeUCG004.id.11362	Simple mode	11	-0.267912	0.248097	0.305558		-0.754182	0.218359	0.764975	0.470395	1.24403	0.765 (0.47-1.244)
TlODZI	ebi-a-GCST90018826	Cirrhosis || id:ebi-a-GCST90018826	genus.RuminococcaceaeUCG004.id.11362	Weighted mode	11	-0.234174	0.220321	0.312832		-0.666004	0.197656	0.791224	0.513758	1.21854	0.791 (0.514-1.219)
TQSpiB	ebi-a-GCST90018826	Cirrhosis || id:ebi-a-GCST90018826	genus.LachnospiraceaeUCG004.id.11324	MR Egger	12	0.899745	1.33589	0.515883		-1.71861	3.5181	2.45898	0.179316	33.7202	2.459 (0.179-33.72)
TQSpiB	ebi-a-GCST90018826	Cirrhosis || id:ebi-a-GCST90018826	genus.LachnospiraceaeUCG004.id.11324	Weighted median	12	-0.0512044	0.246094	0.835175		-0.533549	0.43114	0.950084	0.58652	1.53901	0.95 (0.587-1.539)
TQSpiB	ebi-a-GCST90018826	Cirrhosis || id:ebi-a-GCST90018826	genus.LachnospiraceaeUCG004.id.11324	Inverse variance weighted (fixed effects)	12	0.016258	0.176484	0.926601	0.981298	-0.329651	0.362167	1.01639	0.719175	1.43644	1.016 (0.719-1.436)
TQSpiB	ebi-a-GCST90018826	Cirrhosis || id:ebi-a-GCST90018826	genus.LachnospiraceaeUCG004.id.11324	Simple mode	12	-0.129293	0.320817	0.694662		-0.758095	0.499508	0.878716	0.468558	1.64791	0.879 (0.469-1.648)
TQSpiB	ebi-a-GCST90018826	Cirrhosis || id:ebi-a-GCST90018826	genus.LachnospiraceaeUCG004.id.11324	Weighted mode	12	0.0499316	0.305384	0.873087		-0.548622	0.648485	1.0512	0.577746	1.91264	1.051 (0.578-1.913)
TUj4LC	ebi-a-GCST90018826	Cirrhosis || id:ebi-a-GCST90018826	genus.LachnospiraceaeNC2004group.id.11316	MR Egger	9	0.994586	0.536899	0.106382		-0.0577363	2.04691	2.7036	0.943899	7.74392	2.704 (0.944-7.744)
TUj4LC	ebi-a-GCST90018826	Cirrhosis || id:ebi-a-GCST90018826	genus.LachnospiraceaeNC2004group.id.11316	Weighted median	9	-0.0712035	0.168952	0.673431		-0.402349	0.259942	0.931272	0.668748	1.29685	0.931 (0.669-1.297)
TUj4LC	ebi-a-GCST90018826	Cirrhosis || id:ebi-a-GCST90018826	genus.LachnospiraceaeNC2004group.id.11316	Inverse variance weighted (fixed effects)	9	-0.0154884	0.121633	0.898674	0.972202	-0.253889	0.222912	0.984631	0.775778	1.24971	0.985 (0.776-1.25)
TUj4LC	ebi-a-GCST90018826	Cirrhosis || id:ebi-a-GCST90018826	genus.LachnospiraceaeNC2004group.id.11316	Simple mode	9	-0.309712	0.223286	0.202842		-0.747352	0.127928	0.733658	0.473619	1.13647	0.734 (0.474-1.136)
TUj4LC	ebi-a-GCST90018826	Cirrhosis || id:ebi-a-GCST90018826	genus.LachnospiraceaeNC2004group.id.11316	Weighted mode	9	-0.0109169	0.16617	0.949231		-0.33661	0.314776	0.989142	0.714187	1.36995	0.989 (0.714-1.37)
uHEy8Q	ebi-a-GCST90018826	Cirrhosis || id:ebi-a-GCST90018826	genus.Akkermansia.id.4037	MR Egger	11	0.520872	1.74638	0.772277		-2.90203	3.94378	1.6835	0.0549116	51.6131	1.683 (0.055-51.613)
uHEy8Q	ebi-a-GCST90018826	Cirrhosis || id:ebi-a-GCST90018826	genus.Akkermansia.id.4037	Weighted median	11	0.0259419	0.23708	0.912867		-0.438734	0.490618	1.02628	0.644852	1.63333	1.026 (0.645-1.633)
uHEy8Q	ebi-a-GCST90018826	Cirrhosis || id:ebi-a-GCST90018826	genus.Akkermansia.id.4037	Inverse variance weighted (fixed effects)	11	-0.191726	0.164869	0.244871	0.832664	-0.514869	0.131418	0.825533	0.597579	1.14044	0.826 (0.598-1.14)
uHEy8Q	ebi-a-GCST90018826	Cirrhosis || id:ebi-a-GCST90018826	genus.Akkermansia.id.4037	Simple mode	11	0.00222724	0.317934	0.994548		-0.620924	0.625378	1.00223	0.537448	1.86895	1.002 (0.537-1.869)
uHEy8Q	ebi-a-GCST90018826	Cirrhosis || id:ebi-a-GCST90018826	genus.Akkermansia.id.4037	Weighted mode	11	0.075847	0.264265	0.779963		-0.442112	0.593805	1.0788	0.642678	1.81087	1.079 (0.643-1.811)
uQYGEB	ebi-a-GCST90018826	Cirrhosis || id:ebi-a-GCST90018826	genus.Parabacteroides.id.954	MR Egger	6	-1.20222	1.65749	0.508413		-4.45091	2.04647	0.300526	0.011668	7.7405	0.301 (0.012-7.741)
uQYGEB	ebi-a-GCST90018826	Cirrhosis || id:ebi-a-GCST90018826	genus.Parabacteroides.id.954	Weighted median	6	-0.866079	0.390171	0.0264364		-1.63081	-0.101343	0.420598	0.19577	0.903623	0.421 (0.196-0.904)
uQYGEB	ebi-a-GCST90018826	Cirrhosis || id:ebi-a-GCST90018826	genus.Parabacteroides.id.954	Inverse variance weighted (fixed effects)	6	-0.754891	0.318467	0.0177695	0.494671	-1.37909	-0.130695	0.470062	0.251808	0.877486	0.47 (0.252-0.877)
uQYGEB	ebi-a-GCST90018826	Cirrhosis || id:ebi-a-GCST90018826	genus.Parabacteroides.id.954	Simple mode	6	-0.814557	0.493751	0.159911		-1.78231	0.153195	0.442836	0.168249	1.16555	0.443 (0.168-1.166)
uQYGEB	ebi-a-GCST90018826	Cirrhosis || id:ebi-a-GCST90018826	genus.Parabacteroides.id.954	Weighted mode	6	-0.859232	0.387592	0.0774348		-1.61891	-0.0995512	0.423487	0.198114	0.905244	0.423 (0.198-0.905)
UYJxH8	ebi-a-GCST90018826	Cirrhosis || id:ebi-a-GCST90018826	genus.Butyrivibrio.id.1993	MR Egger	15	-0.171307	0.300154	0.577917		-0.759609	0.416996	0.842563	0.467849	1.5174	0.843 (0.468-1.517)
UYJxH8	ebi-a-GCST90018826	Cirrhosis || id:ebi-a-GCST90018826	genus.Butyrivibrio.id.1993	Weighted median	15	0.0836738	0.0951103	0.378992		-0.102742	0.27009	1.08727	0.902359	1.31008	1.087 (0.902-1.31)
UYJxH8	ebi-a-GCST90018826	Cirrhosis || id:ebi-a-GCST90018826	genus.Butyrivibrio.id.1993	Inverse variance weighted (fixed effects)	15	0.0473507	0.0691469	0.493481	0.841698	-0.0881773	0.182879	1.04849	0.915599	1.20067	1.048 (0.916-1.201)
UYJxH8	ebi-a-GCST90018826	Cirrhosis || id:ebi-a-GCST90018826	genus.Butyrivibrio.id.1993	Simple mode	15	0.0752849	0.119386	0.538462		-0.158713	0.309282	1.07819	0.853242	1.36245	1.078 (0.853-1.362)
UYJxH8	ebi-a-GCST90018826	Cirrhosis || id:ebi-a-GCST90018826	genus.Butyrivibrio.id.1993	Weighted mode	15	0.0845429	0.102866	0.424923		-0.117074	0.28616	1.08822	0.88952	1.3313	1.088 (0.89-1.331)
Vd8Fsi	ebi-a-GCST90018826	Cirrhosis || id:ebi-a-GCST90018826	genus.Bacteroides.id.918	MR Egger	9	-0.0573686	1.38762	0.968177		-2.77711	2.66237	0.944246	0.0622181	14.3302	0.944 (0.062-14.33)
Vd8Fsi	ebi-a-GCST90018826	Cirrhosis || id:ebi-a-GCST90018826	genus.Bacteroides.id.918	Weighted median	9	0.137552	0.297524	0.64385		-0.445595	0.720698	1.14746	0.640443	2.05587	1.147 (0.64-2.056)
Vd8Fsi	ebi-a-GCST90018826	Cirrhosis || id:ebi-a-GCST90018826	genus.Bacteroides.id.918	Inverse variance weighted (fixed effects)	9	0.117915	0.234397	0.614925	0.841698	-0.341504	0.577333	1.12515	0.710701	1.78128	1.125 (0.711-1.781)
Vd8Fsi	ebi-a-GCST90018826	Cirrhosis || id:ebi-a-GCST90018826	genus.Bacteroides.id.918	Simple mode	9	0.270977	0.347707	0.458219		-0.410528	0.952483	1.31125	0.6633	2.59214	1.311 (0.663-2.592)
Vd8Fsi	ebi-a-GCST90018826	Cirrhosis || id:ebi-a-GCST90018826	genus.Bacteroides.id.918	Weighted mode	9	0.152792	0.279952	0.600101		-0.395913	0.701497	1.16508	0.673065	2.01677	1.165 (0.673-2.017)
W49loY	ebi-a-GCST90018826	Cirrhosis || id:ebi-a-GCST90018826	genus.Olsenella.id.822	MR Egger	11	-0.188275	1.1331	0.871704		-2.40915	2.0326	0.828387	0.0898917	7.6339	0.828 (0.09-7.634)
W49loY	ebi-a-GCST90018826	Cirrhosis || id:ebi-a-GCST90018826	genus.Olsenella.id.822	Weighted median	11	0.225107	0.150007	0.133448		-0.068907	0.519121	1.25246	0.933414	1.68055	1.252 (0.933-1.681)
W49loY	ebi-a-GCST90018826	Cirrhosis || id:ebi-a-GCST90018826	genus.Olsenella.id.822	Inverse variance weighted (fixed effects)	11	0.17545	0.10726	0.101893	0.781343	-0.0347792	0.385678	1.19178	0.965819	1.47061	1.192 (0.966-1.471)
W49loY	ebi-a-GCST90018826	Cirrhosis || id:ebi-a-GCST90018826	genus.Olsenella.id.822	Simple mode	11	0.264686	0.184131	0.181125		-0.0962106	0.625583	1.30302	0.908273	1.86933	1.303 (0.908-1.869)
W49loY	ebi-a-GCST90018826	Cirrhosis || id:ebi-a-GCST90018826	genus.Olsenella.id.822	Weighted mode	11	0.273771	0.160116	0.118088		-0.0400554	0.587598	1.31491	0.960736	1.79966	1.315 (0.961-1.8)
w5yhuV	ebi-a-GCST90018826	Cirrhosis || id:ebi-a-GCST90018826	genus.Romboutsia.id.11347	MR Egger	13	-0.502513	0.451089	0.289029		-1.38665	0.381622	0.605008	0.249911	1.46466	0.605 (0.25-1.465)
w5yhuV	ebi-a-GCST90018826	Cirrhosis || id:ebi-a-GCST90018826	genus.Romboutsia.id.11347	Weighted median	13	-0.185778	0.197665	0.347288		-0.5732	0.201645	0.830458	0.563719	1.22341	0.83 (0.564-1.223)
w5yhuV	ebi-a-GCST90018826	Cirrhosis || id:ebi-a-GCST90018826	genus.Romboutsia.id.11347	Inverse variance weighted (fixed effects)	13	-0.199197	0.142828	0.163117	0.81659	-0.479139	0.0807458	0.819389	0.619316	1.0841	0.819 (0.619-1.084)
w5yhuV	ebi-a-GCST90018826	Cirrhosis || id:ebi-a-GCST90018826	genus.Romboutsia.id.11347	Simple mode	13	-0.237689	0.291551	0.430809		-0.809129	0.333751	0.788448	0.445246	1.3962	0.788 (0.445-1.396)
w5yhuV	ebi-a-GCST90018826	Cirrhosis || id:ebi-a-GCST90018826	genus.Romboutsia.id.11347	Weighted mode	13	-0.183772	0.263019	0.498056		-0.699288	0.331744	0.832125	0.496939	1.3934	0.832 (0.497-1.393)
WaNFee	ebi-a-GCST90018826	Cirrhosis || id:ebi-a-GCST90018826	genus.Desulfovibrio.id.3173	MR Egger	10	0.216318	0.527473	0.692493		-0.817529	1.25017	1.2415	0.441521	3.49092	1.241 (0.442-3.491)
WaNFee	ebi-a-GCST90018826	Cirrhosis || id:ebi-a-GCST90018826	genus.Desulfovibrio.id.3173	Weighted median	10	0.220542	0.184409	0.231721		-0.140901	0.581985	1.24675	0.868576	1.78959	1.247 (0.869-1.79)
WaNFee	ebi-a-GCST90018826	Cirrhosis || id:ebi-a-GCST90018826	genus.Desulfovibrio.id.3173	Inverse variance weighted (fixed effects)	10	0.154134	0.137361	0.261815	0.832664	-0.115093	0.42336	1.16665	0.891283	1.52708	1.167 (0.891-1.527)
WaNFee	ebi-a-GCST90018826	Cirrhosis || id:ebi-a-GCST90018826	genus.Desulfovibrio.id.3173	Simple mode	10	0.168804	0.218392	0.459375		-0.259244	0.596852	1.18389	0.771635	1.81639	1.184 (0.772-1.816)
WaNFee	ebi-a-GCST90018826	Cirrhosis || id:ebi-a-GCST90018826	genus.Desulfovibrio.id.3173	Weighted mode	10	0.197596	0.215051	0.382148		-0.223904	0.619097	1.21847	0.799392	1.85725	1.218 (0.799-1.857)
WCt5pC	ebi-a-GCST90018826	Cirrhosis || id:ebi-a-GCST90018826	genus.Anaerofilum.id.2053	MR Egger	11	-0.285596	0.906902	0.760006		-2.06312	1.49193	0.751566	0.127057	4.44567	0.752 (0.127-4.446)
WCt5pC	ebi-a-GCST90018826	Cirrhosis || id:ebi-a-GCST90018826	genus.Anaerofilum.id.2053	Weighted median	11	0.372109	0.157136	0.0178816		0.0641213	0.680096	1.45079	1.06622	1.97407	1.451 (1.066-1.974)
WCt5pC	ebi-a-GCST90018826	Cirrhosis || id:ebi-a-GCST90018826	genus.Anaerofilum.id.2053	Inverse variance weighted (fixed effects)	11	0.238671	0.10644	0.0249414	0.494671	0.030049	0.447293	1.26956	1.0305	1.56407	1.27 (1.031-1.564)
WCt5pC	ebi-a-GCST90018826	Cirrhosis || id:ebi-a-GCST90018826	genus.Anaerofilum.id.2053	Simple mode	11	0.443594	0.209846	0.0606424		0.0322965	0.854892	1.5583	1.03282	2.35112	1.558 (1.033-2.351)
WCt5pC	ebi-a-GCST90018826	Cirrhosis || id:ebi-a-GCST90018826	genus.Anaerofilum.id.2053	Weighted mode	11	0.433287	0.214569	0.071059		0.0127317	0.853843	1.54232	1.01281	2.34865	1.542 (1.013-2.349)
wFbL6J	ebi-a-GCST90018826	Cirrhosis || id:ebi-a-GCST90018826	genus.Marvinbryantia.id.2005	MR Egger	10	-0.0081522	1.22021	0.994833		-2.39976	2.38346	0.991881	0.0907396	10.8423	0.992 (0.091-10.842)
wFbL6J	ebi-a-GCST90018826	Cirrhosis || id:ebi-a-GCST90018826	genus.Marvinbryantia.id.2005	Weighted median	10	0.020273	0.245961	0.93431		-0.461811	0.502357	1.02048	0.630141	1.65261	1.02 (0.63-1.653)
wFbL6J	ebi-a-GCST90018826	Cirrhosis || id:ebi-a-GCST90018826	genus.Marvinbryantia.id.2005	Inverse variance weighted (fixed effects)	10	-0.203744	0.181807	0.26243	0.832664	-0.560085	0.152596	0.815671	0.57116	1.16485	0.816 (0.571-1.165)
wFbL6J	ebi-a-GCST90018826	Cirrhosis || id:ebi-a-GCST90018826	genus.Marvinbryantia.id.2005	Simple mode	10	-0.2212	0.284084	0.456174		-0.778005	0.335606	0.801557	0.459321	1.39879	0.802 (0.459-1.399)
wFbL6J	ebi-a-GCST90018826	Cirrhosis || id:ebi-a-GCST90018826	genus.Marvinbryantia.id.2005	Weighted mode	10	-0.0168124	0.234715	0.944464		-0.476853	0.443228	0.983328	0.620734	1.55773	0.983 (0.621-1.558)
wIF1Yn	ebi-a-GCST90018826	Cirrhosis || id:ebi-a-GCST90018826	genus.LachnospiraceaeUCG001.id.11321	MR Egger	13	-0.942503	0.692324	0.200633		-2.29946	0.414452	0.389651	0.100313	1.51354	0.39 (0.1-1.514)
wIF1Yn	ebi-a-GCST90018826	Cirrhosis || id:ebi-a-GCST90018826	genus.LachnospiraceaeUCG001.id.11321	Weighted median	13	-0.375986	0.181829	0.0386583		-0.73237	-0.0196021	0.686612	0.480768	0.980589	0.687 (0.481-0.981)
wIF1Yn	ebi-a-GCST90018826	Cirrhosis || id:ebi-a-GCST90018826	genus.LachnospiraceaeUCG001.id.11321	Inverse variance weighted (fixed effects)	13	-0.255072	0.133558	0.0561562	0.607508	-0.516845	0.00670173	0.774861	0.596399	1.00672	0.775 (0.596-1.007)
wIF1Yn	ebi-a-GCST90018826	Cirrhosis || id:ebi-a-GCST90018826	genus.LachnospiraceaeUCG001.id.11321	Simple mode	13	-0.34493	0.243589	0.182196		-0.822365	0.132505	0.70827	0.439391	1.14169	0.708 (0.439-1.142)
wIF1Yn	ebi-a-GCST90018826	Cirrhosis || id:ebi-a-GCST90018826	genus.LachnospiraceaeUCG001.id.11321	Weighted mode	13	-0.355436	0.196906	0.0961916		-0.741372	0.0304988	0.700867	0.47646	1.03097	0.701 (0.476-1.031)
wJFco0	ebi-a-GCST90018826	Cirrhosis || id:ebi-a-GCST90018826	genus.Veillonella.id.2198	MR Egger	8	-0.279142	2.39373	0.910972		-4.97086	4.41258	0.756433	0.00693718	82.4816	0.756 (0.007-82.482)
wJFco0	ebi-a-GCST90018826	Cirrhosis || id:ebi-a-GCST90018826	genus.Veillonella.id.2198	Weighted median	8	-0.290944	0.236234	0.218102		-0.753962	0.172075	0.747558	0.470499	1.18777	0.748 (0.47-1.188)
wJFco0	ebi-a-GCST90018826	Cirrhosis || id:ebi-a-GCST90018826	genus.Veillonella.id.2198	Inverse variance weighted (fixed effects)	8	-0.192094	0.19671	0.328801	0.832664	-0.577645	0.193458	0.82523	0.561219	1.21344	0.825 (0.561-1.213)
wJFco0	ebi-a-GCST90018826	Cirrhosis || id:ebi-a-GCST90018826	genus.Veillonella.id.2198	Simple mode	8	-0.315394	0.319557	0.356534		-0.941726	0.310937	0.729501	0.389954	1.3647	0.73 (0.39-1.365)
wJFco0	ebi-a-GCST90018826	Cirrhosis || id:ebi-a-GCST90018826	genus.Veillonella.id.2198	Weighted mode	8	-0.327666	0.243168	0.219804		-0.804274	0.148942	0.720604	0.447412	1.16061	0.721 (0.447-1.161)
wn5rK2	ebi-a-GCST90018826	Cirrhosis || id:ebi-a-GCST90018826	genus.ErysipelotrichaceaeUCG003.id.11384	MR Egger	16	-0.21434	0.333201	0.530441		-0.867413	0.438733	0.807074	0.420037	1.55074	0.807 (0.42-1.551)
wn5rK2	ebi-a-GCST90018826	Cirrhosis || id:ebi-a-GCST90018826	genus.ErysipelotrichaceaeUCG003.id.11384	Weighted median	16	-0.121445	0.170735	0.476893		-0.456086	0.213195	0.885639	0.633759	1.23763	0.886 (0.634-1.238)
wn5rK2	ebi-a-GCST90018826	Cirrhosis || id:ebi-a-GCST90018826	genus.ErysipelotrichaceaeUCG003.id.11384	Inverse variance weighted (fixed effects)	16	-0.101501	0.13188	0.441512	0.832664	-0.359986	0.156985	0.903481	0.697686	1.16998	0.903 (0.698-1.17)
wn5rK2	ebi-a-GCST90018826	Cirrhosis || id:ebi-a-GCST90018826	genus.ErysipelotrichaceaeUCG003.id.11384	Simple mode	16	-0.0819747	0.23008	0.726587		-0.532932	0.368983	0.921295	0.586882	1.44626	0.921 (0.587-1.446)
wn5rK2	ebi-a-GCST90018826	Cirrhosis || id:ebi-a-GCST90018826	genus.ErysipelotrichaceaeUCG003.id.11384	Weighted mode	16	-0.0819747	0.162578	0.621434		-0.400628	0.236679	0.921295	0.669899	1.26703	0.921 (0.67-1.267)
wQYhwp	ebi-a-GCST90018826	Cirrhosis || id:ebi-a-GCST90018826	genus.Odoribacter.id.952	MR Egger	7	1.2897	1.22016	0.338888		-1.10182	3.68122	3.63169	0.332265	39.6947	3.632 (0.332-39.695)
wQYhwp	ebi-a-GCST90018826	Cirrhosis || id:ebi-a-GCST90018826	genus.Odoribacter.id.952	Weighted median	7	-0.0640496	0.339904	0.850536		-0.730261	0.602161	0.937959	0.481783	1.82606	0.938 (0.482-1.826)
wQYhwp	ebi-a-GCST90018826	Cirrhosis || id:ebi-a-GCST90018826	genus.Odoribacter.id.952	Inverse variance weighted (fixed effects)	7	-0.0157652	0.265303	0.952615	0.981298	-0.53576	0.504229	0.984358	0.585224	1.65571	0.984 (0.585-1.656)
wQYhwp	ebi-a-GCST90018826	Cirrhosis || id:ebi-a-GCST90018826	genus.Odoribacter.id.952	Simple mode	7	-0.0662712	0.409079	0.876623		-0.868066	0.735523	0.935877	0.419763	2.08657	0.936 (0.42-2.087)
wQYhwp	ebi-a-GCST90018826	Cirrhosis || id:ebi-a-GCST90018826	genus.Odoribacter.id.952	Weighted mode	7	0.0348155	0.346959	0.92334		-0.645224	0.714855	1.03543	0.524545	2.04389	1.035 (0.525-2.044)
WvdQyb	ebi-a-GCST90018826	Cirrhosis || id:ebi-a-GCST90018826	genus..Eubacteriumeligensgroup.id.14372	MR Egger	7	0.863398	1.71148	0.635368		-2.4911	4.2179	2.37121	0.0828189	67.8905	2.371 (0.083-67.89)
WvdQyb	ebi-a-GCST90018826	Cirrhosis || id:ebi-a-GCST90018826	genus..Eubacteriumeligensgroup.id.14372	Weighted median	7	-0.391552	0.330771	0.236511		-1.03986	0.256761	0.676007	0.353503	1.29274	0.676 (0.354-1.293)
WvdQyb	ebi-a-GCST90018826	Cirrhosis || id:ebi-a-GCST90018826	genus..Eubacteriumeligensgroup.id.14372	Inverse variance weighted (fixed effects)	7	-0.0490618	0.237822	0.83656	0.945896	-0.515194	0.41707	0.952122	0.597385	1.51751	0.952 (0.597-1.518)
WvdQyb	ebi-a-GCST90018826	Cirrhosis || id:ebi-a-GCST90018826	genus..Eubacteriumeligensgroup.id.14372	Simple mode	7	-0.550013	0.464559	0.281207		-1.46055	0.360522	0.576942	0.232109	1.43408	0.577 (0.232-1.434)
WvdQyb	ebi-a-GCST90018826	Cirrhosis || id:ebi-a-GCST90018826	genus..Eubacteriumeligensgroup.id.14372	Weighted mode	7	-0.450471	0.330548	0.221874		-1.09835	0.197404	0.637328	0.333422	1.21824	0.637 (0.333-1.218)
xCukIr	ebi-a-GCST90018826	Cirrhosis || id:ebi-a-GCST90018826	genus.Dialister.id.2183	MR Egger	11	0.495116	1.77284	0.786343		-2.97965	3.96988	1.64069	0.0508105	52.9784	1.641 (0.051-52.978)
xCukIr	ebi-a-GCST90018826	Cirrhosis || id:ebi-a-GCST90018826	genus.Dialister.id.2183	Weighted median	11	0.34753	0.267093	0.193205		-0.175973	0.871032	1.41557	0.838641	2.38938	1.416 (0.839-2.389)
xCukIr	ebi-a-GCST90018826	Cirrhosis || id:ebi-a-GCST90018826	genus.Dialister.id.2183	Inverse variance weighted (fixed effects)	11	0.210802	0.194048	0.277329	0.832664	-0.169533	0.591137	1.23467	0.844059	1.80604	1.235 (0.844-1.806)
xCukIr	ebi-a-GCST90018826	Cirrhosis || id:ebi-a-GCST90018826	genus.Dialister.id.2183	Simple mode	11	-0.453763	0.384697	0.265486		-1.20777	0.300243	0.635233	0.298863	1.35019	0.635 (0.299-1.35)
xCukIr	ebi-a-GCST90018826	Cirrhosis || id:ebi-a-GCST90018826	genus.Dialister.id.2183	Weighted mode	11	0.495357	0.336114	0.17131		-0.163427	1.15414	1.64108	0.849229	3.1713	1.641 (0.849-3.171)
XTu0EY	ebi-a-GCST90018826	Cirrhosis || id:ebi-a-GCST90018826	genus.Intestinimonas.id.2062	MR Egger	17	-0.000652026	0.263141	0.998056		-0.516408	0.515104	0.999348	0.59666	1.67381	0.999 (0.597-1.674)
XTu0EY	ebi-a-GCST90018826	Cirrhosis || id:ebi-a-GCST90018826	genus.Intestinimonas.id.2062	Weighted median	17	-0.0612043	0.151986	0.68717		-0.359096	0.236687	0.940631	0.698307	1.26704	0.941 (0.698-1.267)
XTu0EY	ebi-a-GCST90018826	Cirrhosis || id:ebi-a-GCST90018826	genus.Intestinimonas.id.2062	Inverse variance weighted (fixed effects)	17	-0.173388	0.104672	0.0976221	0.781343	-0.378544	0.0317686	0.840811	0.684858	1.03228	0.841 (0.685-1.032)
XTu0EY	ebi-a-GCST90018826	Cirrhosis || id:ebi-a-GCST90018826	genus.Intestinimonas.id.2062	Simple mode	17	-0.0591425	0.237154	0.806237		-0.523964	0.405679	0.942572	0.592169	1.50032	0.943 (0.592-1.5)
XTu0EY	ebi-a-GCST90018826	Cirrhosis || id:ebi-a-GCST90018826	genus.Intestinimonas.id.2062	Weighted mode	17	-0.0819862	0.140164	0.566752		-0.356707	0.192735	0.921285	0.699977	1.21256	0.921 (0.7-1.213)
XVFzMF	ebi-a-GCST90018826	Cirrhosis || id:ebi-a-GCST90018826	genus.Holdemania.id.2157	MR Egger	15	0.106934	0.403922	0.795361		-0.684753	0.898621	1.11286	0.504215	2.45621	1.113 (0.504-2.456)
XVFzMF	ebi-a-GCST90018826	Cirrhosis || id:ebi-a-GCST90018826	genus.Holdemania.id.2157	Weighted median	15	0.0849513	0.159835	0.595077		-0.228326	0.398228	1.08866	0.795865	1.48918	1.089 (0.796-1.489)
XVFzMF	ebi-a-GCST90018826	Cirrhosis || id:ebi-a-GCST90018826	genus.Holdemania.id.2157	Inverse variance weighted (fixed effects)	15	0.0625961	0.117479	0.594153	0.841698	-0.167663	0.292855	1.0646	0.845639	1.34025	1.065 (0.846-1.34)
XVFzMF	ebi-a-GCST90018826	Cirrhosis || id:ebi-a-GCST90018826	genus.Holdemania.id.2157	Simple mode	15	-0.0770548	0.211183	0.720659		-0.490973	0.336863	0.925839	0.612031	1.40055	0.926 (0.612-1.401)
XVFzMF	ebi-a-GCST90018826	Cirrhosis || id:ebi-a-GCST90018826	genus.Holdemania.id.2157	Weighted mode	15	0.0921043	0.174894	0.606695		-0.250688	0.434897	1.09648	0.778265	1.5448	1.096 (0.778-1.545)
y0FJ9U	ebi-a-GCST90018826	Cirrhosis || id:ebi-a-GCST90018826	genus.LachnospiraceaeND3007group.id.11317	MR Egger	3	12.7387	6.0283	0.281387		0.923221	24.5542	340677	2.51739	4.61036e+10	340676.822 (2.517-46103640396.414)
y0FJ9U	ebi-a-GCST90018826	Cirrhosis || id:ebi-a-GCST90018826	genus.LachnospiraceaeND3007group.id.11317	Weighted median	3	0.000621001	0.448408	0.998895		-0.878259	0.879501	1.00062	0.415506	2.4097	1.001 (0.416-2.41)
y0FJ9U	ebi-a-GCST90018826	Cirrhosis || id:ebi-a-GCST90018826	genus.LachnospiraceaeND3007group.id.11317	Inverse variance weighted (fixed effects)	3	0.182869	0.333607	0.583584	0.841698	-0.471	0.836738	1.20066	0.624378	2.30882	1.201 (0.624-2.309)
y0FJ9U	ebi-a-GCST90018826	Cirrhosis || id:ebi-a-GCST90018826	genus.LachnospiraceaeND3007group.id.11317	Simple mode	3	-0.0306706	0.622667	0.965191		-1.2511	1.18976	0.969795	0.28619	3.28628	0.97 (0.286-3.286)
y0FJ9U	ebi-a-GCST90018826	Cirrhosis || id:ebi-a-GCST90018826	genus.LachnospiraceaeND3007group.id.11317	Weighted mode	3	-0.134913	0.522629	0.820432		-1.15927	0.88944	0.873792	0.313716	2.43377	0.874 (0.314-2.434)
yakWtY	ebi-a-GCST90018826	Cirrhosis || id:ebi-a-GCST90018826	genus.Butyricicoccus.id.2055	MR Egger	8	-0.185875	0.292873	0.549069		-0.759906	0.388156	0.830377	0.46771	1.47426	0.83 (0.468-1.474)
yakWtY	ebi-a-GCST90018826	Cirrhosis || id:ebi-a-GCST90018826	genus.Butyricicoccus.id.2055	Weighted median	8	-0.246992	0.212012	0.244024		-0.662536	0.168553	0.781147	0.515542	1.18359	0.781 (0.516-1.184)
yakWtY	ebi-a-GCST90018826	Cirrhosis || id:ebi-a-GCST90018826	genus.Butyricicoccus.id.2055	Inverse variance weighted (fixed effects)	8	-0.282879	0.165782	0.087947	0.781343	-0.607812	0.0420543	0.753611	0.544541	1.04295	0.754 (0.545-1.043)
yakWtY	ebi-a-GCST90018826	Cirrhosis || id:ebi-a-GCST90018826	genus.Butyricicoccus.id.2055	Simple mode	8	-0.167996	0.30192	0.595252		-0.75976	0.423768	0.845357	0.467779	1.52771	0.845 (0.468-1.528)
yakWtY	ebi-a-GCST90018826	Cirrhosis || id:ebi-a-GCST90018826	genus.Butyricicoccus.id.2055	Weighted mode	8	-0.237162	0.222524	0.321897		-0.673308	0.198985	0.788864	0.510019	1.22016	0.789 (0.51-1.22)
yerlNC	ebi-a-GCST90018826	Cirrhosis || id:ebi-a-GCST90018826	genus.RuminococcaceaeUCG005.id.11363	MR Egger	14	0.404764	0.544328	0.471426		-0.662119	1.47165	1.49895	0.515757	4.3564	1.499 (0.516-4.356)
yerlNC	ebi-a-GCST90018826	Cirrhosis || id:ebi-a-GCST90018826	genus.RuminococcaceaeUCG005.id.11363	Weighted median	14	-0.00647515	0.195242	0.973543		-0.38915	0.376199	0.993546	0.677633	1.45674	0.994 (0.678-1.457)
yerlNC	ebi-a-GCST90018826	Cirrhosis || id:ebi-a-GCST90018826	genus.RuminococcaceaeUCG005.id.11363	Inverse variance weighted (fixed effects)	14	-0.118765	0.140406	0.397623	0.832664	-0.39396	0.156429	0.888016	0.674381	1.16933	0.888 (0.674-1.169)
yerlNC	ebi-a-GCST90018826	Cirrhosis || id:ebi-a-GCST90018826	genus.RuminococcaceaeUCG005.id.11363	Simple mode	14	0.0502423	0.234408	0.83361		-0.409197	0.509682	1.05153	0.664183	1.66476	1.052 (0.664-1.665)
yerlNC	ebi-a-GCST90018826	Cirrhosis || id:ebi-a-GCST90018826	genus.RuminococcaceaeUCG005.id.11363	Weighted mode	14	0.0502423	0.203579	0.808921		-0.348773	0.449258	1.05153	0.705553	1.56715	1.052 (0.706-1.567)
ygbSF7	ebi-a-GCST90018826	Cirrhosis || id:ebi-a-GCST90018826	genus.Fusicatenibacter.id.11305	MR Egger	18	-0.538165	0.526218	0.321663		-1.56955	0.493223	0.583819	0.208138	1.63759	0.584 (0.208-1.638)
ygbSF7	ebi-a-GCST90018826	Cirrhosis || id:ebi-a-GCST90018826	genus.Fusicatenibacter.id.11305	Weighted median	18	-0.175341	0.219776	0.424975		-0.606102	0.255419	0.83917	0.545473	1.291	0.839 (0.545-1.291)
ygbSF7	ebi-a-GCST90018826	Cirrhosis || id:ebi-a-GCST90018826	genus.Fusicatenibacter.id.11305	Inverse variance weighted (fixed effects)	18	-0.0237535	0.150806	0.874843	0.963947	-0.319333	0.271826	0.976526	0.726634	1.31236	0.977 (0.727-1.312)
ygbSF7	ebi-a-GCST90018826	Cirrhosis || id:ebi-a-GCST90018826	genus.Fusicatenibacter.id.11305	Simple mode	18	-0.142028	0.298398	0.640156		-0.726889	0.442833	0.867597	0.48341	1.55711	0.868 (0.483-1.557)
ygbSF7	ebi-a-GCST90018826	Cirrhosis || id:ebi-a-GCST90018826	genus.Fusicatenibacter.id.11305	Weighted mode	18	-0.142028	0.250011	0.577402		-0.632049	0.347993	0.867597	0.531502	1.41622	0.868 (0.532-1.416)
yLt27i	ebi-a-GCST90018826	Cirrhosis || id:ebi-a-GCST90018826	genus.Senegalimassilia.id.11160	MR Egger	5	-7.7945e-06	0.56592	0.99999		-1.10921	1.10919	0.999992	0.329819	3.03192	1 (0.33-3.032)
yLt27i	ebi-a-GCST90018826	Cirrhosis || id:ebi-a-GCST90018826	genus.Senegalimassilia.id.11160	Weighted median	5	-0.165943	0.204608	0.417349		-0.566974	0.235088	0.847095	0.56724	1.26502	0.847 (0.567-1.265)
yLt27i	ebi-a-GCST90018826	Cirrhosis || id:ebi-a-GCST90018826	genus.Senegalimassilia.id.11160	Inverse variance weighted (fixed effects)	5	-0.224381	0.162122	0.166352	0.81659	-0.542141	0.093379	0.799011	0.581502	1.09788	0.799 (0.582-1.098)
yLt27i	ebi-a-GCST90018826	Cirrhosis || id:ebi-a-GCST90018826	genus.Senegalimassilia.id.11160	Simple mode	5	-0.0895225	0.278186	0.763714		-0.634767	0.455722	0.914368	0.530059	1.57731	0.914 (0.53-1.577)
yLt27i	ebi-a-GCST90018826	Cirrhosis || id:ebi-a-GCST90018826	genus.Senegalimassilia.id.11160	Weighted mode	5	-0.0895225	0.266383	0.75371		-0.611633	0.432588	0.914368	0.542464	1.54124	0.914 (0.542-1.541)
YXZeGZ	ebi-a-GCST90018826	Cirrhosis || id:ebi-a-GCST90018826	genus.Alistipes.id.968	MR Egger	14	1.03583	0.980676	0.311658		-0.886291	2.95796	2.81745	0.412182	19.2586	2.817 (0.412-19.259)
YXZeGZ	ebi-a-GCST90018826	Cirrhosis || id:ebi-a-GCST90018826	genus.Alistipes.id.968	Weighted median	14	0.380445	0.213406	0.0746312		-0.0378317	0.798722	1.46294	0.962875	2.2227	1.463 (0.963-2.223)
YXZeGZ	ebi-a-GCST90018826	Cirrhosis || id:ebi-a-GCST90018826	genus.Alistipes.id.968	Inverse variance weighted (fixed effects)	14	0.361884	0.160515	0.024164	0.494671	0.0472736	0.676494	1.43603	1.04841	1.96697	1.436 (1.048-1.967)
YXZeGZ	ebi-a-GCST90018826	Cirrhosis || id:ebi-a-GCST90018826	genus.Alistipes.id.968	Simple mode	14	0.580553	0.311654	0.0852357		-0.0302884	1.19139	1.78703	0.970166	3.29166	1.787 (0.97-3.292)
YXZeGZ	ebi-a-GCST90018826	Cirrhosis || id:ebi-a-GCST90018826	genus.Alistipes.id.968	Weighted mode	14	0.558785	0.269948	0.0589326		0.029687	1.08788	1.74855	1.03013	2.96798	1.749 (1.03-2.968)
YYHfMs	ebi-a-GCST90018826	Cirrhosis || id:ebi-a-GCST90018826	genus.Gordonibacter.id.821	MR Egger	12	-0.834417	0.334371	0.0316909		-1.48978	-0.179051	0.434127	0.225421	0.836063	0.434 (0.225-0.836)
YYHfMs	ebi-a-GCST90018826	Cirrhosis || id:ebi-a-GCST90018826	genus.Gordonibacter.id.821	Weighted median	12	-0.0415429	0.128218	0.745936		-0.29285	0.209764	0.959308	0.746134	1.23339	0.959 (0.746-1.233)
YYHfMs	ebi-a-GCST90018826	Cirrhosis || id:ebi-a-GCST90018826	genus.Gordonibacter.id.821	Inverse variance weighted (fixed effects)	12	0.0185786	0.0825735	0.821983	0.945896	-0.143265	0.180423	1.01875	0.866524	1.19772	1.019 (0.867-1.198)
YYHfMs	ebi-a-GCST90018826	Cirrhosis || id:ebi-a-GCST90018826	genus.Gordonibacter.id.821	Simple mode	12	0.188489	0.222322	0.414606		-0.247262	0.62424	1.20742	0.780936	1.86683	1.207 (0.781-1.867)
YYHfMs	ebi-a-GCST90018826	Cirrhosis || id:ebi-a-GCST90018826	genus.Gordonibacter.id.821	Weighted mode	12	-0.160481	0.151985	0.313656		-0.458372	0.137411	0.851734	0.632312	1.1473	0.852 (0.632-1.147)
zaZf8A	ebi-a-GCST90018826	Cirrhosis || id:ebi-a-GCST90018826	genus.Oscillospira.id.2064	MR Egger	8	-0.0571307	1.41026	0.969		-2.82125	2.70699	0.944471	0.0595315	14.9841	0.944 (0.06-14.984)
zaZf8A	ebi-a-GCST90018826	Cirrhosis || id:ebi-a-GCST90018826	genus.Oscillospira.id.2064	Weighted median	8	-0.00179129	0.318227	0.995509		-0.625516	0.621934	0.99821	0.534985	1.86253	0.998 (0.535-1.863)
zaZf8A	ebi-a-GCST90018826	Cirrhosis || id:ebi-a-GCST90018826	genus.Oscillospira.id.2064	Inverse variance weighted (fixed effects)	8	0.154812	0.2132	0.467758	0.832664	-0.263061	0.572684	1.16744	0.768695	1.77302	1.167 (0.769-1.773)
zaZf8A	ebi-a-GCST90018826	Cirrhosis || id:ebi-a-GCST90018826	genus.Oscillospira.id.2064	Simple mode	8	0.0690276	0.456934	0.884184		-0.826562	0.964617	1.07147	0.437551	2.62378	1.071 (0.438-2.624)
zaZf8A	ebi-a-GCST90018826	Cirrhosis || id:ebi-a-GCST90018826	genus.Oscillospira.id.2064	Weighted mode	8	-0.315712	0.405671	0.461914		-1.11083	0.479403	0.729269	0.329287	1.61511	0.729 (0.329-1.615)
zkWLyI	ebi-a-GCST90018826	Cirrhosis || id:ebi-a-GCST90018826	genus.Allisonella.id.2174	MR Egger	8	-0.426913	0.598022	0.502116		-1.59904	0.745209	0.65252	0.202091	2.10688	0.653 (0.202-2.107)
zkWLyI	ebi-a-GCST90018826	Cirrhosis || id:ebi-a-GCST90018826	genus.Allisonella.id.2174	Weighted median	8	-0.102644	0.119645	0.390945		-0.337149	0.131861	0.902448	0.713802	1.14095	0.902 (0.714-1.141)
zkWLyI	ebi-a-GCST90018826	Cirrhosis || id:ebi-a-GCST90018826	genus.Allisonella.id.2174	Inverse variance weighted (fixed effects)	8	-0.0332312	0.0876559	0.704607	0.892864	-0.205037	0.138574	0.967315	0.814617	1.14864	0.967 (0.815-1.149)
zkWLyI	ebi-a-GCST90018826	Cirrhosis || id:ebi-a-GCST90018826	genus.Allisonella.id.2174	Simple mode	8	-0.149468	0.173326	0.417058		-0.489188	0.190252	0.861166	0.613124	1.20955	0.861 (0.613-1.21)
zkWLyI	ebi-a-GCST90018826	Cirrhosis || id:ebi-a-GCST90018826	genus.Allisonella.id.2174	Weighted mode	8	-0.160558	0.159289	0.347035		-0.472764	0.151648	0.851668	0.623277	1.16375	0.852 (0.623-1.164)
1zf0TZ	ebi-a-GCST90018826	Cirrhosis || id:ebi-a-GCST90018826	family.Streptococcaceae.id.1850	MR Egger	14	0.0802227	0.872371	0.928248		-1.62962	1.79007	1.08353	0.196003	5.98987	1.084 (0.196-5.99)
1zf0TZ	ebi-a-GCST90018826	Cirrhosis || id:ebi-a-GCST90018826	family.Streptococcaceae.id.1850	Weighted median	14	0.0407519	0.219546	0.852744		-0.389558	0.471062	1.04159	0.677356	1.60169	1.042 (0.677-1.602)
1zf0TZ	ebi-a-GCST90018826	Cirrhosis || id:ebi-a-GCST90018826	family.Streptococcaceae.id.1850	Inverse variance weighted (fixed effects)	14	-0.000617123	0.146693	0.996643	0.996643	-0.288136	0.286902	0.999383	0.74966	1.33229	0.999 (0.75-1.332)
1zf0TZ	ebi-a-GCST90018826	Cirrhosis || id:ebi-a-GCST90018826	family.Streptococcaceae.id.1850	Simple mode	14	-0.0155985	0.31573	0.961348		-0.634429	0.603232	0.984523	0.530238	1.82802	0.985 (0.53-1.828)
1zf0TZ	ebi-a-GCST90018826	Cirrhosis || id:ebi-a-GCST90018826	family.Streptococcaceae.id.1850	Weighted mode	14	0.145071	0.23166	0.542009		-0.308982	0.599124	1.15612	0.734194	1.82052	1.156 (0.734-1.821)
31r1VV	ebi-a-GCST90018826	Cirrhosis || id:ebi-a-GCST90018826	family.Christensenellaceae.id.1866	MR Egger	11	0.0603845	0.220779	0.790636		-0.372341	0.49311	1.06224	0.689119	1.6374	1.062 (0.689-1.637)
31r1VV	ebi-a-GCST90018826	Cirrhosis || id:ebi-a-GCST90018826	family.Christensenellaceae.id.1866	Weighted median	11	0.0112766	0.151944	0.940839		-0.286534	0.309087	1.01134	0.750861	1.36218	1.011 (0.751-1.362)
31r1VV	ebi-a-GCST90018826	Cirrhosis || id:ebi-a-GCST90018826	family.Christensenellaceae.id.1866	Inverse variance weighted (fixed effects)	11	0.0188345	0.112465	0.867001	0.996643	-0.201598	0.239267	1.01901	0.817424	1.27032	1.019 (0.817-1.27)
31r1VV	ebi-a-GCST90018826	Cirrhosis || id:ebi-a-GCST90018826	family.Christensenellaceae.id.1866	Simple mode	11	0.0855051	0.246497	0.73587		-0.397629	0.56864	1.08927	0.671911	1.76586	1.089 (0.672-1.766)
31r1VV	ebi-a-GCST90018826	Cirrhosis || id:ebi-a-GCST90018826	family.Christensenellaceae.id.1866	Weighted mode	11	0.0365794	0.128614	0.781896		-0.215503	0.288662	1.03726	0.806136	1.33464	1.037 (0.806-1.335)
6jMcBB	ebi-a-GCST90018826	Cirrhosis || id:ebi-a-GCST90018826	family.Desulfovibrionaceae.id.3169	MR Egger	10	-0.517573	0.349465	0.17687		-1.20253	0.167379	0.595965	0.300435	1.1822	0.596 (0.3-1.182)
6jMcBB	ebi-a-GCST90018826	Cirrhosis || id:ebi-a-GCST90018826	family.Desulfovibrionaceae.id.3169	Weighted median	10	-0.525467	0.208663	0.0117937		-0.934446	-0.116488	0.591279	0.392804	0.890041	0.591 (0.393-0.89)
6jMcBB	ebi-a-GCST90018826	Cirrhosis || id:ebi-a-GCST90018826	family.Desulfovibrionaceae.id.3169	Inverse variance weighted (fixed effects)	10	-0.357297	0.145947	0.0143599	0.295651	-0.643352	-0.0712412	0.699565	0.525528	0.931237	0.7 (0.526-0.931)
6jMcBB	ebi-a-GCST90018826	Cirrhosis || id:ebi-a-GCST90018826	family.Desulfovibrionaceae.id.3169	Simple mode	10	-0.506745	0.307748	0.134041		-1.10993	0.0964404	0.602453	0.329582	1.10124	0.602 (0.33-1.101)
6jMcBB	ebi-a-GCST90018826	Cirrhosis || id:ebi-a-GCST90018826	family.Desulfovibrionaceae.id.3169	Weighted mode	10	-0.533261	0.247186	0.059325		-1.01775	-0.0487766	0.586688	0.361409	0.952394	0.587 (0.361-0.952)
axDRMS	ebi-a-GCST90018826	Cirrhosis || id:ebi-a-GCST90018826	family.Prevotellaceae.id.960	MR Egger	15	-0.0765841	0.321996	0.815711		-0.707696	0.554528	0.926275	0.492778	1.74112	0.926 (0.493-1.741)
axDRMS	ebi-a-GCST90018826	Cirrhosis || id:ebi-a-GCST90018826	family.Prevotellaceae.id.960	Weighted median	15	-0.142654	0.17213	0.407239		-0.480028	0.194719	0.867054	0.618766	1.21497	0.867 (0.619-1.215)
axDRMS	ebi-a-GCST90018826	Cirrhosis || id:ebi-a-GCST90018826	family.Prevotellaceae.id.960	Inverse variance weighted (fixed effects)	15	-0.157283	0.117582	0.18101	0.784858	-0.387743	0.0731765	0.854462	0.678587	1.07592	0.854 (0.679-1.076)
axDRMS	ebi-a-GCST90018826	Cirrhosis || id:ebi-a-GCST90018826	family.Prevotellaceae.id.960	Simple mode	15	-0.302986	0.248934	0.243672		-0.790897	0.184924	0.738609	0.453438	1.20313	0.739 (0.453-1.203)
axDRMS	ebi-a-GCST90018826	Cirrhosis || id:ebi-a-GCST90018826	family.Prevotellaceae.id.960	Weighted mode	15	-0.142913	0.160202	0.387426		-0.456909	0.171083	0.86683	0.633238	1.18659	0.867 (0.633-1.187)
AXpdwL	ebi-a-GCST90018826	Cirrhosis || id:ebi-a-GCST90018826	family.Verrucomicrobiaceae.id.4036	MR Egger	11	0.539521	1.7524	0.765183		-2.89518	3.97422	1.71519	0.0552892	53.2087	1.715 (0.055-53.209)
AXpdwL	ebi-a-GCST90018826	Cirrhosis || id:ebi-a-GCST90018826	family.Verrucomicrobiaceae.id.4036	Weighted median	11	0.0254995	0.223982	0.90936		-0.413505	0.464504	1.02583	0.661328	1.59122	1.026 (0.661-1.591)
AXpdwL	ebi-a-GCST90018826	Cirrhosis || id:ebi-a-GCST90018826	family.Verrucomicrobiaceae.id.4036	Inverse variance weighted (fixed effects)	11	-0.1915	0.164813	0.245268	0.784858	-0.514534	0.131534	0.82572	0.597779	1.14058	0.826 (0.598-1.141)
AXpdwL	ebi-a-GCST90018826	Cirrhosis || id:ebi-a-GCST90018826	family.Verrucomicrobiaceae.id.4036	Simple mode	11	-0.00037409	0.300706	0.999032		-0.589757	0.589009	0.999626	0.554462	1.8022	1 (0.554-1.802)
AXpdwL	ebi-a-GCST90018826	Cirrhosis || id:ebi-a-GCST90018826	family.Verrucomicrobiaceae.id.4036	Weighted mode	11	0.0734728	0.254014	0.7783		-0.424395	0.571341	1.07624	0.654165	1.77064	1.076 (0.654-1.771)
BLSFBU	ebi-a-GCST90018826	Cirrhosis || id:ebi-a-GCST90018826	family.Rikenellaceae.id.967	MR Egger	19	-0.435993	0.708078	0.546221		-1.82383	0.951839	0.646622	0.161407	2.59047	0.647 (0.161-2.59)
BLSFBU	ebi-a-GCST90018826	Cirrhosis || id:ebi-a-GCST90018826	family.Rikenellaceae.id.967	Weighted median	19	-0.238841	0.206336	0.247054		-0.643258	0.165577	0.78754	0.525577	1.18007	0.788 (0.526-1.18)
BLSFBU	ebi-a-GCST90018826	Cirrhosis || id:ebi-a-GCST90018826	family.Rikenellaceae.id.967	Inverse variance weighted (multiplicative random effects)	19	0.00416175	0.173936	0.980911	0.996643	-0.336753	0.345077	1.00417	0.714085	1.4121	1.004 (0.714-1.412)
BLSFBU	ebi-a-GCST90018826	Cirrhosis || id:ebi-a-GCST90018826	family.Rikenellaceae.id.967	Simple mode	19	-0.263385	0.352375	0.464441		-0.95404	0.42727	0.768446	0.385182	1.53307	0.768 (0.385-1.533)
BLSFBU	ebi-a-GCST90018826	Cirrhosis || id:ebi-a-GCST90018826	family.Rikenellaceae.id.967	Weighted mode	19	-0.371688	0.232154	0.126772		-0.82671	0.0833343	0.689569	0.437486	1.08691	0.69 (0.437-1.087)
Bt1upE	ebi-a-GCST90018826	Cirrhosis || id:ebi-a-GCST90018826	family.Rhodospirillaceae.id.2717	MR Egger	15	-0.0568918	1.07759	0.958698		-2.16898	2.05519	0.944696	0.114294	7.80835	0.945 (0.114-7.808)
Bt1upE	ebi-a-GCST90018826	Cirrhosis || id:ebi-a-GCST90018826	family.Rhodospirillaceae.id.2717	Weighted median	15	-0.201866	0.156574	0.197302		-0.508751	0.105018	0.817204	0.601246	1.11073	0.817 (0.601-1.111)
Bt1upE	ebi-a-GCST90018826	Cirrhosis || id:ebi-a-GCST90018826	family.Rhodospirillaceae.id.2717	Inverse variance weighted (multiplicative random effects)	15	-0.135208	0.143786	0.34704	0.92544	-0.417028	0.146612	0.873534	0.659002	1.1579	0.874 (0.659-1.158)
Bt1upE	ebi-a-GCST90018826	Cirrhosis || id:ebi-a-GCST90018826	family.Rhodospirillaceae.id.2717	Simple mode	15	-0.254604	0.216065	0.25829		-0.678091	0.168882	0.775223	0.507585	1.18398	0.775 (0.508-1.184)
Bt1upE	ebi-a-GCST90018826	Cirrhosis || id:ebi-a-GCST90018826	family.Rhodospirillaceae.id.2717	Weighted mode	15	-0.274671	0.165286	0.118774		-0.598632	0.0492904	0.759822	0.549563	1.05053	0.76 (0.55-1.051)
CUtsMo	ebi-a-GCST90018826	Cirrhosis || id:ebi-a-GCST90018826	family.ClostridialesvadinBB60group.id.11286	MR Egger	15	0.216522	0.377713	0.576261		-0.523795	0.956839	1.24175	0.592269	2.60345	1.242 (0.592-2.603)
CUtsMo	ebi-a-GCST90018826	Cirrhosis || id:ebi-a-GCST90018826	family.ClostridialesvadinBB60group.id.11286	Weighted median	15	0.103575	0.154604	0.502899		-0.199449	0.406599	1.10913	0.819182	1.5017	1.109 (0.819-1.502)
CUtsMo	ebi-a-GCST90018826	Cirrhosis || id:ebi-a-GCST90018826	family.ClostridialesvadinBB60group.id.11286	Inverse variance weighted (fixed effects)	15	0.153371	0.108574	0.157774	0.784858	-0.0594336	0.366176	1.16576	0.942298	1.44221	1.166 (0.942-1.442)
CUtsMo	ebi-a-GCST90018826	Cirrhosis || id:ebi-a-GCST90018826	family.ClostridialesvadinBB60group.id.11286	Simple mode	15	-0.0571248	0.242613	0.817264		-0.532647	0.418398	0.944476	0.587049	1.51952	0.944 (0.587-1.52)
CUtsMo	ebi-a-GCST90018826	Cirrhosis || id:ebi-a-GCST90018826	family.ClostridialesvadinBB60group.id.11286	Weighted mode	15	0.0835949	0.173634	0.637641		-0.256728	0.423918	1.08719	0.773578	1.52794	1.087 (0.774-1.528)
d9u3Wa	ebi-a-GCST90018826	Cirrhosis || id:ebi-a-GCST90018826	family.Lactobacillaceae.id.1836	MR Egger	9	-0.26648	0.340854	0.459952		-0.934554	0.401593	0.766071	0.392761	1.4942	0.766 (0.393-1.494)
d9u3Wa	ebi-a-GCST90018826	Cirrhosis || id:ebi-a-GCST90018826	family.Lactobacillaceae.id.1836	Weighted median	9	-0.0412876	0.164008	0.801241		-0.362744	0.280169	0.959553	0.695765	1.32335	0.96 (0.696-1.323)
d9u3Wa	ebi-a-GCST90018826	Cirrhosis || id:ebi-a-GCST90018826	family.Lactobacillaceae.id.1836	Inverse variance weighted (fixed effects)	9	0.0200143	0.127161	0.874935	0.996643	-0.229222	0.26925	1.02022	0.795152	1.30898	1.02 (0.795-1.309)
d9u3Wa	ebi-a-GCST90018826	Cirrhosis || id:ebi-a-GCST90018826	family.Lactobacillaceae.id.1836	Simple mode	9	-0.00767503	0.204084	0.970922		-0.407681	0.392331	0.992354	0.665191	1.48043	0.992 (0.665-1.48)
d9u3Wa	ebi-a-GCST90018826	Cirrhosis || id:ebi-a-GCST90018826	family.Lactobacillaceae.id.1836	Weighted mode	9	-0.0409956	0.167943	0.813294		-0.370165	0.288173	0.959833	0.690621	1.33399	0.96 (0.691-1.334)
DwGyne	ebi-a-GCST90018826	Cirrhosis || id:ebi-a-GCST90018826	family.BacteroidalesS24.7group.id.11173	MR Egger	8	1.06802	0.420499	0.0440873		0.243844	1.8922	2.90962	1.27615	6.63395	2.91 (1.276-6.634)
DwGyne	ebi-a-GCST90018826	Cirrhosis || id:ebi-a-GCST90018826	family.BacteroidalesS24.7group.id.11173	Weighted median	8	0.111075	0.192943	0.564826		-0.267094	0.489244	1.11748	0.765601	1.63108	1.117 (0.766-1.631)
DwGyne	ebi-a-GCST90018826	Cirrhosis || id:ebi-a-GCST90018826	family.BacteroidalesS24.7group.id.11173	Inverse variance weighted (fixed effects)	8	0.24498	0.129314	0.0581646	0.620423	-0.00847589	0.498436	1.2776	0.99156	1.64614	1.278 (0.992-1.646)
DwGyne	ebi-a-GCST90018826	Cirrhosis || id:ebi-a-GCST90018826	family.BacteroidalesS24.7group.id.11173	Simple mode	8	-0.117646	0.292293	0.699328		-0.690541	0.455248	0.88901	0.501305	1.57656	0.889 (0.501-1.577)
DwGyne	ebi-a-GCST90018826	Cirrhosis || id:ebi-a-GCST90018826	family.BacteroidalesS24.7group.id.11173	Weighted mode	8	-0.0944413	0.216362	0.675623		-0.518511	0.329629	0.909881	0.595406	1.39045	0.91 (0.595-1.39)
FcqSNY	ebi-a-GCST90018826	Cirrhosis || id:ebi-a-GCST90018826	family.Clostridiaceae1.id.1869	MR Egger	10	0.109428	0.883415	0.904475		-1.62207	1.84092	1.11564	0.19749	6.30234	1.116 (0.197-6.302)
FcqSNY	ebi-a-GCST90018826	Cirrhosis || id:ebi-a-GCST90018826	family.Clostridiaceae1.id.1869	Weighted median	10	0.223744	0.235276	0.341613		-0.237398	0.684886	1.25075	0.788677	1.98354	1.251 (0.789-1.984)
FcqSNY	ebi-a-GCST90018826	Cirrhosis || id:ebi-a-GCST90018826	family.Clostridiaceae1.id.1869	Inverse variance weighted (fixed effects)	10	0.0684122	0.179321	0.702827	0.996643	-0.283057	0.419881	1.07081	0.753477	1.52178	1.071 (0.753-1.522)
FcqSNY	ebi-a-GCST90018826	Cirrhosis || id:ebi-a-GCST90018826	family.Clostridiaceae1.id.1869	Simple mode	10	-0.00299817	0.29128	0.992012		-0.573906	0.56791	0.997006	0.563321	1.76458	0.997 (0.563-1.765)
FcqSNY	ebi-a-GCST90018826	Cirrhosis || id:ebi-a-GCST90018826	family.Clostridiaceae1.id.1869	Weighted mode	10	0.185979	0.240742	0.459609		-0.285875	0.657832	1.2044	0.751357	1.9306	1.204 (0.751-1.931)
FFi1Rd	ebi-a-GCST90018826	Cirrhosis || id:ebi-a-GCST90018826	family.Actinomycetaceae.id.421	MR Egger	5	-0.355687	0.886229	0.715042		-2.09269	1.38132	0.700692	0.123354	3.98016	0.701 (0.123-3.98)
FFi1Rd	ebi-a-GCST90018826	Cirrhosis || id:ebi-a-GCST90018826	family.Actinomycetaceae.id.421	Weighted median	5	-0.183501	0.219609	0.403391		-0.613936	0.246933	0.832351	0.541217	1.28009	0.832 (0.541-1.28)
FFi1Rd	ebi-a-GCST90018826	Cirrhosis || id:ebi-a-GCST90018826	family.Actinomycetaceae.id.421	Inverse variance weighted (fixed effects)	5	-0.223446	0.186587	0.231095	0.784858	-0.589158	0.142265	0.799758	0.554794	1.15288	0.8 (0.555-1.153)
FFi1Rd	ebi-a-GCST90018826	Cirrhosis || id:ebi-a-GCST90018826	family.Actinomycetaceae.id.421	Simple mode	5	-0.167046	0.267927	0.566762		-0.692182	0.35809	0.846161	0.500483	1.43059	0.846 (0.5-1.431)
FFi1Rd	ebi-a-GCST90018826	Cirrhosis || id:ebi-a-GCST90018826	family.Actinomycetaceae.id.421	Weighted mode	5	-0.174163	0.260275	0.54004		-0.684302	0.335976	0.84016	0.504442	1.39931	0.84 (0.504-1.399)
FXBXNG	ebi-a-GCST90018826	Cirrhosis || id:ebi-a-GCST90018826	family.FamilyXI.id.1936	MR Egger	8	-0.833295	0.644163	0.243365		-2.09585	0.429263	0.434615	0.122965	1.53613	0.435 (0.123-1.536)
FXBXNG	ebi-a-GCST90018826	Cirrhosis || id:ebi-a-GCST90018826	family.FamilyXI.id.1936	Weighted median	8	-0.0711243	0.125146	0.569811		-0.316411	0.174162	0.931346	0.72876	1.19025	0.931 (0.729-1.19)
FXBXNG	ebi-a-GCST90018826	Cirrhosis || id:ebi-a-GCST90018826	family.FamilyXI.id.1936	Inverse variance weighted (fixed effects)	8	-0.0264045	0.0906523	0.770843	0.996643	-0.204083	0.151274	0.973941	0.815395	1.16332	0.974 (0.815-1.163)
FXBXNG	ebi-a-GCST90018826	Cirrhosis || id:ebi-a-GCST90018826	family.FamilyXI.id.1936	Simple mode	8	-0.0868168	0.156575	0.596517		-0.393704	0.220071	0.916845	0.674553	1.24617	0.917 (0.675-1.246)
FXBXNG	ebi-a-GCST90018826	Cirrhosis || id:ebi-a-GCST90018826	family.FamilyXI.id.1936	Weighted mode	8	-0.089953	0.139992	0.540976		-0.364337	0.184431	0.913974	0.694657	1.20253	0.914 (0.695-1.203)
kodRd1	ebi-a-GCST90018826	Cirrhosis || id:ebi-a-GCST90018826	family.Defluviitaleaceae.id.1924	MR Egger	11	-0.547697	0.631215	0.408105		-1.78488	0.689485	0.57828	0.167817	1.99269	0.578 (0.168-1.993)
kodRd1	ebi-a-GCST90018826	Cirrhosis || id:ebi-a-GCST90018826	family.Defluviitaleaceae.id.1924	Weighted median	11	-0.0387358	0.197145	0.844232		-0.425141	0.347669	0.962005	0.653678	1.41576	0.962 (0.654-1.416)
kodRd1	ebi-a-GCST90018826	Cirrhosis || id:ebi-a-GCST90018826	family.Defluviitaleaceae.id.1924	Inverse variance weighted (fixed effects)	11	0.0863344	0.141269	0.541109	0.983881	-0.190552	0.363221	1.09017	0.826503	1.43795	1.09 (0.827-1.438)
kodRd1	ebi-a-GCST90018826	Cirrhosis || id:ebi-a-GCST90018826	family.Defluviitaleaceae.id.1924	Simple mode	11	-0.154045	0.258648	0.564694		-0.660996	0.352906	0.857234	0.516337	1.4232	0.857 (0.516-1.423)
kodRd1	ebi-a-GCST90018826	Cirrhosis || id:ebi-a-GCST90018826	family.Defluviitaleaceae.id.1924	Weighted mode	11	-0.0559638	0.211132	0.796343		-0.469782	0.357855	0.945573	0.625138	1.43026	0.946 (0.625-1.43)
LRKdIa	ebi-a-GCST90018826	Cirrhosis || id:ebi-a-GCST90018826	family.Bifidobacteriaceae.id.433	MR Egger	12	0.0763641	0.558813	0.894016		-1.01891	1.17164	1.07936	0.360989	3.22727	1.079 (0.361-3.227)
LRKdIa	ebi-a-GCST90018826	Cirrhosis || id:ebi-a-GCST90018826	family.Bifidobacteriaceae.id.433	Weighted median	12	-0.117366	0.218529	0.591219		-0.545683	0.310952	0.88926	0.579446	1.36472	0.889 (0.579-1.365)
LRKdIa	ebi-a-GCST90018826	Cirrhosis || id:ebi-a-GCST90018826	family.Bifidobacteriaceae.id.433	Inverse variance weighted (fixed effects)	12	0.0882729	0.168163	0.599636	0.983881	-0.241327	0.417873	1.09229	0.785585	1.51873	1.092 (0.786-1.519)
LRKdIa	ebi-a-GCST90018826	Cirrhosis || id:ebi-a-GCST90018826	family.Bifidobacteriaceae.id.433	Simple mode	12	-0.111931	0.35546	0.758738		-0.808632	0.58477	0.894106	0.445467	1.79458	0.894 (0.445-1.795)
LRKdIa	ebi-a-GCST90018826	Cirrhosis || id:ebi-a-GCST90018826	family.Bifidobacteriaceae.id.433	Weighted mode	12	-0.139469	0.231256	0.558675		-0.592731	0.313792	0.86982	0.552815	1.36861	0.87 (0.553-1.369)
m9LXEq	ebi-a-GCST90018826	Cirrhosis || id:ebi-a-GCST90018826	family.Enterobacteriaceae.id.3469	MR Egger	7	-3.06984	1.6823	0.127622		-6.36715	0.227479	0.0464287	0.00171704	1.25543	0.046 (0.002-1.255)
m9LXEq	ebi-a-GCST90018826	Cirrhosis || id:ebi-a-GCST90018826	family.Enterobacteriaceae.id.3469	Weighted median	7	-0.188827	0.274222	0.491079		-0.726302	0.348647	0.827929	0.483695	1.41715	0.828 (0.484-1.417)
m9LXEq	ebi-a-GCST90018826	Cirrhosis || id:ebi-a-GCST90018826	family.Enterobacteriaceae.id.3469	Inverse variance weighted (fixed effects)	7	-0.196886	0.201922	0.329532	0.92544	-0.592654	0.198882	0.821284	0.552858	1.22004	0.821 (0.553-1.22)
m9LXEq	ebi-a-GCST90018826	Cirrhosis || id:ebi-a-GCST90018826	family.Enterobacteriaceae.id.3469	Simple mode	7	-0.280268	0.354345	0.459089		-0.974784	0.414248	0.755581	0.377274	1.51323	0.756 (0.377-1.513)
m9LXEq	ebi-a-GCST90018826	Cirrhosis || id:ebi-a-GCST90018826	family.Enterobacteriaceae.id.3469	Weighted mode	7	-0.190229	0.303711	0.554152		-0.785501	0.405044	0.82677	0.455891	1.49937	0.827 (0.456-1.499)
MBOR7Y	ebi-a-GCST90018826	Cirrhosis || id:ebi-a-GCST90018826	family.Coriobacteriaceae.id.811	MR Egger	14	-0.347814	0.649276	0.601957		-1.62039	0.924767	0.70623	0.197821	2.52128	0.706 (0.198-2.521)
MBOR7Y	ebi-a-GCST90018826	Cirrhosis || id:ebi-a-GCST90018826	family.Coriobacteriaceae.id.811	Weighted median	14	-0.126913	0.214916	0.554838		-0.548149	0.294322	0.88081	0.578019	1.34222	0.881 (0.578-1.342)
MBOR7Y	ebi-a-GCST90018826	Cirrhosis || id:ebi-a-GCST90018826	family.Coriobacteriaceae.id.811	Inverse variance weighted (fixed effects)	14	-0.0573077	0.162731	0.724717	0.996643	-0.376261	0.261645	0.944303	0.686423	1.29907	0.944 (0.686-1.299)
MBOR7Y	ebi-a-GCST90018826	Cirrhosis || id:ebi-a-GCST90018826	family.Coriobacteriaceae.id.811	Simple mode	14	-0.226409	0.32626	0.499925		-0.865879	0.413061	0.797392	0.420681	1.51144	0.797 (0.421-1.511)
MBOR7Y	ebi-a-GCST90018826	Cirrhosis || id:ebi-a-GCST90018826	family.Coriobacteriaceae.id.811	Weighted mode	14	-0.200642	0.296563	0.510547		-0.781906	0.380622	0.818206	0.457533	1.4632	0.818 (0.458-1.463)
nFlAu5	ebi-a-GCST90018826	Cirrhosis || id:ebi-a-GCST90018826	family.Lachnospiraceae.id.1987	MR Egger	17	-0.101531	0.425584	0.814669		-0.935675	0.732613	0.903453	0.392321	2.08051	0.903 (0.392-2.081)
nFlAu5	ebi-a-GCST90018826	Cirrhosis || id:ebi-a-GCST90018826	family.Lachnospiraceae.id.1987	Weighted median	17	0.0040206	0.23814	0.98653		-0.462734	0.470775	1.00403	0.62956	1.60124	1.004 (0.63-1.601)
nFlAu5	ebi-a-GCST90018826	Cirrhosis || id:ebi-a-GCST90018826	family.Lachnospiraceae.id.1987	Inverse variance weighted (fixed effects)	17	-0.115183	0.15361	0.45335	0.983881	-0.416259	0.185893	0.891203	0.659509	1.20429	0.891 (0.66-1.204)
nFlAu5	ebi-a-GCST90018826	Cirrhosis || id:ebi-a-GCST90018826	family.Lachnospiraceae.id.1987	Simple mode	17	0.22598	0.352798	0.530891		-0.465504	0.917464	1.25355	0.627819	2.50293	1.254 (0.628-2.503)
nFlAu5	ebi-a-GCST90018826	Cirrhosis || id:ebi-a-GCST90018826	family.Lachnospiraceae.id.1987	Weighted mode	17	0.0725526	0.249373	0.774834		-0.416218	0.561323	1.07525	0.659537	1.75299	1.075 (0.66-1.753)
O0n2Pz	ebi-a-GCST90018826	Cirrhosis || id:ebi-a-GCST90018826	family.Bacteroidaceae.id.917	MR Egger	9	-0.0573686	1.38762	0.968177		-2.77711	2.66237	0.944246	0.0622181	14.3302	0.944 (0.062-14.33)
O0n2Pz	ebi-a-GCST90018826	Cirrhosis || id:ebi-a-GCST90018826	family.Bacteroidaceae.id.917	Weighted median	9	0.137552	0.290919	0.636343		-0.432649	0.707753	1.14746	0.648788	2.02943	1.147 (0.649-2.029)
O0n2Pz	ebi-a-GCST90018826	Cirrhosis || id:ebi-a-GCST90018826	family.Bacteroidaceae.id.917	Inverse variance weighted (fixed effects)	9	0.117915	0.234397	0.614925	0.983881	-0.341504	0.577333	1.12515	0.710701	1.78128	1.125 (0.711-1.781)
O0n2Pz	ebi-a-GCST90018826	Cirrhosis || id:ebi-a-GCST90018826	family.Bacteroidaceae.id.917	Simple mode	9	0.270977	0.348397	0.459079		-0.411881	0.953836	1.31125	0.662403	2.59565	1.311 (0.662-2.596)
O0n2Pz	ebi-a-GCST90018826	Cirrhosis || id:ebi-a-GCST90018826	family.Bacteroidaceae.id.917	Weighted mode	9	0.152792	0.300521	0.624876		-0.436229	0.741813	1.16508	0.64647	2.09974	1.165 (0.646-2.1)
obtxsV	ebi-a-GCST90018826	Cirrhosis || id:ebi-a-GCST90018826	family.Veillonellaceae.id.2172	MR Egger	19	0.537329	0.241015	0.03956		0.0649402	1.00972	1.71143	1.0671	2.74483	1.711 (1.067-2.745)
obtxsV	ebi-a-GCST90018826	Cirrhosis || id:ebi-a-GCST90018826	family.Veillonellaceae.id.2172	Weighted median	19	0.317695	0.193284	0.100244		-0.0611406	0.696531	1.37396	0.940691	2.00678	1.374 (0.941-2.007)
obtxsV	ebi-a-GCST90018826	Cirrhosis || id:ebi-a-GCST90018826	family.Veillonellaceae.id.2172	Inverse variance weighted (fixed effects)	19	0.103035	0.12088	0.394009	0.969868	-0.133891	0.33996	1.10853	0.874686	1.40489	1.109 (0.875-1.405)
obtxsV	ebi-a-GCST90018826	Cirrhosis || id:ebi-a-GCST90018826	family.Veillonellaceae.id.2172	Simple mode	19	0.283355	0.290265	0.341906		-0.285564	0.852275	1.32758	0.75159	2.34498	1.328 (0.752-2.345)
obtxsV	ebi-a-GCST90018826	Cirrhosis || id:ebi-a-GCST90018826	family.Veillonellaceae.id.2172	Weighted mode	19	0.297038	0.167706	0.0934611		-0.0316657	0.625742	1.34587	0.96883	1.86963	1.346 (0.969-1.87)
oU56W6	ebi-a-GCST90018826	Cirrhosis || id:ebi-a-GCST90018826	family.Peptostreptococcaceae.id.2042	MR Egger	14	0.0986148	0.426393	0.820996		-0.737115	0.934345	1.10364	0.478492	2.54555	1.104 (0.478-2.546)
oU56W6	ebi-a-GCST90018826	Cirrhosis || id:ebi-a-GCST90018826	family.Peptostreptococcaceae.id.2042	Weighted median	14	-0.0717935	0.188278	0.702968		-0.440818	0.297231	0.930723	0.64351	1.34613	0.931 (0.644-1.346)
oU56W6	ebi-a-GCST90018826	Cirrhosis || id:ebi-a-GCST90018826	family.Peptostreptococcaceae.id.2042	Inverse variance weighted (fixed effects)	14	-0.0810762	0.139719	0.561727	0.983881	-0.354926	0.192774	0.922123	0.701225	1.21261	0.922 (0.701-1.213)
oU56W6	ebi-a-GCST90018826	Cirrhosis || id:ebi-a-GCST90018826	family.Peptostreptococcaceae.id.2042	Simple mode	14	-0.106279	0.270295	0.700548		-0.636056	0.423499	0.899174	0.529376	1.5273	0.899 (0.529-1.527)
oU56W6	ebi-a-GCST90018826	Cirrhosis || id:ebi-a-GCST90018826	family.Peptostreptococcaceae.id.2042	Weighted mode	14	-0.0923904	0.213226	0.671901		-0.510314	0.325533	0.911749	0.600307	1.38477	0.912 (0.6-1.385)
pXAgfu	ebi-a-GCST90018826	Cirrhosis || id:ebi-a-GCST90018826	family.Acidaminococcaceae.id.2166	MR Egger	7	0.447715	0.513435	0.423097		-0.558618	1.45405	1.56473	0.571999	4.28041	1.565 (0.572-4.28)
pXAgfu	ebi-a-GCST90018826	Cirrhosis || id:ebi-a-GCST90018826	family.Acidaminococcaceae.id.2166	Weighted median	7	0.00507606	0.249517	0.983769		-0.483978	0.49413	1.00509	0.616327	1.63907	1.005 (0.616-1.639)
pXAgfu	ebi-a-GCST90018826	Cirrhosis || id:ebi-a-GCST90018826	family.Acidaminococcaceae.id.2166	Inverse variance weighted (fixed effects)	7	0.0189466	0.2044	0.926147	0.996643	-0.381678	0.419571	1.01913	0.682715	1.52131	1.019 (0.683-1.521)
pXAgfu	ebi-a-GCST90018826	Cirrhosis || id:ebi-a-GCST90018826	family.Acidaminococcaceae.id.2166	Simple mode	7	-0.0544093	0.342424	0.878965		-0.725561	0.616742	0.947044	0.484053	1.85288	0.947 (0.484-1.853)
pXAgfu	ebi-a-GCST90018826	Cirrhosis || id:ebi-a-GCST90018826	family.Acidaminococcaceae.id.2166	Weighted mode	7	0.000335203	0.22162	0.998842		-0.434039	0.43471	1.00034	0.647887	1.54451	1 (0.648-1.545)
Sgv0J4	ebi-a-GCST90018826	Cirrhosis || id:ebi-a-GCST90018826	family.Victivallaceae.id.2255	MR Egger	12	-0.165617	0.39194	0.68156		-0.93382	0.602586	0.847371	0.393049	1.82684	0.847 (0.393-1.827)
Sgv0J4	ebi-a-GCST90018826	Cirrhosis || id:ebi-a-GCST90018826	family.Victivallaceae.id.2255	Weighted median	12	0.00598765	0.104848	0.954459		-0.199515	0.211491	1.00601	0.819128	1.23552	1.006 (0.819-1.236)
Sgv0J4	ebi-a-GCST90018826	Cirrhosis || id:ebi-a-GCST90018826	family.Victivallaceae.id.2255	Inverse variance weighted (fixed effects)	12	0.0189239	0.0828758	0.819381	0.996643	-0.143513	0.18136	1.0191	0.86631	1.19885	1.019 (0.866-1.199)
Sgv0J4	ebi-a-GCST90018826	Cirrhosis || id:ebi-a-GCST90018826	family.Victivallaceae.id.2255	Simple mode	12	0.0659982	0.127788	0.615751		-0.184465	0.316462	1.06822	0.831549	1.37226	1.068 (0.832-1.372)
Sgv0J4	ebi-a-GCST90018826	Cirrhosis || id:ebi-a-GCST90018826	family.Victivallaceae.id.2255	Weighted mode	12	0.0240003	0.0984729	0.81193		-0.169007	0.217007	1.02429	0.844503	1.24235	1.024 (0.845-1.242)
SpO9Ka	ebi-a-GCST90018826	Cirrhosis || id:ebi-a-GCST90018826	family.Porphyromonadaceae.id.943	MR Egger	9	-0.649805	1.62131	0.700526		-3.82757	2.52796	0.522148	0.0217624	12.5279	0.522 (0.022-12.528)
SpO9Ka	ebi-a-GCST90018826	Cirrhosis || id:ebi-a-GCST90018826	family.Porphyromonadaceae.id.943	Weighted median	9	-0.14081	0.287322	0.62408		-0.703962	0.422342	0.868655	0.494622	1.52553	0.869 (0.495-1.526)
SpO9Ka	ebi-a-GCST90018826	Cirrhosis || id:ebi-a-GCST90018826	family.Porphyromonadaceae.id.943	Inverse variance weighted (fixed effects)	9	-0.151734	0.220986	0.49232	0.983881	-0.584868	0.281399	0.859216	0.55718	1.32498	0.859 (0.557-1.325)
SpO9Ka	ebi-a-GCST90018826	Cirrhosis || id:ebi-a-GCST90018826	family.Porphyromonadaceae.id.943	Simple mode	9	-0.201979	0.442637	0.6603		-1.06955	0.665589	0.817112	0.343164	1.94564	0.817 (0.343-1.946)
SpO9Ka	ebi-a-GCST90018826	Cirrhosis || id:ebi-a-GCST90018826	family.Porphyromonadaceae.id.943	Weighted mode	9	-0.144057	0.38302	0.716615		-0.894775	0.606662	0.865839	0.4087	1.8343	0.866 (0.409-1.834)
T35lgz	ebi-a-GCST90018826	Cirrhosis || id:ebi-a-GCST90018826	family.Oxalobacteraceae.id.2966	MR Egger	14	0.249111	0.53852	0.651937		-0.806387	1.30461	1.28288	0.446468	3.68625	1.283 (0.446-3.686)
T35lgz	ebi-a-GCST90018826	Cirrhosis || id:ebi-a-GCST90018826	family.Oxalobacteraceae.id.2966	Weighted median	14	-0.199935	0.160213	0.212054		-0.513953	0.114082	0.818784	0.598127	1.12084	0.819 (0.598-1.121)
T35lgz	ebi-a-GCST90018826	Cirrhosis || id:ebi-a-GCST90018826	family.Oxalobacteraceae.id.2966	Inverse variance weighted (fixed effects)	14	-0.194711	0.116063	0.0934189	0.747351	-0.422194	0.0327724	0.823073	0.655607	1.03332	0.823 (0.656-1.033)
T35lgz	ebi-a-GCST90018826	Cirrhosis || id:ebi-a-GCST90018826	family.Oxalobacteraceae.id.2966	Simple mode	14	-0.0825032	0.231801	0.727608		-0.536834	0.371827	0.920808	0.584596	1.45038	0.921 (0.585-1.45)
T35lgz	ebi-a-GCST90018826	Cirrhosis || id:ebi-a-GCST90018826	family.Oxalobacteraceae.id.2966	Weighted mode	14	-0.110182	0.167654	0.522519		-0.438785	0.21842	0.895671	0.64482	1.24411	0.896 (0.645-1.244)
T8T6Lu	ebi-a-GCST90018826	Cirrhosis || id:ebi-a-GCST90018826	family.Peptococcaceae.id.2024	MR Egger	9	0.818478	1.27633	0.541762		-1.68312	3.32008	2.26705	0.185793	27.6625	2.267 (0.186-27.662)
T8T6Lu	ebi-a-GCST90018826	Cirrhosis || id:ebi-a-GCST90018826	family.Peptococcaceae.id.2024	Weighted median	9	-0.133724	0.235332	0.569874		-0.594975	0.327526	0.874831	0.551576	1.38753	0.875 (0.552-1.388)
T8T6Lu	ebi-a-GCST90018826	Cirrhosis || id:ebi-a-GCST90018826	family.Peptococcaceae.id.2024	Inverse variance weighted (fixed effects)	9	-0.119913	0.173839	0.490325	0.983881	-0.460638	0.220812	0.886998	0.630881	1.24709	0.887 (0.631-1.247)
T8T6Lu	ebi-a-GCST90018826	Cirrhosis || id:ebi-a-GCST90018826	family.Peptococcaceae.id.2024	Simple mode	9	-0.25961	0.281491	0.383359		-0.811332	0.292111	0.771352	0.444266	1.33925	0.771 (0.444-1.339)
T8T6Lu	ebi-a-GCST90018826	Cirrhosis || id:ebi-a-GCST90018826	family.Peptococcaceae.id.2024	Weighted mode	9	-0.245762	0.221672	0.299787		-0.680239	0.188716	0.782109	0.506496	1.2077	0.782 (0.506-1.208)
vlyGOP	ebi-a-GCST90018826	Cirrhosis || id:ebi-a-GCST90018826	family.Ruminococcaceae.id.2050	MR Egger	10	-0.0255186	0.319805	0.938361		-0.652337	0.6013	0.974804	0.520827	1.82449	0.975 (0.521-1.824)
vlyGOP	ebi-a-GCST90018826	Cirrhosis || id:ebi-a-GCST90018826	family.Ruminococcaceae.id.2050	Weighted median	10	-0.258403	0.220576	0.241402		-0.690733	0.173927	0.772284	0.501209	1.18997	0.772 (0.501-1.19)
vlyGOP	ebi-a-GCST90018826	Cirrhosis || id:ebi-a-GCST90018826	family.Ruminococcaceae.id.2050	Inverse variance weighted (fixed effects)	10	-0.211309	0.171863	0.218876	0.784858	-0.548159	0.125542	0.809524	0.578013	1.13376	0.81 (0.578-1.134)
vlyGOP	ebi-a-GCST90018826	Cirrhosis || id:ebi-a-GCST90018826	family.Ruminococcaceae.id.2050	Simple mode	10	-0.292311	0.280212	0.324075		-0.841527	0.256904	0.746536	0.431052	1.29292	0.747 (0.431-1.293)
vlyGOP	ebi-a-GCST90018826	Cirrhosis || id:ebi-a-GCST90018826	family.Ruminococcaceae.id.2050	Weighted mode	10	-0.188394	0.214728	0.403102		-0.609261	0.232472	0.828288	0.543753	1.26172	0.828 (0.544-1.262)
WEMGli	ebi-a-GCST90018826	Cirrhosis || id:ebi-a-GCST90018826	family.Alcaligenaceae.id.2875	MR Egger	12	-0.0416875	1.14583	0.971694		-2.28752	2.20414	0.959169	0.101518	9.06248	0.959 (0.102-9.062)
WEMGli	ebi-a-GCST90018826	Cirrhosis || id:ebi-a-GCST90018826	family.Alcaligenaceae.id.2875	Weighted median	12	0.475299	0.261142	0.0687469		-0.036539	0.987136	1.60849	0.96412	2.68354	1.608 (0.964-2.684)
WEMGli	ebi-a-GCST90018826	Cirrhosis || id:ebi-a-GCST90018826	family.Alcaligenaceae.id.2875	Inverse variance weighted (fixed effects)	12	0.470137	0.199558	0.0184782	0.295651	0.0790038	0.861271	1.60021	1.08221	2.36617	1.6 (1.082-2.366)
WEMGli	ebi-a-GCST90018826	Cirrhosis || id:ebi-a-GCST90018826	family.Alcaligenaceae.id.2875	Simple mode	12	0.408967	0.317218	0.223768		-0.21278	1.03071	1.50526	0.808334	2.80307	1.505 (0.808-2.803)
WEMGli	ebi-a-GCST90018826	Cirrhosis || id:ebi-a-GCST90018826	family.Alcaligenaceae.id.2875	Weighted mode	12	0.394099	0.27908	0.185569		-0.152898	0.941096	1.48305	0.858217	2.56279	1.483 (0.858-2.563)
Xtktja	ebi-a-GCST90018826	Cirrhosis || id:ebi-a-GCST90018826	family.Pasteurellaceae.id.3689	MR Egger	14	-0.074142	0.316013	0.818462		-0.693528	0.545244	0.92854	0.49981	1.72503	0.929 (0.5-1.725)
Xtktja	ebi-a-GCST90018826	Cirrhosis || id:ebi-a-GCST90018826	family.Pasteurellaceae.id.3689	Weighted median	14	0.0946427	0.19211	0.622261		-0.281893	0.471179	1.09927	0.754354	1.60188	1.099 (0.754-1.602)
Xtktja	ebi-a-GCST90018826	Cirrhosis || id:ebi-a-GCST90018826	family.Pasteurellaceae.id.3689	Inverse variance weighted (fixed effects)	14	-0.00235396	0.128511	0.985386	0.996643	-0.254235	0.249527	0.997649	0.77551	1.28342	0.998 (0.776-1.283)
Xtktja	ebi-a-GCST90018826	Cirrhosis || id:ebi-a-GCST90018826	family.Pasteurellaceae.id.3689	Simple mode	14	0.221255	0.293797	0.464817		-0.354587	0.797097	1.24764	0.701463	2.21909	1.248 (0.701-2.219)
Xtktja	ebi-a-GCST90018826	Cirrhosis || id:ebi-a-GCST90018826	family.Pasteurellaceae.id.3689	Weighted mode	14	0.0143989	0.197131	0.942884		-0.371979	0.400776	1.0145	0.689369	1.49298	1.015 (0.689-1.493)
Y7cF3n	ebi-a-GCST90018826	Cirrhosis || id:ebi-a-GCST90018826	family.Methanobacteriaceae.id.121	MR Egger	10	0.415132	0.445952	0.379146		-0.458934	1.2892	1.51457	0.631957	3.62987	1.515 (0.632-3.63)
Y7cF3n	ebi-a-GCST90018826	Cirrhosis || id:ebi-a-GCST90018826	family.Methanobacteriaceae.id.121	Weighted median	10	-0.0513989	0.142071	0.717515		-0.329859	0.227061	0.9499	0.719025	1.25491	0.95 (0.719-1.255)
Y7cF3n	ebi-a-GCST90018826	Cirrhosis || id:ebi-a-GCST90018826	family.Methanobacteriaceae.id.121	Inverse variance weighted (fixed effects)	10	0.0472565	0.104987	0.652627	0.994479	-0.158519	0.253032	1.04839	0.853407	1.28792	1.048 (0.853-1.288)
Y7cF3n	ebi-a-GCST90018826	Cirrhosis || id:ebi-a-GCST90018826	family.Methanobacteriaceae.id.121	Simple mode	10	-0.151057	0.187749	0.441805		-0.519046	0.216932	0.859799	0.595088	1.24226	0.86 (0.595-1.242)
Y7cF3n	ebi-a-GCST90018826	Cirrhosis || id:ebi-a-GCST90018826	family.Methanobacteriaceae.id.121	Weighted mode	10	-0.094593	0.13743	0.508615		-0.363956	0.17477	0.909743	0.694922	1.19097	0.91 (0.695-1.191)
yfxJv6	ebi-a-GCST90018826	Cirrhosis || id:ebi-a-GCST90018826	family.Erysipelotrichaceae.id.2149	MR Egger	13	-0.0425328	0.879581	0.9623		-1.76651	1.68145	0.958359	0.170928	5.37332	0.958 (0.171-5.373)
yfxJv6	ebi-a-GCST90018826	Cirrhosis || id:ebi-a-GCST90018826	family.Erysipelotrichaceae.id.2149	Weighted median	13	-0.371458	0.23928	0.120566		-0.840447	0.0975298	0.689728	0.431518	1.10244	0.69 (0.432-1.102)
yfxJv6	ebi-a-GCST90018826	Cirrhosis || id:ebi-a-GCST90018826	family.Erysipelotrichaceae.id.2149	Inverse variance weighted (fixed effects)	13	-0.20419	0.170235	0.230349	0.784858	-0.53785	0.129471	0.815308	0.584002	1.13823	0.815 (0.584-1.138)
yfxJv6	ebi-a-GCST90018826	Cirrhosis || id:ebi-a-GCST90018826	family.Erysipelotrichaceae.id.2149	Simple mode	13	-0.433581	0.307393	0.183782		-1.03607	0.16891	0.648184	0.354846	1.18401	0.648 (0.355-1.184)
yfxJv6	ebi-a-GCST90018826	Cirrhosis || id:ebi-a-GCST90018826	family.Erysipelotrichaceae.id.2149	Weighted mode	13	-0.44824	0.287916	0.145477		-1.01256	0.116076	0.638751	0.363289	1.12308	0.639 (0.363-1.123)
ylev3A	ebi-a-GCST90018826	Cirrhosis || id:ebi-a-GCST90018826	family.FamilyXIII.id.1957	MR Egger	10	0.0283067	1.2592	0.982616		-2.43973	2.49634	1.02871	0.0871844	12.138	1.029 (0.087-12.138)
ylev3A	ebi-a-GCST90018826	Cirrhosis || id:ebi-a-GCST90018826	family.FamilyXIII.id.1957	Weighted median	10	-0.107703	0.274069	0.694335		-0.644879	0.429473	0.897894	0.524726	1.53645	0.898 (0.525-1.536)
ylev3A	ebi-a-GCST90018826	Cirrhosis || id:ebi-a-GCST90018826	family.FamilyXIII.id.1957	Inverse variance weighted (fixed effects)	10	0.00897964	0.207388	0.965463	0.996643	-0.397501	0.41546	1.00902	0.671997	1.51507	1.009 (0.672-1.515)
ylev3A	ebi-a-GCST90018826	Cirrhosis || id:ebi-a-GCST90018826	family.FamilyXIII.id.1957	Simple mode	10	-0.055555	0.365608	0.882576		-0.772147	0.661037	0.94596	0.46202	1.9368	0.946 (0.462-1.937)
ylev3A	ebi-a-GCST90018826	Cirrhosis || id:ebi-a-GCST90018826	family.FamilyXIII.id.1957	Weighted mode	10	-0.129535	0.25667	0.625911		-0.632608	0.373538	0.878504	0.531204	1.45287	0.879 (0.531-1.453)
9i4tiU	ebi-a-GCST90018826	Cirrhosis || id:ebi-a-GCST90018826	order.Gastranaerophilales.id.1591	MR Egger	9	0.751019	0.500604	0.177241		-0.230165	1.7322	2.11916	0.794403	5.65309	2.119 (0.794-5.653)
9i4tiU	ebi-a-GCST90018826	Cirrhosis || id:ebi-a-GCST90018826	order.Gastranaerophilales.id.1591	Weighted median	9	0.0705096	0.176884	0.690172		-0.276183	0.417202	1.07305	0.758674	1.51771	1.073 (0.759-1.518)
9i4tiU	ebi-a-GCST90018826	Cirrhosis || id:ebi-a-GCST90018826	order.Gastranaerophilales.id.1591	Inverse variance weighted (fixed effects)	9	0.0692738	0.128401	0.589533	0.852608	-0.182392	0.32094	1.07173	0.833275	1.37842	1.072 (0.833-1.378)
9i4tiU	ebi-a-GCST90018826	Cirrhosis || id:ebi-a-GCST90018826	order.Gastranaerophilales.id.1591	Simple mode	9	0.151744	0.252061	0.563833		-0.342295	0.645784	1.16386	0.710139	1.90748	1.164 (0.71-1.907)
9i4tiU	ebi-a-GCST90018826	Cirrhosis || id:ebi-a-GCST90018826	order.Gastranaerophilales.id.1591	Weighted mode	9	0.0934098	0.220054	0.682396		-0.337895	0.524715	1.09791	0.71327	1.68998	1.098 (0.713-1.69)
aGfu8V	ebi-a-GCST90018826	Cirrhosis || id:ebi-a-GCST90018826	order.Bifidobacteriales.id.432	MR Egger	12	0.0763641	0.558813	0.894016		-1.01891	1.17164	1.07936	0.360989	3.22727	1.079 (0.361-3.227)
aGfu8V	ebi-a-GCST90018826	Cirrhosis || id:ebi-a-GCST90018826	order.Bifidobacteriales.id.432	Weighted median	12	-0.117366	0.217748	0.589888		-0.544151	0.30942	0.88926	0.580334	1.36263	0.889 (0.58-1.363)
aGfu8V	ebi-a-GCST90018826	Cirrhosis || id:ebi-a-GCST90018826	order.Bifidobacteriales.id.432	Inverse variance weighted (fixed effects)	12	0.0882729	0.168163	0.599636	0.852608	-0.241327	0.417873	1.09229	0.785585	1.51873	1.092 (0.786-1.519)
aGfu8V	ebi-a-GCST90018826	Cirrhosis || id:ebi-a-GCST90018826	order.Bifidobacteriales.id.432	Simple mode	12	-0.111931	0.356384	0.759341		-0.810443	0.586582	0.894106	0.444661	1.79783	0.894 (0.445-1.798)
aGfu8V	ebi-a-GCST90018826	Cirrhosis || id:ebi-a-GCST90018826	order.Bifidobacteriales.id.432	Weighted mode	12	-0.139469	0.215912	0.531553		-0.562657	0.283718	0.86982	0.569693	1.32806	0.87 (0.57-1.328)
BPW89n	ebi-a-GCST90018826	Cirrhosis || id:ebi-a-GCST90018826	order.Verrucomicrobiales.id.4030	MR Egger	11	0.562553	1.74814	0.754952		-2.8638	3.98891	1.75515	0.0570516	53.9958	1.755 (0.057-53.996)
BPW89n	ebi-a-GCST90018826	Cirrhosis || id:ebi-a-GCST90018826	order.Verrucomicrobiales.id.4030	Weighted median	11	0.0262376	0.227888	0.908339		-0.420422	0.472897	1.02658	0.65677	1.60464	1.027 (0.657-1.605)
BPW89n	ebi-a-GCST90018826	Cirrhosis || id:ebi-a-GCST90018826	order.Verrucomicrobiales.id.4030	Inverse variance weighted (fixed effects)	11	-0.19112	0.164742	0.246	0.820002	-0.514015	0.131774	0.826033	0.598089	1.14085	0.826 (0.598-1.141)
BPW89n	ebi-a-GCST90018826	Cirrhosis || id:ebi-a-GCST90018826	order.Verrucomicrobiales.id.4030	Simple mode	11	-0.000874998	0.319617	0.99787		-0.627325	0.625575	0.999125	0.534018	1.86932	0.999 (0.534-1.869)
BPW89n	ebi-a-GCST90018826	Cirrhosis || id:ebi-a-GCST90018826	order.Verrucomicrobiales.id.4030	Weighted mode	11	0.0729705	0.237606	0.765062		-0.392738	0.538679	1.0757	0.675206	1.71374	1.076 (0.675-1.714)
C1xV1V	ebi-a-GCST90018826	Cirrhosis || id:ebi-a-GCST90018826	order.Victivallales.id.2254	MR Egger	8	-0.0738644	0.426306	0.86814		-0.909424	0.761695	0.928798	0.402756	2.1419	0.929 (0.403-2.142)
C1xV1V	ebi-a-GCST90018826	Cirrhosis || id:ebi-a-GCST90018826	order.Victivallales.id.2254	Weighted median	8	0.0428867	0.151069	0.776496		-0.253208	0.338982	1.04382	0.776306	1.40352	1.044 (0.776-1.404)
C1xV1V	ebi-a-GCST90018826	Cirrhosis || id:ebi-a-GCST90018826	order.Victivallales.id.2254	Inverse variance weighted (fixed effects)	8	0.0421857	0.11618	0.716525	0.852608	-0.185527	0.269898	1.04309	0.830667	1.30983	1.043 (0.831-1.31)
C1xV1V	ebi-a-GCST90018826	Cirrhosis || id:ebi-a-GCST90018826	order.Victivallales.id.2254	Simple mode	8	0.12311	0.214545	0.584047		-0.297398	0.543618	1.13101	0.742748	1.72223	1.131 (0.743-1.722)
C1xV1V	ebi-a-GCST90018826	Cirrhosis || id:ebi-a-GCST90018826	order.Victivallales.id.2254	Weighted mode	8	-0.0755595	0.157129	0.645272		-0.383533	0.232414	0.927225	0.681449	1.26164	0.927 (0.681-1.262)
CYNr8c	ebi-a-GCST90018826	Cirrhosis || id:ebi-a-GCST90018826	order.Actinomycetales.id.420	MR Egger	5	-0.35466	0.888365	0.716447		-2.09586	1.38654	0.701412	0.122965	4.00096	0.701 (0.123-4.001)
CYNr8c	ebi-a-GCST90018826	Cirrhosis || id:ebi-a-GCST90018826	order.Actinomycetales.id.420	Weighted median	5	-0.183072	0.227499	0.420984		-0.628971	0.262826	0.832708	0.53314	1.3006	0.833 (0.533-1.301)
CYNr8c	ebi-a-GCST90018826	Cirrhosis || id:ebi-a-GCST90018826	order.Actinomycetales.id.420	Inverse variance weighted (fixed effects)	5	-0.223726	0.186895	0.231279	0.820002	-0.590039	0.142587	0.799534	0.554305	1.15325	0.8 (0.554-1.153)
CYNr8c	ebi-a-GCST90018826	Cirrhosis || id:ebi-a-GCST90018826	order.Actinomycetales.id.420	Simple mode	5	-0.166527	0.258169	0.554039		-0.672539	0.339484	0.8466	0.510411	1.40422	0.847 (0.51-1.404)
CYNr8c	ebi-a-GCST90018826	Cirrhosis || id:ebi-a-GCST90018826	order.Actinomycetales.id.420	Weighted mode	5	-0.172197	0.262784	0.54806		-0.687255	0.34286	0.841813	0.502955	1.40897	0.842 (0.503-1.409)
dSCeM7	ebi-a-GCST90018826	Cirrhosis || id:ebi-a-GCST90018826	order.Enterobacteriales.id.3468	MR Egger	7	-3.06984	1.6823	0.127622		-6.36715	0.227479	0.0464287	0.00171704	1.25543	0.046 (0.002-1.255)
dSCeM7	ebi-a-GCST90018826	Cirrhosis || id:ebi-a-GCST90018826	order.Enterobacteriales.id.3468	Weighted median	7	-0.188827	0.269518	0.483545		-0.717082	0.339427	0.827929	0.488175	1.40414	0.828 (0.488-1.404)
dSCeM7	ebi-a-GCST90018826	Cirrhosis || id:ebi-a-GCST90018826	order.Enterobacteriales.id.3468	Inverse variance weighted (fixed effects)	7	-0.196886	0.201922	0.329532	0.840656	-0.592654	0.198882	0.821284	0.552858	1.22004	0.821 (0.553-1.22)
dSCeM7	ebi-a-GCST90018826	Cirrhosis || id:ebi-a-GCST90018826	order.Enterobacteriales.id.3468	Simple mode	7	-0.280268	0.354244	0.458967		-0.974586	0.41405	0.755581	0.377349	1.51293	0.756 (0.377-1.513)
dSCeM7	ebi-a-GCST90018826	Cirrhosis || id:ebi-a-GCST90018826	order.Enterobacteriales.id.3468	Weighted mode	7	-0.190229	0.281372	0.524183		-0.741719	0.361261	0.82677	0.476295	1.43514	0.827 (0.476-1.435)
FlVBaS	ebi-a-GCST90018826	Cirrhosis || id:ebi-a-GCST90018826	order.Erysipelotrichales.id.2148	MR Egger	13	-0.0425328	0.879581	0.9623		-1.76651	1.68145	0.958359	0.170928	5.37332	0.958 (0.171-5.373)
FlVBaS	ebi-a-GCST90018826	Cirrhosis || id:ebi-a-GCST90018826	order.Erysipelotrichales.id.2148	Weighted median	13	-0.371458	0.235319	0.114443		-0.832683	0.0897666	0.689728	0.434881	1.09392	0.69 (0.435-1.094)
FlVBaS	ebi-a-GCST90018826	Cirrhosis || id:ebi-a-GCST90018826	order.Erysipelotrichales.id.2148	Inverse variance weighted (fixed effects)	13	-0.20419	0.170235	0.230349	0.820002	-0.53785	0.129471	0.815308	0.584002	1.13823	0.815 (0.584-1.138)
FlVBaS	ebi-a-GCST90018826	Cirrhosis || id:ebi-a-GCST90018826	order.Erysipelotrichales.id.2148	Simple mode	13	-0.433581	0.341216	0.22792		-1.10236	0.235203	0.648184	0.332085	1.26517	0.648 (0.332-1.265)
FlVBaS	ebi-a-GCST90018826	Cirrhosis || id:ebi-a-GCST90018826	order.Erysipelotrichales.id.2148	Weighted mode	13	-0.44824	0.292644	0.151528		-1.02182	0.125343	0.638751	0.359938	1.13354	0.639 (0.36-1.134)
j0mByI	ebi-a-GCST90018826	Cirrhosis || id:ebi-a-GCST90018826	order.NB1n.id.3953	MR Egger	13	0.0295744	0.251003	0.90833		-0.462391	0.521539	1.03002	0.629776	1.68462	1.03 (0.63-1.685)
j0mByI	ebi-a-GCST90018826	Cirrhosis || id:ebi-a-GCST90018826	order.NB1n.id.3953	Weighted median	13	-0.00372895	0.104484	0.97153		-0.208518	0.20106	0.996278	0.811787	1.2227	0.996 (0.812-1.223)
j0mByI	ebi-a-GCST90018826	Cirrhosis || id:ebi-a-GCST90018826	order.NB1n.id.3953	Inverse variance weighted (fixed effects)	13	-0.0148085	0.0750644	0.843611	0.937345	-0.161935	0.132318	0.985301	0.850497	1.14147	0.985 (0.85-1.141)
j0mByI	ebi-a-GCST90018826	Cirrhosis || id:ebi-a-GCST90018826	order.NB1n.id.3953	Simple mode	13	-0.0499764	0.14345	0.733585		-0.331139	0.231187	0.951252	0.718105	1.26009	0.951 (0.718-1.26)
j0mByI	ebi-a-GCST90018826	Cirrhosis || id:ebi-a-GCST90018826	order.NB1n.id.3953	Weighted mode	13	0.0214417	0.12104	0.862349		-0.215796	0.25868	1.02167	0.805899	1.29522	1.022 (0.806-1.295)
jfZByg	ebi-a-GCST90018826	Cirrhosis || id:ebi-a-GCST90018826	order.Lactobacillales.id.1800	MR Egger	15	0.223308	0.415721	0.600233		-0.591505	1.03812	1.25021	0.553493	2.8239	1.25 (0.553-2.824)
jfZByg	ebi-a-GCST90018826	Cirrhosis || id:ebi-a-GCST90018826	order.Lactobacillales.id.1800	Weighted median	15	-0.0699772	0.223756	0.754479		-0.508539	0.368585	0.932415	0.601373	1.44569	0.932 (0.601-1.446)
jfZByg	ebi-a-GCST90018826	Cirrhosis || id:ebi-a-GCST90018826	order.Lactobacillales.id.1800	Inverse variance weighted (fixed effects)	15	-0.0827256	0.151197	0.584283	0.852608	-0.379071	0.21362	0.920604	0.684497	1.23815	0.921 (0.684-1.238)
jfZByg	ebi-a-GCST90018826	Cirrhosis || id:ebi-a-GCST90018826	order.Lactobacillales.id.1800	Simple mode	15	-0.315343	0.336266	0.364257		-0.974425	0.343739	0.729539	0.377409	1.41021	0.73 (0.377-1.41)
jfZByg	ebi-a-GCST90018826	Cirrhosis || id:ebi-a-GCST90018826	order.Lactobacillales.id.1800	Weighted mode	15	-0.174028	0.264848	0.521782		-0.693129	0.345074	0.840274	0.500009	1.41209	0.84 (0.5-1.412)
jHia6Z	ebi-a-GCST90018826	Cirrhosis || id:ebi-a-GCST90018826	order.Pasteurellales.id.3688	MR Egger	14	-0.074142	0.316013	0.818462		-0.693528	0.545244	0.92854	0.49981	1.72503	0.929 (0.5-1.725)
jHia6Z	ebi-a-GCST90018826	Cirrhosis || id:ebi-a-GCST90018826	order.Pasteurellales.id.3688	Weighted median	14	0.0946427	0.188588	0.615773		-0.274989	0.464275	1.09927	0.75958	1.59086	1.099 (0.76-1.591)
jHia6Z	ebi-a-GCST90018826	Cirrhosis || id:ebi-a-GCST90018826	order.Pasteurellales.id.3688	Inverse variance weighted (fixed effects)	14	-0.00235396	0.128511	0.985386	0.985386	-0.254235	0.249527	0.997649	0.77551	1.28342	0.998 (0.776-1.283)
jHia6Z	ebi-a-GCST90018826	Cirrhosis || id:ebi-a-GCST90018826	order.Pasteurellales.id.3688	Simple mode	14	0.221255	0.28837	0.456636		-0.34395	0.78646	1.24764	0.708964	2.19561	1.248 (0.709-2.196)
jHia6Z	ebi-a-GCST90018826	Cirrhosis || id:ebi-a-GCST90018826	order.Pasteurellales.id.3688	Weighted mode	14	0.0143989	0.197013	0.94285		-0.371747	0.400545	1.0145	0.689529	1.49264	1.015 (0.69-1.493)
m0ByAU	ebi-a-GCST90018826	Cirrhosis || id:ebi-a-GCST90018826	order.Desulfovibrionales.id.3156	MR Egger	12	-0.527992	0.3364	0.147595		-1.18734	0.131352	0.589788	0.305033	1.14037	0.59 (0.305-1.14)
m0ByAU	ebi-a-GCST90018826	Cirrhosis || id:ebi-a-GCST90018826	order.Desulfovibrionales.id.3156	Weighted median	12	-0.478646	0.190033	0.0117774		-0.851111	-0.10618	0.619622	0.42694	0.899263	0.62 (0.427-0.899)
m0ByAU	ebi-a-GCST90018826	Cirrhosis || id:ebi-a-GCST90018826	order.Desulfovibrionales.id.3156	Inverse variance weighted (fixed effects)	12	-0.331947	0.137735	0.0159506	0.319013	-0.601907	-0.0619866	0.717525	0.547766	0.939895	0.718 (0.548-0.94)
m0ByAU	ebi-a-GCST90018826	Cirrhosis || id:ebi-a-GCST90018826	order.Desulfovibrionales.id.3156	Simple mode	12	0.0233684	0.306766	0.940646		-0.577892	0.624629	1.02364	0.56108	1.86755	1.024 (0.561-1.868)
m0ByAU	ebi-a-GCST90018826	Cirrhosis || id:ebi-a-GCST90018826	order.Desulfovibrionales.id.3156	Weighted mode	12	-0.513873	0.231038	0.0480115		-0.966707	-0.0610395	0.598174	0.380333	0.940786	0.598 (0.38-0.941)
NKNDGp	ebi-a-GCST90018826	Cirrhosis || id:ebi-a-GCST90018826	order.Methanobacteriales.id.120	MR Egger	10	0.415132	0.445952	0.379146		-0.458934	1.2892	1.51457	0.631957	3.62987	1.515 (0.632-3.63)
NKNDGp	ebi-a-GCST90018826	Cirrhosis || id:ebi-a-GCST90018826	order.Methanobacteriales.id.120	Weighted median	10	-0.0513989	0.140611	0.714709		-0.326997	0.224199	0.9499	0.721086	1.25132	0.95 (0.721-1.251)
NKNDGp	ebi-a-GCST90018826	Cirrhosis || id:ebi-a-GCST90018826	order.Methanobacteriales.id.120	Inverse variance weighted (fixed effects)	10	0.0472565	0.104987	0.652627	0.852608	-0.158519	0.253032	1.04839	0.853407	1.28792	1.048 (0.853-1.288)
NKNDGp	ebi-a-GCST90018826	Cirrhosis || id:ebi-a-GCST90018826	order.Methanobacteriales.id.120	Simple mode	10	-0.151057	0.191228	0.44988		-0.525864	0.223751	0.859799	0.591045	1.25076	0.86 (0.591-1.251)
NKNDGp	ebi-a-GCST90018826	Cirrhosis || id:ebi-a-GCST90018826	order.Methanobacteriales.id.120	Weighted mode	10	-0.094593	0.142605	0.52375		-0.374099	0.184913	0.909743	0.687909	1.20311	0.91 (0.688-1.203)
oGD8An	ebi-a-GCST90018826	Cirrhosis || id:ebi-a-GCST90018826	order.Coriobacteriales.id.810	MR Egger	14	-0.347814	0.649276	0.601957		-1.62039	0.924767	0.70623	0.197821	2.52128	0.706 (0.198-2.521)
oGD8An	ebi-a-GCST90018826	Cirrhosis || id:ebi-a-GCST90018826	order.Coriobacteriales.id.810	Weighted median	14	-0.126913	0.240538	0.597761		-0.598368	0.344541	0.88081	0.549708	1.41134	0.881 (0.55-1.411)
oGD8An	ebi-a-GCST90018826	Cirrhosis || id:ebi-a-GCST90018826	order.Coriobacteriales.id.810	Inverse variance weighted (fixed effects)	14	-0.0573077	0.162731	0.724717	0.852608	-0.376261	0.261645	0.944303	0.686423	1.29907	0.944 (0.686-1.299)
oGD8An	ebi-a-GCST90018826	Cirrhosis || id:ebi-a-GCST90018826	order.Coriobacteriales.id.810	Simple mode	14	-0.226409	0.314059	0.483726		-0.841964	0.389146	0.797392	0.430863	1.47572	0.797 (0.431-1.476)
oGD8An	ebi-a-GCST90018826	Cirrhosis || id:ebi-a-GCST90018826	order.Coriobacteriales.id.810	Weighted mode	14	-0.200642	0.288287	0.498697		-0.765684	0.364401	0.818206	0.465016	1.43965	0.818 (0.465-1.44)
Oxkiqb	ebi-a-GCST90018826	Cirrhosis || id:ebi-a-GCST90018826	order.Clostridiales.id.1863	MR Egger	13	-0.691868	0.781922	0.395179		-2.22444	0.8407	0.50064	0.108128	2.31799	0.501 (0.108-2.318)
Oxkiqb	ebi-a-GCST90018826	Cirrhosis || id:ebi-a-GCST90018826	order.Clostridiales.id.1863	Weighted median	13	0.00195212	0.21482	0.99275		-0.419095	0.423	1.00195	0.657642	1.52653	1.002 (0.658-1.527)
Oxkiqb	ebi-a-GCST90018826	Cirrhosis || id:ebi-a-GCST90018826	order.Clostridiales.id.1863	Inverse variance weighted (fixed effects)	13	-0.149606	0.164168	0.36214	0.840656	-0.471376	0.172164	0.861047	0.624143	1.18787	0.861 (0.624-1.188)
Oxkiqb	ebi-a-GCST90018826	Cirrhosis || id:ebi-a-GCST90018826	order.Clostridiales.id.1863	Simple mode	13	0.00238168	0.296439	0.993722		-0.578638	0.583402	1.00238	0.560661	1.79212	1.002 (0.561-1.792)
Oxkiqb	ebi-a-GCST90018826	Cirrhosis || id:ebi-a-GCST90018826	order.Clostridiales.id.1863	Weighted mode	13	0.0430818	0.293386	0.885694		-0.531954	0.618118	1.04402	0.587456	1.85543	1.044 (0.587-1.855)
qiWbrh	ebi-a-GCST90018826	Cirrhosis || id:ebi-a-GCST90018826	order.Selenomonadales.id.2165	MR Egger	12	1.62539	1.18643	0.200664		-0.700018	3.95081	5.08042	0.496576	51.9772	5.08 (0.497-51.977)
qiWbrh	ebi-a-GCST90018826	Cirrhosis || id:ebi-a-GCST90018826	order.Selenomonadales.id.2165	Weighted median	12	0.402792	0.256523	0.11637		-0.0999938	0.905577	1.496	0.904843	2.47336	1.496 (0.905-2.473)
qiWbrh	ebi-a-GCST90018826	Cirrhosis || id:ebi-a-GCST90018826	order.Selenomonadales.id.2165	Inverse variance weighted (fixed effects)	12	0.252443	0.186513	0.1759	0.820002	-0.113123	0.618009	1.28717	0.893041	1.85523	1.287 (0.893-1.855)
qiWbrh	ebi-a-GCST90018826	Cirrhosis || id:ebi-a-GCST90018826	order.Selenomonadales.id.2165	Simple mode	12	0.413003	0.379475	0.299709		-0.330767	1.15677	1.51135	0.718372	3.17966	1.511 (0.718-3.18)
qiWbrh	ebi-a-GCST90018826	Cirrhosis || id:ebi-a-GCST90018826	order.Selenomonadales.id.2165	Weighted mode	12	0.371479	0.34542	0.3052		-0.305545	1.0485	1.44988	0.736722	2.85338	1.45 (0.737-2.853)
rsbOlb	ebi-a-GCST90018826	Cirrhosis || id:ebi-a-GCST90018826	order.MollicutesRF9.id.11579	MR Egger	13	0.292111	0.710426	0.68884		-1.10032	1.68455	1.33925	0.332763	5.39	1.339 (0.333-5.39)
rsbOlb	ebi-a-GCST90018826	Cirrhosis || id:ebi-a-GCST90018826	order.MollicutesRF9.id.11579	Weighted median	13	-0.176965	0.197877	0.371152		-0.564804	0.210874	0.837809	0.568471	1.23476	0.838 (0.568-1.235)
rsbOlb	ebi-a-GCST90018826	Cirrhosis || id:ebi-a-GCST90018826	order.MollicutesRF9.id.11579	Inverse variance weighted (fixed effects)	13	-0.0900543	0.142258	0.52671	0.852608	-0.36888	0.188771	0.913882	0.691509	1.20776	0.914 (0.692-1.208)
rsbOlb	ebi-a-GCST90018826	Cirrhosis || id:ebi-a-GCST90018826	order.MollicutesRF9.id.11579	Simple mode	13	-0.28312	0.27789	0.32839		-0.827785	0.261545	0.753429	0.437016	1.29894	0.753 (0.437-1.299)
rsbOlb	ebi-a-GCST90018826	Cirrhosis || id:ebi-a-GCST90018826	order.MollicutesRF9.id.11579	Weighted mode	13	-0.174269	0.254204	0.506027		-0.672509	0.323971	0.840071	0.510426	1.38261	0.84 (0.51-1.383)
sFxDb3	ebi-a-GCST90018826	Cirrhosis || id:ebi-a-GCST90018826	order.Burkholderiales.id.2874	MR Egger	11	0.31372	0.761636	0.690048		-1.17909	1.80653	1.36851	0.30756	6.08926	1.369 (0.308-6.089)
sFxDb3	ebi-a-GCST90018826	Cirrhosis || id:ebi-a-GCST90018826	order.Burkholderiales.id.2874	Weighted median	11	0.255522	0.263093	0.331438		-0.26014	0.771183	1.29113	0.770943	2.16232	1.291 (0.771-2.162)
sFxDb3	ebi-a-GCST90018826	Cirrhosis || id:ebi-a-GCST90018826	order.Burkholderiales.id.2874	Inverse variance weighted (fixed effects)	11	0.357374	0.194212	0.0657505	0.657505	-0.023282	0.73803	1.42957	0.976987	2.09181	1.43 (0.977-2.092)
sFxDb3	ebi-a-GCST90018826	Cirrhosis || id:ebi-a-GCST90018826	order.Burkholderiales.id.2874	Simple mode	11	0.510516	0.343277	0.167802		-0.162307	1.18334	1.66615	0.85018	3.26526	1.666 (0.85-3.265)
sFxDb3	ebi-a-GCST90018826	Cirrhosis || id:ebi-a-GCST90018826	order.Burkholderiales.id.2874	Weighted mode	11	0.300717	0.299421	0.338903		-0.286148	0.887582	1.35083	0.751152	2.42925	1.351 (0.751-2.429)
staWrf	ebi-a-GCST90018826	Cirrhosis || id:ebi-a-GCST90018826	order.Rhodospirillales.id.2667	MR Egger	14	0.215966	0.968245	0.827249		-1.68179	2.11373	1.24106	0.18604	8.27903	1.241 (0.186-8.279)
staWrf	ebi-a-GCST90018826	Cirrhosis || id:ebi-a-GCST90018826	order.Rhodospirillales.id.2667	Weighted median	14	-0.154583	0.144326	0.28414		-0.437462	0.128296	0.856773	0.645673	1.13689	0.857 (0.646-1.137)
staWrf	ebi-a-GCST90018826	Cirrhosis || id:ebi-a-GCST90018826	order.Rhodospirillales.id.2667	Inverse variance weighted (fixed effects)	14	-0.0869488	0.107244	0.417504	0.840656	-0.297146	0.123249	0.916724	0.742935	1.13117	0.917 (0.743-1.131)
staWrf	ebi-a-GCST90018826	Cirrhosis || id:ebi-a-GCST90018826	order.Rhodospirillales.id.2667	Simple mode	14	-0.190337	0.204616	0.369212		-0.591384	0.21071	0.82668	0.553561	1.23455	0.827 (0.554-1.235)
staWrf	ebi-a-GCST90018826	Cirrhosis || id:ebi-a-GCST90018826	order.Rhodospirillales.id.2667	Weighted mode	14	-0.208239	0.164069	0.226619		-0.529814	0.113337	0.812013	0.588714	1.12001	0.812 (0.589-1.12)
tSliO9	ebi-a-GCST90018826	Cirrhosis || id:ebi-a-GCST90018826	order.Bacteroidales.id.913	MR Egger	14	-0.198682	0.251873	0.445523		-0.692354	0.294989	0.81981	0.500397	1.34311	0.82 (0.5-1.343)
tSliO9	ebi-a-GCST90018826	Cirrhosis || id:ebi-a-GCST90018826	order.Bacteroidales.id.913	Weighted median	14	0.0634358	0.157737	0.687566		-0.245729	0.372601	1.06549	0.782134	1.45151	1.065 (0.782-1.452)
tSliO9	ebi-a-GCST90018826	Cirrhosis || id:ebi-a-GCST90018826	order.Bacteroidales.id.913	Inverse variance weighted (fixed effects)	14	0.093428	0.115937	0.420328	0.840656	-0.133808	0.320664	1.09793	0.874758	1.37804	1.098 (0.875-1.378)
tSliO9	ebi-a-GCST90018826	Cirrhosis || id:ebi-a-GCST90018826	order.Bacteroidales.id.913	Simple mode	14	-0.0147202	0.224955	0.948822		-0.455631	0.426191	0.985388	0.634047	1.53141	0.985 (0.634-1.531)
tSliO9	ebi-a-GCST90018826	Cirrhosis || id:ebi-a-GCST90018826	order.Bacteroidales.id.913	Weighted mode	14	0.0376847	0.170101	0.828112		-0.295714	0.371083	1.0384	0.744	1.4493	1.038 (0.744-1.449)
uCOF7P	ebi-a-GCST90018826	Cirrhosis || id:ebi-a-GCST90018826	order.Bacillales.id.1674	MR Egger	9	0.0144745	0.502421	0.977821		-0.970271	0.99922	1.01458	0.37898	2.71616	1.015 (0.379-2.716)
uCOF7P	ebi-a-GCST90018826	Cirrhosis || id:ebi-a-GCST90018826	order.Bacillales.id.1674	Weighted median	9	0.00843668	0.136805	0.950826		-0.2597	0.276574	1.00847	0.771283	1.3186	1.008 (0.771-1.319)
uCOF7P	ebi-a-GCST90018826	Cirrhosis || id:ebi-a-GCST90018826	order.Bacillales.id.1674	Inverse variance weighted (fixed effects)	9	-0.00731763	0.0880802	0.933789	0.982935	-0.179955	0.165319	0.992709	0.835308	1.17977	0.993 (0.835-1.18)
uCOF7P	ebi-a-GCST90018826	Cirrhosis || id:ebi-a-GCST90018826	order.Bacillales.id.1674	Simple mode	9	-0.211888	0.202239	0.325392		-0.608277	0.184501	0.809055	0.544288	1.20262	0.809 (0.544-1.203)
uCOF7P	ebi-a-GCST90018826	Cirrhosis || id:ebi-a-GCST90018826	order.Bacillales.id.1674	Weighted mode	9	0.000293542	0.147261	0.998458		-0.288337	0.288924	1.00029	0.749509	1.33499	1 (0.75-1.335)
3cOJ1f	ebi-a-GCST90018826	Cirrhosis || id:ebi-a-GCST90018826	class.Actinobacteria.id.419	MR Egger	15	-0.286641	0.683723	0.681888		-1.62674	1.05346	0.750781	0.196569	2.86755	0.751 (0.197-2.868)
3cOJ1f	ebi-a-GCST90018826	Cirrhosis || id:ebi-a-GCST90018826	class.Actinobacteria.id.419	Weighted median	15	-0.0934398	0.235304	0.691291		-0.554635	0.367755	0.910793	0.574282	1.44449	0.911 (0.574-1.444)
3cOJ1f	ebi-a-GCST90018826	Cirrhosis || id:ebi-a-GCST90018826	class.Actinobacteria.id.419	Inverse variance weighted (fixed effects)	15	0.050785	0.170802	0.766212	0.766212	-0.283986	0.385556	1.0521	0.752777	1.47043	1.052 (0.753-1.47)
3cOJ1f	ebi-a-GCST90018826	Cirrhosis || id:ebi-a-GCST90018826	class.Actinobacteria.id.419	Simple mode	15	-0.109794	0.332031	0.745787		-0.760575	0.540986	0.896018	0.467398	1.7177	0.896 (0.467-1.718)
3cOJ1f	ebi-a-GCST90018826	Cirrhosis || id:ebi-a-GCST90018826	class.Actinobacteria.id.419	Weighted mode	15	-0.0416748	0.225366	0.855944		-0.483393	0.400043	0.959182	0.616688	1.49189	0.959 (0.617-1.492)
3Oo7Td	ebi-a-GCST90018826	Cirrhosis || id:ebi-a-GCST90018826	class.Methanobacteria.id.119	MR Egger	10	0.415132	0.445952	0.379146		-0.458934	1.2892	1.51457	0.631957	3.62987	1.515 (0.632-3.63)
3Oo7Td	ebi-a-GCST90018826	Cirrhosis || id:ebi-a-GCST90018826	class.Methanobacteria.id.119	Weighted median	10	-0.0513989	0.136699	0.706917		-0.31933	0.216532	0.9499	0.726636	1.24176	0.95 (0.727-1.242)
3Oo7Td	ebi-a-GCST90018826	Cirrhosis || id:ebi-a-GCST90018826	class.Methanobacteria.id.119	Inverse variance weighted (fixed effects)	10	0.0472565	0.104987	0.652627	0.766212	-0.158519	0.253032	1.04839	0.853407	1.28792	1.048 (0.853-1.288)
3Oo7Td	ebi-a-GCST90018826	Cirrhosis || id:ebi-a-GCST90018826	class.Methanobacteria.id.119	Simple mode	10	-0.151057	0.185695	0.436941		-0.515018	0.212905	0.859799	0.59749	1.23727	0.86 (0.597-1.237)
3Oo7Td	ebi-a-GCST90018826	Cirrhosis || id:ebi-a-GCST90018826	class.Methanobacteria.id.119	Weighted mode	10	-0.094593	0.138838	0.512817		-0.366715	0.177529	0.909743	0.693007	1.19426	0.91 (0.693-1.194)
dP6VTT	ebi-a-GCST90018826	Cirrhosis || id:ebi-a-GCST90018826	class.Alphaproteobacteria.id.2379	MR Egger	7	-0.198351	1.35747	0.889536		-2.85899	2.46229	0.820082	0.0573267	11.7316	0.82 (0.057-11.732)
dP6VTT	ebi-a-GCST90018826	Cirrhosis || id:ebi-a-GCST90018826	class.Alphaproteobacteria.id.2379	Weighted median	7	-0.153001	0.255546	0.549357		-0.653871	0.347868	0.858129	0.520029	1.41605	0.858 (0.52-1.416)
dP6VTT	ebi-a-GCST90018826	Cirrhosis || id:ebi-a-GCST90018826	class.Alphaproteobacteria.id.2379	Inverse variance weighted (fixed effects)	7	-0.321632	0.178896	0.0721971	0.522654	-0.672267	0.0290038	0.724965	0.51055	1.02943	0.725 (0.511-1.029)
dP6VTT	ebi-a-GCST90018826	Cirrhosis || id:ebi-a-GCST90018826	class.Alphaproteobacteria.id.2379	Simple mode	7	-0.150603	0.300606	0.634218		-0.739791	0.438584	0.860189	0.477214	1.55051	0.86 (0.477-1.551)
dP6VTT	ebi-a-GCST90018826	Cirrhosis || id:ebi-a-GCST90018826	class.Alphaproteobacteria.id.2379	Weighted mode	7	-0.139994	0.247757	0.592525		-0.625597	0.345609	0.869363	0.534942	1.41285	0.869 (0.535-1.413)
Fr2Ff4	ebi-a-GCST90018826	Cirrhosis || id:ebi-a-GCST90018826	class.Clostridia.id.1859	MR Egger	12	-0.245923	0.935706	0.798024		-2.07991	1.58806	0.781982	0.124942	4.89424	0.782 (0.125-4.894)
Fr2Ff4	ebi-a-GCST90018826	Cirrhosis || id:ebi-a-GCST90018826	class.Clostridia.id.1859	Weighted median	12	0.0792754	0.239447	0.740586		-0.390041	0.548592	1.0825	0.677029	1.73081	1.083 (0.677-1.731)
Fr2Ff4	ebi-a-GCST90018826	Cirrhosis || id:ebi-a-GCST90018826	class.Clostridia.id.1859	Inverse variance weighted (fixed effects)	12	-0.0863613	0.180203	0.631765	0.766212	-0.43956	0.266837	0.917263	0.64432	1.30583	0.917 (0.644-1.306)
Fr2Ff4	ebi-a-GCST90018826	Cirrhosis || id:ebi-a-GCST90018826	class.Clostridia.id.1859	Simple mode	12	0.0751364	0.280842	0.794003		-0.475314	0.625587	1.07803	0.62169	1.86934	1.078 (0.622-1.869)
Fr2Ff4	ebi-a-GCST90018826	Cirrhosis || id:ebi-a-GCST90018826	class.Clostridia.id.1859	Weighted mode	12	0.102913	0.275811	0.716144		-0.437677	0.643502	1.10839	0.645534	1.90313	1.108 (0.646-1.903)
FRQYhm	ebi-a-GCST90018826	Cirrhosis || id:ebi-a-GCST90018826	class.Gammaproteobacteria.id.3303	MR Egger	6	0.403262	2.06085	0.854401		-3.63601	4.44254	1.4967	0.0263572	84.9902	1.497 (0.026-84.99)
FRQYhm	ebi-a-GCST90018826	Cirrhosis || id:ebi-a-GCST90018826	class.Gammaproteobacteria.id.3303	Weighted median	6	0.140902	0.336348	0.675277		-0.51834	0.800144	1.15131	0.595508	2.22586	1.151 (0.596-2.226)
FRQYhm	ebi-a-GCST90018826	Cirrhosis || id:ebi-a-GCST90018826	class.Gammaproteobacteria.id.3303	Inverse variance weighted (fixed effects)	6	0.29039	0.24789	0.241419	0.522654	-0.195474	0.776254	1.33695	0.822445	2.17332	1.337 (0.822-2.173)
FRQYhm	ebi-a-GCST90018826	Cirrhosis || id:ebi-a-GCST90018826	class.Gammaproteobacteria.id.3303	Simple mode	6	-0.101747	0.484356	0.841907		-1.05108	0.84759	0.903258	0.349558	2.33402	0.903 (0.35-2.334)
FRQYhm	ebi-a-GCST90018826	Cirrhosis || id:ebi-a-GCST90018826	class.Gammaproteobacteria.id.3303	Weighted mode	6	-0.0497537	0.35076	0.892741		-0.737244	0.637737	0.951464	0.478431	1.89219	0.951 (0.478-1.892)
IgBtIU	ebi-a-GCST90018826	Cirrhosis || id:ebi-a-GCST90018826	class.Bacilli.id.1673	MR Egger	18	0.178673	0.370836	0.636464		-0.548165	0.905512	1.19563	0.578009	2.4732	1.196 (0.578-2.473)
IgBtIU	ebi-a-GCST90018826	Cirrhosis || id:ebi-a-GCST90018826	class.Bacilli.id.1673	Weighted median	18	-0.211882	0.181979	0.244294		-0.568562	0.144797	0.80906	0.566339	1.15581	0.809 (0.566-1.156)
IgBtIU	ebi-a-GCST90018826	Cirrhosis || id:ebi-a-GCST90018826	class.Bacilli.id.1673	Inverse variance weighted (fixed effects)	18	-0.132384	0.129189	0.305488	0.54309	-0.385595	0.120826	0.876004	0.680046	1.12843	0.876 (0.68-1.128)
IgBtIU	ebi-a-GCST90018826	Cirrhosis || id:ebi-a-GCST90018826	class.Bacilli.id.1673	Simple mode	18	-0.355268	0.245191	0.165549		-0.835842	0.125306	0.700986	0.433509	1.1335	0.701 (0.434-1.133)
IgBtIU	ebi-a-GCST90018826	Cirrhosis || id:ebi-a-GCST90018826	class.Bacilli.id.1673	Weighted mode	18	-0.235723	0.211783	0.281182		-0.650817	0.179371	0.789999	0.521619	1.19646	0.79 (0.522-1.196)
Msb4zz	ebi-a-GCST90018826	Cirrhosis || id:ebi-a-GCST90018826	class.Melainabacteria.id.1589	MR Egger	10	0.563582	0.495444	0.288237		-0.407488	1.53465	1.75695	0.66532	4.63971	1.757 (0.665-4.64)
Msb4zz	ebi-a-GCST90018826	Cirrhosis || id:ebi-a-GCST90018826	class.Melainabacteria.id.1589	Weighted median	10	0.135598	0.173597	0.434741		-0.204653	0.475848	1.14522	0.81493	1.60938	1.145 (0.815-1.609)
Msb4zz	ebi-a-GCST90018826	Cirrhosis || id:ebi-a-GCST90018826	class.Melainabacteria.id.1589	Inverse variance weighted (fixed effects)	10	0.147492	0.131307	0.261327	0.522654	-0.10987	0.404854	1.15892	0.895951	1.49908	1.159 (0.896-1.499)
Msb4zz	ebi-a-GCST90018826	Cirrhosis || id:ebi-a-GCST90018826	class.Melainabacteria.id.1589	Simple mode	10	0.147731	0.218107	0.515227		-0.27976	0.575222	1.1592	0.755965	1.77752	1.159 (0.756-1.778)
Msb4zz	ebi-a-GCST90018826	Cirrhosis || id:ebi-a-GCST90018826	class.Melainabacteria.id.1589	Weighted mode	10	0.135627	0.20075	0.516277		-0.257844	0.529098	1.14525	0.772716	1.6974	1.145 (0.773-1.697)
MXS84H	ebi-a-GCST90018826	Cirrhosis || id:ebi-a-GCST90018826	class.Negativicutes.id.2164	MR Egger	12	1.62539	1.18643	0.200664		-0.700018	3.95081	5.08042	0.496576	51.9772	5.08 (0.497-51.977)
MXS84H	ebi-a-GCST90018826	Cirrhosis || id:ebi-a-GCST90018826	class.Negativicutes.id.2164	Weighted median	12	0.402792	0.270011	0.135762		-0.12643	0.932013	1.496	0.881236	2.53962	1.496 (0.881-2.54)
MXS84H	ebi-a-GCST90018826	Cirrhosis || id:ebi-a-GCST90018826	class.Negativicutes.id.2164	Inverse variance weighted (fixed effects)	12	0.252443	0.186513	0.1759	0.522654	-0.113123	0.618009	1.28717	0.893041	1.85523	1.287 (0.893-1.855)
MXS84H	ebi-a-GCST90018826	Cirrhosis || id:ebi-a-GCST90018826	class.Negativicutes.id.2164	Simple mode	12	0.413003	0.359197	0.274613		-0.291023	1.11703	1.51135	0.747499	3.05576	1.511 (0.747-3.056)
MXS84H	ebi-a-GCST90018826	Cirrhosis || id:ebi-a-GCST90018826	class.Negativicutes.id.2164	Weighted mode	12	0.371479	0.330056	0.284334		-0.275431	1.01839	1.44988	0.759245	2.76873	1.45 (0.759-2.769)
n3j0op	ebi-a-GCST90018826	Cirrhosis || id:ebi-a-GCST90018826	class.Deltaproteobacteria.id.3087	MR Egger	13	-0.597462	0.35372	0.119315		-1.29075	0.0958301	0.550206	0.275063	1.10057	0.55 (0.275-1.101)
n3j0op	ebi-a-GCST90018826	Cirrhosis || id:ebi-a-GCST90018826	class.Deltaproteobacteria.id.3087	Weighted median	13	-0.536485	0.18992	0.00473108		-0.908728	-0.164242	0.5848	0.403036	0.848537	0.585 (0.403-0.849)
n3j0op	ebi-a-GCST90018826	Cirrhosis || id:ebi-a-GCST90018826	class.Deltaproteobacteria.id.3087	Inverse variance weighted (fixed effects)	13	-0.325033	0.139973	0.0202271	0.323634	-0.59938	-0.0506853	0.722504	0.549152	0.950578	0.723 (0.549-0.951)
n3j0op	ebi-a-GCST90018826	Cirrhosis || id:ebi-a-GCST90018826	class.Deltaproteobacteria.id.3087	Simple mode	13	-0.351221	0.277683	0.229946		-0.89548	0.193038	0.703828	0.408412	1.21293	0.704 (0.408-1.213)
n3j0op	ebi-a-GCST90018826	Cirrhosis || id:ebi-a-GCST90018826	class.Deltaproteobacteria.id.3087	Weighted mode	13	-0.500119	0.227249	0.0480716		-0.945527	-0.0547113	0.606458	0.388475	0.946758	0.606 (0.388-0.947)
nQHoYD	ebi-a-GCST90018826	Cirrhosis || id:ebi-a-GCST90018826	class.Lentisphaeria.id.2250	MR Egger	8	-0.0738644	0.426306	0.86814		-0.909424	0.761695	0.928798	0.402756	2.1419	0.929 (0.403-2.142)
nQHoYD	ebi-a-GCST90018826	Cirrhosis || id:ebi-a-GCST90018826	class.Lentisphaeria.id.2250	Weighted median	8	0.0428867	0.147731	0.771585		-0.246666	0.33244	1.04382	0.781402	1.39437	1.044 (0.781-1.394)
nQHoYD	ebi-a-GCST90018826	Cirrhosis || id:ebi-a-GCST90018826	class.Lentisphaeria.id.2250	Inverse variance weighted (fixed effects)	8	0.0421857	0.11618	0.716525	0.766212	-0.185527	0.269898	1.04309	0.830667	1.30983	1.043 (0.831-1.31)
nQHoYD	ebi-a-GCST90018826	Cirrhosis || id:ebi-a-GCST90018826	class.Lentisphaeria.id.2250	Simple mode	8	0.12311	0.198733	0.555221		-0.266406	0.512626	1.13101	0.766128	1.66967	1.131 (0.766-1.67)
nQHoYD	ebi-a-GCST90018826	Cirrhosis || id:ebi-a-GCST90018826	class.Lentisphaeria.id.2250	Weighted mode	8	-0.0755595	0.164073	0.659104		-0.397142	0.246023	0.927225	0.672239	1.27893	0.927 (0.672-1.279)
nRNBx9	ebi-a-GCST90018826	Cirrhosis || id:ebi-a-GCST90018826	class.Mollicutes.id.3920	MR Egger	12	-0.773776	0.626244	0.244853		-2.00121	0.453662	0.461268	0.135171	1.57407	0.461 (0.135-1.574)
nRNBx9	ebi-a-GCST90018826	Cirrhosis || id:ebi-a-GCST90018826	class.Mollicutes.id.3920	Weighted median	12	-0.103345	0.179128	0.563985		-0.454436	0.247746	0.901816	0.634806	1.28113	0.902 (0.635-1.281)
nRNBx9	ebi-a-GCST90018826	Cirrhosis || id:ebi-a-GCST90018826	class.Mollicutes.id.3920	Inverse variance weighted (fixed effects)	12	-0.0749026	0.133486	0.57471	0.766212	-0.336535	0.186729	0.927834	0.714241	1.2053	0.928 (0.714-1.205)
nRNBx9	ebi-a-GCST90018826	Cirrhosis || id:ebi-a-GCST90018826	class.Mollicutes.id.3920	Simple mode	12	-0.338035	0.293126	0.273269		-0.912562	0.236492	0.71317	0.401494	1.2668	0.713 (0.401-1.267)
nRNBx9	ebi-a-GCST90018826	Cirrhosis || id:ebi-a-GCST90018826	class.Mollicutes.id.3920	Weighted mode	12	-0.12599	0.207165	0.555427		-0.532034	0.280053	0.881623	0.587409	1.3232	0.882 (0.587-1.323)
szt6bn	ebi-a-GCST90018826	Cirrhosis || id:ebi-a-GCST90018826	class.Coriobacteriia.id.809	MR Egger	14	-0.347814	0.649276	0.601957		-1.62039	0.924767	0.70623	0.197821	2.52128	0.706 (0.198-2.521)
szt6bn	ebi-a-GCST90018826	Cirrhosis || id:ebi-a-GCST90018826	class.Coriobacteriia.id.809	Weighted median	14	-0.126913	0.227845	0.577516		-0.57349	0.319663	0.88081	0.563555	1.37666	0.881 (0.564-1.377)
szt6bn	ebi-a-GCST90018826	Cirrhosis || id:ebi-a-GCST90018826	class.Coriobacteriia.id.809	Inverse variance weighted (fixed effects)	14	-0.0573077	0.162731	0.724717	0.766212	-0.376261	0.261645	0.944303	0.686423	1.29907	0.944 (0.686-1.299)
szt6bn	ebi-a-GCST90018826	Cirrhosis || id:ebi-a-GCST90018826	class.Coriobacteriia.id.809	Simple mode	14	-0.226409	0.305806	0.472238		-0.82579	0.372971	0.797392	0.437889	1.45204	0.797 (0.438-1.452)
szt6bn	ebi-a-GCST90018826	Cirrhosis || id:ebi-a-GCST90018826	class.Coriobacteriia.id.809	Weighted mode	14	-0.200642	0.28378	0.492027		-0.756851	0.355568	0.818206	0.469141	1.42699	0.818 (0.469-1.427)
UsMxlz	ebi-a-GCST90018826	Cirrhosis || id:ebi-a-GCST90018826	class.Verrucomicrobiae.id.4029	MR Egger	11	0.562553	1.74814	0.754952		-2.8638	3.98891	1.75515	0.0570516	53.9958	1.755 (0.057-53.996)
UsMxlz	ebi-a-GCST90018826	Cirrhosis || id:ebi-a-GCST90018826	class.Verrucomicrobiae.id.4029	Weighted median	11	0.0262376	0.238624	0.912446		-0.441465	0.493941	1.02658	0.643093	1.63876	1.027 (0.643-1.639)
UsMxlz	ebi-a-GCST90018826	Cirrhosis || id:ebi-a-GCST90018826	class.Verrucomicrobiae.id.4029	Inverse variance weighted (fixed effects)	11	-0.19112	0.164742	0.246	0.522654	-0.514015	0.131774	0.826033	0.598089	1.14085	0.826 (0.598-1.141)
UsMxlz	ebi-a-GCST90018826	Cirrhosis || id:ebi-a-GCST90018826	class.Verrucomicrobiae.id.4029	Simple mode	11	-0.000874998	0.307973	0.997789		-0.604503	0.602753	0.999125	0.546346	1.82714	0.999 (0.546-1.827)
UsMxlz	ebi-a-GCST90018826	Cirrhosis || id:ebi-a-GCST90018826	class.Verrucomicrobiae.id.4029	Weighted mode	11	0.0729705	0.256248	0.781634		-0.429275	0.575216	1.0757	0.650981	1.77751	1.076 (0.651-1.778)
UTPK2n	ebi-a-GCST90018826	Cirrhosis || id:ebi-a-GCST90018826	class.Bacteroidia.id.912	MR Egger	14	-0.198682	0.251873	0.445523		-0.692354	0.294989	0.81981	0.500397	1.34311	0.82 (0.5-1.343)
UTPK2n	ebi-a-GCST90018826	Cirrhosis || id:ebi-a-GCST90018826	class.Bacteroidia.id.912	Weighted median	14	0.0634358	0.156169	0.684595		-0.242655	0.369526	1.06549	0.784542	1.44705	1.065 (0.785-1.447)
UTPK2n	ebi-a-GCST90018826	Cirrhosis || id:ebi-a-GCST90018826	class.Bacteroidia.id.912	Inverse variance weighted (fixed effects)	14	0.093428	0.115937	0.420328	0.672525	-0.133808	0.320664	1.09793	0.874758	1.37804	1.098 (0.875-1.378)
UTPK2n	ebi-a-GCST90018826	Cirrhosis || id:ebi-a-GCST90018826	class.Bacteroidia.id.912	Simple mode	14	-0.0147202	0.227534	0.949401		-0.460687	0.431247	0.985388	0.63085	1.53917	0.985 (0.631-1.539)
UTPK2n	ebi-a-GCST90018826	Cirrhosis || id:ebi-a-GCST90018826	class.Bacteroidia.id.912	Weighted mode	14	0.0376847	0.184677	0.841468		-0.324281	0.399651	1.0384	0.723047	1.4913	1.038 (0.723-1.491)
X4kHrP	ebi-a-GCST90018826	Cirrhosis || id:ebi-a-GCST90018826	class.Betaproteobacteria.id.2867	MR Egger	12	0.252563	0.763115	0.747503		-1.24314	1.74827	1.28732	0.288476	5.74465	1.287 (0.288-5.745)
X4kHrP	ebi-a-GCST90018826	Cirrhosis || id:ebi-a-GCST90018826	class.Betaproteobacteria.id.2867	Weighted median	12	0.144153	0.266511	0.588584		-0.378209	0.666515	1.15506	0.685087	1.94744	1.155 (0.685-1.947)
X4kHrP	ebi-a-GCST90018826	Cirrhosis || id:ebi-a-GCST90018826	class.Betaproteobacteria.id.2867	Inverse variance weighted (fixed effects)	12	0.265087	0.188587	0.159828	0.522654	-0.104543	0.634717	1.30354	0.900736	1.88649	1.304 (0.901-1.886)
X4kHrP	ebi-a-GCST90018826	Cirrhosis || id:ebi-a-GCST90018826	class.Betaproteobacteria.id.2867	Simple mode	12	0.254214	0.34435	0.475823		-0.420713	0.92914	1.28945	0.656579	2.53233	1.289 (0.657-2.532)
X4kHrP	ebi-a-GCST90018826	Cirrhosis || id:ebi-a-GCST90018826	class.Betaproteobacteria.id.2867	Weighted mode	12	0.171308	0.308615	0.589945		-0.433577	0.776192	1.18686	0.648186	2.17318	1.187 (0.648-2.173)
ZJXDpG	ebi-a-GCST90018826	Cirrhosis || id:ebi-a-GCST90018826	class.Erysipelotrichia.id.2147	MR Egger	13	-0.0425328	0.879581	0.9623		-1.76651	1.68145	0.958359	0.170928	5.37332	0.958 (0.171-5.373)
ZJXDpG	ebi-a-GCST90018826	Cirrhosis || id:ebi-a-GCST90018826	class.Erysipelotrichia.id.2147	Weighted median	13	-0.371458	0.231633	0.108791		-0.825459	0.0825418	0.689728	0.438034	1.08604	0.69 (0.438-1.086)
ZJXDpG	ebi-a-GCST90018826	Cirrhosis || id:ebi-a-GCST90018826	class.Erysipelotrichia.id.2147	Inverse variance weighted (fixed effects)	13	-0.20419	0.170235	0.230349	0.522654	-0.53785	0.129471	0.815308	0.584002	1.13823	0.815 (0.584-1.138)
ZJXDpG	ebi-a-GCST90018826	Cirrhosis || id:ebi-a-GCST90018826	class.Erysipelotrichia.id.2147	Simple mode	13	-0.433581	0.328959	0.212097		-1.07834	0.211179	0.648184	0.340159	1.23513	0.648 (0.34-1.235)
ZJXDpG	ebi-a-GCST90018826	Cirrhosis || id:ebi-a-GCST90018826	class.Erysipelotrichia.id.2147	Weighted mode	13	-0.44824	0.256196	0.105692		-0.950385	0.0539049	0.638751	0.386592	1.05538	0.639 (0.387-1.055)
0rWmph	ebi-a-GCST90018826	Cirrhosis || id:ebi-a-GCST90018826	phylum.Firmicutes.id.1672	MR Egger	16	0.0358578	0.429338	0.934622		-0.805645	0.87736	1.03651	0.4468	2.40454	1.037 (0.447-2.405)
0rWmph	ebi-a-GCST90018826	Cirrhosis || id:ebi-a-GCST90018826	phylum.Firmicutes.id.1672	Weighted median	16	-0.137919	0.196076	0.48181		-0.522229	0.246391	0.871169	0.593197	1.2794	0.871 (0.593-1.279)
0rWmph	ebi-a-GCST90018826	Cirrhosis || id:ebi-a-GCST90018826	phylum.Firmicutes.id.1672	Inverse variance weighted (fixed effects)	16	-0.158551	0.15275	0.29928	0.752071	-0.45794	0.140838	0.85338	0.632586	1.15124	0.853 (0.633-1.151)
0rWmph	ebi-a-GCST90018826	Cirrhosis || id:ebi-a-GCST90018826	phylum.Firmicutes.id.1672	Simple mode	16	-0.211713	0.24809	0.406875		-0.69797	0.274544	0.809197	0.497595	1.31593	0.809 (0.498-1.316)
0rWmph	ebi-a-GCST90018826	Cirrhosis || id:ebi-a-GCST90018826	phylum.Firmicutes.id.1672	Weighted mode	16	-0.0109125	0.224778	0.96192		-0.451476	0.429651	0.989147	0.636687	1.53672	0.989 (0.637-1.537)
2neTKK	ebi-a-GCST90018826	Cirrhosis || id:ebi-a-GCST90018826	phylum.Euryarchaeota.id.55	MR Egger	12	0.387187	0.344068	0.286737		-0.287186	1.06156	1.47283	0.750372	2.89088	1.473 (0.75-2.891)
2neTKK	ebi-a-GCST90018826	Cirrhosis || id:ebi-a-GCST90018826	phylum.Euryarchaeota.id.55	Weighted median	12	0.129455	0.114341	0.257559		-0.094654	0.353563	1.13821	0.909688	1.42413	1.138 (0.91-1.424)
2neTKK	ebi-a-GCST90018826	Cirrhosis || id:ebi-a-GCST90018826	phylum.Euryarchaeota.id.55	Inverse variance weighted (fixed effects)	12	0.0781479	0.0809335	0.334254	0.752071	-0.0804818	0.236778	1.08128	0.922672	1.26716	1.081 (0.923-1.267)
2neTKK	ebi-a-GCST90018826	Cirrhosis || id:ebi-a-GCST90018826	phylum.Euryarchaeota.id.55	Simple mode	12	0.213259	0.177682	0.255261		-0.134998	0.561516	1.23771	0.873718	1.75333	1.238 (0.874-1.753)
2neTKK	ebi-a-GCST90018826	Cirrhosis || id:ebi-a-GCST90018826	phylum.Euryarchaeota.id.55	Weighted mode	12	0.114363	0.129473	0.395968		-0.139403	0.36813	1.12116	0.869877	1.44503	1.121 (0.87-1.445)
6gX3qe	ebi-a-GCST90018826	Cirrhosis || id:ebi-a-GCST90018826	phylum.Tenericutes.id.3919	MR Egger	12	-0.773776	0.626244	0.244853		-2.00121	0.453662	0.461268	0.135171	1.57407	0.461 (0.135-1.574)
6gX3qe	ebi-a-GCST90018826	Cirrhosis || id:ebi-a-GCST90018826	phylum.Tenericutes.id.3919	Weighted median	12	-0.103345	0.188571	0.583663		-0.472944	0.266254	0.901816	0.623165	1.30507	0.902 (0.623-1.305)
6gX3qe	ebi-a-GCST90018826	Cirrhosis || id:ebi-a-GCST90018826	phylum.Tenericutes.id.3919	Inverse variance weighted (fixed effects)	12	-0.0749026	0.133486	0.57471	0.799901	-0.336535	0.186729	0.927834	0.714241	1.2053	0.928 (0.714-1.205)
6gX3qe	ebi-a-GCST90018826	Cirrhosis || id:ebi-a-GCST90018826	phylum.Tenericutes.id.3919	Simple mode	12	-0.338035	0.274787	0.244294		-0.876618	0.200548	0.71317	0.416188	1.22207	0.713 (0.416-1.222)
6gX3qe	ebi-a-GCST90018826	Cirrhosis || id:ebi-a-GCST90018826	phylum.Tenericutes.id.3919	Weighted mode	12	-0.12599	0.191126	0.523328		-0.500598	0.248617	0.881623	0.606168	1.28225	0.882 (0.606-1.282)
7ioeKt	ebi-a-GCST90018826	Cirrhosis || id:ebi-a-GCST90018826	phylum.Proteobacteria.id.2375	MR Egger	12	0.417554	0.912342	0.65697		-1.37064	2.20574	1.51824	0.253945	9.077	1.518 (0.254-9.077)
7ioeKt	ebi-a-GCST90018826	Cirrhosis || id:ebi-a-GCST90018826	phylum.Proteobacteria.id.2375	Weighted median	12	-0.126084	0.268806	0.639032		-0.652945	0.400776	0.88154	0.520511	1.49298	0.882 (0.521-1.493)
7ioeKt	ebi-a-GCST90018826	Cirrhosis || id:ebi-a-GCST90018826	phylum.Proteobacteria.id.2375	Inverse variance weighted (fixed effects)	12	-0.24837	0.19815	0.210043	0.752071	-0.636743	0.140003	0.780071	0.529012	1.15028	0.78 (0.529-1.15)
7ioeKt	ebi-a-GCST90018826	Cirrhosis || id:ebi-a-GCST90018826	phylum.Proteobacteria.id.2375	Simple mode	12	-0.498633	0.365605	0.19987		-1.21522	0.217953	0.60736	0.296645	1.24353	0.607 (0.297-1.244)
7ioeKt	ebi-a-GCST90018826	Cirrhosis || id:ebi-a-GCST90018826	phylum.Proteobacteria.id.2375	Weighted mode	12	-0.221113	0.288637	0.459765		-0.786842	0.344616	0.801626	0.455281	1.41145	0.802 (0.455-1.411)
fE3r8h	ebi-a-GCST90018826	Cirrhosis || id:ebi-a-GCST90018826	phylum.Verrucomicrobia.id.3982	MR Egger	12	0.379919	0.317618	0.259229		-0.242613	1.00245	1.46217	0.784575	2.72495	1.462 (0.785-2.725)
fE3r8h	ebi-a-GCST90018826	Cirrhosis || id:ebi-a-GCST90018826	phylum.Verrucomicrobia.id.3982	Weighted median	12	0.20746	0.157921	0.188949		-0.102065	0.516985	1.23055	0.902971	1.67696	1.231 (0.903-1.677)
fE3r8h	ebi-a-GCST90018826	Cirrhosis || id:ebi-a-GCST90018826	phylum.Verrucomicrobia.id.3982	Inverse variance weighted (fixed effects)	12	0.0675558	0.118501	0.56862	0.799901	-0.164707	0.299819	1.06989	0.848142	1.34961	1.07 (0.848-1.35)
fE3r8h	ebi-a-GCST90018826	Cirrhosis || id:ebi-a-GCST90018826	phylum.Verrucomicrobia.id.3982	Simple mode	12	-0.00459498	0.251867	0.985771		-0.498255	0.489065	0.995416	0.60759	1.63079	0.995 (0.608-1.631)
fE3r8h	ebi-a-GCST90018826	Cirrhosis || id:ebi-a-GCST90018826	phylum.Verrucomicrobia.id.3982	Weighted mode	12	0.201808	0.149848	0.205152		-0.091894	0.49551	1.22361	0.912202	1.64134	1.224 (0.912-1.641)
gkAVOW	ebi-a-GCST90018826	Cirrhosis || id:ebi-a-GCST90018826	phylum.Lentisphaerae.id.2238	MR Egger	9	-0.201309	0.442164	0.662692		-1.06795	0.665332	0.81766	0.343713	1.94514	0.818 (0.344-1.945)
gkAVOW	ebi-a-GCST90018826	Cirrhosis || id:ebi-a-GCST90018826	phylum.Lentisphaerae.id.2238	Weighted median	9	-0.139627	0.135119	0.301436		-0.40446	0.125207	0.869683	0.667337	1.13338	0.87 (0.667-1.133)
gkAVOW	ebi-a-GCST90018826	Cirrhosis || id:ebi-a-GCST90018826	phylum.Lentisphaerae.id.2238	Inverse variance weighted (fixed effects)	9	-0.0347561	0.0995907	0.727097	0.799901	-0.229954	0.160442	0.965841	0.79457	1.17403	0.966 (0.795-1.174)
gkAVOW	ebi-a-GCST90018826	Cirrhosis || id:ebi-a-GCST90018826	phylum.Lentisphaerae.id.2238	Simple mode	9	0.0576046	0.176755	0.752861		-0.288836	0.404045	1.0593	0.749135	1.49787	1.059 (0.749-1.498)
gkAVOW	ebi-a-GCST90018826	Cirrhosis || id:ebi-a-GCST90018826	phylum.Lentisphaerae.id.2238	Weighted mode	9	-0.164478	0.147528	0.297265		-0.453633	0.124677	0.848336	0.635316	1.13278	0.848 (0.635-1.133)
II0qrp	ebi-a-GCST90018826	Cirrhosis || id:ebi-a-GCST90018826	phylum.Actinobacteria.id.400	MR Egger	15	-0.763721	1.50247	0.619752		-3.70857	2.18113	0.465929	0.0245126	8.85627	0.466 (0.025-8.856)
II0qrp	ebi-a-GCST90018826	Cirrhosis || id:ebi-a-GCST90018826	phylum.Actinobacteria.id.400	Weighted median	15	0.0507789	0.259595	0.844917		-0.458027	0.559585	1.05209	0.63253	1.74995	1.052 (0.633-1.75)
II0qrp	ebi-a-GCST90018826	Cirrhosis || id:ebi-a-GCST90018826	phylum.Actinobacteria.id.400	Inverse variance weighted (fixed effects)	15	-0.0950942	0.201838	0.63754	0.799901	-0.490696	0.300508	0.909287	0.6122	1.35054	0.909 (0.612-1.351)
II0qrp	ebi-a-GCST90018826	Cirrhosis || id:ebi-a-GCST90018826	phylum.Actinobacteria.id.400	Simple mode	15	0.0156792	0.337421	0.963594		-0.645666	0.677024	1.0158	0.524313	1.96801	1.016 (0.524-1.968)
II0qrp	ebi-a-GCST90018826	Cirrhosis || id:ebi-a-GCST90018826	phylum.Actinobacteria.id.400	Weighted mode	15	0.0446276	0.313242	0.888739		-0.569326	0.658581	1.04564	0.565907	1.93205	1.046 (0.566-1.932)
oChqj7	ebi-a-GCST90018826	Cirrhosis || id:ebi-a-GCST90018826	phylum.Bacteroidetes.id.905	MR Egger	12	-0.178013	0.265664	0.517988		-0.698713	0.342688	0.836932	0.497225	1.40873	0.837 (0.497-1.409)
oChqj7	ebi-a-GCST90018826	Cirrhosis || id:ebi-a-GCST90018826	phylum.Bacteroidetes.id.905	Weighted median	12	0.0344471	0.165927	0.835538		-0.290769	0.359663	1.03505	0.747688	1.43285	1.035 (0.748-1.433)
oChqj7	ebi-a-GCST90018826	Cirrhosis || id:ebi-a-GCST90018826	phylum.Bacteroidetes.id.905	Inverse variance weighted (fixed effects)	12	0.0319875	0.126196	0.799901	0.799901	-0.215356	0.279331	1.0325	0.806254	1.32225	1.033 (0.806-1.322)
oChqj7	ebi-a-GCST90018826	Cirrhosis || id:ebi-a-GCST90018826	phylum.Bacteroidetes.id.905	Simple mode	12	-0.030724	0.238377	0.899772		-0.497943	0.436495	0.969743	0.60778	1.54727	0.97 (0.608-1.547)
oChqj7	ebi-a-GCST90018826	Cirrhosis || id:ebi-a-GCST90018826	phylum.Bacteroidetes.id.905	Weighted mode	12	-0.0172577	0.181001	0.925755		-0.372019	0.337503	0.98289	0.689341	1.40144	0.983 (0.689-1.401)
PcT6eJ	ebi-a-GCST90018826	Cirrhosis || id:ebi-a-GCST90018826	phylum.Cyanobacteria.id.1500	MR Egger	8	-0.321988	0.861235	0.721358		-2.01001	1.36603	0.724707	0.133988	3.91976	0.725 (0.134-3.92)
PcT6eJ	ebi-a-GCST90018826	Cirrhosis || id:ebi-a-GCST90018826	phylum.Cyanobacteria.id.1500	Weighted median	8	0.0820989	0.255238	0.747713		-0.418168	0.582366	1.08556	0.658252	1.79027	1.086 (0.658-1.79)
PcT6eJ	ebi-a-GCST90018826	Cirrhosis || id:ebi-a-GCST90018826	phylum.Cyanobacteria.id.1500	Inverse variance weighted (fixed effects)	8	0.25713	0.170772	0.132145	0.752071	-0.0775824	0.591842	1.29321	0.925351	1.80731	1.293 (0.925-1.807)
PcT6eJ	ebi-a-GCST90018826	Cirrhosis || id:ebi-a-GCST90018826	phylum.Cyanobacteria.id.1500	Simple mode	8	0.446205	0.388135	0.288061		-0.314539	1.20695	1.56237	0.730125	3.34327	1.562 (0.73-3.343)
PcT6eJ	ebi-a-GCST90018826	Cirrhosis || id:ebi-a-GCST90018826	phylum.Cyanobacteria.id.1500	Weighted mode	8	0.130343	0.243494	0.609018		-0.346905	0.60759	1.13922	0.706873	1.836	1.139 (0.707-1.836)

## Sheet: Sig
id.exposure	id.outcome	outcome	exposure	method	nsnp	b	se	pval	p_BH	lo_ci	up_ci	or	or_lci95	or_uci95	estimate
acLMuF	ebi-a-GCST90018826	Cirrhosis || id:ebi-a-GCST90018826	genus.Parasutterella.id.2892	MR Egger	15	-0.547531	0.417429	0.212322		-1.36569	0.270629	0.578376	0.255204	1.31079	0.58 (0.26-1.31)
acLMuF	ebi-a-GCST90018826	Cirrhosis || id:ebi-a-GCST90018826	genus.Parasutterella.id.2892	Weighted median	15	-0.33005	0.1653	0.0458608		-0.654038	-0.00606185	0.718888	0.519942	0.993956	0.72 (0.52-0.99)
acLMuF	ebi-a-GCST90018826	Cirrhosis || id:ebi-a-GCST90018826	genus.Parasutterella.id.2892	Inverse variance weighted (fixed effects)	15	-0.346471	0.121826	0.00445532	0.494671	-0.585249	-0.107692	0.70718	0.556967	0.897904	0.71 (0.56-0.9)
acLMuF	ebi-a-GCST90018826	Cirrhosis || id:ebi-a-GCST90018826	genus.Parasutterella.id.2892	Simple mode	15	-0.290902	0.238359	0.242457		-0.758085	0.176281	0.747589	0.468563	1.19277	0.75 (0.47-1.19)
acLMuF	ebi-a-GCST90018826	Cirrhosis || id:ebi-a-GCST90018826	genus.Parasutterella.id.2892	Weighted mode	15	-0.331501	0.195038	0.111293		-0.713776	0.050774	0.717846	0.489791	1.05209	0.72 (0.49-1.05)
JHChB7	ebi-a-GCST90018826	Cirrhosis || id:ebi-a-GCST90018826	genus.Adlercreutzia.id.812	MR Egger	8	1.42591	0.736091	0.100842		-0.0168328	2.86864	4.16162	0.983308	17.6131	4.16 (0.98-17.61)
JHChB7	ebi-a-GCST90018826	Cirrhosis || id:ebi-a-GCST90018826	genus.Adlercreutzia.id.812	Weighted median	8	0.346632	0.223597	0.121081		-0.0916184	0.784882	1.4143	0.912453	2.19215	1.41 (0.91-2.19)
JHChB7	ebi-a-GCST90018826	Cirrhosis || id:ebi-a-GCST90018826	genus.Adlercreutzia.id.812	Inverse variance weighted (fixed effects)	8	0.377351	0.164635	0.0219026	0.494671	0.0546674	0.700035	1.45842	1.05619	2.01382	1.46 (1.06-2.01)
JHChB7	ebi-a-GCST90018826	Cirrhosis || id:ebi-a-GCST90018826	genus.Adlercreutzia.id.812	Simple mode	8	0.38252	0.293302	0.233415		-0.192352	0.957393	1.46597	0.825016	2.6049	1.47 (0.83-2.6)
JHChB7	ebi-a-GCST90018826	Cirrhosis || id:ebi-a-GCST90018826	genus.Adlercreutzia.id.812	Weighted mode	8	0.236632	0.286068	0.435418		-0.324061	0.797325	1.26697	0.723206	2.2196	1.27 (0.72-2.22)
LCZ8yH	ebi-a-GCST90018826	Cirrhosis || id:ebi-a-GCST90018826	genus.Prevotella7.id.11182	MR Egger	11	-0.678223	0.593728	0.282803		-1.84193	0.485484	0.507518	0.158511	1.62496	0.51 (0.16-1.62)
LCZ8yH	ebi-a-GCST90018826	Cirrhosis || id:ebi-a-GCST90018826	genus.Prevotella7.id.11182	Weighted median	11	-0.114314	0.109061	0.29456		-0.328074	0.099445	0.891977	0.72031	1.10456	0.89 (0.72-1.1)
LCZ8yH	ebi-a-GCST90018826	Cirrhosis || id:ebi-a-GCST90018826	genus.Prevotella7.id.11182	Inverse variance weighted (fixed effects)	11	-0.162535	0.0790051	0.0396598	0.607508	-0.317385	-0.00768519	0.849986	0.72805	0.992344	0.85 (0.73-0.99)
LCZ8yH	ebi-a-GCST90018826	Cirrhosis || id:ebi-a-GCST90018826	genus.Prevotella7.id.11182	Simple mode	11	-0.0299811	0.163046	0.857782		-0.349551	0.289589	0.970464	0.705004	1.33588	0.97 (0.71-1.34)
LCZ8yH	ebi-a-GCST90018826	Cirrhosis || id:ebi-a-GCST90018826	genus.Prevotella7.id.11182	Weighted mode	11	-0.0894015	0.148181	0.559726		-0.379836	0.201033	0.914478	0.683973	1.22267	0.91 (0.68-1.22)
LKYg6S	ebi-a-GCST90018826	Cirrhosis || id:ebi-a-GCST90018826	genus.Terrisporobacter.id.11348	MR Egger	5	-0.844579	0.40181	0.126332		-1.63213	-0.0570313	0.429738	0.195514	0.944565	0.43 (0.2-0.94)
LKYg6S	ebi-a-GCST90018826	Cirrhosis || id:ebi-a-GCST90018826	genus.Terrisporobacter.id.11348	Weighted median	5	-0.556626	0.199103	0.00517923		-0.946867	-0.166384	0.57314	0.387954	0.846721	0.57 (0.39-0.85)
LKYg6S	ebi-a-GCST90018826	Cirrhosis || id:ebi-a-GCST90018826	genus.Terrisporobacter.id.11348	Inverse variance weighted (fixed effects)	5	-0.384122	0.147739	0.0093223	0.494671	-0.67369	-0.0945534	0.681048	0.509824	0.909779	0.68 (0.51-0.91)
LKYg6S	ebi-a-GCST90018826	Cirrhosis || id:ebi-a-GCST90018826	genus.Terrisporobacter.id.11348	Simple mode	5	-0.348023	0.318393	0.335782		-0.972074	0.276028	0.706083	0.378298	1.31788	0.71 (0.38-1.32)
LKYg6S	ebi-a-GCST90018826	Cirrhosis || id:ebi-a-GCST90018826	genus.Terrisporobacter.id.11348	Weighted mode	5	-0.502126	0.234084	0.0985257		-0.96093	-0.0433209	0.605243	0.382537	0.957604	0.61 (0.38-0.96)
uQYGEB	ebi-a-GCST90018826	Cirrhosis || id:ebi-a-GCST90018826	genus.Parabacteroides.id.954	MR Egger	6	-1.20222	1.65749	0.508413		-4.45091	2.04647	0.300526	0.011668	7.7405	0.3 (0.01-7.74)
uQYGEB	ebi-a-GCST90018826	Cirrhosis || id:ebi-a-GCST90018826	genus.Parabacteroides.id.954	Weighted median	6	-0.866079	0.390171	0.0264364		-1.63081	-0.101343	0.420598	0.19577	0.903623	0.42 (0.2-0.9)
uQYGEB	ebi-a-GCST90018826	Cirrhosis || id:ebi-a-GCST90018826	genus.Parabacteroides.id.954	Inverse variance weighted (fixed effects)	6	-0.754891	0.318467	0.0177695	0.494671	-1.37909	-0.130695	0.470062	0.251808	0.877486	0.47 (0.25-0.88)
uQYGEB	ebi-a-GCST90018826	Cirrhosis || id:ebi-a-GCST90018826	genus.Parabacteroides.id.954	Simple mode	6	-0.814557	0.493751	0.159911		-1.78231	0.153195	0.442836	0.168249	1.16555	0.44 (0.17-1.17)
uQYGEB	ebi-a-GCST90018826	Cirrhosis || id:ebi-a-GCST90018826	genus.Parabacteroides.id.954	Weighted mode	6	-0.859232	0.387592	0.0774348		-1.61891	-0.0995512	0.423487	0.198114	0.905244	0.42 (0.2-0.91)
WCt5pC	ebi-a-GCST90018826	Cirrhosis || id:ebi-a-GCST90018826	genus.Anaerofilum.id.2053	MR Egger	11	-0.285596	0.906902	0.760006		-2.06312	1.49193	0.751566	0.127057	4.44567	0.75 (0.13-4.45)
WCt5pC	ebi-a-GCST90018826	Cirrhosis || id:ebi-a-GCST90018826	genus.Anaerofilum.id.2053	Weighted median	11	0.372109	0.157136	0.0178816		0.0641213	0.680096	1.45079	1.06622	1.97407	1.45 (1.07-1.97)
WCt5pC	ebi-a-GCST90018826	Cirrhosis || id:ebi-a-GCST90018826	genus.Anaerofilum.id.2053	Inverse variance weighted (fixed effects)	11	0.238671	0.10644	0.0249414	0.494671	0.030049	0.447293	1.26956	1.0305	1.56407	1.27 (1.03-1.56)
WCt5pC	ebi-a-GCST90018826	Cirrhosis || id:ebi-a-GCST90018826	genus.Anaerofilum.id.2053	Simple mode	11	0.443594	0.209846	0.0606424		0.0322965	0.854892	1.5583	1.03282	2.35112	1.56 (1.03-2.35)
WCt5pC	ebi-a-GCST90018826	Cirrhosis || id:ebi-a-GCST90018826	genus.Anaerofilum.id.2053	Weighted mode	11	0.433287	0.214569	0.071059		0.0127317	0.853843	1.54232	1.01281	2.34865	1.54 (1.01-2.35)
YXZeGZ	ebi-a-GCST90018826	Cirrhosis || id:ebi-a-GCST90018826	genus.Alistipes.id.968	MR Egger	14	1.03583	0.980676	0.311658		-0.886291	2.95796	2.81745	0.412182	19.2586	2.82 (0.41-19.26)
YXZeGZ	ebi-a-GCST90018826	Cirrhosis || id:ebi-a-GCST90018826	genus.Alistipes.id.968	Weighted median	14	0.380445	0.213406	0.0746312		-0.0378317	0.798722	1.46294	0.962875	2.2227	1.46 (0.96-2.22)
YXZeGZ	ebi-a-GCST90018826	Cirrhosis || id:ebi-a-GCST90018826	genus.Alistipes.id.968	Inverse variance weighted (fixed effects)	14	0.361884	0.160515	0.024164	0.494671	0.0472736	0.676494	1.43603	1.04841	1.96697	1.44 (1.05-1.97)
YXZeGZ	ebi-a-GCST90018826	Cirrhosis || id:ebi-a-GCST90018826	genus.Alistipes.id.968	Simple mode	14	0.580553	0.311654	0.0852357		-0.0302884	1.19139	1.78703	0.970166	3.29166	1.79 (0.97-3.29)
YXZeGZ	ebi-a-GCST90018826	Cirrhosis || id:ebi-a-GCST90018826	genus.Alistipes.id.968	Weighted mode	14	0.558785	0.269948	0.0589326		0.029687	1.08788	1.74855	1.03013	2.96798	1.75 (1.03-2.97)
6jMcBB	ebi-a-GCST90018826	Cirrhosis || id:ebi-a-GCST90018826	family.Desulfovibrionaceae.id.3169	MR Egger	10	-0.517573	0.349465	0.17687		-1.20253	0.167379	0.595965	0.300435	1.1822	0.6 (0.3-1.18)
6jMcBB	ebi-a-GCST90018826	Cirrhosis || id:ebi-a-GCST90018826	family.Desulfovibrionaceae.id.3169	Weighted median	10	-0.525467	0.208663	0.0117937		-0.934446	-0.116488	0.591279	0.392804	0.890041	0.59 (0.39-0.89)
6jMcBB	ebi-a-GCST90018826	Cirrhosis || id:ebi-a-GCST90018826	family.Desulfovibrionaceae.id.3169	Inverse variance weighted (fixed effects)	10	-0.357297	0.145947	0.0143599	0.295651	-0.643352	-0.0712412	0.699565	0.525528	0.931237	0.7 (0.53-0.93)
6jMcBB	ebi-a-GCST90018826	Cirrhosis || id:ebi-a-GCST90018826	family.Desulfovibrionaceae.id.3169	Simple mode	10	-0.506745	0.307748	0.134041		-1.10993	0.0964404	0.602453	0.329582	1.10124	0.6 (0.33-1.1)
6jMcBB	ebi-a-GCST90018826	Cirrhosis || id:ebi-a-GCST90018826	family.Desulfovibrionaceae.id.3169	Weighted mode	10	-0.533261	0.247186	0.059325		-1.01775	-0.0487766	0.586688	0.361409	0.952394	0.59 (0.36-0.95)
WEMGli	ebi-a-GCST90018826	Cirrhosis || id:ebi-a-GCST90018826	family.Alcaligenaceae.id.2875	MR Egger	12	-0.0416875	1.14583	0.971694		-2.28752	2.20414	0.959169	0.101518	9.06248	0.96 (0.1-9.06)
WEMGli	ebi-a-GCST90018826	Cirrhosis || id:ebi-a-GCST90018826	family.Alcaligenaceae.id.2875	Weighted median	12	0.475299	0.261142	0.0687469		-0.036539	0.987136	1.60849	0.96412	2.68354	1.61 (0.96-2.68)
WEMGli	ebi-a-GCST90018826	Cirrhosis || id:ebi-a-GCST90018826	family.Alcaligenaceae.id.2875	Inverse variance weighted (fixed effects)	12	0.470137	0.199558	0.0184782	0.295651	0.0790038	0.861271	1.60021	1.08221	2.36617	1.6 (1.08-2.37)
WEMGli	ebi-a-GCST90018826	Cirrhosis || id:ebi-a-GCST90018826	family.Alcaligenaceae.id.2875	Simple mode	12	0.408967	0.317218	0.223768		-0.21278	1.03071	1.50526	0.808334	2.80307	1.51 (0.81-2.8)
WEMGli	ebi-a-GCST90018826	Cirrhosis || id:ebi-a-GCST90018826	family.Alcaligenaceae.id.2875	Weighted mode	12	0.394099	0.27908	0.185569		-0.152898	0.941096	1.48305	0.858217	2.56279	1.48 (0.86-2.56)
m0ByAU	ebi-a-GCST90018826	Cirrhosis || id:ebi-a-GCST90018826	order.Desulfovibrionales.id.3156	MR Egger	12	-0.527992	0.3364	0.147595		-1.18734	0.131352	0.589788	0.305033	1.14037	0.59 (0.31-1.14)
m0ByAU	ebi-a-GCST90018826	Cirrhosis || id:ebi-a-GCST90018826	order.Desulfovibrionales.id.3156	Weighted median	12	-0.478646	0.190033	0.0117774		-0.851111	-0.10618	0.619622	0.42694	0.899263	0.62 (0.43-0.9)
m0ByAU	ebi-a-GCST90018826	Cirrhosis || id:ebi-a-GCST90018826	order.Desulfovibrionales.id.3156	Inverse variance weighted (fixed effects)	12	-0.331947	0.137735	0.0159506	0.319013	-0.601907	-0.0619866	0.717525	0.547766	0.939895	0.72 (0.55-0.94)
m0ByAU	ebi-a-GCST90018826	Cirrhosis || id:ebi-a-GCST90018826	order.Desulfovibrionales.id.3156	Simple mode	12	0.0233684	0.306766	0.940646		-0.577892	0.624629	1.02364	0.56108	1.86755	1.02 (0.56-1.87)
m0ByAU	ebi-a-GCST90018826	Cirrhosis || id:ebi-a-GCST90018826	order.Desulfovibrionales.id.3156	Weighted mode	12	-0.513873	0.231038	0.0480115		-0.966707	-0.0610395	0.598174	0.380333	0.940786	0.6 (0.38-0.94)
n3j0op	ebi-a-GCST90018826	Cirrhosis || id:ebi-a-GCST90018826	class.Deltaproteobacteria.id.3087	MR Egger	13	-0.597462	0.35372	0.119315		-1.29075	0.0958301	0.550206	0.275063	1.10057	0.55 (0.28-1.1)
n3j0op	ebi-a-GCST90018826	Cirrhosis || id:ebi-a-GCST90018826	class.Deltaproteobacteria.id.3087	Weighted median	13	-0.536485	0.18992	0.00473108		-0.908728	-0.164242	0.5848	0.403036	0.848537	0.58 (0.4-0.85)
n3j0op	ebi-a-GCST90018826	Cirrhosis || id:ebi-a-GCST90018826	class.Deltaproteobacteria.id.3087	Inverse variance weighted (fixed effects)	13	-0.325033	0.139973	0.0202271	0.323634	-0.59938	-0.0506853	0.722504	0.549152	0.950578	0.72 (0.55-0.95)
n3j0op	ebi-a-GCST90018826	Cirrhosis || id:ebi-a-GCST90018826	class.Deltaproteobacteria.id.3087	Simple mode	13	-0.351221	0.277683	0.229946		-0.89548	0.193038	0.703828	0.408412	1.21293	0.7 (0.41-1.21)
n3j0op	ebi-a-GCST90018826	Cirrhosis || id:ebi-a-GCST90018826	class.Deltaproteobacteria.id.3087	Weighted mode	13	-0.500119	0.227249	0.0480716		-0.945527	-0.0547113	0.606458	0.388475	0.946758	0.61 (0.39-0.95)

## Sheet: MRPRESSO
Exposure	MR Analysis	Causal Estimate	Sd	T-stat	P-value	Outlier	globalP
class.Actinobacteria.id.419	Raw	0.0507850435125995	0.173771	0.292253	0.77438
class.Actinobacteria.id.419	Outlier-corrected						0.445
class.Alphaproteobacteria.id.2379	Raw	-0.321631769899574	0.140078	-2.2961	0.0614284
class.Alphaproteobacteria.id.2379	Outlier-corrected						0.663
class.Bacilli.id.1673	Raw	-0.132384417842721	0.0994445	-1.33124	0.200688
class.Bacilli.id.1673	Outlier-corrected						0.909
class.Bacteroidia.id.912	Raw	0.0934280489150777	0.088355	1.05742	0.309576
class.Bacteroidia.id.912	Outlier-corrected						0.875
class.Betaproteobacteria.id.2867	Raw	0.265086949616823	0.165021	1.60639	0.13649
class.Betaproteobacteria.id.2867	Outlier-corrected						0.655
class.Clostridia.id.1859	Raw	-0.0863613312063246	0.108352	-0.797047	0.442288
class.Clostridia.id.1859	Outlier-corrected						0.968
class.Coriobacteriia.id.809	Raw	-0.0573077023681404	0.161027	-0.355888	0.727633
class.Coriobacteriia.id.809	Outlier-corrected						0.465
class.Deltaproteobacteria.id.3087	Raw	-0.325032570340404	0.121442	-2.67644	0.0201693
class.Deltaproteobacteria.id.3087	Outlier-corrected						0.702
class.Erysipelotrichia.id.2147	Raw	-0.204189881576381	0.164894	-1.23831	0.23928
class.Erysipelotrichia.id.2147	Outlier-corrected						0.521
class.Gammaproteobacteria.id.3303	Raw	0.290390071533655	0.283177	1.02547	0.352168
class.Gammaproteobacteria.id.3303	Outlier-corrected						0.332
class.Lentisphaeria.id.2250	Raw	0.0421857346921437	0.110261	0.382599	0.713369
class.Lentisphaeria.id.2250	Outlier-corrected						0.536
class.Melainabacteria.id.1589	Raw	0.147492085580334	0.091335	1.61485	0.140801
class.Melainabacteria.id.1589	Outlier-corrected						0.868
class.Methanobacteria.id.119	Raw	0.0472565344792625	0.112848	0.418761	0.685207
class.Methanobacteria.id.119	Outlier-corrected						0.348
class.Mollicutes.id.3920	Raw	-0.0749026216395705	0.132708	-0.564417	0.583796
class.Mollicutes.id.3920	Outlier-corrected						0.477
class.Negativicutes.id.2164	Raw	0.25244326165304	0.225073	1.1216	0.285918
class.Negativicutes.id.2164	Outlier-corrected						0.141
class.Verrucomicrobiae.id.4029	Raw	-0.191120491124128	0.181816	-1.05118	0.317916
class.Verrucomicrobiae.id.4029	Outlier-corrected						0.259
family.Acidaminococcaceae.id.2166	Raw	0.0189466299297202	0.140373	0.134973	0.897047
family.Acidaminococcaceae.id.2166	Outlier-corrected						0.833
family.Actinomycetaceae.id.421	Raw	-0.223446304927776	0.0448609	-4.98087	0.00759267
family.Actinomycetaceae.id.421	Outlier-corrected						0.997
family.Alcaligenaceae.id.2875	Raw	0.470137262793318	0.173416	2.71104	0.0202534
family.Alcaligenaceae.id.2875	Outlier-corrected						0.758
family.Bacteroidaceae.id.917	Raw	0.117914707655572	0.143012	0.824507	0.433545
family.Bacteroidaceae.id.917	Outlier-corrected						0.957
family.BacteroidalesS24.7group.id.11173	Raw	0.244980142748962	0.154228	1.58843	0.156213
family.BacteroidalesS24.7group.id.11173	Outlier-corrected						0.212
family.Bifidobacteriaceae.id.433	Raw	0.0882728521251891	0.132672	0.665347	0.519535
family.Bifidobacteriaceae.id.433	Outlier-corrected						0.77
family.Christensenellaceae.id.1866	Raw	0.0188345249385056	0.0932081	0.20207	0.843914
family.Christensenellaceae.id.1866	Outlier-corrected						0.802
family.Clostridiaceae1.id.1869	Raw	0.0684122262550408	0.209051	0.327251	0.750961
family.Clostridiaceae1.id.1869	Outlier-corrected						0.255
family.ClostridialesvadinBB60group.id.11286	Raw	0.153371181321406	0.112043	1.36886	0.192606
family.ClostridialesvadinBB60group.id.11286	Outlier-corrected						0.392
family.Coriobacteriaceae.id.811	Raw	-0.0573077023681404	0.161027	-0.355888	0.727633
family.Coriobacteriaceae.id.811	Outlier-corrected						0.467
family.Defluviitaleaceae.id.1924	Raw	0.0863344118487425	0.154862	0.557494	0.589451
family.Defluviitaleaceae.id.1924	Outlier-corrected						0.337
family.Desulfovibrionaceae.id.3169	Raw	-0.357296564857314	0.121433	-2.94234	0.0164242
family.Desulfovibrionaceae.id.3169	Outlier-corrected						0.727
family.Enterobacteriaceae.id.3469	Raw	-0.196885768027752	0.291841	-0.674633	0.525037
family.Enterobacteriaceae.id.3469	Outlier-corrected						0.089
family.Erysipelotrichaceae.id.2149	Raw	-0.204189881576381	0.164894	-1.23831	0.23928
family.Erysipelotrichaceae.id.2149	Outlier-corrected						0.514
family.FamilyXI.id.1936	Raw	-0.026404538159964	0.096887	-0.272529	0.793079
family.FamilyXI.id.1936	Outlier-corrected						0.429
family.FamilyXIII.id.1957	Raw	0.00897964223436282	0.216324	0.0415102	0.967795
family.FamilyXIII.id.1957	Outlier-corrected						0.43
family.Lachnospiraceae.id.1987	Raw	-0.115183259368892	0.135457	-0.850331	0.407686
family.Lachnospiraceae.id.1987	Outlier-corrected						0.7
family.Lactobacillaceae.id.1836	Raw	0.0200143232792269	0.112696	0.177596	0.863454
family.Lactobacillaceae.id.1836	Outlier-corrected						0.706
family.Methanobacteriaceae.id.121	Raw	0.0472565344792625	0.112848	0.418761	0.685207
family.Methanobacteriaceae.id.121	Outlier-corrected						0.34
family.Oxalobacteraceae.id.2966	Raw	-0.194710630844455	0.110179	-1.76722	0.100642
family.Oxalobacteraceae.id.2966	Outlier-corrected						0.53
family.Pasteurellaceae.id.3689	Raw	-0.00235395644125715	0.131262	-0.0179333	0.985964
family.Pasteurellaceae.id.3689	Outlier-corrected						0.381
family.Peptococcaceae.id.2024	Raw	-0.119912875533829	0.208016	-0.576459	0.580158
family.Peptococcaceae.id.2024	Outlier-corrected						0.24
family.Peptostreptococcaceae.id.2042	Raw	-0.0810761712418558	0.102367	-0.792016	0.442564
family.Peptostreptococcaceae.id.2042	Outlier-corrected						0.915
family.Porphyromonadaceae.id.943	Raw	-0.151734461527707	0.144597	-1.04936	0.324676
family.Porphyromonadaceae.id.943	Outlier-corrected						0.895
family.Prevotellaceae.id.960	Raw	-0.15728326018494	0.130576	-1.20454	0.248351
family.Prevotellaceae.id.960	Outlier-corrected						0.269
family.Rhodospirillaceae.id.2717	Raw	-0.135208359794091	0.143786	-0.940346	0.362983
family.Rhodospirillaceae.id.2717	Outlier-corrected						0.058
family.Rikenellaceae.id.967	Raw	0.00416175334686596	0.173936	0.0239269	0.981174
family.Rikenellaceae.id.967	Outlier-corrected					NA	0.023
family.Ruminococcaceae.id.2050	Raw	-0.211308919477246	0.154774	-1.36527	0.205318
family.Ruminococcaceae.id.2050	Outlier-corrected						0.659
family.Streptococcaceae.id.1850	Raw	-0.000617123443634469	0.173441	-0.00355813	0.997215
family.Streptococcaceae.id.1850	Outlier-corrected						0.16
family.Veillonellaceae.id.2172	Raw	0.103034713907983	0.12647	0.8147	0.425892
family.Veillonellaceae.id.2172	Outlier-corrected						0.31
family.Verrucomicrobiaceae.id.4036	Raw	-0.191499982666338	0.181863	-1.05299	0.317124
family.Verrucomicrobiaceae.id.4036	Outlier-corrected						0.275
family.Victivallaceae.id.2255	Raw	0.0189239169918192	0.0735458	0.257308	0.801691
family.Victivallaceae.id.2255	Outlier-corrected						0.747
genus..Clostridiuminnocuumgroup.id.14397	Raw	0.10317508724936	0.101247	1.01904	0.338009
genus..Clostridiuminnocuumgroup.id.14397	Outlier-corrected						0.868
genus..Eubacteriumbrachygroup.id.11296	Raw	0.0913199741058923	0.109523	0.833796	0.425971
genus..Eubacteriumbrachygroup.id.11296	Outlier-corrected						0.4
genus..Eubacteriumcoprostanoligenesgroup.id.11375	Raw	-0.156101520762823	0.155913	-1.00121	0.336488
genus..Eubacteriumcoprostanoligenesgroup.id.11375	Outlier-corrected						0.572
genus..Eubacteriumeligensgroup.id.14372	Raw	-0.0490617640068717	0.22276	-0.220245	0.832983
genus..Eubacteriumeligensgroup.id.14372	Outlier-corrected						0.453
genus..Eubacteriumfissicatenagroup.id.14373	Raw	-0.100721084500862	0.0796541	-1.26448	0.24165
genus..Eubacteriumfissicatenagroup.id.14373	Outlier-corrected						0.692
genus..Eubacteriumhalliigroup.id.11338	Raw	0.123506244928098	0.122607	1.00734	0.329747
genus..Eubacteriumhalliigroup.id.11338	Outlier-corrected						0.433
genus..Eubacteriumnodatumgroup.id.11297	Raw	0.0624003428171465	0.0852731	0.73177	0.481106
genus..Eubacteriumnodatumgroup.id.11297	Outlier-corrected						0.593
genus..Eubacteriumoxidoreducensgroup.id.11339	Raw	-0.00662233526729317	0.106426	-0.0622251	0.953369
genus..Eubacteriumoxidoreducensgroup.id.11339	Outlier-corrected						0.62
genus..Eubacteriumrectalegroup.id.14374	Raw	-0.0856738145338363	0.227357	-0.376825	0.717467
genus..Eubacteriumrectalegroup.id.14374	Outlier-corrected						0.49
genus..Eubacteriumruminantiumgroup.id.11340	Raw	-0.00882949973593907	0.0919887	-0.0959846	0.924655
genus..Eubacteriumruminantiumgroup.id.11340	Outlier-corrected						0.518
genus..Eubacteriumventriosumgroup.id.11341	Raw	-0.0729744901942804	0.172014	-0.424236	0.67833
genus..Eubacteriumventriosumgroup.id.11341	Outlier-corrected						0.401
genus..Eubacteriumxylanophilumgroup.id.14375	Raw	0.203914194843455	0.152857	1.33402	0.218923
genus..Eubacteriumxylanophilumgroup.id.14375	Outlier-corrected						0.868
genus..Ruminococcusgauvreauiigroup.id.11342	Raw	-0.196817561960425	0.173459	-1.13466	0.280637
genus..Ruminococcusgauvreauiigroup.id.11342	Outlier-corrected						0.296
genus..Ruminococcusgnavusgroup.id.14376	Raw	-0.0786915868500847	0.0732954	-1.07362	0.30598
genus..Ruminococcusgnavusgroup.id.14376	Outlier-corrected						0.916
genus..Ruminococcustorquesgroup.id.14377	Raw	0.0293244928192508	0.112864	0.259822	0.801563
genus..Ruminococcustorquesgroup.id.14377	Outlier-corrected						0.801
genus.Actinomyces.id.423	Raw	0.0581172516157499	0.108905	0.53365	0.612765
genus.Actinomyces.id.423	Outlier-corrected						0.743
genus.Adlercreutzia.id.812	Raw	0.377351211512482	0.131914	2.86059	0.0243172
genus.Adlercreutzia.id.812	Outlier-corrected						0.663
genus.Akkermansia.id.4037	Raw	-0.191725511207248	0.181907	-1.05397	0.316695
genus.Akkermansia.id.4037	Outlier-corrected						0.252
genus.Alistipes.id.968	Raw	0.361883586371452	0.188422	1.9206	0.0769877
genus.Alistipes.id.968	Outlier-corrected						0.217
genus.Allisonella.id.2174	Raw	-0.0332311638458342	0.065782	-0.505171	0.628952
genus.Allisonella.id.2174	Outlier-corrected						0.739
genus.Alloprevotella.id.961	Raw	0.0805646214377824	0.102427	0.786559	0.467164
genus.Alloprevotella.id.961	Outlier-corrected						0.346
genus.Anaerofilum.id.2053	Raw	0.238670927123501	0.140626	1.69721	0.120508
genus.Anaerofilum.id.2053	Outlier-corrected						0.066
genus.Anaerostipes.id.1991	Raw	0.180812897938074	0.18542	0.975155	0.350441
genus.Anaerostipes.id.1991	Outlier-corrected						0.56
genus.Anaerotruncus.id.2054	Raw	0.0717354176254362	0.191456	0.374684	0.714433
genus.Anaerotruncus.id.2054	Outlier-corrected						0.057
genus.Bacteroides.id.918	Raw	0.117914707655572	0.143012	0.824507	0.433545
genus.Bacteroides.id.918	Outlier-corrected						0.947
genus.Barnesiella.id.944	Raw	0.138513236215083	0.12808	1.08146	0.299148
genus.Barnesiella.id.944	Outlier-corrected						0.939
genus.Bifidobacterium.id.436	Raw	0.0475894834091759	0.128131	0.371414	0.716804
genus.Bifidobacterium.id.436	Outlier-corrected						0.536
genus.Bilophila.id.3170	Raw	0.26126337536996	0.14803	1.76494	0.102986
genus.Bilophila.id.3170	Outlier-corrected						0.307
genus.Blautia.id.1992	Raw	0.0970470701767775	0.15102	0.642613	0.53364
genus.Blautia.id.1992	Outlier-corrected						0.695
genus.Butyricicoccus.id.2055	Raw	-0.282879054193118	0.129793	-2.17946	0.0656935
genus.Butyricicoccus.id.2055	Outlier-corrected						0.797
genus.Butyricimonas.id.945	Raw	-0.164098741386893	0.16772	-0.978409	0.347186
genus.Butyricimonas.id.945	Outlier-corrected						0.588
genus.Butyrivibrio.id.1993	Raw	0.0473506673562604	0.0509148	0.929998	0.368131
genus.Butyrivibrio.id.1993	Outlier-corrected						0.933
genus.CandidatusSoleaferrea.id.11350	Raw	0.00280593783502133	0.145061	0.0193432	0.985041
genus.CandidatusSoleaferrea.id.11350	Outlier-corrected						0.209
genus.Catenibacterium.id.2153	Raw	0.0993614729058277	0.131167	0.75752	0.490913
genus.Catenibacterium.id.2153	Outlier-corrected						0.677
genus.ChristensenellaceaeR.7group.id.11283	Raw	-0.337874693689271	0.122501	-2.75813	0.0221799
genus.ChristensenellaceaeR.7group.id.11283	Outlier-corrected						0.941
genus.Clostridiumsensustricto1.id.1873	Raw	-0.0803384832037774	0.210266	-0.38208	0.715569
genus.Clostridiumsensustricto1.id.1873	Outlier-corrected						0.338
genus.Collinsella.id.815	Raw	-0.152025714934755	0.223753	-0.679436	0.516035
genus.Collinsella.id.815	Outlier-corrected						0.208
genus.Coprobacter.id.949	Raw	0.0302783520591098	0.127973	0.2366	0.817743
genus.Coprobacter.id.949	Outlier-corrected						0.328
genus.Coprococcus1.id.11301	Raw	0.0978503938337511	0.175961	0.55609	0.589282
genus.Coprococcus1.id.11301	Outlier-corrected						0.402
genus.Coprococcus2.id.11302	Raw	0.144972228801018	0.14944	0.970106	0.364311
genus.Coprococcus2.id.11302	Outlier-corrected						0.76
genus.Coprococcus3.id.11303	Raw	0.303585909391854	0.159542	1.90285	0.0935556
genus.Coprococcus3.id.11303	Outlier-corrected						0.874
genus.DefluviitaleaceaeUCG011.id.11287	Raw	0.0880096422430523	0.144839	0.60764	0.560275
genus.DefluviitaleaceaeUCG011.id.11287	Outlier-corrected						0.455
genus.Desulfovibrio.id.3173	Raw	0.154133713376083	0.150024	1.02739	0.331055
genus.Desulfovibrio.id.3173	Outlier-corrected						0.421
genus.Dialister.id.2183	Raw	0.210802310040583	0.163224	1.29149	0.225586
genus.Dialister.id.2183	Outlier-corrected						0.701
genus.Dorea.id.1997	Raw	-0.124488804701851	0.151601	-0.821161	0.432767
genus.Dorea.id.1997	Outlier-corrected						0.805
genus.Eggerthella.id.819	Raw	0.126786283714442	0.10921	1.16094	0.272631
genus.Eggerthella.id.819	Outlier-corrected						0.47
genus.Eisenbergiella.id.11304	Raw	-0.105166872929427	0.135176	-0.778001	0.454582
genus.Eisenbergiella.id.11304	Outlier-corrected	-0.000120197007588896	0.0787485	-0.00152634	0.998815	rs4462860	0.032
genus.Enterorhabdus.id.820	Raw	0.0762929860711995	0.111513	0.684163	0.524287
genus.Enterorhabdus.id.820	Outlier-corrected						0.517
genus.Erysipelatoclostridium.id.11381	Raw	0.0612885633762209	0.106589	0.574998	0.574417
genus.Erysipelatoclostridium.id.11381	Outlier-corrected						0.704
genus.ErysipelotrichaceaeUCG003.id.11384	Raw	-0.101500604053636	0.0936294	-1.08407	0.295452
genus.ErysipelotrichaceaeUCG003.id.11384	Outlier-corrected						0.949
genus.Escherichia.Shigella.id.3504	Raw	-0.176992122523616	0.229252	-0.772042	0.459881
genus.Escherichia.Shigella.id.3504	Outlier-corrected						0.32
genus.Faecalibacterium.id.2057	Raw	0.0968269191442397	0.291156	0.33256	0.747081
genus.Faecalibacterium.id.2057	Outlier-corrected						0.085
genus.FamilyXIIIAD3011group.id.11293	Raw	-0.158672601335679	0.154287	-1.02842	0.324036
genus.FamilyXIIIAD3011group.id.11293	Outlier-corrected						0.234
genus.FamilyXIIIUCG001.id.11294	Raw	0.247033280982112	0.152319	1.62181	0.148874
genus.FamilyXIIIUCG001.id.11294	Outlier-corrected						0.67
genus.Flavonifractor.id.2059	Raw	-0.219328583654041	0.35905	-0.610858	0.574301
genus.Flavonifractor.id.2059	Outlier-corrected						0.286
genus.Fusicatenibacter.id.11305	Raw	-0.023753471606106	0.157564	-0.150754	0.881944
genus.Fusicatenibacter.id.11305	Outlier-corrected						0.373
genus.Gordonibacter.id.821	Raw	0.0185786414689416	0.10301	0.180358	0.860151
genus.Gordonibacter.id.821	Outlier-corrected						0.091
genus.Haemophilus.id.3698	Raw	-0.133454263715882	0.151135	-0.883015	0.402981
genus.Haemophilus.id.3698	Outlier-corrected						0.256
genus.Holdemanella.id.11393	Raw	-0.21323341502267	0.163007	-1.30812	0.220101
genus.Holdemanella.id.11393	Outlier-corrected						0.28
genus.Holdemania.id.2157	Raw	0.0625961253706836	0.104576	0.598571	0.55902
genus.Holdemania.id.2157	Outlier-corrected						0.706
genus.Howardella.id.2000	Raw	-0.0181465511062519	0.0776223	-0.23378	0.820387
genus.Howardella.id.2000	Outlier-corrected						0.757
genus.Hungatella.id.11306	Raw	0.0948312044927126	0.17349	0.546608	0.613709
genus.Hungatella.id.11306	Outlier-corrected						0.423
genus.Intestinibacter.id.11345	Raw	0.138043927700597	0.122745	1.12464	0.279656
genus.Intestinibacter.id.11345	Outlier-corrected						0.651
genus.Intestinimonas.id.2062	Raw	-0.173387890583258	0.0830617	-2.08746	0.0531985
genus.Intestinimonas.id.2062	Outlier-corrected						0.852
genus.Lachnoclostridium.id.11308	Raw	0.245877275434215	0.189314	1.29878	0.218423
genus.Lachnoclostridium.id.11308	Outlier-corrected						0.092
genus.Lachnospira.id.2004	Raw	-0.234856070967862	0.213458	-1.10025	0.321353
genus.Lachnospira.id.2004	Outlier-corrected						0.735
genus.LachnospiraceaeFCS020group.id.11314	Raw	0.180107727205978	0.159127	1.13185	0.281769
genus.LachnospiraceaeFCS020group.id.11314	Outlier-corrected						0.111
genus.LachnospiraceaeNC2004group.id.11316	Raw	-0.0154883618798223	0.156127	-0.0992035	0.923417
genus.LachnospiraceaeNC2004group.id.11316	Outlier-corrected						0.177
genus.LachnospiraceaeND3007group.id.11317	dat<4SNP	dat<4SNP
genus.LachnospiraceaeND3007group.id.11317
genus.LachnospiraceaeNK4A136group.id.11319	Raw	-0.00727434514942805	0.180933	-0.0402045	0.968498
genus.LachnospiraceaeNK4A136group.id.11319	Outlier-corrected					NA	0.043
genus.LachnospiraceaeUCG001.id.11321	Raw	-0.255071538993907	0.122783	-2.07742	0.0598965
genus.LachnospiraceaeUCG001.id.11321	Outlier-corrected						0.641
genus.LachnospiraceaeUCG004.id.11324	Raw	0.0162580386699374	0.139311	0.116703	0.909199
genus.LachnospiraceaeUCG004.id.11324	Outlier-corrected						0.821
genus.LachnospiraceaeUCG008.id.11328	Raw	0.137074069029119	0.105076	1.30452	0.221278
genus.LachnospiraceaeUCG008.id.11328	Outlier-corrected						0.57
genus.LachnospiraceaeUCG010.id.11330	Raw	0.117925759645066	0.13638	0.864687	0.409665
genus.LachnospiraceaeUCG010.id.11330	Outlier-corrected						0.696
genus.Lactobacillus.id.1837	Raw	-0.00389104020242498	0.0992703	-0.0391964	0.969589
genus.Lactobacillus.id.1837	Outlier-corrected						0.708
genus.Lactococcus.id.1851	Raw	0.0213485141511975	0.0943238	0.226332	0.826619
genus.Lactococcus.id.1851	Outlier-corrected						0.174
genus.Marvinbryantia.id.2005	Raw	-0.203744353851507	0.20672	-0.985606	0.35008
genus.Marvinbryantia.id.2005	Outlier-corrected						0.271
genus.Methanobrevibacter.id.123	Raw	0.091492135415777	0.0782207	1.16967	0.294853
genus.Methanobrevibacter.id.123	Outlier-corrected						0.791
genus.Odoribacter.id.952	Raw	-0.0157652127959661	0.207409	-0.0760103	0.941882
genus.Odoribacter.id.952	Outlier-corrected						0.761
genus.Olsenella.id.822	Raw	0.175449546978908	0.112989	1.5528	0.15152
genus.Olsenella.id.822	Outlier-corrected						0.396
genus.Oscillibacter.id.2063	Raw	0.0370359429722321	0.12981	0.285309	0.779902
genus.Oscillibacter.id.2063	Outlier-corrected						0.407
genus.Oscillospira.id.2064	Raw	0.15481157049295	0.226212	0.684366	0.515755
genus.Oscillospira.id.2064	Outlier-corrected						0.298
genus.Oxalobacter.id.2978	Raw	-0.0641126074241934	0.0949797	-0.675014	0.51497
genus.Oxalobacter.id.2978	Outlier-corrected						0.593
genus.Parabacteroides.id.954	Raw	-0.754891099356165	0.171074	-4.41267	0.00693929
genus.Parabacteroides.id.954	Outlier-corrected						0.903
genus.Paraprevotella.id.962	Raw	0.0505932950724082	0.08622	0.586793	0.568218
genus.Paraprevotella.id.962	Outlier-corrected						0.726
genus.Parasutterella.id.2892	Raw	-0.346470679266424	0.077209	-4.48744	0.000511341
genus.Parasutterella.id.2892	Outlier-corrected						0.977
genus.Peptococcus.id.2037	Raw	0.100236176721665	0.106318	0.942795	0.366032
genus.Peptococcus.id.2037	Outlier-corrected						0.58
genus.Phascolarctobacterium.id.2168	Raw	-0.130958834181663	0.176959	-0.740051	0.478129
genus.Phascolarctobacterium.id.2168	Outlier-corrected						0.312
genus.Prevotella7.id.11182	Raw	-0.162535253934343	0.0647947	-2.50847	0.030994
genus.Prevotella7.id.11182	Outlier-corrected						0.77
genus.Prevotella9.id.11183	Raw	-0.11731345172919	0.106046	-1.10626	0.287263
genus.Prevotella9.id.11183	Outlier-corrected						0.927
genus.RikenellaceaeRC9gutgroup.id.11191	Raw	0.0428703577817457	0.0807922	0.530625	0.607261
genus.RikenellaceaeRC9gutgroup.id.11191	Outlier-corrected						0.586
genus.Romboutsia.id.11347	Raw	-0.199196799310758	0.140299	-1.4198	0.18112
genus.Romboutsia.id.11347	Outlier-corrected						0.496
genus.Roseburia.id.2012	Raw	-0.0440224071338224	0.109202	-0.403128	0.693944
genus.Roseburia.id.2012	Outlier-corrected						0.966
genus.Ruminiclostridium5.id.11355	Raw	-0.0285918332710385	0.205284	-0.13928	0.891994
genus.Ruminiclostridium5.id.11355	Outlier-corrected						0.054
genus.Ruminiclostridium6.id.11356	Raw	0.0449885928244058	0.0841675	0.534512	0.601373
genus.Ruminiclostridium6.id.11356	Outlier-corrected						0.98
genus.Ruminiclostridium9.id.11357	Raw	0.123988050466293	0.257709	0.481116	0.643317
genus.Ruminiclostridium9.id.11357	Outlier-corrected						0.082
genus.RuminococcaceaeNK4A214group.id.11358	Raw	-0.0766063613948571	0.135895	-0.563719	0.583327
genus.RuminococcaceaeNK4A214group.id.11358	Outlier-corrected						0.64
genus.RuminococcaceaeUCG002.id.11360	Raw	-0.0979880751128429	0.0897191	-1.09216	0.287743
genus.RuminococcaceaeUCG002.id.11360	Outlier-corrected						0.89
genus.RuminococcaceaeUCG003.id.11361	Raw	-0.0811426638293718	0.174142	-0.465957	0.650337
genus.RuminococcaceaeUCG003.id.11361	Outlier-corrected						0.089
genus.RuminococcaceaeUCG004.id.11362	Raw	-0.0649727995358066	0.121894	-0.533028	0.605656
genus.RuminococcaceaeUCG004.id.11362	Outlier-corrected						0.647
genus.RuminococcaceaeUCG005.id.11363	Raw	-0.118765346651795	0.149145	-0.796307	0.440154
genus.RuminococcaceaeUCG005.id.11363	Outlier-corrected						0.363
genus.RuminococcaceaeUCG009.id.11366	Raw	-0.147585446471309	0.103877	-1.42078	0.183103
genus.RuminococcaceaeUCG009.id.11366	Outlier-corrected						0.601
genus.RuminococcaceaeUCG010.id.11367	Raw	0.44043694750821	0.256944	1.71414	0.14717
genus.RuminococcaceaeUCG010.id.11367	Outlier-corrected						0.339
genus.RuminococcaceaeUCG011.id.11368	Raw	-0.0792800847370211	0.0616781	-1.28538	0.239547
genus.RuminococcaceaeUCG011.id.11368	Outlier-corrected						0.908
genus.RuminococcaceaeUCG013.id.11370	Raw	0.278695853252517	0.229413	1.21482	0.249867
genus.RuminococcaceaeUCG013.id.11370	Outlier-corrected	0.0246502063850334	0.193505	0.127388	0.901159	rs16918863	0.042
genus.RuminococcaceaeUCG014.id.11371	Raw	-0.125751057390619	0.19404	-0.648069	0.531538
genus.RuminococcaceaeUCG014.id.11371	Outlier-corrected						0.308
genus.Ruminococcus1.id.11373	Raw	-0.242338136217875	0.251629	-0.963078	0.360669
genus.Ruminococcus1.id.11373	Outlier-corrected						0.156
genus.Ruminococcus2.id.11374	Raw	0.00699879515690144	0.102293	0.0684192	0.94642
genus.Ruminococcus2.id.11374	Outlier-corrected						0.775
genus.Sellimonas.id.14369	Raw	0.0151978982281495	0.193884	0.0783865	0.939714
genus.Sellimonas.id.14369	Outlier-corrected					NA	0.014
genus.Senegalimassilia.id.11160	Raw	-0.224381054406568	0.135788	-1.65243	0.17379
genus.Senegalimassilia.id.11160	Outlier-corrected						0.621
genus.Slackia.id.825	Raw	0.0641672175086583	0.15491	0.414221	0.695882
genus.Slackia.id.825	Outlier-corrected						0.208
genus.Streptococcus.id.1853	Raw	0.0244747149443289	0.168385	0.14535	0.886506
genus.Streptococcus.id.1853	Outlier-corrected						0.226
genus.Subdoligranulum.id.2070	Raw	-0.2788357227696	0.139458	-1.99943	0.0734583
genus.Subdoligranulum.id.2070	Outlier-corrected						0.516
genus.Sutterella.id.2896	Raw	0.240463191764737	0.129152	1.86186	0.0895335
genus.Sutterella.id.2896	Outlier-corrected						0.877
genus.Terrisporobacter.id.11348	Raw	-0.38412180072336	0.189063	-2.03172	0.111993
genus.Terrisporobacter.id.11348	Outlier-corrected						0.267
genus.Turicibacter.id.2162	Raw	-0.130206046602117	0.137163	-0.949277	0.367272
genus.Turicibacter.id.2162	Outlier-corrected						0.623
genus.Tyzzerella3.id.11335	Raw	0.024369241995355	0.0773025	0.315245	0.75799
genus.Tyzzerella3.id.11335	Outlier-corrected						0.638
genus.Veillonella.id.2198	Raw	-0.192093507054054	0.113507	-1.69235	0.134416
genus.Veillonella.id.2198	Outlier-corrected						0.935
genus.Victivallis.id.2256	Raw	0.123935102301378	0.0964672	1.28474	0.230963
genus.Victivallis.id.2256	Outlier-corrected						0.176
order.Actinomycetales.id.420	Raw	-0.223726024071915	0.0450443	-4.9668	0.00766891
order.Actinomycetales.id.420	Outlier-corrected						0.993
order.Bacillales.id.1674	Raw	-0.00731763141603131	0.119681	-0.0611427	0.952746
order.Bacillales.id.1674	Outlier-corrected						0.087
order.Bacteroidales.id.913	Raw	0.0934280489150777	0.088355	1.05742	0.309576
order.Bacteroidales.id.913	Outlier-corrected						0.85
order.Bifidobacteriales.id.432	Raw	0.0882728521251891	0.132672	0.665347	0.519535
order.Bifidobacteriales.id.432	Outlier-corrected						0.772
order.Burkholderiales.id.2874	Raw	0.357374220072062	0.169779	2.10494	0.0615642
order.Burkholderiales.id.2874	Outlier-corrected						0.67
order.Clostridiales.id.1863	Raw	-0.149605719724857	0.107775	-1.38813	0.190328
order.Clostridiales.id.1863	Outlier-corrected						0.966
order.Coriobacteriales.id.810	Raw	-0.0573077023681404	0.161027	-0.355888	0.727633
order.Coriobacteriales.id.810	Outlier-corrected						0.446
order.Desulfovibrionales.id.3156	Raw	-0.331946845064496	0.11019	-3.0125	0.0118131
order.Desulfovibrionales.id.3156	Outlier-corrected						0.781
order.Enterobacteriales.id.3468	Raw	-0.196885768027752	0.291841	-0.674633	0.525037
order.Enterobacteriales.id.3468	Outlier-corrected						0.105
order.Erysipelotrichales.id.2148	Raw	-0.204189881576381	0.164894	-1.23831	0.23928
order.Erysipelotrichales.id.2148	Outlier-corrected						0.529
order.Gastranaerophilales.id.1591	Raw	0.0692738470344828	0.118082	0.586661	0.573609
order.Gastranaerophilales.id.1591	Outlier-corrected						0.541
order.Lactobacillales.id.1800	Raw	-0.0827255937292071	0.111807	-0.739899	0.471587
order.Lactobacillales.id.1800	Outlier-corrected						0.918
order.Methanobacteriales.id.120	Raw	0.0472565344792625	0.112848	0.418761	0.685207
order.Methanobacteriales.id.120	Outlier-corrected						0.342
order.MollicutesRF9.id.11579	Raw	-0.0900543153768955	0.155299	-0.579878	0.572724
order.MollicutesRF9.id.11579	Outlier-corrected						0.297
order.NB1n.id.3953	Raw	-0.0148085028139009	0.0669746	-0.221106	0.828727
order.NB1n.id.3953	Outlier-corrected						0.68
order.Pasteurellales.id.3688	Raw	-0.00235395644125715	0.131262	-0.0179333	0.985964
order.Pasteurellales.id.3688	Outlier-corrected						0.376
order.Rhodospirillales.id.2667	Raw	-0.0869487703839634	0.131481	-0.661304	0.519966
order.Rhodospirillales.id.2667	Outlier-corrected						0.109
order.Selenomonadales.id.2165	Raw	0.25244326165304	0.225073	1.1216	0.285918
order.Selenomonadales.id.2165	Outlier-corrected						0.134
order.Verrucomicrobiales.id.4030	Raw	-0.191120491124128	0.181816	-1.05118	0.317916
order.Verrucomicrobiales.id.4030	Outlier-corrected						0.28
order.Victivallales.id.2254	Raw	0.0421857346921437	0.110261	0.382599	0.713369
order.Victivallales.id.2254	Outlier-corrected						0.55
phylum.Actinobacteria.id.400	Raw	-0.0950941788543866	0.142264	-0.668434	0.514727
phylum.Actinobacteria.id.400	Outlier-corrected						0.938
phylum.Bacteroidetes.id.905	Raw	0.0319875065736283	0.0652727	0.490059	0.63372
phylum.Bacteroidetes.id.905	Outlier-corrected						0.992
phylum.Cyanobacteria.id.1500	Raw	0.257129804946189	0.19307	1.3318	0.224655
phylum.Cyanobacteria.id.1500	Outlier-corrected						0.276
phylum.Euryarchaeota.id.55	Raw	0.0781478680603792	0.0832198	0.939054	0.367866
phylum.Euryarchaeota.id.55	Outlier-corrected						0.448
phylum.Firmicutes.id.1672	Raw	-0.158550755342967	0.0844851	-1.87667	0.080155
phylum.Firmicutes.id.1672	Outlier-corrected						0.992
phylum.Lentisphaerae.id.2238	Raw	-0.034756138458822	0.0990405	-0.350928	0.734704
phylum.Lentisphaerae.id.2238	Outlier-corrected						0.491
phylum.Proteobacteria.id.2375	Raw	-0.248370001882045	0.155689	-1.59529	0.138953
phylum.Proteobacteria.id.2375	Outlier-corrected						0.842
phylum.Tenericutes.id.3919	Raw	-0.0749026216395705	0.132708	-0.564417	0.583796
phylum.Tenericutes.id.3919	Outlier-corrected						0.468
phylum.Verrucomicrobia.id.3982	Raw	0.06755579064248	0.130454	0.517853	0.614816
phylum.Verrucomicrobia.id.3982	Outlier-corrected						0.307

## Sheet: pleiotropy
id.exposure	id.outcome	outcome	exposure	egger_intercept	se	pval
0aMbT3	ebi-a-GCST90018826	Cirrhosis || id:ebi-a-GCST90018826	genus.Eggerthella.id.819	-0.125583	0.0956457	0.221671
0heWA4	ebi-a-GCST90018826	Cirrhosis || id:ebi-a-GCST90018826	genus.Lactococcus.id.1851	0.0576627	0.0574543	0.348983
0lsDJy	ebi-a-GCST90018826	Cirrhosis || id:ebi-a-GCST90018826	genus.DefluviitaleaceaeUCG011.id.11287	0.0835623	0.0624527	0.222724
0ngO8p	ebi-a-GCST90018826	Cirrhosis || id:ebi-a-GCST90018826	genus.Flavonifractor.id.2059	0.240171	0.124705	0.149766
0rTnk2	ebi-a-GCST90018826	Cirrhosis || id:ebi-a-GCST90018826	genus.Lachnospira.id.2004	-0.023177	0.0896277	0.808712
0rWmph	ebi-a-GCST90018826	Cirrhosis || id:ebi-a-GCST90018826	phylum.Firmicutes.id.1672	-0.0146399	0.0302159	0.635515
0Vfsi1	ebi-a-GCST90018826	Cirrhosis || id:ebi-a-GCST90018826	genus.Hungatella.id.11306	0.117337	0.146332	0.481272
1rpkuI	ebi-a-GCST90018826	Cirrhosis || id:ebi-a-GCST90018826	genus.FamilyXIIIUCG001.id.11294	-0.0321599	0.0469018	0.518513
1uqUdL	ebi-a-GCST90018826	Cirrhosis || id:ebi-a-GCST90018826	genus.Escherichia.Shigella.id.3504	0.0209327	0.0684791	0.767651
1zf0TZ	ebi-a-GCST90018826	Cirrhosis || id:ebi-a-GCST90018826	family.Streptococcaceae.id.1850	-0.00666156	0.0703324	0.926104
20HL0T	ebi-a-GCST90018826	Cirrhosis || id:ebi-a-GCST90018826	genus.Holdemanella.id.11393	0.106313	0.117222	0.388077
2GJP3o	ebi-a-GCST90018826	Cirrhosis || id:ebi-a-GCST90018826	genus.Ruminococcus2.id.11374	-0.0131847	0.0221179	0.561338
2neTKK	ebi-a-GCST90018826	Cirrhosis || id:ebi-a-GCST90018826	phylum.Euryarchaeota.id.55	-0.0472158	0.050986	0.376226
2vslhf	ebi-a-GCST90018826	Cirrhosis || id:ebi-a-GCST90018826	genus.Coprococcus2.id.11302	0.0302583	0.120908	0.810737
31r1VV	ebi-a-GCST90018826	Cirrhosis || id:ebi-a-GCST90018826	family.Christensenellaceae.id.1866	-0.00477369	0.0218276	0.831762
37ZEpI	ebi-a-GCST90018826	Cirrhosis || id:ebi-a-GCST90018826	genus..Eubacteriumrectalegroup.id.14374	-0.0132887	0.047815	0.790403
3cOJ1f	ebi-a-GCST90018826	Cirrhosis || id:ebi-a-GCST90018826	class.Actinobacteria.id.419	0.0221008	0.0432287	0.617746
3Oo7Td	ebi-a-GCST90018826	Cirrhosis || id:ebi-a-GCST90018826	class.Methanobacteria.id.119	-0.0585864	0.068636	0.41816
3tgfXE	ebi-a-GCST90018826	Cirrhosis || id:ebi-a-GCST90018826	genus.Subdoligranulum.id.2070	0.0239699	0.0244351	0.352243
4zBtt2	ebi-a-GCST90018826	Cirrhosis || id:ebi-a-GCST90018826	genus.Bilophila.id.3170	0.0485134	0.066883	0.483385
5IXuob	ebi-a-GCST90018826	Cirrhosis || id:ebi-a-GCST90018826	genus.RuminococcaceaeUCG014.id.11371	-0.00769468	0.0504352	0.882106
5qEcKL	ebi-a-GCST90018826	Cirrhosis || id:ebi-a-GCST90018826	genus.Streptococcus.id.1853	-0.0279346	0.0549649	0.619809
5TN0Z7	ebi-a-GCST90018826	Cirrhosis || id:ebi-a-GCST90018826	genus.Oscillibacter.id.2063	0.113436	0.0547207	0.0603668
5XtLwc	ebi-a-GCST90018826	Cirrhosis || id:ebi-a-GCST90018826	genus.Catenibacterium.id.2153	-0.0324058	0.188755	0.874615
6gX3qe	ebi-a-GCST90018826	Cirrhosis || id:ebi-a-GCST90018826	phylum.Tenericutes.id.3919	0.0626022	0.0548072	0.279972
6jMcBB	ebi-a-GCST90018826	Cirrhosis || id:ebi-a-GCST90018826	family.Desulfovibrionaceae.id.3169	0.0151934	0.0301003	0.627336
6mIWxZ	ebi-a-GCST90018826	Cirrhosis || id:ebi-a-GCST90018826	genus.Coprobacter.id.949	-0.0811972	0.0892188	0.3865
77YJKV	ebi-a-GCST90018826	Cirrhosis || id:ebi-a-GCST90018826	genus..Eubacteriumruminantiumgroup.id.11340	0.015617	0.0324733	0.637084
7aTYpg	ebi-a-GCST90018826	Cirrhosis || id:ebi-a-GCST90018826	genus.Collinsella.id.815	-0.0515551	0.0679233	0.47262
7dqlOH	ebi-a-GCST90018826	Cirrhosis || id:ebi-a-GCST90018826	genus..Clostridiuminnocuumgroup.id.14397	0.00972341	0.0985766	0.924191
7ioeKt	ebi-a-GCST90018826	Cirrhosis || id:ebi-a-GCST90018826	phylum.Proteobacteria.id.2375	-0.0400009	0.0534946	0.471826
80h8vf	ebi-a-GCST90018826	Cirrhosis || id:ebi-a-GCST90018826	genus.Anaerostipes.id.1991	0.0740205	0.0503277	0.172106
8jKldu	ebi-a-GCST90018826	Cirrhosis || id:ebi-a-GCST90018826	genus.Coprococcus3.id.11303	0.0124397	0.046833	0.798187
8NULRM	ebi-a-GCST90018826	Cirrhosis || id:ebi-a-GCST90018826	genus.Paraprevotella.id.962	0.0298453	0.0486512	0.55205
9i4tiU	ebi-a-GCST90018826	Cirrhosis || id:ebi-a-GCST90018826	order.Gastranaerophilales.id.1591	-0.0704431	0.0499958	0.201679
9s731W	ebi-a-GCST90018826	Cirrhosis || id:ebi-a-GCST90018826	genus.RuminococcaceaeUCG009.id.11366	0.012115	0.0538104	0.826403
acLMuF	ebi-a-GCST90018826	Cirrhosis || id:ebi-a-GCST90018826	genus.Parasutterella.id.2892	0.0162261	0.0322209	0.622976
AdsBD9	ebi-a-GCST90018826	Cirrhosis || id:ebi-a-GCST90018826	genus.Turicibacter.id.2162	0.0783548	0.0725411	0.311563
aGfu8V	ebi-a-GCST90018826	Cirrhosis || id:ebi-a-GCST90018826	order.Bifidobacteriales.id.432	0.000931733	0.0416944	0.982611
AK0l7A	ebi-a-GCST90018826	Cirrhosis || id:ebi-a-GCST90018826	genus.LachnospiraceaeUCG010.id.11330	-0.0161449	0.0342584	0.650033
aKuChq	ebi-a-GCST90018826	Cirrhosis || id:ebi-a-GCST90018826	genus.Faecalibacterium.id.2057	-0.0581373	0.0487386	0.267107
aKXyAu	ebi-a-GCST90018826	Cirrhosis || id:ebi-a-GCST90018826	genus.Blautia.id.1992	-0.0257402	0.0530528	0.638001
AN8qjo	ebi-a-GCST90018826	Cirrhosis || id:ebi-a-GCST90018826	genus.Clostridiumsensustricto1.id.1873	0.0828754	0.0491156	0.15234
anDrA2	ebi-a-GCST90018826	Cirrhosis || id:ebi-a-GCST90018826	genus..Eubacteriumventriosumgroup.id.11341	-0.0143458	0.065562	0.830474
ASQ2fp	ebi-a-GCST90018826	Cirrhosis || id:ebi-a-GCST90018826	genus.RuminococcaceaeNK4A214group.id.11358	0.00159821	0.0423424	0.970567
aToCrK	ebi-a-GCST90018826	Cirrhosis || id:ebi-a-GCST90018826	genus.Anaerotruncus.id.2054	-0.0691256	0.0370757	0.0891446
axDRMS	ebi-a-GCST90018826	Cirrhosis || id:ebi-a-GCST90018826	family.Prevotellaceae.id.960	-0.00677356	0.0245327	0.786809
AXpdwL	ebi-a-GCST90018826	Cirrhosis || id:ebi-a-GCST90018826	family.Verrucomicrobiaceae.id.4036	-0.0514733	0.122665	0.684599
B5jn0Y	ebi-a-GCST90018826	Cirrhosis || id:ebi-a-GCST90018826	genus.Roseburia.id.2012	0.0449087	0.0486972	0.376207
BiKMtW	ebi-a-GCST90018826	Cirrhosis || id:ebi-a-GCST90018826	genus.Sutterella.id.2896	-0.0368494	0.104822	0.732477
BLC7wV	ebi-a-GCST90018826	Cirrhosis || id:ebi-a-GCST90018826	genus.RuminococcaceaeUCG013.id.11370	-0.146326	0.0426447	0.00642467
BLSFBU	ebi-a-GCST90018826	Cirrhosis || id:ebi-a-GCST90018826	family.Rikenellaceae.id.967	0.031611	0.049241	0.529459
BPW89n	ebi-a-GCST90018826	Cirrhosis || id:ebi-a-GCST90018826	order.Verrucomicrobiales.id.4030	-0.0530923	0.12242	0.674724
Bt0kEx	ebi-a-GCST90018826	Cirrhosis || id:ebi-a-GCST90018826	genus.LachnospiraceaeNK4A136group.id.11319	-0.00197535	0.0288857	0.94652
Bt1upE	ebi-a-GCST90018826	Cirrhosis || id:ebi-a-GCST90018826	family.Rhodospirillaceae.id.2717	-0.00741225	0.101007	0.942618
C1xV1V	ebi-a-GCST90018826	Cirrhosis || id:ebi-a-GCST90018826	order.Victivallales.id.2254	0.0180829	0.0638176	0.78643
c62fwk	ebi-a-GCST90018826	Cirrhosis || id:ebi-a-GCST90018826	genus.Sellimonas.id.14369	-0.0942279	0.331215	0.785597
cqFLTQ	ebi-a-GCST90018826	Cirrhosis || id:ebi-a-GCST90018826	genus.Coprococcus1.id.11301	0.0282032	0.0514034	0.595273
CUtsMo	ebi-a-GCST90018826	Cirrhosis || id:ebi-a-GCST90018826	family.ClostridialesvadinBB60group.id.11286	-0.005859	0.0333458	0.863234
CYNr8c	ebi-a-GCST90018826	Cirrhosis || id:ebi-a-GCST90018826	order.Actinomycetales.id.420	0.0115809	0.0768159	0.88973
d9u3Wa	ebi-a-GCST90018826	Cirrhosis || id:ebi-a-GCST90018826	family.Lactobacillaceae.id.1836	0.0363178	0.0400892	0.395088
dP6VTT	ebi-a-GCST90018826	Cirrhosis || id:ebi-a-GCST90018826	class.Alphaproteobacteria.id.2379	-0.0103541	0.113017	0.930561
dSCeM7	ebi-a-GCST90018826	Cirrhosis || id:ebi-a-GCST90018826	order.Enterobacteriales.id.3468	0.215457	0.124729	0.144677
DwGyne	ebi-a-GCST90018826	Cirrhosis || id:ebi-a-GCST90018826	family.BacteroidalesS24.7group.id.11173	-0.0879972	0.0427798	0.0854126
E1ZDX3	ebi-a-GCST90018826	Cirrhosis || id:ebi-a-GCST90018826	genus.Oxalobacter.id.2978	0.0580767	0.0858868	0.515912
e5mJnF	ebi-a-GCST90018826	Cirrhosis || id:ebi-a-GCST90018826	genus.Dorea.id.1997	-0.0298732	0.0349136	0.417089
ebP4zV	ebi-a-GCST90018826	Cirrhosis || id:ebi-a-GCST90018826	genus.Ruminococcus1.id.11373	0.0107853	0.048863	0.830836
FcqSNY	ebi-a-GCST90018826	Cirrhosis || id:ebi-a-GCST90018826	family.Clostridiaceae1.id.1869	-0.00305847	0.0637671	0.962921
fE3r8h	ebi-a-GCST90018826	Cirrhosis || id:ebi-a-GCST90018826	phylum.Verrucomicrobia.id.3982	-0.0320645	0.0297702	0.306747
FFi1Rd	ebi-a-GCST90018826	Cirrhosis || id:ebi-a-GCST90018826	family.Actinomycetaceae.id.421	0.0117161	0.0767573	0.888372
FlVBaS	ebi-a-GCST90018826	Cirrhosis || id:ebi-a-GCST90018826	order.Erysipelotrichales.id.2148	-0.00971694	0.0518501	0.854755
Fr2Ff4	ebi-a-GCST90018826	Cirrhosis || id:ebi-a-GCST90018826	class.Clostridia.id.1859	0.0101333	0.0583115	0.865507
FRQYhm	ebi-a-GCST90018826	Cirrhosis || id:ebi-a-GCST90018826	class.Gammaproteobacteria.id.3303	-0.00758193	0.136792	0.958456
FT7OrH	ebi-a-GCST90018826	Cirrhosis || id:ebi-a-GCST90018826	genus.Actinomyces.id.423	0.00180789	0.0422756	0.967545
FXBXNG	ebi-a-GCST90018826	Cirrhosis || id:ebi-a-GCST90018826	family.FamilyXI.id.1936	0.104548	0.0825898	0.252488
gkAVOW	ebi-a-GCST90018826	Cirrhosis || id:ebi-a-GCST90018826	phylum.Lentisphaerae.id.2238	0.0261299	0.0673946	0.709746
GNp2YQ	ebi-a-GCST90018826	Cirrhosis || id:ebi-a-GCST90018826	genus..Ruminococcusgauvreauiigroup.id.11342	0.039258	0.0678471	0.575641
hUph1f	ebi-a-GCST90018826	Cirrhosis || id:ebi-a-GCST90018826	genus.RikenellaceaeRC9gutgroup.id.11191	-0.176212	0.0810906	0.0578281
I2CEyx	ebi-a-GCST90018826	Cirrhosis || id:ebi-a-GCST90018826	genus.Tyzzerella3.id.11335	-0.0617185	0.0689303	0.389759
I5XXsr	ebi-a-GCST90018826	Cirrhosis || id:ebi-a-GCST90018826	genus.Prevotella9.id.11183	-0.0432344	0.0738098	0.568071
iAhkfC	ebi-a-GCST90018826	Cirrhosis || id:ebi-a-GCST90018826	genus.Erysipelatoclostridium.id.11381	0.0264364	0.0361464	0.47753
IgBtIU	ebi-a-GCST90018826	Cirrhosis || id:ebi-a-GCST90018826	class.Bacilli.id.1673	-0.0248182	0.0277343	0.384127
II0qrp	ebi-a-GCST90018826	Cirrhosis || id:ebi-a-GCST90018826	phylum.Actinobacteria.id.400	0.0365255	0.0813326	0.660763
iMGTCD	ebi-a-GCST90018826	Cirrhosis || id:ebi-a-GCST90018826	genus.Ruminiclostridium5.id.11355	-0.0912984	0.0466232	0.0818788
iwPbIH	ebi-a-GCST90018826	Cirrhosis || id:ebi-a-GCST90018826	genus.Ruminiclostridium6.id.11356	-0.00554512	0.035251	0.877422
j0mByI	ebi-a-GCST90018826	Cirrhosis || id:ebi-a-GCST90018826	order.NB1n.id.3953	-0.00575724	0.0310693	0.856364
j4g0ZV	ebi-a-GCST90018826	Cirrhosis || id:ebi-a-GCST90018826	genus.CandidatusSoleaferrea.id.11350	-0.0965397	0.161381	0.568542
j87dXS	ebi-a-GCST90018826	Cirrhosis || id:ebi-a-GCST90018826	genus.Eisenbergiella.id.11304	-0.159475	0.0932437	0.121374
jfZByg	ebi-a-GCST90018826	Cirrhosis || id:ebi-a-GCST90018826	order.Lactobacillales.id.1800	-0.0236755	0.0299587	0.443547
JHChB7	ebi-a-GCST90018826	Cirrhosis || id:ebi-a-GCST90018826	genus.Adlercreutzia.id.812	-0.0916746	0.0627258	0.194185
jHia6Z	ebi-a-GCST90018826	Cirrhosis || id:ebi-a-GCST90018826	order.Pasteurellales.id.3688	0.00865787	0.0343872	0.805474
jJC3Fm	ebi-a-GCST90018826	Cirrhosis || id:ebi-a-GCST90018826	genus.Enterorhabdus.id.820	-0.0489694	0.0396353	0.284247
jUcEpg	ebi-a-GCST90018826	Cirrhosis || id:ebi-a-GCST90018826	genus.Butyricimonas.id.945	-0.0682526	0.0483847	0.186004
kjA5PB	ebi-a-GCST90018826	Cirrhosis || id:ebi-a-GCST90018826	genus.RuminococcaceaeUCG010.id.11367	-0.0225851	0.171123	0.901371
kodRd1	ebi-a-GCST90018826	Cirrhosis || id:ebi-a-GCST90018826	family.Defluviitaleaceae.id.1924	0.0611014	0.0589845	0.327285
LCZ8yH	ebi-a-GCST90018826	Cirrhosis || id:ebi-a-GCST90018826	genus.Prevotella7.id.11182	0.0723785	0.0825907	0.403623
lJcL8y	ebi-a-GCST90018826	Cirrhosis || id:ebi-a-GCST90018826	genus.RuminococcaceaeUCG003.id.11361	-0.0271807	0.0415378	0.527641
LKYg6S	ebi-a-GCST90018826	Cirrhosis || id:ebi-a-GCST90018826	genus.Terrisporobacter.id.11348	0.0578269	0.0453732	0.292255
LRKdIa	ebi-a-GCST90018826	Cirrhosis || id:ebi-a-GCST90018826	family.Bifidobacteriaceae.id.433	0.000931733	0.0416944	0.982611
m0ByAU	ebi-a-GCST90018826	Cirrhosis || id:ebi-a-GCST90018826	order.Desulfovibrionales.id.3156	0.0170491	0.0266906	0.537327
m9LXEq	ebi-a-GCST90018826	Cirrhosis || id:ebi-a-GCST90018826	family.Enterobacteriaceae.id.3469	0.215457	0.124729	0.144677
MBOR7Y	ebi-a-GCST90018826	Cirrhosis || id:ebi-a-GCST90018826	family.Coriobacteriaceae.id.811	0.0202122	0.0436701	0.651761
MpL626	ebi-a-GCST90018826	Cirrhosis || id:ebi-a-GCST90018826	genus.Lachnoclostridium.id.11308	-0.0382483	0.0530476	0.48594
Msb4zz	ebi-a-GCST90018826	Cirrhosis || id:ebi-a-GCST90018826	class.Melainabacteria.id.1589	-0.0433529	0.0497749	0.409141
MXS84H	ebi-a-GCST90018826	Cirrhosis || id:ebi-a-GCST90018826	class.Negativicutes.id.2164	-0.0832727	0.0706982	0.266122
mz9jd0	ebi-a-GCST90018826	Cirrhosis || id:ebi-a-GCST90018826	genus.Barnesiella.id.944	-0.00811084	0.0476319	0.867626
n3j0op	ebi-a-GCST90018826	Cirrhosis || id:ebi-a-GCST90018826	class.Deltaproteobacteria.id.3087	0.0240616	0.0286913	0.419523
nFlAu5	ebi-a-GCST90018826	Cirrhosis || id:ebi-a-GCST90018826	family.Lachnospiraceae.id.1987	-0.000945122	0.0274762	0.973013
nIesEv	ebi-a-GCST90018826	Cirrhosis || id:ebi-a-GCST90018826	genus.Peptococcus.id.2037	0.0212844	0.0560304	0.711983
NKNDGp	ebi-a-GCST90018826	Cirrhosis || id:ebi-a-GCST90018826	order.Methanobacteriales.id.120	-0.0585864	0.068636	0.41816
nnD7ru	ebi-a-GCST90018826	Cirrhosis || id:ebi-a-GCST90018826	genus..Eubacteriumoxidoreducensgroup.id.11339	-0.0422265	0.0486536	0.449303
NqdTjG	ebi-a-GCST90018826	Cirrhosis || id:ebi-a-GCST90018826	genus.FamilyXIIIAD3011group.id.11293	0.039953	0.0643656	0.54743
nQHoYD	ebi-a-GCST90018826	Cirrhosis || id:ebi-a-GCST90018826	class.Lentisphaeria.id.2250	0.0180829	0.0638176	0.78643
nRNBx9	ebi-a-GCST90018826	Cirrhosis || id:ebi-a-GCST90018826	class.Mollicutes.id.3920	0.0626022	0.0548072	0.279972
O0n2Pz	ebi-a-GCST90018826	Cirrhosis || id:ebi-a-GCST90018826	family.Bacteroidaceae.id.917	0.0108298	0.0845017	0.901626
obtxsV	ebi-a-GCST90018826	Cirrhosis || id:ebi-a-GCST90018826	family.Veillonellaceae.id.2172	-0.0424506	0.0203809	0.0526768
oChqj7	ebi-a-GCST90018826	Cirrhosis || id:ebi-a-GCST90018826	phylum.Bacteroidetes.id.905	0.0214799	0.0239119	0.390146
oGD8An	ebi-a-GCST90018826	Cirrhosis || id:ebi-a-GCST90018826	order.Coriobacteriales.id.810	0.0202122	0.0436701	0.651761
OhSZ6N	ebi-a-GCST90018826	Cirrhosis || id:ebi-a-GCST90018826	genus.RuminococcaceaeUCG002.id.11360	0.00283517	0.0241047	0.907604
olDlSu	ebi-a-GCST90018826	Cirrhosis || id:ebi-a-GCST90018826	genus..Eubacteriumnodatumgroup.id.11297	0.00583782	0.0605113	0.925258
OtCSo3	ebi-a-GCST90018826	Cirrhosis || id:ebi-a-GCST90018826	genus.Alloprevotella.id.961	0.284621	0.122433	0.0807191
oU56W6	ebi-a-GCST90018826	Cirrhosis || id:ebi-a-GCST90018826	family.Peptostreptococcaceae.id.2042	-0.0137879	0.0309113	0.663505
Oxkiqb	ebi-a-GCST90018826	Cirrhosis || id:ebi-a-GCST90018826	order.Clostridiales.id.1863	0.035434	0.0499558	0.492894
P9709V	ebi-a-GCST90018826	Cirrhosis || id:ebi-a-GCST90018826	genus..Eubacteriumhalliigroup.id.11338	0.0103211	0.0217193	0.64197
PcT6eJ	ebi-a-GCST90018826	Cirrhosis || id:ebi-a-GCST90018826	phylum.Cyanobacteria.id.1500	0.0607443	0.0878488	0.515123
pCXx5P	ebi-a-GCST90018826	Cirrhosis || id:ebi-a-GCST90018826	genus.Phascolarctobacterium.id.2168	-0.0244807	0.0719969	0.742593
PGlGHi	ebi-a-GCST90018826	Cirrhosis || id:ebi-a-GCST90018826	genus.LachnospiraceaeUCG008.id.11328	0.19797	0.0845638	0.0439428
pXAgfu	ebi-a-GCST90018826	Cirrhosis || id:ebi-a-GCST90018826	family.Acidaminococcaceae.id.2166	-0.0421731	0.0463264	0.404389
q1bO5E	ebi-a-GCST90018826	Cirrhosis || id:ebi-a-GCST90018826	genus.Lactobacillus.id.1837	0.0268245	0.038173	0.502169
Q3dvBY	ebi-a-GCST90018826	Cirrhosis || id:ebi-a-GCST90018826	genus.Methanobrevibacter.id.123	0.00423819	0.0597934	0.946895
Q46NVk	ebi-a-GCST90018826	Cirrhosis || id:ebi-a-GCST90018826	genus.Intestinibacter.id.11345	-0.0262003	0.0429477	0.552343
qE3Gq8	ebi-a-GCST90018826	Cirrhosis || id:ebi-a-GCST90018826	genus..Ruminococcustorquesgroup.id.14377	-0.00926251	0.0261636	0.733745
qENAoR	ebi-a-GCST90018826	Cirrhosis || id:ebi-a-GCST90018826	genus.Victivallis.id.2256	-0.00640544	0.0983852	0.949687
QGrGNV	ebi-a-GCST90018826	Cirrhosis || id:ebi-a-GCST90018826	genus.Haemophilus.id.3698	0.0136373	0.0417767	0.753639
qiWbrh	ebi-a-GCST90018826	Cirrhosis || id:ebi-a-GCST90018826	order.Selenomonadales.id.2165	-0.0832727	0.0706982	0.266122
QjakFr	ebi-a-GCST90018826	Cirrhosis || id:ebi-a-GCST90018826	genus.LachnospiraceaeFCS020group.id.11314	0.00165341	0.0288737	0.955463
Qyd7XB	ebi-a-GCST90018826	Cirrhosis || id:ebi-a-GCST90018826	genus..Eubacteriumxylanophilumgroup.id.14375	-0.0498076	0.0688447	0.492848
R6RQXL	ebi-a-GCST90018826	Cirrhosis || id:ebi-a-GCST90018826	genus..Ruminococcusgnavusgroup.id.14376	-0.0085254	0.0615245	0.892541
R7oLoV	ebi-a-GCST90018826	Cirrhosis || id:ebi-a-GCST90018826	genus.RuminococcaceaeUCG011.id.11368	-0.0132314	0.0662722	0.848347
RKlTkD	ebi-a-GCST90018826	Cirrhosis || id:ebi-a-GCST90018826	genus.Bifidobacterium.id.436	-0.00899111	0.0366811	0.810879
rlb7o5	ebi-a-GCST90018826	Cirrhosis || id:ebi-a-GCST90018826	genus..Eubacteriumcoprostanoligenesgroup.id.11375	-0.0224345	0.0472533	0.644237
RmoHnu	ebi-a-GCST90018826	Cirrhosis || id:ebi-a-GCST90018826	genus.Ruminiclostridium9.id.11357	0.136491	0.0569309	0.0476416
rsbOlb	ebi-a-GCST90018826	Cirrhosis || id:ebi-a-GCST90018826	order.MollicutesRF9.id.11579	-0.0302226	0.0547389	0.591905
Rv99Lm	ebi-a-GCST90018826	Cirrhosis || id:ebi-a-GCST90018826	genus..Eubacteriumbrachygroup.id.11296	0.110864	0.0719334	0.161836
sF7W2L	ebi-a-GCST90018826	Cirrhosis || id:ebi-a-GCST90018826	genus.Howardella.id.2000	0.0495985	0.0491536	0.342492
sFxDb3	ebi-a-GCST90018826	Cirrhosis || id:ebi-a-GCST90018826	order.Burkholderiales.id.2874	0.0028896	0.0487484	0.954028
Sgv0J4	ebi-a-GCST90018826	Cirrhosis || id:ebi-a-GCST90018826	family.Victivallaceae.id.2255	0.0273818	0.0568402	0.640365
SpO9Ka	ebi-a-GCST90018826	Cirrhosis || id:ebi-a-GCST90018826	family.Porphyromonadaceae.id.943	0.0272144	0.0877611	0.765516
staWrf	ebi-a-GCST90018826	Cirrhosis || id:ebi-a-GCST90018826	order.Rhodospirillales.id.2667	-0.0285644	0.0903951	0.757435
szt6bn	ebi-a-GCST90018826	Cirrhosis || id:ebi-a-GCST90018826	class.Coriobacteriia.id.809	0.0202122	0.0436701	0.651761
T35lgz	ebi-a-GCST90018826	Cirrhosis || id:ebi-a-GCST90018826	family.Oxalobacteraceae.id.2966	-0.0554315	0.0656782	0.415186
T8T6Lu	ebi-a-GCST90018826	Cirrhosis || id:ebi-a-GCST90018826	family.Peptococcaceae.id.2024	-0.07533	0.101007	0.480083
tbXTaX	ebi-a-GCST90018826	Cirrhosis || id:ebi-a-GCST90018826	genus.ChristensenellaceaeR.7group.id.11283	-0.0084571	0.047897	0.864235
TGrzdF	ebi-a-GCST90018826	Cirrhosis || id:ebi-a-GCST90018826	genus..Eubacteriumfissicatenagroup.id.14373	0.0259004	0.0577927	0.66758
tkl5vG	ebi-a-GCST90018826	Cirrhosis || id:ebi-a-GCST90018826	genus.Slackia.id.825	0.0813711	0.0784592	0.358262
TlODZI	ebi-a-GCST90018826	Cirrhosis || id:ebi-a-GCST90018826	genus.RuminococcaceaeUCG004.id.11362	-0.103905	0.0722255	0.184112
TQSpiB	ebi-a-GCST90018826	Cirrhosis || id:ebi-a-GCST90018826	genus.LachnospiraceaeUCG004.id.11324	-0.0531484	0.0796596	0.519747
tSliO9	ebi-a-GCST90018826	Cirrhosis || id:ebi-a-GCST90018826	order.Bacteroidales.id.913	0.0290927	0.0222698	0.21591
TUj4LC	ebi-a-GCST90018826	Cirrhosis || id:ebi-a-GCST90018826	genus.LachnospiraceaeNC2004group.id.11316	-0.118675	0.0610687	0.0930822
uCOF7P	ebi-a-GCST90018826	Cirrhosis || id:ebi-a-GCST90018826	order.Bacillales.id.1674	-0.00331416	0.0738902	0.965478
uHEy8Q	ebi-a-GCST90018826	Cirrhosis || id:ebi-a-GCST90018826	genus.Akkermansia.id.4037	-0.0501616	0.122203	0.691055
uQYGEB	ebi-a-GCST90018826	Cirrhosis || id:ebi-a-GCST90018826	genus.Parabacteroides.id.954	0.0363055	0.132017	0.796931
UsMxlz	ebi-a-GCST90018826	Cirrhosis || id:ebi-a-GCST90018826	class.Verrucomicrobiae.id.4029	-0.0530923	0.12242	0.674724
UTPK2n	ebi-a-GCST90018826	Cirrhosis || id:ebi-a-GCST90018826	class.Bacteroidia.id.912	0.0290927	0.0222698	0.21591
UYJxH8	ebi-a-GCST90018826	Cirrhosis || id:ebi-a-GCST90018826	genus.Butyrivibrio.id.1993	0.031928	0.0426492	0.467417
Vd8Fsi	ebi-a-GCST90018826	Cirrhosis || id:ebi-a-GCST90018826	genus.Bacteroides.id.918	0.0108298	0.0845017	0.901626
vlyGOP	ebi-a-GCST90018826	Cirrhosis || id:ebi-a-GCST90018826	family.Ruminococcaceae.id.2050	-0.0206464	0.0299712	0.510383
W49loY	ebi-a-GCST90018826	Cirrhosis || id:ebi-a-GCST90018826	genus.Olsenella.id.822	0.0408209	0.126471	0.754244
w5yhuV	ebi-a-GCST90018826	Cirrhosis || id:ebi-a-GCST90018826	genus.Romboutsia.id.11347	0.0252039	0.0355413	0.492993
WaNFee	ebi-a-GCST90018826	Cirrhosis || id:ebi-a-GCST90018826	genus.Desulfovibrio.id.3173	-0.00614719	0.0497184	0.90465
WCt5pC	ebi-a-GCST90018826	Cirrhosis || id:ebi-a-GCST90018826	genus.Anaerofilum.id.2053	0.0602211	0.102824	0.572488
WEMGli	ebi-a-GCST90018826	Cirrhosis || id:ebi-a-GCST90018826	family.Alcaligenaceae.id.2875	0.0303452	0.0668962	0.65979
wFbL6J	ebi-a-GCST90018826	Cirrhosis || id:ebi-a-GCST90018826	genus.Marvinbryantia.id.2005	-0.0151966	0.0932665	0.874609
wIF1Yn	ebi-a-GCST90018826	Cirrhosis || id:ebi-a-GCST90018826	genus.LachnospiraceaeUCG001.id.11321	0.0625568	0.0618186	0.333308
wJFco0	ebi-a-GCST90018826	Cirrhosis || id:ebi-a-GCST90018826	genus.Veillonella.id.2198	0.00651128	0.178447	0.972076
wn5rK2	ebi-a-GCST90018826	Cirrhosis || id:ebi-a-GCST90018826	genus.ErysipelotrichaceaeUCG003.id.11384	0.0116079	0.0314777	0.717818
wQYhwp	ebi-a-GCST90018826	Cirrhosis || id:ebi-a-GCST90018826	genus.Odoribacter.id.952	-0.0878583	0.080153	0.322986
WvdQyb	ebi-a-GCST90018826	Cirrhosis || id:ebi-a-GCST90018826	genus..Eubacteriumeligensgroup.id.14372	-0.0737502	0.136989	0.613418
X4kHrP	ebi-a-GCST90018826	Cirrhosis || id:ebi-a-GCST90018826	class.Betaproteobacteria.id.2867	0.000814711	0.0481011	0.98682
xCukIr	ebi-a-GCST90018826	Cirrhosis || id:ebi-a-GCST90018826	genus.Dialister.id.2183	-0.0186215	0.115417	0.875388
Xtktja	ebi-a-GCST90018826	Cirrhosis || id:ebi-a-GCST90018826	family.Pasteurellaceae.id.3689	0.00865787	0.0343872	0.805474
XTu0EY	ebi-a-GCST90018826	Cirrhosis || id:ebi-a-GCST90018826	genus.Intestinimonas.id.2062	-0.0184675	0.0258114	0.485302
XVFzMF	ebi-a-GCST90018826	Cirrhosis || id:ebi-a-GCST90018826	genus.Holdemania.id.2157	-0.0042804	0.0373091	0.910414
y0FJ9U	ebi-a-GCST90018826	Cirrhosis || id:ebi-a-GCST90018826	genus.LachnospiraceaeND3007group.id.11317	-0.733354	0.351558	0.284581
Y7cF3n	ebi-a-GCST90018826	Cirrhosis || id:ebi-a-GCST90018826	family.Methanobacteriaceae.id.121	-0.0585864	0.068636	0.41816
yakWtY	ebi-a-GCST90018826	Cirrhosis || id:ebi-a-GCST90018826	genus.Butyricicoccus.id.2055	-0.0113916	0.0283529	0.701765
yerlNC	ebi-a-GCST90018826	Cirrhosis || id:ebi-a-GCST90018826	genus.RuminococcaceaeUCG005.id.11363	-0.0406094	0.0406069	0.337021
yfxJv6	ebi-a-GCST90018826	Cirrhosis || id:ebi-a-GCST90018826	family.Erysipelotrichaceae.id.2149	-0.00971694	0.0518501	0.854755
ygbSF7	ebi-a-GCST90018826	Cirrhosis || id:ebi-a-GCST90018826	genus.Fusicatenibacter.id.11305	0.0366957	0.0358207	0.320874
ylev3A	ebi-a-GCST90018826	Cirrhosis || id:ebi-a-GCST90018826	family.FamilyXIII.id.1957	-0.00126028	0.0807356	0.987928
yLt27i	ebi-a-GCST90018826	Cirrhosis || id:ebi-a-GCST90018826	genus.Senegalimassilia.id.11160	-0.0226704	0.0547833	0.706811
YXZeGZ	ebi-a-GCST90018826	Cirrhosis || id:ebi-a-GCST90018826	genus.Alistipes.id.968	-0.0414241	0.0591076	0.496777
YYHfMs	ebi-a-GCST90018826	Cirrhosis || id:ebi-a-GCST90018826	genus.Gordonibacter.id.821	0.129886	0.0493204	0.0250109
zaZf8A	ebi-a-GCST90018826	Cirrhosis || id:ebi-a-GCST90018826	genus.Oscillospira.id.2064	0.0180696	0.118424	0.883728
ZJXDpG	ebi-a-GCST90018826	Cirrhosis || id:ebi-a-GCST90018826	class.Erysipelotrichia.id.2147	-0.00971694	0.0518501	0.854755
zkWLyI	ebi-a-GCST90018826	Cirrhosis || id:ebi-a-GCST90018826	genus.Allisonella.id.2174	0.0556885	0.0836797	0.53047

## Sheet: heterogeneity
id.exposure	id.outcome	outcome	exposure	method	Q	Q_df	Q_pval
0aMbT3	ebi-a-GCST90018826	Cirrhosis || id:ebi-a-GCST90018826	genus.Eggerthella.id.819	MR Egger	8.20069	9	0.514055
0aMbT3	ebi-a-GCST90018826	Cirrhosis || id:ebi-a-GCST90018826	genus.Eggerthella.id.819	Inverse variance weighted	9.92467	10	0.447127
0heWA4	ebi-a-GCST90018826	Cirrhosis || id:ebi-a-GCST90018826	genus.Lactococcus.id.1851	MR Egger	10.3032	7	0.172033
0heWA4	ebi-a-GCST90018826	Cirrhosis || id:ebi-a-GCST90018826	genus.Lactococcus.id.1851	Inverse variance weighted	11.7858	8	0.161021
0lsDJy	ebi-a-GCST90018826	Cirrhosis || id:ebi-a-GCST90018826	genus.DefluviitaleaceaeUCG011.id.11287	MR Egger	5.91507	7	0.549701
0lsDJy	ebi-a-GCST90018826	Cirrhosis || id:ebi-a-GCST90018826	genus.DefluviitaleaceaeUCG011.id.11287	Inverse variance weighted	7.70534	8	0.46277
0ngO8p	ebi-a-GCST90018826	Cirrhosis || id:ebi-a-GCST90018826	genus.Flavonifractor.id.2059	MR Egger	2.90948	3	0.405793
0ngO8p	ebi-a-GCST90018826	Cirrhosis || id:ebi-a-GCST90018826	genus.Flavonifractor.id.2059	Inverse variance weighted	6.6186	4	0.157469
0rTnk2	ebi-a-GCST90018826	Cirrhosis || id:ebi-a-GCST90018826	genus.Lachnospira.id.2004	MR Egger	3.35402	4	0.500419
0rTnk2	ebi-a-GCST90018826	Cirrhosis || id:ebi-a-GCST90018826	genus.Lachnospira.id.2004	Inverse variance weighted	3.42089	5	0.635391
0rWmph	ebi-a-GCST90018826	Cirrhosis || id:ebi-a-GCST90018826	phylum.Firmicutes.id.1672	MR Egger	4.35397	14	0.992932
0rWmph	ebi-a-GCST90018826	Cirrhosis || id:ebi-a-GCST90018826	phylum.Firmicutes.id.1672	Inverse variance weighted	4.58873	15	0.995073
0Vfsi1	ebi-a-GCST90018826	Cirrhosis || id:ebi-a-GCST90018826	genus.Hungatella.id.11306	MR Egger	3.44754	3	0.32763
0Vfsi1	ebi-a-GCST90018826	Cirrhosis || id:ebi-a-GCST90018826	genus.Hungatella.id.11306	Inverse variance weighted	4.18643	4	0.381362
1rpkuI	ebi-a-GCST90018826	Cirrhosis || id:ebi-a-GCST90018826	genus.FamilyXIIIUCG001.id.11294	MR Egger	5.22642	6	0.515118
1rpkuI	ebi-a-GCST90018826	Cirrhosis || id:ebi-a-GCST90018826	genus.FamilyXIIIUCG001.id.11294	Inverse variance weighted	5.69659	7	0.57559
1uqUdL	ebi-a-GCST90018826	Cirrhosis || id:ebi-a-GCST90018826	genus.Escherichia.Shigella.id.3504	MR Egger	9.49169	8	0.302528
1uqUdL	ebi-a-GCST90018826	Cirrhosis || id:ebi-a-GCST90018826	genus.Escherichia.Shigella.id.3504	Inverse variance weighted	9.60256	9	0.383607
1zf0TZ	ebi-a-GCST90018826	Cirrhosis || id:ebi-a-GCST90018826	family.Streptococcaceae.id.1850	MR Egger	18.1593	12	0.110937
1zf0TZ	ebi-a-GCST90018826	Cirrhosis || id:ebi-a-GCST90018826	family.Streptococcaceae.id.1850	Inverse variance weighted	18.1729	13	0.151064
20HL0T	ebi-a-GCST90018826	Cirrhosis || id:ebi-a-GCST90018826	genus.Holdemanella.id.11393	MR Egger	11.8389	9	0.222544
20HL0T	ebi-a-GCST90018826	Cirrhosis || id:ebi-a-GCST90018826	genus.Holdemanella.id.11393	Inverse variance weighted	12.9209	10	0.228128
2GJP3o	ebi-a-GCST90018826	Cirrhosis || id:ebi-a-GCST90018826	genus.Ruminococcus2.id.11374	MR Egger	9.32122	13	0.748274
2GJP3o	ebi-a-GCST90018826	Cirrhosis || id:ebi-a-GCST90018826	genus.Ruminococcus2.id.11374	Inverse variance weighted	9.67656	14	0.785428
2neTKK	ebi-a-GCST90018826	Cirrhosis || id:ebi-a-GCST90018826	phylum.Euryarchaeota.id.55	MR Egger	10.7116	10	0.38042
2neTKK	ebi-a-GCST90018826	Cirrhosis || id:ebi-a-GCST90018826	phylum.Euryarchaeota.id.55	Inverse variance weighted	11.6303	11	0.392067
2vslhf	ebi-a-GCST90018826	Cirrhosis || id:ebi-a-GCST90018826	genus.Coprococcus2.id.11302	MR Egger	4.21934	6	0.647021
2vslhf	ebi-a-GCST90018826	Cirrhosis || id:ebi-a-GCST90018826	genus.Coprococcus2.id.11302	Inverse variance weighted	4.28197	7	0.746787
31r1VV	ebi-a-GCST90018826	Cirrhosis || id:ebi-a-GCST90018826	family.Christensenellaceae.id.1866	MR Egger	6.82079	9	0.655771
31r1VV	ebi-a-GCST90018826	Cirrhosis || id:ebi-a-GCST90018826	family.Christensenellaceae.id.1866	Inverse variance weighted	6.86862	10	0.737787
37ZEpI	ebi-a-GCST90018826	Cirrhosis || id:ebi-a-GCST90018826	genus..Eubacteriumrectalegroup.id.14374	MR Egger	6.96128	6	0.324443
37ZEpI	ebi-a-GCST90018826	Cirrhosis || id:ebi-a-GCST90018826	genus..Eubacteriumrectalegroup.id.14374	Inverse variance weighted	7.05089	7	0.4236
3cOJ1f	ebi-a-GCST90018826	Cirrhosis || id:ebi-a-GCST90018826	class.Actinobacteria.id.419	MR Egger	14.2054	13	0.359538
3cOJ1f	ebi-a-GCST90018826	Cirrhosis || id:ebi-a-GCST90018826	class.Actinobacteria.id.419	Inverse variance weighted	14.491	14	0.413805
3Oo7Td	ebi-a-GCST90018826	Cirrhosis || id:ebi-a-GCST90018826	class.Methanobacteria.id.119	MR Egger	9.53025	8	0.299554
3Oo7Td	ebi-a-GCST90018826	Cirrhosis || id:ebi-a-GCST90018826	class.Methanobacteria.id.119	Inverse variance weighted	10.3982	9	0.319219
3tgfXE	ebi-a-GCST90018826	Cirrhosis || id:ebi-a-GCST90018826	genus.Subdoligranulum.id.2070	MR Egger	8.42957	9	0.491501
3tgfXE	ebi-a-GCST90018826	Cirrhosis || id:ebi-a-GCST90018826	genus.Subdoligranulum.id.2070	Inverse variance weighted	9.39186	10	0.495362
4zBtt2	ebi-a-GCST90018826	Cirrhosis || id:ebi-a-GCST90018826	genus.Bilophila.id.3170	MR Egger	13.67	11	0.251795
4zBtt2	ebi-a-GCST90018826	Cirrhosis || id:ebi-a-GCST90018826	genus.Bilophila.id.3170	Inverse variance weighted	14.3238	12	0.280509
5IXuob	ebi-a-GCST90018826	Cirrhosis || id:ebi-a-GCST90018826	genus.RuminococcaceaeUCG014.id.11371	MR Egger	12.4627	9	0.188464
5IXuob	ebi-a-GCST90018826	Cirrhosis || id:ebi-a-GCST90018826	genus.RuminococcaceaeUCG014.id.11371	Inverse variance weighted	12.4949	10	0.253298
5qEcKL	ebi-a-GCST90018826	Cirrhosis || id:ebi-a-GCST90018826	genus.Streptococcus.id.1853	MR Egger	17.8114	13	0.164812
5qEcKL	ebi-a-GCST90018826	Cirrhosis || id:ebi-a-GCST90018826	genus.Streptococcus.id.1853	Inverse variance weighted	18.1653	14	0.199356
5TN0Z7	ebi-a-GCST90018826	Cirrhosis || id:ebi-a-GCST90018826	genus.Oscillibacter.id.2063	MR Egger	8.63121	12	0.734066
5TN0Z7	ebi-a-GCST90018826	Cirrhosis || id:ebi-a-GCST90018826	genus.Oscillibacter.id.2063	Inverse variance weighted	12.9285	13	0.453347
5XtLwc	ebi-a-GCST90018826	Cirrhosis || id:ebi-a-GCST90018826	genus.Catenibacterium.id.2153	MR Egger	3.11714	3	0.373915
5XtLwc	ebi-a-GCST90018826	Cirrhosis || id:ebi-a-GCST90018826	genus.Catenibacterium.id.2153	Inverse variance weighted	3.14776	4	0.53341
6gX3qe	ebi-a-GCST90018826	Cirrhosis || id:ebi-a-GCST90018826	phylum.Tenericutes.id.3919	MR Egger	9.5675	10	0.479221
6gX3qe	ebi-a-GCST90018826	Cirrhosis || id:ebi-a-GCST90018826	phylum.Tenericutes.id.3919	Inverse variance weighted	10.8722	11	0.454033
6jMcBB	ebi-a-GCST90018826	Cirrhosis || id:ebi-a-GCST90018826	family.Desulfovibrionaceae.id.3169	MR Egger	5.97578	8	0.649945
6jMcBB	ebi-a-GCST90018826	Cirrhosis || id:ebi-a-GCST90018826	family.Desulfovibrionaceae.id.3169	Inverse variance weighted	6.23056	9	0.716639
6mIWxZ	ebi-a-GCST90018826	Cirrhosis || id:ebi-a-GCST90018826	genus.Coprobacter.id.949	MR Egger	10.9027	9	0.282439
6mIWxZ	ebi-a-GCST90018826	Cirrhosis || id:ebi-a-GCST90018826	genus.Coprobacter.id.949	Inverse variance weighted	11.906	10	0.291394
77YJKV	ebi-a-GCST90018826	Cirrhosis || id:ebi-a-GCST90018826	genus..Eubacteriumruminantiumgroup.id.11340	MR Egger	15.7848	16	0.468077
77YJKV	ebi-a-GCST90018826	Cirrhosis || id:ebi-a-GCST90018826	genus..Eubacteriumruminantiumgroup.id.11340	Inverse variance weighted	16.0161	17	0.522694
7aTYpg	ebi-a-GCST90018826	Cirrhosis || id:ebi-a-GCST90018826	genus.Collinsella.id.815	MR Egger	10.1453	7	0.180489
7aTYpg	ebi-a-GCST90018826	Cirrhosis || id:ebi-a-GCST90018826	genus.Collinsella.id.815	Inverse variance weighted	10.9803	8	0.20282
7dqlOH	ebi-a-GCST90018826	Cirrhosis || id:ebi-a-GCST90018826	genus..Clostridiuminnocuumgroup.id.14397	MR Egger	4.71284	7	0.694959
7dqlOH	ebi-a-GCST90018826	Cirrhosis || id:ebi-a-GCST90018826	genus..Clostridiuminnocuumgroup.id.14397	Inverse variance weighted	4.72257	8	0.786775
7ioeKt	ebi-a-GCST90018826	Cirrhosis || id:ebi-a-GCST90018826	phylum.Proteobacteria.id.2375	MR Egger	6.23169	10	0.795436
7ioeKt	ebi-a-GCST90018826	Cirrhosis || id:ebi-a-GCST90018826	phylum.Proteobacteria.id.2375	Inverse variance weighted	6.79083	11	0.815761
80h8vf	ebi-a-GCST90018826	Cirrhosis || id:ebi-a-GCST90018826	genus.Anaerostipes.id.1991	MR Egger	7.86983	10	0.641551
80h8vf	ebi-a-GCST90018826	Cirrhosis || id:ebi-a-GCST90018826	genus.Anaerostipes.id.1991	Inverse variance weighted	10.033	11	0.527422
8jKldu	ebi-a-GCST90018826	Cirrhosis || id:ebi-a-GCST90018826	genus.Coprococcus3.id.11303	MR Egger	4.50319	7	0.720334
8jKldu	ebi-a-GCST90018826	Cirrhosis || id:ebi-a-GCST90018826	genus.Coprococcus3.id.11303	Inverse variance weighted	4.57374	8	0.802011
8NULRM	ebi-a-GCST90018826	Cirrhosis || id:ebi-a-GCST90018826	genus.Paraprevotella.id.962	MR Egger	8.0737	11	0.706687
8NULRM	ebi-a-GCST90018826	Cirrhosis || id:ebi-a-GCST90018826	genus.Paraprevotella.id.962	Inverse variance weighted	8.45003	12	0.749048
9i4tiU	ebi-a-GCST90018826	Cirrhosis || id:ebi-a-GCST90018826	order.Gastranaerophilales.id.1591	MR Egger	4.78055	7	0.686723
9i4tiU	ebi-a-GCST90018826	Cirrhosis || id:ebi-a-GCST90018826	order.Gastranaerophilales.id.1591	Inverse variance weighted	6.76578	8	0.562101
9s731W	ebi-a-GCST90018826	Cirrhosis || id:ebi-a-GCST90018826	genus.RuminococcaceaeUCG009.id.11366	MR Egger	10.1351	10	0.428718
9s731W	ebi-a-GCST90018826	Cirrhosis || id:ebi-a-GCST90018826	genus.RuminococcaceaeUCG009.id.11366	Inverse variance weighted	10.1865	11	0.513692
acLMuF	ebi-a-GCST90018826	Cirrhosis || id:ebi-a-GCST90018826	genus.Parasutterella.id.2892	MR Egger	5.36962	13	0.96613
acLMuF	ebi-a-GCST90018826	Cirrhosis || id:ebi-a-GCST90018826	genus.Parasutterella.id.2892	Inverse variance weighted	5.62322	14	0.975114
AdsBD9	ebi-a-GCST90018826	Cirrhosis || id:ebi-a-GCST90018826	genus.Turicibacter.id.2162	MR Egger	6.10456	8	0.635521
AdsBD9	ebi-a-GCST90018826	Cirrhosis || id:ebi-a-GCST90018826	genus.Turicibacter.id.2162	Inverse variance weighted	7.27127	9	0.608899
aGfu8V	ebi-a-GCST90018826	Cirrhosis || id:ebi-a-GCST90018826	order.Bifidobacteriales.id.432	MR Egger	6.84631	10	0.73987
aGfu8V	ebi-a-GCST90018826	Cirrhosis || id:ebi-a-GCST90018826	order.Bifidobacteriales.id.432	Inverse variance weighted	6.84681	11	0.81135
AK0l7A	ebi-a-GCST90018826	Cirrhosis || id:ebi-a-GCST90018826	genus.LachnospiraceaeUCG010.id.11330	MR Egger	6.38827	8	0.603825
AK0l7A	ebi-a-GCST90018826	Cirrhosis || id:ebi-a-GCST90018826	genus.LachnospiraceaeUCG010.id.11330	Inverse variance weighted	6.61037	9	0.677613
aKuChq	ebi-a-GCST90018826	Cirrhosis || id:ebi-a-GCST90018826	genus.Faecalibacterium.id.2057	MR Egger	17.2609	8	0.027504
aKuChq	ebi-a-GCST90018826	Cirrhosis || id:ebi-a-GCST90018826	genus.Faecalibacterium.id.2057	Inverse variance weighted	20.3309	9	0.0159765
aKXyAu	ebi-a-GCST90018826	Cirrhosis || id:ebi-a-GCST90018826	genus.Blautia.id.1992	MR Egger	7.86591	10	0.641933
aKXyAu	ebi-a-GCST90018826	Cirrhosis || id:ebi-a-GCST90018826	genus.Blautia.id.1992	Inverse variance weighted	8.10131	11	0.704201
AN8qjo	ebi-a-GCST90018826	Cirrhosis || id:ebi-a-GCST90018826	genus.Clostridiumsensustricto1.id.1873	MR Egger	5.44807	5	0.363674
AN8qjo	ebi-a-GCST90018826	Cirrhosis || id:ebi-a-GCST90018826	genus.Clostridiumsensustricto1.id.1873	Inverse variance weighted	8.55039	6	0.200487
anDrA2	ebi-a-GCST90018826	Cirrhosis || id:ebi-a-GCST90018826	genus..Eubacteriumventriosumgroup.id.11341	MR Egger	14.6179	12	0.262998
anDrA2	ebi-a-GCST90018826	Cirrhosis || id:ebi-a-GCST90018826	genus..Eubacteriumventriosumgroup.id.11341	Inverse variance weighted	14.6763	13	0.327997
ASQ2fp	ebi-a-GCST90018826	Cirrhosis || id:ebi-a-GCST90018826	genus.RuminococcaceaeNK4A214group.id.11358	MR Egger	10.005	11	0.529941
ASQ2fp	ebi-a-GCST90018826	Cirrhosis || id:ebi-a-GCST90018826	genus.RuminococcaceaeNK4A214group.id.11358	Inverse variance weighted	10.0064	12	0.6154
aToCrK	ebi-a-GCST90018826	Cirrhosis || id:ebi-a-GCST90018826	genus.Anaerotruncus.id.2054	MR Egger	15.9001	11	0.14488
aToCrK	ebi-a-GCST90018826	Cirrhosis || id:ebi-a-GCST90018826	genus.Anaerotruncus.id.2054	Inverse variance weighted	20.9248	12	0.0514931
axDRMS	ebi-a-GCST90018826	Cirrhosis || id:ebi-a-GCST90018826	family.Prevotellaceae.id.960	MR Egger	17.1647	13	0.191886
axDRMS	ebi-a-GCST90018826	Cirrhosis || id:ebi-a-GCST90018826	family.Prevotellaceae.id.960	Inverse variance weighted	17.2653	14	0.242315
AXpdwL	ebi-a-GCST90018826	Cirrhosis || id:ebi-a-GCST90018826	family.Verrucomicrobiaceae.id.4036	MR Egger	11.9423	9	0.216581
AXpdwL	ebi-a-GCST90018826	Cirrhosis || id:ebi-a-GCST90018826	family.Verrucomicrobiaceae.id.4036	Inverse variance weighted	12.176	10	0.273452
B5jn0Y	ebi-a-GCST90018826	Cirrhosis || id:ebi-a-GCST90018826	genus.Roseburia.id.2012	MR Egger	4.07282	11	0.967738
B5jn0Y	ebi-a-GCST90018826	Cirrhosis || id:ebi-a-GCST90018826	genus.Roseburia.id.2012	Inverse variance weighted	4.92328	12	0.960493
BiKMtW	ebi-a-GCST90018826	Cirrhosis || id:ebi-a-GCST90018826	genus.Sutterella.id.2896	MR Egger	5.84304	10	0.828274
BiKMtW	ebi-a-GCST90018826	Cirrhosis || id:ebi-a-GCST90018826	genus.Sutterella.id.2896	Inverse variance weighted	5.96662	11	0.875582
BLC7wV	ebi-a-GCST90018826	Cirrhosis || id:ebi-a-GCST90018826	genus.RuminococcaceaeUCG013.id.11370	MR Egger	7.90274	10	0.638336
BLC7wV	ebi-a-GCST90018826	Cirrhosis || id:ebi-a-GCST90018826	genus.RuminococcaceaeUCG013.id.11370	Inverse variance weighted	19.6764	11	0.0499807
BLSFBU	ebi-a-GCST90018826	Cirrhosis || id:ebi-a-GCST90018826	family.Rikenellaceae.id.967	MR Egger	30.7468	17	0.0214356
BLSFBU	ebi-a-GCST90018826	Cirrhosis || id:ebi-a-GCST90018826	family.Rikenellaceae.id.967	Inverse variance weighted	31.4922	18	0.0252314
BPW89n	ebi-a-GCST90018826	Cirrhosis || id:ebi-a-GCST90018826	order.Verrucomicrobiales.id.4030	MR Egger	11.9308	9	0.217238
BPW89n	ebi-a-GCST90018826	Cirrhosis || id:ebi-a-GCST90018826	order.Verrucomicrobiales.id.4030	Inverse variance weighted	12.1802	10	0.27318
Bt0kEx	ebi-a-GCST90018826	Cirrhosis || id:ebi-a-GCST90018826	genus.LachnospiraceaeNK4A136group.id.11319	MR Egger	25.3124	13	0.0209948
Bt0kEx	ebi-a-GCST90018826	Cirrhosis || id:ebi-a-GCST90018826	genus.LachnospiraceaeNK4A136group.id.11319	Inverse variance weighted	25.3215	14	0.0315226
Bt1upE	ebi-a-GCST90018826	Cirrhosis || id:ebi-a-GCST90018826	family.Rhodospirillaceae.id.2717	MR Egger	23.7651	13	0.033361
Bt1upE	ebi-a-GCST90018826	Cirrhosis || id:ebi-a-GCST90018826	family.Rhodospirillaceae.id.2717	Inverse variance weighted	23.7749	14	0.048772
C1xV1V	ebi-a-GCST90018826	Cirrhosis || id:ebi-a-GCST90018826	order.Victivallales.id.2254	MR Egger	6.22169	6	0.39882
C1xV1V	ebi-a-GCST90018826	Cirrhosis || id:ebi-a-GCST90018826	order.Victivallales.id.2254	Inverse variance weighted	6.30495	7	0.504628
c62fwk	ebi-a-GCST90018826	Cirrhosis || id:ebi-a-GCST90018826	genus.Sellimonas.id.14369	MR Egger	20.5774	6	0.00218436
c62fwk	ebi-a-GCST90018826	Cirrhosis || id:ebi-a-GCST90018826	genus.Sellimonas.id.14369	Inverse variance weighted	20.855	7	0.00399081
cqFLTQ	ebi-a-GCST90018826	Cirrhosis || id:ebi-a-GCST90018826	genus.Coprococcus1.id.11301	MR Egger	11.8425	10	0.295733
cqFLTQ	ebi-a-GCST90018826	Cirrhosis || id:ebi-a-GCST90018826	genus.Coprococcus1.id.11301	Inverse variance weighted	12.199	11	0.34887
CUtsMo	ebi-a-GCST90018826	Cirrhosis || id:ebi-a-GCST90018826	family.ClostridialesvadinBB60group.id.11286	MR Egger	14.8736	13	0.315311
CUtsMo	ebi-a-GCST90018826	Cirrhosis || id:ebi-a-GCST90018826	family.ClostridialesvadinBB60group.id.11286	Inverse variance weighted	14.9089	14	0.38441
CYNr8c	ebi-a-GCST90018826	Cirrhosis || id:ebi-a-GCST90018826	order.Actinomycetales.id.420	MR Egger	0.209623	3	0.976021
CYNr8c	ebi-a-GCST90018826	Cirrhosis || id:ebi-a-GCST90018826	order.Actinomycetales.id.420	Inverse variance weighted	0.232352	4	0.993752
d9u3Wa	ebi-a-GCST90018826	Cirrhosis || id:ebi-a-GCST90018826	family.Lactobacillaceae.id.1836	MR Egger	5.46268	7	0.603689
d9u3Wa	ebi-a-GCST90018826	Cirrhosis || id:ebi-a-GCST90018826	family.Lactobacillaceae.id.1836	Inverse variance weighted	6.28338	8	0.615521
dP6VTT	ebi-a-GCST90018826	Cirrhosis || id:ebi-a-GCST90018826	class.Alphaproteobacteria.id.2379	MR Egger	3.67027	5	0.597795
dP6VTT	ebi-a-GCST90018826	Cirrhosis || id:ebi-a-GCST90018826	class.Alphaproteobacteria.id.2379	Inverse variance weighted	3.67866	6	0.720068
dSCeM7	ebi-a-GCST90018826	Cirrhosis || id:ebi-a-GCST90018826	order.Enterobacteriales.id.3468	MR Egger	7.8493	5	0.164739
dSCeM7	ebi-a-GCST90018826	Cirrhosis || id:ebi-a-GCST90018826	order.Enterobacteriales.id.3468	Inverse variance weighted	12.5336	6	0.0510705
DwGyne	ebi-a-GCST90018826	Cirrhosis || id:ebi-a-GCST90018826	family.BacteroidalesS24.7group.id.11173	MR Egger	5.7259	6	0.454584
DwGyne	ebi-a-GCST90018826	Cirrhosis || id:ebi-a-GCST90018826	family.BacteroidalesS24.7group.id.11173	Inverse variance weighted	9.95707	7	0.191019
E1ZDX3	ebi-a-GCST90018826	Cirrhosis || id:ebi-a-GCST90018826	genus.Oxalobacter.id.2978	MR Egger	7.91078	9	0.543161
E1ZDX3	ebi-a-GCST90018826	Cirrhosis || id:ebi-a-GCST90018826	genus.Oxalobacter.id.2978	Inverse variance weighted	8.36803	10	0.592936
e5mJnF	ebi-a-GCST90018826	Cirrhosis || id:ebi-a-GCST90018826	genus.Dorea.id.1997	MR Egger	4.33302	8	0.825897
e5mJnF	ebi-a-GCST90018826	Cirrhosis || id:ebi-a-GCST90018826	genus.Dorea.id.1997	Inverse variance weighted	5.06513	9	0.828594
ebP4zV	ebi-a-GCST90018826	Cirrhosis || id:ebi-a-GCST90018826	genus.Ruminococcus1.id.11373	MR Egger	13.2773	8	0.102659
ebP4zV	ebi-a-GCST90018826	Cirrhosis || id:ebi-a-GCST90018826	genus.Ruminococcus1.id.11373	Inverse variance weighted	13.3581	9	0.14706
FcqSNY	ebi-a-GCST90018826	Cirrhosis || id:ebi-a-GCST90018826	family.Clostridiaceae1.id.1869	MR Egger	12.2282	8	0.14131
FcqSNY	ebi-a-GCST90018826	Cirrhosis || id:ebi-a-GCST90018826	family.Clostridiaceae1.id.1869	Inverse variance weighted	12.2317	9	0.200561
fE3r8h	ebi-a-GCST90018826	Cirrhosis || id:ebi-a-GCST90018826	phylum.Verrucomicrobia.id.3982	MR Egger	11.9451	10	0.288747
fE3r8h	ebi-a-GCST90018826	Cirrhosis || id:ebi-a-GCST90018826	phylum.Verrucomicrobia.id.3982	Inverse variance weighted	13.3308	11	0.272253
FFi1Rd	ebi-a-GCST90018826	Cirrhosis || id:ebi-a-GCST90018826	family.Actinomycetaceae.id.421	MR Egger	0.207925	3	0.9763
FFi1Rd	ebi-a-GCST90018826	Cirrhosis || id:ebi-a-GCST90018826	family.Actinomycetaceae.id.421	Inverse variance weighted	0.231223	4	0.99381
FlVBaS	ebi-a-GCST90018826	Cirrhosis || id:ebi-a-GCST90018826	order.Erysipelotrichales.id.2148	MR Egger	11.223	11	0.424772
FlVBaS	ebi-a-GCST90018826	Cirrhosis || id:ebi-a-GCST90018826	order.Erysipelotrichales.id.2148	Inverse variance weighted	11.2589	12	0.506874
Fr2Ff4	ebi-a-GCST90018826	Cirrhosis || id:ebi-a-GCST90018826	class.Clostridia.id.1859	MR Egger	3.94664	10	0.949722
Fr2Ff4	ebi-a-GCST90018826	Cirrhosis || id:ebi-a-GCST90018826	class.Clostridia.id.1859	Inverse variance weighted	3.97684	11	0.97059
FRQYhm	ebi-a-GCST90018826	Cirrhosis || id:ebi-a-GCST90018826	class.Gammaproteobacteria.id.3303	MR Egger	6.51982	4	0.163546
FRQYhm	ebi-a-GCST90018826	Cirrhosis || id:ebi-a-GCST90018826	class.Gammaproteobacteria.id.3303	Inverse variance weighted	6.52483	5	0.258444
FT7OrH	ebi-a-GCST90018826	Cirrhosis || id:ebi-a-GCST90018826	genus.Actinomyces.id.423	MR Egger	3.66018	5	0.5993
FT7OrH	ebi-a-GCST90018826	Cirrhosis || id:ebi-a-GCST90018826	genus.Actinomyces.id.423	Inverse variance weighted	3.66201	6	0.722304
FXBXNG	ebi-a-GCST90018826	Cirrhosis || id:ebi-a-GCST90018826	family.FamilyXI.id.1936	MR Egger	6.31059	6	0.389311
FXBXNG	ebi-a-GCST90018826	Cirrhosis || id:ebi-a-GCST90018826	family.FamilyXI.id.1936	Inverse variance weighted	7.99598	7	0.332949
gkAVOW	ebi-a-GCST90018826	Cirrhosis || id:ebi-a-GCST90018826	phylum.Lentisphaerae.id.2238	MR Egger	7.74552	7	0.355568
gkAVOW	ebi-a-GCST90018826	Cirrhosis || id:ebi-a-GCST90018826	phylum.Lentisphaerae.id.2238	Inverse variance weighted	7.91185	8	0.442128
GNp2YQ	ebi-a-GCST90018826	Cirrhosis || id:ebi-a-GCST90018826	genus..Ruminococcusgauvreauiigroup.id.11342	MR Egger	13.4901	10	0.197547
GNp2YQ	ebi-a-GCST90018826	Cirrhosis || id:ebi-a-GCST90018826	genus..Ruminococcusgauvreauiigroup.id.11342	Inverse variance weighted	13.9417	11	0.236235
hUph1f	ebi-a-GCST90018826	Cirrhosis || id:ebi-a-GCST90018826	genus.RikenellaceaeRC9gutgroup.id.11191	MR Egger	3.89456	9	0.918214
hUph1f	ebi-a-GCST90018826	Cirrhosis || id:ebi-a-GCST90018826	genus.RikenellaceaeRC9gutgroup.id.11191	Inverse variance weighted	8.61659	10	0.568835
I2CEyx	ebi-a-GCST90018826	Cirrhosis || id:ebi-a-GCST90018826	genus.Tyzzerella3.id.11335	MR Egger	9.06926	11	0.6155
I2CEyx	ebi-a-GCST90018826	Cirrhosis || id:ebi-a-GCST90018826	genus.Tyzzerella3.id.11335	Inverse variance weighted	9.87095	12	0.627281
I5XXsr	ebi-a-GCST90018826	Cirrhosis || id:ebi-a-GCST90018826	genus.Prevotella9.id.11183	MR Egger	7.16973	13	0.893194
I5XXsr	ebi-a-GCST90018826	Cirrhosis || id:ebi-a-GCST90018826	genus.Prevotella9.id.11183	Inverse variance weighted	7.51284	14	0.913133
iAhkfC	ebi-a-GCST90018826	Cirrhosis || id:ebi-a-GCST90018826	genus.Erysipelatoclostridium.id.11381	MR Egger	10.5955	13	0.644662
iAhkfC	ebi-a-GCST90018826	Cirrhosis || id:ebi-a-GCST90018826	genus.Erysipelatoclostridium.id.11381	Inverse variance weighted	11.1304	14	0.675762
IgBtIU	ebi-a-GCST90018826	Cirrhosis || id:ebi-a-GCST90018826	class.Bacilli.id.1673	MR Egger	9.27226	16	0.901779
IgBtIU	ebi-a-GCST90018826	Cirrhosis || id:ebi-a-GCST90018826	class.Bacilli.id.1673	Inverse variance weighted	10.073	17	0.90052
II0qrp	ebi-a-GCST90018826	Cirrhosis || id:ebi-a-GCST90018826	phylum.Actinobacteria.id.400	MR Egger	6.75359	13	0.914399
II0qrp	ebi-a-GCST90018826	Cirrhosis || id:ebi-a-GCST90018826	phylum.Actinobacteria.id.400	Inverse variance weighted	6.95527	14	0.936422
iMGTCD	ebi-a-GCST90018826	Cirrhosis || id:ebi-a-GCST90018826	genus.Ruminiclostridium5.id.11355	MR Egger	13.1562	9	0.155666
iMGTCD	ebi-a-GCST90018826	Cirrhosis || id:ebi-a-GCST90018826	genus.Ruminiclostridium5.id.11355	Inverse variance weighted	18.7616	10	0.0433973
iwPbIH	ebi-a-GCST90018826	Cirrhosis || id:ebi-a-GCST90018826	genus.Ruminiclostridium6.id.11356	MR Egger	5.81299	13	0.952695
iwPbIH	ebi-a-GCST90018826	Cirrhosis || id:ebi-a-GCST90018826	genus.Ruminiclostridium6.id.11356	Inverse variance weighted	5.83774	14	0.970417
j0mByI	ebi-a-GCST90018826	Cirrhosis || id:ebi-a-GCST90018826	order.NB1n.id.3953	MR Egger	9.51851	11	0.574144
j0mByI	ebi-a-GCST90018826	Cirrhosis || id:ebi-a-GCST90018826	order.NB1n.id.3953	Inverse variance weighted	9.55285	12	0.655124
j4g0ZV	ebi-a-GCST90018826	Cirrhosis || id:ebi-a-GCST90018826	genus.CandidatusSoleaferrea.id.11350	MR Egger	10.9235	7	0.14199
j4g0ZV	ebi-a-GCST90018826	Cirrhosis || id:ebi-a-GCST90018826	genus.CandidatusSoleaferrea.id.11350	Inverse variance weighted	11.4819	8	0.175858
j87dXS	ebi-a-GCST90018826	Cirrhosis || id:ebi-a-GCST90018826	genus.Eisenbergiella.id.11304	MR Egger	16.2114	9	0.0625968
j87dXS	ebi-a-GCST90018826	Cirrhosis || id:ebi-a-GCST90018826	genus.Eisenbergiella.id.11304	Inverse variance weighted	21.4803	10	0.0179823
jfZByg	ebi-a-GCST90018826	Cirrhosis || id:ebi-a-GCST90018826	order.Lactobacillales.id.1800	MR Egger	7.03106	13	0.900544
jfZByg	ebi-a-GCST90018826	Cirrhosis || id:ebi-a-GCST90018826	order.Lactobacillales.id.1800	Inverse variance weighted	7.65559	14	0.906487
JHChB7	ebi-a-GCST90018826	Cirrhosis || id:ebi-a-GCST90018826	genus.Adlercreutzia.id.812	MR Egger	2.35802	6	0.884006
JHChB7	ebi-a-GCST90018826	Cirrhosis || id:ebi-a-GCST90018826	genus.Adlercreutzia.id.812	Inverse variance weighted	4.49405	7	0.721434
jHia6Z	ebi-a-GCST90018826	Cirrhosis || id:ebi-a-GCST90018826	order.Pasteurellales.id.3688	MR Egger	13.4913	12	0.334365
jHia6Z	ebi-a-GCST90018826	Cirrhosis || id:ebi-a-GCST90018826	order.Pasteurellales.id.3688	Inverse variance weighted	13.5626	13	0.405355
jJC3Fm	ebi-a-GCST90018826	Cirrhosis || id:ebi-a-GCST90018826	genus.Enterorhabdus.id.820	MR Egger	2.75911	4	0.598911
jJC3Fm	ebi-a-GCST90018826	Cirrhosis || id:ebi-a-GCST90018826	genus.Enterorhabdus.id.820	Inverse variance weighted	4.28558	5	0.509074
jUcEpg	ebi-a-GCST90018826	Cirrhosis || id:ebi-a-GCST90018826	genus.Butyricimonas.id.945	MR Egger	9.03455	11	0.618703
jUcEpg	ebi-a-GCST90018826	Cirrhosis || id:ebi-a-GCST90018826	genus.Butyricimonas.id.945	Inverse variance weighted	11.0244	12	0.526828
kjA5PB	ebi-a-GCST90018826	Cirrhosis || id:ebi-a-GCST90018826	genus.RuminococcaceaeUCG010.id.11367	MR Egger	6.19191	4	0.185267
kjA5PB	ebi-a-GCST90018826	Cirrhosis || id:ebi-a-GCST90018826	genus.RuminococcaceaeUCG010.id.11367	Inverse variance weighted	6.21888	5	0.2855
kodRd1	ebi-a-GCST90018826	Cirrhosis || id:ebi-a-GCST90018826	family.Defluviitaleaceae.id.1924	MR Egger	10.7369	9	0.294178
kodRd1	ebi-a-GCST90018826	Cirrhosis || id:ebi-a-GCST90018826	family.Defluviitaleaceae.id.1924	Inverse variance weighted	12.017	10	0.28392
LCZ8yH	ebi-a-GCST90018826	Cirrhosis || id:ebi-a-GCST90018826	genus.Prevotella7.id.11182	MR Egger	5.95818	9	0.744096
LCZ8yH	ebi-a-GCST90018826	Cirrhosis || id:ebi-a-GCST90018826	genus.Prevotella7.id.11182	Inverse variance weighted	6.72618	10	0.751018
lJcL8y	ebi-a-GCST90018826	Cirrhosis || id:ebi-a-GCST90018826	genus.RuminococcaceaeUCG003.id.11361	MR Egger	17.635	10	0.0614412
lJcL8y	ebi-a-GCST90018826	Cirrhosis || id:ebi-a-GCST90018826	genus.RuminococcaceaeUCG003.id.11361	Inverse variance weighted	18.3901	11	0.0729583
LKYg6S	ebi-a-GCST90018826	Cirrhosis || id:ebi-a-GCST90018826	genus.Terrisporobacter.id.11348	MR Egger	4.2497	3	0.235733
LKYg6S	ebi-a-GCST90018826	Cirrhosis || id:ebi-a-GCST90018826	genus.Terrisporobacter.id.11348	Inverse variance weighted	6.55059	4	0.16163
LRKdIa	ebi-a-GCST90018826	Cirrhosis || id:ebi-a-GCST90018826	family.Bifidobacteriaceae.id.433	MR Egger	6.84631	10	0.73987
LRKdIa	ebi-a-GCST90018826	Cirrhosis || id:ebi-a-GCST90018826	family.Bifidobacteriaceae.id.433	Inverse variance weighted	6.84681	11	0.81135
m0ByAU	ebi-a-GCST90018826	Cirrhosis || id:ebi-a-GCST90018826	order.Desulfovibrionales.id.3156	MR Egger	6.63225	10	0.759647
m0ByAU	ebi-a-GCST90018826	Cirrhosis || id:ebi-a-GCST90018826	order.Desulfovibrionales.id.3156	Inverse variance weighted	7.04027	11	0.795813
m9LXEq	ebi-a-GCST90018826	Cirrhosis || id:ebi-a-GCST90018826	family.Enterobacteriaceae.id.3469	MR Egger	7.8493	5	0.164739
m9LXEq	ebi-a-GCST90018826	Cirrhosis || id:ebi-a-GCST90018826	family.Enterobacteriaceae.id.3469	Inverse variance weighted	12.5336	6	0.0510705
MBOR7Y	ebi-a-GCST90018826	Cirrhosis || id:ebi-a-GCST90018826	family.Coriobacteriaceae.id.811	MR Egger	12.506	12	0.405947
MBOR7Y	ebi-a-GCST90018826	Cirrhosis || id:ebi-a-GCST90018826	family.Coriobacteriaceae.id.811	Inverse variance weighted	12.7292	13	0.468939
MpL626	ebi-a-GCST90018826	Cirrhosis || id:ebi-a-GCST90018826	genus.Lachnoclostridium.id.11308	MR Egger	17.8456	11	0.0852331
MpL626	ebi-a-GCST90018826	Cirrhosis || id:ebi-a-GCST90018826	genus.Lachnoclostridium.id.11308	Inverse variance weighted	18.689	12	0.0963155
Msb4zz	ebi-a-GCST90018826	Cirrhosis || id:ebi-a-GCST90018826	class.Melainabacteria.id.1589	MR Egger	3.59592	8	0.891619
Msb4zz	ebi-a-GCST90018826	Cirrhosis || id:ebi-a-GCST90018826	class.Melainabacteria.id.1589	Inverse variance weighted	4.35453	9	0.886569
MXS84H	ebi-a-GCST90018826	Cirrhosis || id:ebi-a-GCST90018826	class.Negativicutes.id.2164	MR Egger	14.0669	10	0.169961
MXS84H	ebi-a-GCST90018826	Cirrhosis || id:ebi-a-GCST90018826	class.Negativicutes.id.2164	Inverse variance weighted	16.0185	11	0.140445
mz9jd0	ebi-a-GCST90018826	Cirrhosis || id:ebi-a-GCST90018826	genus.Barnesiella.id.944	MR Egger	6.45436	12	0.89147
mz9jd0	ebi-a-GCST90018826	Cirrhosis || id:ebi-a-GCST90018826	genus.Barnesiella.id.944	Inverse variance weighted	6.48336	13	0.926781
n3j0op	ebi-a-GCST90018826	Cirrhosis || id:ebi-a-GCST90018826	class.Deltaproteobacteria.id.3087	MR Egger	8.32967	11	0.683503
n3j0op	ebi-a-GCST90018826	Cirrhosis || id:ebi-a-GCST90018826	class.Deltaproteobacteria.id.3087	Inverse variance weighted	9.03299	12	0.70011
nFlAu5	ebi-a-GCST90018826	Cirrhosis || id:ebi-a-GCST90018826	family.Lachnospiraceae.id.1987	MR Egger	12.4406	15	0.645418
nFlAu5	ebi-a-GCST90018826	Cirrhosis || id:ebi-a-GCST90018826	family.Lachnospiraceae.id.1987	Inverse variance weighted	12.4418	16	0.713049
nIesEv	ebi-a-GCST90018826	Cirrhosis || id:ebi-a-GCST90018826	genus.Peptococcus.id.2037	MR Egger	9.42006	10	0.492755
nIesEv	ebi-a-GCST90018826	Cirrhosis || id:ebi-a-GCST90018826	genus.Peptococcus.id.2037	Inverse variance weighted	9.56436	11	0.569945
NKNDGp	ebi-a-GCST90018826	Cirrhosis || id:ebi-a-GCST90018826	order.Methanobacteriales.id.120	MR Egger	9.53025	8	0.299554
NKNDGp	ebi-a-GCST90018826	Cirrhosis || id:ebi-a-GCST90018826	order.Methanobacteriales.id.120	Inverse variance weighted	10.3982	9	0.319219
nnD7ru	ebi-a-GCST90018826	Cirrhosis || id:ebi-a-GCST90018826	genus..Eubacteriumoxidoreducensgroup.id.11339	MR Egger	1.96959	3	0.578742
nnD7ru	ebi-a-GCST90018826	Cirrhosis || id:ebi-a-GCST90018826	genus..Eubacteriumoxidoreducensgroup.id.11339	Inverse variance weighted	2.72285	4	0.605223
NqdTjG	ebi-a-GCST90018826	Cirrhosis || id:ebi-a-GCST90018826	genus.FamilyXIIIAD3011group.id.11293	MR Egger	15.434	11	0.163479
NqdTjG	ebi-a-GCST90018826	Cirrhosis || id:ebi-a-GCST90018826	genus.FamilyXIIIAD3011group.id.11293	Inverse variance weighted	15.9746	12	0.192404
nQHoYD	ebi-a-GCST90018826	Cirrhosis || id:ebi-a-GCST90018826	class.Lentisphaeria.id.2250	MR Egger	6.22169	6	0.39882
nQHoYD	ebi-a-GCST90018826	Cirrhosis || id:ebi-a-GCST90018826	class.Lentisphaeria.id.2250	Inverse variance weighted	6.30495	7	0.504628
nRNBx9	ebi-a-GCST90018826	Cirrhosis || id:ebi-a-GCST90018826	class.Mollicutes.id.3920	MR Egger	9.5675	10	0.479221
nRNBx9	ebi-a-GCST90018826	Cirrhosis || id:ebi-a-GCST90018826	class.Mollicutes.id.3920	Inverse variance weighted	10.8722	11	0.454033
O0n2Pz	ebi-a-GCST90018826	Cirrhosis || id:ebi-a-GCST90018826	family.Bacteroidaceae.id.917	MR Egger	2.96163	7	0.888529
O0n2Pz	ebi-a-GCST90018826	Cirrhosis || id:ebi-a-GCST90018826	family.Bacteroidaceae.id.917	Inverse variance weighted	2.97806	8	0.935727
obtxsV	ebi-a-GCST90018826	Cirrhosis || id:ebi-a-GCST90018826	family.Veillonellaceae.id.2172	MR Egger	15.3648	17	0.569226
obtxsV	ebi-a-GCST90018826	Cirrhosis || id:ebi-a-GCST90018826	family.Veillonellaceae.id.2172	Inverse variance weighted	19.7031	18	0.349783
oChqj7	ebi-a-GCST90018826	Cirrhosis || id:ebi-a-GCST90018826	phylum.Bacteroidetes.id.905	MR Egger	2.13591	10	0.995188
oChqj7	ebi-a-GCST90018826	Cirrhosis || id:ebi-a-GCST90018826	phylum.Bacteroidetes.id.905	Inverse variance weighted	2.94284	11	0.99146
oGD8An	ebi-a-GCST90018826	Cirrhosis || id:ebi-a-GCST90018826	order.Coriobacteriales.id.810	MR Egger	12.506	12	0.405947
oGD8An	ebi-a-GCST90018826	Cirrhosis || id:ebi-a-GCST90018826	order.Coriobacteriales.id.810	Inverse variance weighted	12.7292	13	0.468939
OhSZ6N	ebi-a-GCST90018826	Cirrhosis || id:ebi-a-GCST90018826	genus.RuminococcaceaeUCG002.id.11360	MR Egger	13.0083	19	0.838145
OhSZ6N	ebi-a-GCST90018826	Cirrhosis || id:ebi-a-GCST90018826	genus.RuminococcaceaeUCG002.id.11360	Inverse variance weighted	13.0222	20	0.876432
olDlSu	ebi-a-GCST90018826	Cirrhosis || id:ebi-a-GCST90018826	genus..Eubacteriumnodatumgroup.id.11297	MR Egger	9.44415	9	0.397325
olDlSu	ebi-a-GCST90018826	Cirrhosis || id:ebi-a-GCST90018826	genus..Eubacteriumnodatumgroup.id.11297	Inverse variance weighted	9.45391	10	0.489634
OtCSo3	ebi-a-GCST90018826	Cirrhosis || id:ebi-a-GCST90018826	genus.Alloprevotella.id.961	MR Egger	0.732499	4	0.947261
OtCSo3	ebi-a-GCST90018826	Cirrhosis || id:ebi-a-GCST90018826	genus.Alloprevotella.id.961	Inverse variance weighted	6.13675	5	0.293139
oU56W6	ebi-a-GCST90018826	Cirrhosis || id:ebi-a-GCST90018826	family.Peptostreptococcaceae.id.2042	MR Egger	6.77933	12	0.871845
oU56W6	ebi-a-GCST90018826	Cirrhosis || id:ebi-a-GCST90018826	family.Peptostreptococcaceae.id.2042	Inverse variance weighted	6.97829	13	0.903267
Oxkiqb	ebi-a-GCST90018826	Cirrhosis || id:ebi-a-GCST90018826	order.Clostridiales.id.1863	MR Egger	4.66862	11	0.946148
Oxkiqb	ebi-a-GCST90018826	Cirrhosis || id:ebi-a-GCST90018826	order.Clostridiales.id.1863	Inverse variance weighted	5.17173	12	0.951995
P9709V	ebi-a-GCST90018826	Cirrhosis || id:ebi-a-GCST90018826	genus..Eubacteriumhalliigroup.id.11338	MR Egger	15.022	14	0.376651
P9709V	ebi-a-GCST90018826	Cirrhosis || id:ebi-a-GCST90018826	genus..Eubacteriumhalliigroup.id.11338	Inverse variance weighted	15.2643	15	0.43255
PcT6eJ	ebi-a-GCST90018826	Cirrhosis || id:ebi-a-GCST90018826	phylum.Cyanobacteria.id.1500	MR Egger	8.28703	6	0.21782
PcT6eJ	ebi-a-GCST90018826	Cirrhosis || id:ebi-a-GCST90018826	phylum.Cyanobacteria.id.1500	Inverse variance weighted	8.9474	7	0.256455
pCXx5P	ebi-a-GCST90018826	Cirrhosis || id:ebi-a-GCST90018826	genus.Phascolarctobacterium.id.2168	MR Egger	10.361	8	0.240595
pCXx5P	ebi-a-GCST90018826	Cirrhosis || id:ebi-a-GCST90018826	genus.Phascolarctobacterium.id.2168	Inverse variance weighted	10.5108	9	0.310738
PGlGHi	ebi-a-GCST90018826	Cirrhosis || id:ebi-a-GCST90018826	genus.LachnospiraceaeUCG008.id.11328	MR Egger	3.30033	9	0.951189
PGlGHi	ebi-a-GCST90018826	Cirrhosis || id:ebi-a-GCST90018826	genus.LachnospiraceaeUCG008.id.11328	Inverse variance weighted	8.78096	10	0.55301
pXAgfu	ebi-a-GCST90018826	Cirrhosis || id:ebi-a-GCST90018826	family.Acidaminococcaceae.id.2166	MR Egger	2.00107	5	0.848997
pXAgfu	ebi-a-GCST90018826	Cirrhosis || id:ebi-a-GCST90018826	family.Acidaminococcaceae.id.2166	Inverse variance weighted	2.8298	6	0.829886
q1bO5E	ebi-a-GCST90018826	Cirrhosis || id:ebi-a-GCST90018826	genus.Lactobacillus.id.1837	MR Egger	6.19098	8	0.625849
q1bO5E	ebi-a-GCST90018826	Cirrhosis || id:ebi-a-GCST90018826	genus.Lactobacillus.id.1837	Inverse variance weighted	6.68478	9	0.6699
Q3dvBY	ebi-a-GCST90018826	Cirrhosis || id:ebi-a-GCST90018826	genus.Methanobrevibacter.id.123	MR Egger	2.45787	4	0.652196
Q3dvBY	ebi-a-GCST90018826	Cirrhosis || id:ebi-a-GCST90018826	genus.Methanobrevibacter.id.123	Inverse variance weighted	2.46289	5	0.782073
Q46NVk	ebi-a-GCST90018826	Cirrhosis || id:ebi-a-GCST90018826	genus.Intestinibacter.id.11345	MR Egger	11.7271	13	0.550138
Q46NVk	ebi-a-GCST90018826	Cirrhosis || id:ebi-a-GCST90018826	genus.Intestinibacter.id.11345	Inverse variance weighted	12.0993	14	0.598331
qE3Gq8	ebi-a-GCST90018826	Cirrhosis || id:ebi-a-GCST90018826	genus..Ruminococcustorquesgroup.id.14377	MR Egger	5.37409	7	0.614411
qE3Gq8	ebi-a-GCST90018826	Cirrhosis || id:ebi-a-GCST90018826	genus..Ruminococcustorquesgroup.id.14377	Inverse variance weighted	5.49942	8	0.703104
qENAoR	ebi-a-GCST90018826	Cirrhosis || id:ebi-a-GCST90018826	genus.Victivallis.id.2256	MR Egger	12.8347	8	0.117664
qENAoR	ebi-a-GCST90018826	Cirrhosis || id:ebi-a-GCST90018826	genus.Victivallis.id.2256	Inverse variance weighted	12.8415	9	0.169909
QGrGNV	ebi-a-GCST90018826	Cirrhosis || id:ebi-a-GCST90018826	genus.Haemophilus.id.3698	MR Egger	10.0939	7	0.183315
QGrGNV	ebi-a-GCST90018826	Cirrhosis || id:ebi-a-GCST90018826	genus.Haemophilus.id.3698	Inverse variance weighted	10.2475	8	0.24808
qiWbrh	ebi-a-GCST90018826	Cirrhosis || id:ebi-a-GCST90018826	order.Selenomonadales.id.2165	MR Egger	14.0669	10	0.169961
qiWbrh	ebi-a-GCST90018826	Cirrhosis || id:ebi-a-GCST90018826	order.Selenomonadales.id.2165	Inverse variance weighted	16.0185	11	0.140445
QjakFr	ebi-a-GCST90018826	Cirrhosis || id:ebi-a-GCST90018826	genus.LachnospiraceaeFCS020group.id.11314	MR Egger	19.5025	10	0.0343248
QjakFr	ebi-a-GCST90018826	Cirrhosis || id:ebi-a-GCST90018826	genus.LachnospiraceaeFCS020group.id.11314	Inverse variance weighted	19.5089	11	0.0525477
Qyd7XB	ebi-a-GCST90018826	Cirrhosis || id:ebi-a-GCST90018826	genus..Eubacteriumxylanophilumgroup.id.14375	MR Egger	4.08158	7	0.770334
Qyd7XB	ebi-a-GCST90018826	Cirrhosis || id:ebi-a-GCST90018826	genus..Eubacteriumxylanophilumgroup.id.14375	Inverse variance weighted	4.605	8	0.798838
R6RQXL	ebi-a-GCST90018826	Cirrhosis || id:ebi-a-GCST90018826	genus..Ruminococcusgnavusgroup.id.14376	MR Egger	5.53943	10	0.852361
R6RQXL	ebi-a-GCST90018826	Cirrhosis || id:ebi-a-GCST90018826	genus..Ruminococcusgnavusgroup.id.14376	Inverse variance weighted	5.55864	11	0.901133
R7oLoV	ebi-a-GCST90018826	Cirrhosis || id:ebi-a-GCST90018826	genus.RuminococcaceaeUCG011.id.11368	MR Egger	2.36799	6	0.882939
R7oLoV	ebi-a-GCST90018826	Cirrhosis || id:ebi-a-GCST90018826	genus.RuminococcaceaeUCG011.id.11368	Inverse variance weighted	2.40786	7	0.933874
RKlTkD	ebi-a-GCST90018826	Cirrhosis || id:ebi-a-GCST90018826	genus.Bifidobacterium.id.436	MR Egger	10.4211	11	0.492951
RKlTkD	ebi-a-GCST90018826	Cirrhosis || id:ebi-a-GCST90018826	genus.Bifidobacterium.id.436	Inverse variance weighted	10.4812	12	0.573822
rlb7o5	ebi-a-GCST90018826	Cirrhosis || id:ebi-a-GCST90018826	genus..Eubacteriumcoprostanoligenesgroup.id.11375	MR Egger	10.0716	11	0.523959
rlb7o5	ebi-a-GCST90018826	Cirrhosis || id:ebi-a-GCST90018826	genus..Eubacteriumcoprostanoligenesgroup.id.11375	Inverse variance weighted	10.297	12	0.589922
RmoHnu	ebi-a-GCST90018826	Cirrhosis || id:ebi-a-GCST90018826	genus.Ruminiclostridium9.id.11357	MR Egger	8.40998	7	0.297833
RmoHnu	ebi-a-GCST90018826	Cirrhosis || id:ebi-a-GCST90018826	genus.Ruminiclostridium9.id.11357	Inverse variance weighted	15.3157	8	0.0532894
rsbOlb	ebi-a-GCST90018826	Cirrhosis || id:ebi-a-GCST90018826	order.MollicutesRF9.id.11579	MR Egger	13.9153	11	0.237715
rsbOlb	ebi-a-GCST90018826	Cirrhosis || id:ebi-a-GCST90018826	order.MollicutesRF9.id.11579	Inverse variance weighted	14.3009	12	0.281905
Rv99Lm	ebi-a-GCST90018826	Cirrhosis || id:ebi-a-GCST90018826	genus..Eubacteriumbrachygroup.id.11296	MR Egger	7.02945	8	0.533459
Rv99Lm	ebi-a-GCST90018826	Cirrhosis || id:ebi-a-GCST90018826	genus..Eubacteriumbrachygroup.id.11296	Inverse variance weighted	9.40476	9	0.400781
sF7W2L	ebi-a-GCST90018826	Cirrhosis || id:ebi-a-GCST90018826	genus.Howardella.id.2000	MR Egger	5.47796	8	0.70548
sF7W2L	ebi-a-GCST90018826	Cirrhosis || id:ebi-a-GCST90018826	genus.Howardella.id.2000	Inverse variance weighted	6.49615	9	0.689416
sFxDb3	ebi-a-GCST90018826	Cirrhosis || id:ebi-a-GCST90018826	order.Burkholderiales.id.2874	MR Egger	7.63862	9	0.570934
sFxDb3	ebi-a-GCST90018826	Cirrhosis || id:ebi-a-GCST90018826	order.Burkholderiales.id.2874	Inverse variance weighted	7.64214	10	0.663747
Sgv0J4	ebi-a-GCST90018826	Cirrhosis || id:ebi-a-GCST90018826	family.Victivallaceae.id.2255	MR Egger	8.43064	10	0.58685
Sgv0J4	ebi-a-GCST90018826	Cirrhosis || id:ebi-a-GCST90018826	family.Victivallaceae.id.2255	Inverse variance weighted	8.66271	11	0.652994
SpO9Ka	ebi-a-GCST90018826	Cirrhosis || id:ebi-a-GCST90018826	family.Porphyromonadaceae.id.943	MR Egger	3.32898	7	0.852994
SpO9Ka	ebi-a-GCST90018826	Cirrhosis || id:ebi-a-GCST90018826	family.Porphyromonadaceae.id.943	Inverse variance weighted	3.42514	8	0.904921
staWrf	ebi-a-GCST90018826	Cirrhosis || id:ebi-a-GCST90018826	order.Rhodospirillales.id.2667	MR Egger	19.3787	12	0.0797897
staWrf	ebi-a-GCST90018826	Cirrhosis || id:ebi-a-GCST90018826	order.Rhodospirillales.id.2667	Inverse variance weighted	19.54	13	0.10729
szt6bn	ebi-a-GCST90018826	Cirrhosis || id:ebi-a-GCST90018826	class.Coriobacteriia.id.809	MR Egger	12.506	12	0.405947
szt6bn	ebi-a-GCST90018826	Cirrhosis || id:ebi-a-GCST90018826	class.Coriobacteriia.id.809	Inverse variance weighted	12.7292	13	0.468939
T35lgz	ebi-a-GCST90018826	Cirrhosis || id:ebi-a-GCST90018826	family.Oxalobacteraceae.id.2966	MR Egger	11.0031	12	0.528655
T35lgz	ebi-a-GCST90018826	Cirrhosis || id:ebi-a-GCST90018826	family.Oxalobacteraceae.id.2966	Inverse variance weighted	11.7154	13	0.551109
T8T6Lu	ebi-a-GCST90018826	Cirrhosis || id:ebi-a-GCST90018826	family.Peptococcaceae.id.2024	MR Egger	10.6117	7	0.156478
T8T6Lu	ebi-a-GCST90018826	Cirrhosis || id:ebi-a-GCST90018826	family.Peptococcaceae.id.2024	Inverse variance weighted	11.4548	8	0.177234
tbXTaX	ebi-a-GCST90018826	Cirrhosis || id:ebi-a-GCST90018826	genus.ChristensenellaceaeR.7group.id.11283	MR Egger	3.90222	8	0.865836
tbXTaX	ebi-a-GCST90018826	Cirrhosis || id:ebi-a-GCST90018826	genus.ChristensenellaceaeR.7group.id.11283	Inverse variance weighted	3.93339	9	0.915741
TGrzdF	ebi-a-GCST90018826	Cirrhosis || id:ebi-a-GCST90018826	genus..Eubacteriumfissicatenagroup.id.14373	MR Egger	5.7022	7	0.57492
TGrzdF	ebi-a-GCST90018826	Cirrhosis || id:ebi-a-GCST90018826	genus..Eubacteriumfissicatenagroup.id.14373	Inverse variance weighted	5.90305	8	0.658091
tkl5vG	ebi-a-GCST90018826	Cirrhosis || id:ebi-a-GCST90018826	genus.Slackia.id.825	MR Egger	6.20997	4	0.184007
tkl5vG	ebi-a-GCST90018826	Cirrhosis || id:ebi-a-GCST90018826	genus.Slackia.id.825	Inverse variance weighted	7.87983	5	0.162984
TlODZI	ebi-a-GCST90018826	Cirrhosis || id:ebi-a-GCST90018826	genus.RuminococcaceaeUCG004.id.11362	MR Egger	5.85548	9	0.754291
TlODZI	ebi-a-GCST90018826	Cirrhosis || id:ebi-a-GCST90018826	genus.RuminococcaceaeUCG004.id.11362	Inverse variance weighted	7.9251	10	0.636153
TQSpiB	ebi-a-GCST90018826	Cirrhosis || id:ebi-a-GCST90018826	genus.LachnospiraceaeUCG004.id.11324	MR Egger	6.409	10	0.779811
TQSpiB	ebi-a-GCST90018826	Cirrhosis || id:ebi-a-GCST90018826	genus.LachnospiraceaeUCG004.id.11324	Inverse variance weighted	6.85415	11	0.810769
tSliO9	ebi-a-GCST90018826	Cirrhosis || id:ebi-a-GCST90018826	order.Bacteroidales.id.913	MR Egger	5.84365	12	0.923757
tSliO9	ebi-a-GCST90018826	Cirrhosis || id:ebi-a-GCST90018826	order.Bacteroidales.id.913	Inverse variance weighted	7.55027	13	0.871617
TUj4LC	ebi-a-GCST90018826	Cirrhosis || id:ebi-a-GCST90018826	genus.LachnospiraceaeNC2004group.id.11316	MR Egger	8.56188	7	0.285659
TUj4LC	ebi-a-GCST90018826	Cirrhosis || id:ebi-a-GCST90018826	genus.LachnospiraceaeNC2004group.id.11316	Inverse variance weighted	13.1809	8	0.105775
uCOF7P	ebi-a-GCST90018826	Cirrhosis || id:ebi-a-GCST90018826	order.Bacillales.id.1674	MR Egger	14.766	7	0.0391194
uCOF7P	ebi-a-GCST90018826	Cirrhosis || id:ebi-a-GCST90018826	order.Bacillales.id.1674	Inverse variance weighted	14.7702	8	0.063771
uHEy8Q	ebi-a-GCST90018826	Cirrhosis || id:ebi-a-GCST90018826	genus.Akkermansia.id.4037	MR Egger	11.95	9	0.216144
uHEy8Q	ebi-a-GCST90018826	Cirrhosis || id:ebi-a-GCST90018826	genus.Akkermansia.id.4037	Inverse variance weighted	12.1737	10	0.2736
uQYGEB	ebi-a-GCST90018826	Cirrhosis || id:ebi-a-GCST90018826	genus.Parabacteroides.id.954	MR Egger	1.36717	4	0.84988
uQYGEB	ebi-a-GCST90018826	Cirrhosis || id:ebi-a-GCST90018826	genus.Parabacteroides.id.954	Inverse variance weighted	1.4428	5	0.919575
UsMxlz	ebi-a-GCST90018826	Cirrhosis || id:ebi-a-GCST90018826	class.Verrucomicrobiae.id.4029	MR Egger	11.9308	9	0.217238
UsMxlz	ebi-a-GCST90018826	Cirrhosis || id:ebi-a-GCST90018826	class.Verrucomicrobiae.id.4029	Inverse variance weighted	12.1802	10	0.27318
UTPK2n	ebi-a-GCST90018826	Cirrhosis || id:ebi-a-GCST90018826	class.Bacteroidia.id.912	MR Egger	5.84365	12	0.923757
UTPK2n	ebi-a-GCST90018826	Cirrhosis || id:ebi-a-GCST90018826	class.Bacteroidia.id.912	Inverse variance weighted	7.55027	13	0.871617
UYJxH8	ebi-a-GCST90018826	Cirrhosis || id:ebi-a-GCST90018826	genus.Butyrivibrio.id.1993	MR Egger	7.03007	13	0.900595
UYJxH8	ebi-a-GCST90018826	Cirrhosis || id:ebi-a-GCST90018826	genus.Butyrivibrio.id.1993	Inverse variance weighted	7.5905	14	0.909551
Vd8Fsi	ebi-a-GCST90018826	Cirrhosis || id:ebi-a-GCST90018826	genus.Bacteroides.id.918	MR Egger	2.96163	7	0.888529
Vd8Fsi	ebi-a-GCST90018826	Cirrhosis || id:ebi-a-GCST90018826	genus.Bacteroides.id.918	Inverse variance weighted	2.97806	8	0.935727
vlyGOP	ebi-a-GCST90018826	Cirrhosis || id:ebi-a-GCST90018826	family.Ruminococcaceae.id.2050	MR Egger	6.82471	8	0.555658
vlyGOP	ebi-a-GCST90018826	Cirrhosis || id:ebi-a-GCST90018826	family.Ruminococcaceae.id.2050	Inverse variance weighted	7.29926	9	0.605993
W49loY	ebi-a-GCST90018826	Cirrhosis || id:ebi-a-GCST90018826	genus.Olsenella.id.822	MR Egger	10.9699	9	0.277779
W49loY	ebi-a-GCST90018826	Cirrhosis || id:ebi-a-GCST90018826	genus.Olsenella.id.822	Inverse variance weighted	11.0969	10	0.350021
w5yhuV	ebi-a-GCST90018826	Cirrhosis || id:ebi-a-GCST90018826	genus.Romboutsia.id.11347	MR Egger	11.0727	11	0.437196
w5yhuV	ebi-a-GCST90018826	Cirrhosis || id:ebi-a-GCST90018826	genus.Romboutsia.id.11347	Inverse variance weighted	11.5789	12	0.480065
WaNFee	ebi-a-GCST90018826	Cirrhosis || id:ebi-a-GCST90018826	genus.Desulfovibrio.id.3173	MR Egger	10.7155	8	0.218346
WaNFee	ebi-a-GCST90018826	Cirrhosis || id:ebi-a-GCST90018826	genus.Desulfovibrio.id.3173	Inverse variance weighted	10.736	9	0.294241
WCt5pC	ebi-a-GCST90018826	Cirrhosis || id:ebi-a-GCST90018826	genus.Anaerofilum.id.2053	MR Egger	16.8142	9	0.0517059
WCt5pC	ebi-a-GCST90018826	Cirrhosis || id:ebi-a-GCST90018826	genus.Anaerofilum.id.2053	Inverse variance weighted	17.4551	10	0.0648819
WEMGli	ebi-a-GCST90018826	Cirrhosis || id:ebi-a-GCST90018826	family.Alcaligenaceae.id.2875	MR Egger	8.10103	10	0.618969
WEMGli	ebi-a-GCST90018826	Cirrhosis || id:ebi-a-GCST90018826	family.Alcaligenaceae.id.2875	Inverse variance weighted	8.3068	11	0.685586
wFbL6J	ebi-a-GCST90018826	Cirrhosis || id:ebi-a-GCST90018826	genus.Marvinbryantia.id.2005	MR Egger	11.5971	8	0.170106
wFbL6J	ebi-a-GCST90018826	Cirrhosis || id:ebi-a-GCST90018826	genus.Marvinbryantia.id.2005	Inverse variance weighted	11.6356	9	0.234641
wIF1Yn	ebi-a-GCST90018826	Cirrhosis || id:ebi-a-GCST90018826	genus.LachnospiraceaeUCG001.id.11321	MR Egger	9.11789	11	0.611012
wIF1Yn	ebi-a-GCST90018826	Cirrhosis || id:ebi-a-GCST90018826	genus.LachnospiraceaeUCG001.id.11321	Inverse variance weighted	10.1419	12	0.603512
wJFco0	ebi-a-GCST90018826	Cirrhosis || id:ebi-a-GCST90018826	genus.Veillonella.id.2198	MR Egger	2.3294	6	0.887051
wJFco0	ebi-a-GCST90018826	Cirrhosis || id:ebi-a-GCST90018826	genus.Veillonella.id.2198	Inverse variance weighted	2.33073	7	0.939295
wn5rK2	ebi-a-GCST90018826	Cirrhosis || id:ebi-a-GCST90018826	genus.ErysipelotrichaceaeUCG003.id.11384	MR Egger	7.42461	14	0.917103
wn5rK2	ebi-a-GCST90018826	Cirrhosis || id:ebi-a-GCST90018826	genus.ErysipelotrichaceaeUCG003.id.11384	Inverse variance weighted	7.5606	15	0.94019
wQYhwp	ebi-a-GCST90018826	Cirrhosis || id:ebi-a-GCST90018826	genus.Odoribacter.id.952	MR Egger	2.46558	5	0.78167
wQYhwp	ebi-a-GCST90018826	Cirrhosis || id:ebi-a-GCST90018826	genus.Odoribacter.id.952	Inverse variance weighted	3.66709	6	0.721623
WvdQyb	ebi-a-GCST90018826	Cirrhosis || id:ebi-a-GCST90018826	genus..Eubacteriumeligensgroup.id.14372	MR Egger	4.9742	5	0.419037
WvdQyb	ebi-a-GCST90018826	Cirrhosis || id:ebi-a-GCST90018826	genus..Eubacteriumeligensgroup.id.14372	Inverse variance weighted	5.26404	6	0.510421
X4kHrP	ebi-a-GCST90018826	Cirrhosis || id:ebi-a-GCST90018826	class.Betaproteobacteria.id.2867	MR Egger	8.42234	10	0.587656
X4kHrP	ebi-a-GCST90018826	Cirrhosis || id:ebi-a-GCST90018826	class.Betaproteobacteria.id.2867	Inverse variance weighted	8.42263	11	0.67502
xCukIr	ebi-a-GCST90018826	Cirrhosis || id:ebi-a-GCST90018826	genus.Dialister.id.2183	MR Egger	7.04932	9	0.631985
xCukIr	ebi-a-GCST90018826	Cirrhosis || id:ebi-a-GCST90018826	genus.Dialister.id.2183	Inverse variance weighted	7.07535	10	0.718313
Xtktja	ebi-a-GCST90018826	Cirrhosis || id:ebi-a-GCST90018826	family.Pasteurellaceae.id.3689	MR Egger	13.4913	12	0.334365
Xtktja	ebi-a-GCST90018826	Cirrhosis || id:ebi-a-GCST90018826	family.Pasteurellaceae.id.3689	Inverse variance weighted	13.5626	13	0.405355
XTu0EY	ebi-a-GCST90018826	Cirrhosis || id:ebi-a-GCST90018826	genus.Intestinimonas.id.2062	MR Egger	9.56352	15	0.846261
XTu0EY	ebi-a-GCST90018826	Cirrhosis || id:ebi-a-GCST90018826	genus.Intestinimonas.id.2062	Inverse variance weighted	10.0754	16	0.86266
XVFzMF	ebi-a-GCST90018826	Cirrhosis || id:ebi-a-GCST90018826	genus.Holdemania.id.2157	MR Egger	11.0804	13	0.604086
XVFzMF	ebi-a-GCST90018826	Cirrhosis || id:ebi-a-GCST90018826	genus.Holdemania.id.2157	Inverse variance weighted	11.0935	14	0.678674
y0FJ9U	ebi-a-GCST90018826	Cirrhosis || id:ebi-a-GCST90018826	genus.LachnospiraceaeND3007group.id.11317	MR Egger	0.340916	1	0.559301
y0FJ9U	ebi-a-GCST90018826	Cirrhosis || id:ebi-a-GCST90018826	genus.LachnospiraceaeND3007group.id.11317	Inverse variance weighted	4.69235	2	0.0957346
Y7cF3n	ebi-a-GCST90018826	Cirrhosis || id:ebi-a-GCST90018826	family.Methanobacteriaceae.id.121	MR Egger	9.53025	8	0.299554
Y7cF3n	ebi-a-GCST90018826	Cirrhosis || id:ebi-a-GCST90018826	family.Methanobacteriaceae.id.121	Inverse variance weighted	10.3982	9	0.319219
yakWtY	ebi-a-GCST90018826	Cirrhosis || id:ebi-a-GCST90018826	genus.Butyricicoccus.id.2055	MR Egger	4.12926	6	0.659189
yakWtY	ebi-a-GCST90018826	Cirrhosis || id:ebi-a-GCST90018826	genus.Butyricicoccus.id.2055	Inverse variance weighted	4.29069	7	0.745753
yerlNC	ebi-a-GCST90018826	Cirrhosis || id:ebi-a-GCST90018826	genus.RuminococcaceaeUCG005.id.11363	MR Egger	13.5403	12	0.331023
yerlNC	ebi-a-GCST90018826	Cirrhosis || id:ebi-a-GCST90018826	genus.RuminococcaceaeUCG005.id.11363	Inverse variance weighted	14.6688	13	0.328485
yfxJv6	ebi-a-GCST90018826	Cirrhosis || id:ebi-a-GCST90018826	family.Erysipelotrichaceae.id.2149	MR Egger	11.223	11	0.424772
yfxJv6	ebi-a-GCST90018826	Cirrhosis || id:ebi-a-GCST90018826	family.Erysipelotrichaceae.id.2149	Inverse variance weighted	11.2589	12	0.506874
ygbSF7	ebi-a-GCST90018826	Cirrhosis || id:ebi-a-GCST90018826	genus.Fusicatenibacter.id.11305	MR Egger	17.4156	16	0.359208
ygbSF7	ebi-a-GCST90018826	Cirrhosis || id:ebi-a-GCST90018826	genus.Fusicatenibacter.id.11305	Inverse variance weighted	18.5579	17	0.35449
ylev3A	ebi-a-GCST90018826	Cirrhosis || id:ebi-a-GCST90018826	family.FamilyXIII.id.1957	MR Egger	9.79196	8	0.279932
ylev3A	ebi-a-GCST90018826	Cirrhosis || id:ebi-a-GCST90018826	family.FamilyXIII.id.1957	Inverse variance weighted	9.79226	9	0.367563
yLt27i	ebi-a-GCST90018826	Cirrhosis || id:ebi-a-GCST90018826	genus.Senegalimassilia.id.11160	MR Egger	2.63482	3	0.451417
yLt27i	ebi-a-GCST90018826	Cirrhosis || id:ebi-a-GCST90018826	genus.Senegalimassilia.id.11160	Inverse variance weighted	2.80607	4	0.590785
YXZeGZ	ebi-a-GCST90018826	Cirrhosis || id:ebi-a-GCST90018826	genus.Alistipes.id.968	MR Egger	17.2088	12	0.141909
YXZeGZ	ebi-a-GCST90018826	Cirrhosis || id:ebi-a-GCST90018826	genus.Alistipes.id.968	Inverse variance weighted	17.9132	13	0.160844
YYHfMs	ebi-a-GCST90018826	Cirrhosis || id:ebi-a-GCST90018826	genus.Gordonibacter.id.821	MR Egger	10.1082	10	0.431053
YYHfMs	ebi-a-GCST90018826	Cirrhosis || id:ebi-a-GCST90018826	genus.Gordonibacter.id.821	Inverse variance weighted	17.1186	11	0.104416
zaZf8A	ebi-a-GCST90018826	Cirrhosis || id:ebi-a-GCST90018826	genus.Oscillospira.id.2064	MR Egger	7.85002	6	0.249299
zaZf8A	ebi-a-GCST90018826	Cirrhosis || id:ebi-a-GCST90018826	genus.Oscillospira.id.2064	Inverse variance weighted	7.88048	7	0.343251
ZJXDpG	ebi-a-GCST90018826	Cirrhosis || id:ebi-a-GCST90018826	class.Erysipelotrichia.id.2147	MR Egger	11.223	11	0.424772
ZJXDpG	ebi-a-GCST90018826	Cirrhosis || id:ebi-a-GCST90018826	class.Erysipelotrichia.id.2147	Inverse variance weighted	11.2589	12	0.506874
zkWLyI	ebi-a-GCST90018826	Cirrhosis || id:ebi-a-GCST90018826	genus.Allisonella.id.2174	MR Egger	3.49941	6	0.744048
zkWLyI	ebi-a-GCST90018826	Cirrhosis || id:ebi-a-GCST90018826	genus.Allisonella.id.2174	Inverse variance weighted	3.9423	7	0.786399

## Sheet: leaveone
exposure	outcome	id.exposure	id.outcome	under0.05	c_p	c_SNP
genus.Eggerthella.id.819	Cirrhosis || id:ebi-a-GCST90018826	0aMbT3	ebi-a-GCST90018826	0	0.282400219745191 0.35896134861974 0.0864225129531642 0.629119923773516 0.350539996601918 0.279115498178635 0.305592120408365 0.39553527979299 0.138088136718507 0.256343078760025 0.255510362766604	rs112205261 rs13070736 rs1784446 rs2223081 rs2240838 rs2877457 rs3851328 rs4985746 rs6430926 rs67490567 rs76663501
genus.Lactococcus.id.1851	Cirrhosis || id:ebi-a-GCST90018826	0heWA4	ebi-a-GCST90018826	0	0.930383653484216 0.645253627857819 0.726490528082336 0.750955087168559 0.408415766566027 0.656356418469542 0.699258727682258 0.884749061870299 0.851389630244687	rs10417872 rs123059 rs12621813 rs17168302 rs2293361 rs4766997 rs55910161 rs6674304 rs7992246
genus.DefluviitaleaceaeUCG011.id.11287	Cirrhosis || id:ebi-a-GCST90018826	0lsDJy	ebi-a-GCST90018826	0	0.7584265960001 0.966116759213905 0.36498628939282 0.952220240604537 0.315628171543204 0.560329188959866 0.483470028933522 0.436896019728589 0.554330827802516	rs112893842 rs1582238 rs2892880 rs4344384 rs4677103 rs55658617 rs72731813 rs9608282 rs9725395
genus.Flavonifractor.id.2059	Cirrhosis || id:ebi-a-GCST90018826	0ngO8p	ebi-a-GCST90018826	0	0.63476636367217 0.99776528037583 0.707656824434317 0.315252105086624 0.420496167455651	rs114873521 rs11811696 rs12030302 rs34066017 rs806808
genus.Lachnospira.id.2004	Cirrhosis || id:ebi-a-GCST90018826	0rTnk2	ebi-a-GCST90018826	0	0.296739991116381 0.49800985378998 0.502454677335493 0.72694386427867 0.269709728179862 0.270790213754719	rs13157098 rs159484 rs2520509 rs4686798 rs4923324 rs56791201
phylum.Firmicutes.id.1672	Cirrhosis || id:ebi-a-GCST90018826	0rWmph	ebi-a-GCST90018826	0	0.304270584368701 0.300426331737158 0.208420382001564 0.29214789781182 0.393853263089061 0.282126114315383 0.564375644247165 0.343992109482387 0.293315812689484 0.178397690933019 0.336718977464168 0.352674693926251 0.344851463897 0.331822081879463 0.305896645402082 0.292613989844358	rs112334273 rs2009919 rs2273429 rs2332027 rs2547978 rs36111799 rs3792064 rs3852931 rs4750583 rs56199908 rs6814436 rs6815608 rs7247191 rs72738886 rs72771021 rs8085381
genus.Hungatella.id.11306	Cirrhosis || id:ebi-a-GCST90018826	0Vfsi1	ebi-a-GCST90018826	0	0.253349222847645 0.964667847406506 0.90029502853819 0.593689131094101 0.367267874297992	rs10044993 rs13128780 rs13249325 rs17092615 rs72759041
genus.FamilyXIIIUCG001.id.11294	Cirrhosis || id:ebi-a-GCST90018826	1rpkuI	ebi-a-GCST90018826	0	0.141267910333394 0.126240823798606 0.176612329368211 0.420488567288578 0.0686070356901176 0.321616318290435 0.15096590177848 0.148583041047008	rs112362903 rs12049454 rs1426266 rs3842897 rs62414802 rs7119679 rs76463770 rs8076666
genus.Escherichia.Shigella.id.3504	Cirrhosis || id:ebi-a-GCST90018826	1uqUdL	ebi-a-GCST90018826	0	0.405221750125883 0.529416128472715 0.392192206230571 0.730762319210881 0.495040195776323 0.441192282820841 0.0636645093052991 0.65372016877021 0.74504257351337 0.650362080232088	rs112767262 rs113127095 rs113513883 rs1154904 rs118526 rs2798105 rs4731451 rs57024273 rs592299 rs73208162
family.Streptococcaceae.id.1850	Cirrhosis || id:ebi-a-GCST90018826	1zf0TZ	ebi-a-GCST90018826	0	0.547357521353411 0.992717648935479 0.950641687988419 0.992394455999587 0.823647133081407 0.974925699969693 0.948186066327752 0.957071710215489 0.679736521485436 0.974037659611178 0.986431028991851 0.441151612801686 0.58711860369115 0.999800602403195	rs10028567 rs11110281 rs16950051 rs2370083 rs2952251 rs35344081 rs4968759 rs57646748 rs6806351 rs72739637 rs77968078 rs7916711 rs957755 rs9903102
genus.Holdemanella.id.11393	Cirrhosis || id:ebi-a-GCST90018826	20HL0T	ebi-a-GCST90018826	0	0.573245029307949 0.210004706023338 0.14885055255079 0.194753134779607 0.235312781194006 0.161691273902063 0.104819947926838 0.210778990020671 0.286426612838345 0.222038235911163 0.175126914467917	rs12513188 rs17586763 rs1926302 rs34187114 rs35228298 rs4541991 rs607782 rs62113381 rs73011279 rs75764681 rs8113760
genus.Ruminococcus2.id.11374	Cirrhosis || id:ebi-a-GCST90018826	2GJP3o	ebi-a-GCST90018826	0	0.880117650384834 0.970965227601329 0.90013119848675 0.558479955704458 0.791519567981553 0.889907195817056 0.941143928216019 0.913383124478235 0.690926486870209 0.898648454503028 0.806895326893579 0.928249295252396 0.894999972368339 0.944771396134676 0.874471794891655	rs12406309 rs12986628 rs1819812 rs2368224 rs2846589 rs2997412 rs4400279 rs4799823 rs55707116 rs58681734 rs61791565 rs75140805 rs7635831 rs7693984 rs78120384
phylum.Euryarchaeota.id.55	Cirrhosis || id:ebi-a-GCST90018826	2neTKK	ebi-a-GCST90018826	0	0.269566709161124 0.429843742835481 0.484769380008842 0.190072634309085 0.377797739554105 0.211299881843018 0.672507315430048 0.25253177660772 0.545544847792586 0.448418212178768 0.540567289506798 0.282576181234087	rs10202904 rs11022995 rs34928225 rs45498998 rs56131665 rs6064552 rs6508769 rs7015093 rs76029318 rs7635189 rs77658038 rs894996
genus.Coprococcus2.id.11302	Cirrhosis || id:ebi-a-GCST90018826	2vslhf	ebi-a-GCST90018826	0	0.539501149535916 0.179757643053509 0.620210325412597 0.769438063920936 0.61262731651804 0.40008259501948 0.416861216752383 0.435673456854429	rs10070053 rs12634070 rs2482516 rs35890118 rs61823518 rs6677933 rs72680320 rs9426473
family.Christensenellaceae.id.1866	Cirrhosis || id:ebi-a-GCST90018826	31r1VV	ebi-a-GCST90018826	0	0.845419142120641 0.975529785651911 0.985251304814132 0.99013794582157 0.912889940223423 0.769159501052018 0.893267095066951 0.687474061531992 0.701499513868229 0.718827441037922 0.873919109823839	rs117186816 rs12380890 rs12657403 rs4076564 rs62573205 rs7211194 rs72706624 rs77867022 rs870002 rs892686 rs9608766
genus..Eubacteriumrectalegroup.id.14374	Cirrhosis || id:ebi-a-GCST90018826	37ZEpI	ebi-a-GCST90018826	0	0.409608439260732 0.92301866253412 0.625577010586349 0.539114452794771 0.927387273414735 0.965215545565013 0.638636568053727 0.699927013055568	rs10248854 rs10797540 rs143694765 rs2884897 rs314726 rs35398954 rs59427698 rs62547233
class.Actinobacteria.id.419	Cirrhosis || id:ebi-a-GCST90018826	3cOJ1f	ebi-a-GCST90018826	0	0.712076864047898 0.810675863537035 0.995081479460871 0.806357190861604 0.534035441439937 0.68005576122985 0.766512116956424 0.63311872676407 0.9741484364122 0.853669479407107 0.514961877620239 0.737885605745984 0.81781416134423 0.688804520374902 0.77829941446224	rs11655079 rs11745923 rs12049045 rs134366 rs1376754 rs1515761 rs182549 rs4945008 rs6660520 rs72767435 rs7322849 rs80083040 rs8047955 rs857444 rs961091
class.Methanobacteria.id.119	Cirrhosis || id:ebi-a-GCST90018826	3Oo7Td	ebi-a-GCST90018826	0	0.530096066495258 0.430876419001817 0.772302754900892 0.706840102021165 0.761933003548325 0.669419487522866 0.526887665952457 0.991826284199786 0.70007907281837 0.549446535949206	rs10202904 rs10424197 rs4257531 rs56131665 rs6508769 rs6776814 rs73068003 rs73457410 rs75208022 rs894996
genus.Subdoligranulum.id.2070	Cirrhosis || id:ebi-a-GCST90018826	3tgfXE	ebi-a-GCST90018826	4	0.0387144188984507 0.118003759924093 0.0277043411301991 0.0671906242044023 0.0519876636626311 0.0986872126813632 0.0305912253253498 0.130119631168106 0.0833522380258104 0.022300515634657 0.222982401142538	rs10065321 rs10497836 rs1667315 rs2114677 rs2171249 rs35940633 rs3761728 rs4347804 rs6555306 rs75158211 rs76528319
genus.Bilophila.id.3170	Cirrhosis || id:ebi-a-GCST90018826	4zBtt2	ebi-a-GCST90018826	1	0.151885612693218 0.189362194114987 0.0103999185346332 0.129579661967213 0.104097568486075 0.0831931026670228 0.147860269409986 0.0525375849479233 0.0910283773074329 0.0639002395084403 0.0791943764383342 0.113446610971144 0.0962327263845661	rs11069458 rs1241171 rs1571225 rs1969927 rs2728491 rs3827020 rs4798126 rs542415 rs60178956 rs6793291 rs72676854 rs7802841 rs9899990
genus.RuminococcaceaeUCG014.id.11371	Cirrhosis || id:ebi-a-GCST90018826	5IXuob	ebi-a-GCST90018826	0	0.28171781744675 0.814204936514433 0.494178582736681 0.457729310445219 0.610968705171809 0.379601913598622 0.776649370286139 0.663180928678098 0.471760408633451 0.518543252110186 0.584939926996535	rs10495392 rs10791168 rs10941294 rs115777838 rs12638134 rs34402072 rs56105232 rs72809222 rs73186226 rs853612 rs995642
genus.Streptococcus.id.1853	Cirrhosis || id:ebi-a-GCST90018826	5qEcKL	ebi-a-GCST90018826	0	0.424152961879888 0.835437947845067 0.877048159489919 0.927530052234681 0.670974821953117 0.83427741993816 0.830549354006106 0.875547230272777 0.933618137129026 0.918110938327042 0.536602787037279 0.858669217389233 0.856158444709847 0.48397799016772 0.88528698609558	rs10028567 rs10448310 rs11110281 rs11720390 rs11764382 rs17708276 rs1918540 rs2370083 rs4968759 rs57646748 rs6806351 rs71481756 rs72739637 rs7916711 rs9903102
genus.Oscillibacter.id.2063	Cirrhosis || id:ebi-a-GCST90018826	5TN0Z7	ebi-a-GCST90018826	0	0.715794510582554 0.777930103126865 0.411220571734126 0.911829609681927 0.376553217114077 0.793385626439708 0.995866345388683 0.479692005162123 0.791992874507576 0.817709563673262 0.778737484028002 0.818032216476476 0.764253684717832 0.742130648929678	rs11627628 rs11990279 rs12649930 rs133832 rs16866406 rs16934185 rs234108 rs36095275 rs4506202 rs61883564 rs62206502 rs75453768 rs761240 rs9393920
genus.Catenibacterium.id.2153	Cirrhosis || id:ebi-a-GCST90018826	5XtLwc	ebi-a-GCST90018826	0	0.431219452582827 0.803997550791251 0.410333904348296 0.543358915785139 0.548394354660876	rs12404911 rs212393 rs73128290 rs77285108 rs7742829
phylum.Tenericutes.id.3919	Cirrhosis || id:ebi-a-GCST90018826	6gX3qe	ebi-a-GCST90018826	0	0.397359529194421 0.810334007212977 0.817087699572595 0.26050092505746 0.559840305834712 0.838639525281269 0.565832590264461 0.664314187017481 0.400573609055682 0.617602337579926 0.609111261954143 0.786767002740672	rs10108398 rs11890098 rs12566890 rs17214486 rs2464826 rs28537087 rs3768491 rs4885016 rs6043847 rs72901605 rs74603314 rs78169027
family.Desulfovibrionaceae.id.3169	Cirrhosis || id:ebi-a-GCST90018826	6jMcBB	ebi-a-GCST90018826	8	0.0899225014737244 0.0134864830350926 0.00923057172273871 0.0713135902251485 0.0122433772590693 0.0228286377365402 0.00551268427200323 0.00996948473518252 0.0284091347435345 0.0253616564956197	rs112381107 rs11599763 rs17791387 rs2692012 rs2838334 rs3935584 rs4506934 rs6058181 rs72647048 rs9928243
genus.Coprobacter.id.949	Cirrhosis || id:ebi-a-GCST90018826	6mIWxZ	ebi-a-GCST90018826	0	0.815022197522768 0.778344512513801 0.79934312404308 0.89557658657611 0.842378594927135 0.71984716242755 0.796747983979522 0.447208470605219 0.495798659023172 0.909190351911098 0.819763858743001	rs11532348 rs12684609 rs12996055 rs143662916 rs189356 rs213863 rs28402691 rs305411 rs3828477 rs72821405 rs74919520
genus..Eubacteriumruminantiumgroup.id.11340	Cirrhosis || id:ebi-a-GCST90018826	77YJKV	ebi-a-GCST90018826	0	0.978396864555204 0.943997941417053 0.849437426868873 0.87602220846501 0.834364610694015 0.932156144908611 0.732811909609189 0.860046705941862 0.578996433014119 0.898089114344511 0.818399925347724 0.912950104341532 0.827259324606417 0.831165424275384 0.985160762734768 0.588140725505661 0.795455463634134 0.987701105896639	rs10131724 rs10923018 rs11637981 rs13025464 rs139749 rs16891896 rs17519472 rs209813 rs2116427 rs2229917 rs2418654 rs2817174 rs57340348 rs606117 rs6676699 rs7000472 rs72836424 rs73139629
genus.Collinsella.id.815	Cirrhosis || id:ebi-a-GCST90018826	7aTYpg	ebi-a-GCST90018826	0	0.328685146538851 0.516592502406386 0.844039608147573 0.511325644776448 0.219359786442641 0.941327093424457 0.410168059745629 0.485277427665096 0.621016099953914	rs10890671 rs11597285 rs1496626 rs149807560 rs2103510 rs62448871 rs73052258 rs75672793 rs9541268
genus..Clostridiuminnocuumgroup.id.14397	Cirrhosis || id:ebi-a-GCST90018826	7dqlOH	ebi-a-GCST90018826	0	0.400032008865193 0.579166061090837 0.393149494649224 0.484473958631656 0.505233964609065 0.464021084829907 0.352784040463802 0.382997866776531 0.615021503830958	rs10074000 rs10506058 rs1942371 rs40656 rs4869133 rs61267978 rs6577484 rs6890185 rs77845139
phylum.Proteobacteria.id.2375	Cirrhosis || id:ebi-a-GCST90018826	7ioeKt	ebi-a-GCST90018826	0	0.293138320819567 0.203839216610815 0.306591421058033 0.210120228210663 0.295362806618964 0.160653434113323 0.275327125350599 0.377766367959427 0.140024900633032 0.246824116483491 0.200495094243549 0.138092929268723	rs10750258 rs11126162 rs11715072 rs12150865 rs12467198 rs2347697 rs2532663 rs3890996 rs4340090 rs6707783 rs72771021 rs922773
genus.Anaerostipes.id.1991	Cirrhosis || id:ebi-a-GCST90018826	80h8vf	ebi-a-GCST90018826	0	0.256645697711676 0.340941127724677 0.921169461952088 0.309686696556709 0.318558026390255 0.286388085639193 0.300818980582493 0.444119449657434 0.403755612881022 0.41922807775991 0.294372254928923 0.355139324057045	rs10502061 rs2014785 rs2396460 rs2804244 rs3900776 rs62157625 rs62215703 rs6474958 rs6726833 rs6854026 rs7193624 rs78735375
genus.Coprococcus3.id.11303	Cirrhosis || id:ebi-a-GCST90018826	8jKldu	ebi-a-GCST90018826	0	0.22678334971092 0.127593090015218 0.301381772134165 0.167285694292628 0.124206299720671 0.22483663400286 0.114423680879627 0.17625133257688 0.175927547075603	rs10810043 rs11077359 rs11080344 rs13247359 rs13394391 rs178271 rs4575475 rs7521171 rs8100692
genus.Paraprevotella.id.962	Cirrhosis || id:ebi-a-GCST90018826	8NULRM	ebi-a-GCST90018826	0	0.713694929149728 0.699367811937388 0.647989290710579 0.766765270536429 0.510883465476152 0.42680797758844 0.356338918945271 0.913212342644688 0.921950061354975 0.702241119652616 0.596901822183731 0.732642711536973 0.40660583307121	rs10842464 rs140997932 rs145020347 rs17109926 rs17785622 rs2081023 rs3008582 rs3801748 rs4756632 rs4767113 rs7240324 rs9602779 rs9900242
order.Gastranaerophilales.id.1591	Cirrhosis || id:ebi-a-GCST90018826	9i4tiU	ebi-a-GCST90018826	0	0.561332758356739 0.682377445167646 0.988724736447857 0.923039977411744 0.388419202410092 0.716161032076619 0.58515741511285 0.263530827699171 0.534357852795808	rs11150282 rs113884518 rs28678345 rs367480 rs4129395 rs789069 rs79790072 rs8028558 rs9864379
genus.RuminococcaceaeUCG009.id.11366	Cirrhosis || id:ebi-a-GCST90018826	9s731W	ebi-a-GCST90018826	0	0.265810219793696 0.191308925030636 0.131355396779625 0.223200272805047 0.131542209348268 0.294680520325868 0.128574603318787 0.120783996946315 0.196158410968243 0.157346029561021 0.397110176521591 0.191334773930029	rs113006825 rs12508214 rs138460696 rs1550196 rs2058609 rs2192926 rs4079028 rs4708333 rs6952765 rs758191 rs78410648 rs9558661
genus.Parasutterella.id.2892	Cirrhosis || id:ebi-a-GCST90018826	acLMuF	ebi-a-GCST90018826	15	0.00532591549900056 0.0046088440588836 0.0028249546556144 0.00488552051049046 0.00448672618481636 0.00469123022821718 0.00564543500364156 0.00642008769789814 0.0238210778774326 0.00537926452223568 0.00392093508755202 0.00604657127548223 0.0322417546754512 0.00265987259887121 0.0060500189442482	rs10899911 rs11715853 rs2090816 rs2387977 rs35055552 rs55877868 rs62273907 rs6809952 rs6828768 rs7303158 rs7311004 rs7572229 rs78383039 rs8039785 rs823424
genus.Turicibacter.id.2162	Cirrhosis || id:ebi-a-GCST90018826	AdsBD9	ebi-a-GCST90018826	0	0.405330830154391 0.345172648542318 0.409414939133375 0.45159681345081 0.719525610497363 0.20794356367158 0.286484725372255 0.450270860045351 0.73383954546925 0.346301485457036	rs11054680 rs11666533 rs12603364 rs149744580 rs2834977 rs2952020 rs3734633 rs4869133 rs55756211 rs7199484
order.Bifidobacteriales.id.432	Cirrhosis || id:ebi-a-GCST90018826	aGfu8V	ebi-a-GCST90018826	0	0.59692377578691 0.585631986636063 0.603621096328515 0.586844630966146 0.686078949742108 0.427926147650381 0.617832113178489 0.763950426325804 0.719390159674504 0.279318295405494 0.938134657218567 0.50346134999022	rs10831953 rs12446429 rs13020688 rs182549 rs4957061 rs540489 rs55888705 rs6899771 rs7174549 rs7322849 rs73797465 rs857444
genus.LachnospiraceaeUCG010.id.11330	Cirrhosis || id:ebi-a-GCST90018826	AK0l7A	ebi-a-GCST90018826	0	0.418039592062857 0.394021393831502 0.630416850605286 0.291492515010657 0.594745815407403 0.466070897054472 0.524806147630167 0.878047052509436 0.404666076479412 0.348336253849064	rs10414815 rs11192447 rs12346653 rs17730011 rs2833528 rs336138 rs4576377 rs72894957 rs74315802 rs9981767
genus.Faecalibacterium.id.2057	Cirrhosis || id:ebi-a-GCST90018826	aKuChq	ebi-a-GCST90018826	0	0.133476885260189 0.633485581994025 0.447096363127351 0.679923475056511 0.833068585324304 0.53949582651838 0.793349146123738 0.613849340021177 0.693910669722435 0.74922114915024	rs10927394 rs114946999 rs11776390 rs1271565 rs12753492 rs2835874 rs6910935 rs75499067 rs79656633 rs9536330
genus.Blautia.id.1992	Cirrhosis || id:ebi-a-GCST90018826	aKXyAu	ebi-a-GCST90018826	0	0.570948545103282 0.603594765146697 0.632383060489743 0.518668860603899 0.576582532030102 0.334185217262331 0.355058907902641 0.851302390619669 0.966637251932372 0.566737629121467 0.509127433997339 0.852745023676317	rs11149971 rs113271346 rs117001700 rs12453000 rs16892041 rs2788271 rs3005511 rs4926264 rs67794373 rs682885 rs72973581 rs7860714
genus.Clostridiumsensustricto1.id.1873	Cirrhosis || id:ebi-a-GCST90018826	AN8qjo	ebi-a-GCST90018826	0	0.942625105884462 0.755756605640999 0.747055445204421 0.834585433576966 0.8435155831281 0.299287647474191 0.647519594133798	rs11264403 rs115807074 rs116847295 rs12341505 rs2795528 rs2817172 rs550843
genus..Eubacteriumventriosumgroup.id.11341	Cirrhosis || id:ebi-a-GCST90018826	anDrA2	ebi-a-GCST90018826	0	0.556918379436666 0.646099913324498 0.745908904743379 0.627171340268536 0.607431025549069 0.861187192425169 0.756789322728531 0.576863986610996 0.727381815896457 0.665247714578101 0.723727256712293 0.559072109765915 0.532498535904795 0.941025882971875	rs11617697 rs12964517 rs13082419 rs16884680 rs35179274 rs3809430 rs66746423 rs6704822 rs72783037 rs73615400 rs73849225 rs78250280 rs876734 rs9316536
genus.RuminococcaceaeNK4A214group.id.11358	Cirrhosis || id:ebi-a-GCST90018826	ASQ2fp	ebi-a-GCST90018826	0	0.673020748625815 0.911298990291173 0.851362039804543 0.508433491185333 0.488706509957252 0.580840991153696 0.606941836128026 0.648577173099706 0.517275636644271 0.496435699543736 0.558164535214754 0.91438612364584 0.422589869643008	rs11241747 rs11586410 rs12642039 rs12731 rs13087692 rs136761 rs147475196 rs35559912 rs4814689 rs5994253 rs62027366 rs6681678 rs7573569
genus.Anaerotruncus.id.2054	Cirrhosis || id:ebi-a-GCST90018826	aToCrK	ebi-a-GCST90018826	0	0.611706815757369 0.809311135535217 0.763622481023374 0.481238276331118 0.461572382726749 0.735742016837138 0.674388139896442 0.884177816490438 0.597534134490955 0.737768028798482 0.64575531049992 0.684554063994349 0.563266429932012	rs10150232 rs11018566 rs115414803 rs1272208 rs1431492 rs17734739 rs34449434 rs4669806 rs6494922 rs6563550 rs7155595 rs8005030 rs9347879
family.Prevotellaceae.id.960	Cirrhosis || id:ebi-a-GCST90018826	axDRMS	ebi-a-GCST90018826	0	0.309108174156004 0.377140167168099 0.338623524406786 0.250967085047576 0.281253892877288 0.0585241621325273 0.28009203802907 0.275689360213252 0.338685582102469 0.300393873851846 0.161227295103979 0.269656711806276 0.219940282485444 0.14577689575857 0.249098047736302	rs12057990 rs12118202 rs13069367 rs148376875 rs2206482 rs2278540 rs3758087 rs3860225 rs4493272 rs4685827 rs7252711 rs7975087 rs912860 rs9586501 rs9958960
family.Verrucomicrobiaceae.id.4036	Cirrhosis || id:ebi-a-GCST90018826	AXpdwL	ebi-a-GCST90018826	0	0.333214656399086 0.340529358625976 0.208107912480197 0.575153196995642 0.0682969284335435 0.27240354349288 0.284826780240746 0.330533243099719 0.317310247397687 0.353215508172791 0.636797495725587	rs111862613 rs117107102 rs11729256 rs12908520 rs2602429 rs4242783 rs4936098 rs61779207 rs74542928 rs9349825 rs941682
genus.Roseburia.id.2012	Cirrhosis || id:ebi-a-GCST90018826	B5jn0Y	ebi-a-GCST90018826	0	0.73629939808342 0.892084725928078 0.791573822785003 0.55807257944915 0.854083600886829 0.898677296472944 0.860856503956468 0.8428907601875 0.711572459246644 0.779433726089805 0.639583254350837 0.931597365973082 0.808664505596469	rs12740451 rs16910295 rs2160994 rs2943022 rs302266 rs329182 rs55858165 rs57466170 rs6445851 rs6930661 rs75326254 rs78753150 rs9300744
genus.Sutterella.id.2896	Cirrhosis || id:ebi-a-GCST90018826	BiKMtW	ebi-a-GCST90018826	0	0.160084951066882 0.194509390267862 0.46433865160848 0.170458300400876 0.229393418843042 0.250289177410538 0.183070572479857 0.199835768040994 0.144174774508448 0.101380746418517 0.194435672807256 0.113868437406752	rs1145877 rs11591622 rs13173038 rs143438747 rs2050185 rs2321387 rs2613606 rs607327 rs62501473 rs7499539 rs7638039 rs9350083
genus.RuminococcaceaeUCG013.id.11370	Cirrhosis || id:ebi-a-GCST90018826	BLC7wV	ebi-a-GCST90018826	0	0.229795311178297 0.0881460053222266 0.222292580315459 0.128631143356867 0.301198759938004 0.898633374336306 0.186392304701863 0.17149449600526 0.254566323000464 0.27719042716308 0.221647853249408 0.407305150008146	rs11581881 rs12189346 rs12336782 rs12485353 rs12781711 rs16918863 rs2730183 rs4385846 rs75088940 rs76973485 rs7784330 rs9313055
family.Rikenellaceae.id.967	Cirrhosis || id:ebi-a-GCST90018826	BLSFBU	ebi-a-GCST90018826	0	0.947808949014872 0.912565244682244 0.557166359253757 0.943924443773314 0.817609415168758 0.803210977776446 0.980525957968216 0.876379218607252 0.532356412744636 0.981216527647066 0.741344472336437 0.973325188981683 0.5906215327193 0.902591134803085 0.972317816549986 0.939968653544013 0.79525755367488 0.993698222745327 0.782814576694771	rs10217435 rs10832801 rs1939881 rs2447496 rs2833282 rs35909684 rs36021379 rs4264350 rs59663348 rs62532512 rs6744030 rs67705352 rs6837275 rs7242694 rs74474130 rs77885767 rs9389714 rs9578457 rs9603208
order.Verrucomicrobiales.id.4030	Cirrhosis || id:ebi-a-GCST90018826	BPW89n	ebi-a-GCST90018826	0	0.334107316990181 0.341456046021783 0.20893580750454 0.576159854268358 0.0684039751727384 0.273106450336211 0.285648020939513 0.33141012217162 0.318146878762061 0.354160797064954 0.637872081136776	rs111862613 rs117107102 rs11729256 rs12908520 rs2602429 rs4242783 rs4936098 rs61779207 rs74542928 rs9349825 rs941682
genus.LachnospiraceaeNK4A136group.id.11319	Cirrhosis || id:ebi-a-GCST90018826	Bt0kEx	ebi-a-GCST90018826	0	0.839965149405354 0.601030368972041 0.956708145772293 0.8670655392397 0.928009912922636 0.903377458710035 0.864731217731143 0.813302658243551 0.878497581658634 0.587870946302641 0.977685160782224 0.924438311245021 0.970766869682931 0.648712600066314 0.872587724177749	rs10952110 rs11263806 rs12611395 rs160061 rs28540839 rs2880566 rs4955932 rs59805249 rs68104925 rs7073658 rs73044693 rs7616165 rs76193507 rs7832116 rs954878
family.Rhodospirillaceae.id.2717	Cirrhosis || id:ebi-a-GCST90018826	Bt1upE	ebi-a-GCST90018826	0	0.591588477501632 0.282627005465341 0.351743955901812 0.428582896403489 0.219621152264694 0.470342320435644 0.0843106939372076 0.700945854644191 0.301199619586601 0.370819905753418 0.344549356718873 0.279473774704443 0.57869167425444 0.366496527082503 0.375129914857464	rs1035406 rs11591293 rs13336560 rs1549633 rs1923415 rs3754624 rs4278423 rs55876211 rs61933850 rs6679026 rs7001029 rs72714493 rs74354280 rs76784716 rs9813022
order.Victivallales.id.2254	Cirrhosis || id:ebi-a-GCST90018826	C1xV1V	ebi-a-GCST90018826	0	0.451266970863795 0.839829455909874 0.954475019101587 0.742873699060028 0.951852415920938 0.685684832795729 0.381328821360094 0.759921788412085	rs1002941 rs11770843 rs17114848 rs2031282 rs2825714 rs62570196 rs72640280 rs77599476
genus.Sellimonas.id.14369	Cirrhosis || id:ebi-a-GCST90018826	c62fwk	ebi-a-GCST90018826	0	0.986133382811197 0.920345641945261 0.935105780796366 0.698224069169846 0.792731107910247 0.451640818177444 0.717772959297144 0.705615605481232	rs113379006 rs2016057 rs2187447 rs2371572 rs41816 rs4600608 rs553697 rs56203279
genus.Coprococcus1.id.11301	Cirrhosis || id:ebi-a-GCST90018826	cqFLTQ	ebi-a-GCST90018826	0	0.673227715927937 0.621170475513633 0.40279618486436 0.591173912328259 0.569390061994986 0.964521774084991 0.80185055422368 0.417754434383445 0.62095566379542 0.344333286553328 0.714652897171768 0.505177721179705	rs1010560 rs12794898 rs1519491 rs1576241 rs1762123 rs2907920 rs4277593 rs56405618 rs73031725 rs73167075 rs74101919 rs946513
family.ClostridialesvadinBB60group.id.11286	Cirrhosis || id:ebi-a-GCST90018826	CUtsMo	ebi-a-GCST90018826	0	0.207307823629949 0.12447072005051 0.176734915570479 0.14742380613393 0.158526724696123 0.0978153846319774 0.255756766384388 0.176919581962984 0.192566950118672 0.0777840080631666 0.294512204693693 0.161903599020244 0.336506487592863 0.209586116605896 0.499549533311999	rs10517600 rs10904722 rs118104867 rs13409132 rs17121075 rs2191834 rs28691777 rs34088226 rs55682560 rs6588624 rs66714985 rs7226487 rs7538034 rs7725895 rs989682
order.Actinomycetales.id.420	Cirrhosis || id:ebi-a-GCST90018826	CYNr8c	ebi-a-GCST90018826	0	0.413765686166687 0.233558948731349 0.269857819111336 0.269595757145148 0.26150701014693	rs2889192 rs34583783 rs35011108 rs4073240 rs58484246
family.Lactobacillaceae.id.1836	Cirrhosis || id:ebi-a-GCST90018826	d9u3Wa	ebi-a-GCST90018826	0	0.724645521895136 0.985662286710621 0.712384600533236 0.757511989541233 0.767881040219535 0.975069200549445 0.827397055239477 0.777663068898125 0.917014285397378	rs11674854 rs1530559 rs16861661 rs62314653 rs74599091 rs768253 rs77478751 rs921925 rs9345899
class.Alphaproteobacteria.id.2379	Cirrhosis || id:ebi-a-GCST90018826	dP6VTT	ebi-a-GCST90018826	0	0.0796526495074479 0.0753785479000461 0.452526788593316 0.0658091265964228 0.0725470415517268 0.0624985053286547 0.0605596234140563	rs140912403 rs34569731 rs55876211 rs62285697 rs76784716 rs7960664 rs9813022
order.Enterobacteriales.id.3468	Cirrhosis || id:ebi-a-GCST90018826	dSCeM7	ebi-a-GCST90018826	0	0.503344869039837 0.107511678231487 0.558244665522401 0.907965969839561 0.589143625649549 0.613071893353973 0.599230568476607	rs11026530 rs2374342 rs35673018 rs504442 rs62210023 rs78143293 rs79757635
family.BacteroidalesS24.7group.id.11173	Cirrhosis || id:ebi-a-GCST90018826	DwGyne	ebi-a-GCST90018826	2	0.137064004608337 0.110180821886259 0.838157044543785 0.13933432448798 0.244985785663918 0.0440094310155903 0.0487000021933822 0.0888899772296841	rs10872669 rs12748533 rs17043785 rs61508842 rs7217209 rs738193 rs78609301 rs941000
genus.Oxalobacter.id.2978	Cirrhosis || id:ebi-a-GCST90018826	E1ZDX3	ebi-a-GCST90018826	0	0.941619058851493 0.465481527322316 0.695616547740776 0.473262103733724 0.497147594251139 0.665784952206879 0.528387796351219 0.865176065324821 0.557455937289591 0.249032480242954 0.386232107404306	rs10464997 rs11108500 rs111966731 rs12002250 rs1569853 rs36057338 rs3862635 rs4428215 rs6000536 rs6993398 rs736744
genus.Dorea.id.1997	Cirrhosis || id:ebi-a-GCST90018826	e5mJnF	ebi-a-GCST90018826	0	0.489311160111614 0.538705882839593 0.682605505610363 0.770205009705059 0.802804405311922 0.639091858752156 0.246185070026085 0.396331597380707 0.52474294539018 0.568357084794289	rs11150408 rs12537781 rs13279148 rs1899291 rs3005511 rs345219 rs3752849 rs4793307 rs62503162 rs73729431
genus.Ruminococcus1.id.11373	Cirrhosis || id:ebi-a-GCST90018826	ebP4zV	ebi-a-GCST90018826	0	0.580399778591879 0.2007190239191 0.383554477363815 0.173781748772757 0.486278443987834 0.374269642185817 0.158826844264614 0.317248497440532 0.358439343834173 0.890364556766698	rs10167839 rs11783695 rs17781867 rs3819978 rs6105066 rs6493760 rs7117576 rs7583465 rs78572139 rs78613526
family.Clostridiaceae1.id.1869	Cirrhosis || id:ebi-a-GCST90018826	FcqSNY	ebi-a-GCST90018826	0	0.457619539534198 0.941457778865161 0.611387774094011 0.518245689345165 0.881892720707728 0.858286566570572 0.782843538219422 0.716616544809183 0.69087896190718 0.705533283669998	rs10875374 rs12186080 rs12341505 rs2795528 rs2817172 rs4723021 rs550843 rs56188186 rs62397761 rs881532
phylum.Verrucomicrobia.id.3982	Cirrhosis || id:ebi-a-GCST90018826	fE3r8h	ebi-a-GCST90018826	0	0.704909776653584 0.501134745629344 0.656544292969479 0.512287528807725 0.309211627686012 0.836869481820663 0.551600622007585 0.465120211945212 0.587476141065846 0.619183728786934 0.528777658553751 0.540443170742291	rs11252894 rs117107102 rs11729256 rs12512971 rs12908520 rs2602429 rs3995795 rs45598138 rs61779207 rs74542928 rs76430504 rs9349825
family.Actinomycetaceae.id.421	Cirrhosis || id:ebi-a-GCST90018826	FFi1Rd	ebi-a-GCST90018826	0	0.413765413048941 0.23341034884079 0.269633964529189 0.269507390041432 0.261189385207578	rs2889192 rs34583783 rs35011108 rs4073240 rs58484246
order.Erysipelotrichales.id.2148	Cirrhosis || id:ebi-a-GCST90018826	FlVBaS	ebi-a-GCST90018826	0	0.22481583001738 0.293641038847814 0.263730170151025 0.417634189874873 0.197462745989727 0.364289019837656 0.145021940074256 0.356975664440138 0.32040397472238 0.167192420083153 0.200587748385578 0.419853417102316 0.0892402575709598	rs1074800 rs10781552 rs17530232 rs1884466 rs2300774 rs290833 rs35161940 rs4078432 rs56970041 rs62504403 rs7234058 rs7826267 rs8003149
class.Clostridia.id.1859	Cirrhosis || id:ebi-a-GCST90018826	Fr2Ff4	ebi-a-GCST90018826	0	0.554621095009562 0.644617790033975 0.937326194667031 0.5813120112253 0.711483716925127 0.476032364091572 0.517452115915241 0.721108962214961 0.752037769834779 0.690382246480102 0.585249878721449 0.61993684697902	rs10774377 rs112334273 rs13105690 rs13179700 rs1842454 rs2273429 rs6797343 rs6814436 rs6815608 rs72738886 rs72915163 rs76767978
class.Gammaproteobacteria.id.3303	Cirrhosis || id:ebi-a-GCST90018826	FRQYhm	ebi-a-GCST90018826	0	0.56299217471547 0.290292852515482 0.13079958601969 0.819186296351456 0.366668385492252 0.23857831930978	rs11181912 rs12404135 rs6706173 rs75101789 rs79795896 rs9494710
genus.Actinomyces.id.423	Cirrhosis || id:ebi-a-GCST90018826	FT7OrH	ebi-a-GCST90018826	0	0.651018808860804 0.592844971047773 0.611277556082507 0.527140322278036 0.801556063493533 0.657200571452054 0.70874042665553	rs2715439 rs34583783 rs35011108 rs4073240 rs4146653 rs71315246 rs7915461
family.FamilyXI.id.1936	Cirrhosis || id:ebi-a-GCST90018826	FXBXNG	ebi-a-GCST90018826	0	0.942428240293978 0.821115977005915 0.864837401824238 0.878871845154761 0.42890804749802 0.528327444108718 0.872005969933886 0.788034855457547	rs10759623 rs11547158 rs17379710 rs2155352 rs2156611 rs3733511 rs488164 rs697771
phylum.Lentisphaerae.id.2238	Cirrhosis || id:ebi-a-GCST90018826	gkAVOW	ebi-a-GCST90018826	0	0.946349012583521 0.622506439438498 0.452619397948512 0.718681542269604 0.446632293646107 0.72561885006259 0.766123019601543 0.965361699049895 0.69342664702785	rs1002941 rs11770843 rs17114848 rs2031282 rs2825714 rs60995569 rs62570196 rs72640280 rs77599476
genus..Ruminococcusgauvreauiigroup.id.11342	Cirrhosis || id:ebi-a-GCST90018826	GNp2YQ	ebi-a-GCST90018826	0	0.38085095227197 0.230659643799679 0.281505901792266 0.328721857956654 0.388480871474695 0.228906685667074 0.321017740376368 0.117794659830257 0.402467693613064 0.26744374645416 0.465078165823345 0.0918082330380304	rs10931481 rs12079579 rs12539819 rs1391597 rs2047242 rs2105937 rs2166943 rs289410 rs431418 rs71386687 rs73802842 rs9870933
genus.RikenellaceaeRC9gutgroup.id.11191	Cirrhosis || id:ebi-a-GCST90018826	hUph1f	ebi-a-GCST90018826	0	0.483571628001218 0.729385336552175 0.832312856528209 0.693283025014533 0.933477240466664 0.705817116508036 0.502125947834408 0.664429771908839 0.703262426287394 0.662259832797231 0.264888476741799	rs12501673 rs17032291 rs17582787 rs2074881 rs2900503 rs2998141 rs4270579 rs4717843 rs7712231 rs80309088 rs9887954
genus.Tyzzerella3.id.11335	Cirrhosis || id:ebi-a-GCST90018826	I2CEyx	ebi-a-GCST90018826	0	0.427700555986815 0.897499668419965 0.791062200431255 0.604909781166352 0.753340206106613 0.920832778596029 0.860177881058564 0.8947216064003 0.59201889163159 0.750066991490616 0.816283228009939 0.842050070055778 0.724104964748136	rs10898797 rs112102233 rs1232220 rs17706273 rs191093 rs4904512 rs55799124 rs67476743 rs6920448 rs7019909 rs7333521 rs75091807 rs7561370
genus.Prevotella9.id.11183	Cirrhosis || id:ebi-a-GCST90018826	I5XXsr	ebi-a-GCST90018826	0	0.410537859206155 0.432497516267605 0.383711030660323 0.538613915238236 0.288541790416073 0.211907186331354 0.392269214858565 0.357630451726826 0.594763121143394 0.455644195708157 0.454759194548427 0.510623904027074 0.425129735652929 0.475722577811216 0.728041178102425	rs111509883 rs11685699 rs117271932 rs12648235 rs1304512 rs2104588 rs2495052 rs2683313 rs4968431 rs7237249 rs72815774 rs746764 rs7976209 rs9428102 rs9613013
genus.Erysipelatoclostridium.id.11381	Cirrhosis || id:ebi-a-GCST90018826	iAhkfC	ebi-a-GCST90018826	0	0.461173677326132 0.589953150166926 0.789575835480436 0.710781871173054 0.763808856480987 0.422927889051928 0.468020287737118 0.607809091717768 0.61759021748158 0.60652985039147 0.965712869193976 0.549154374221452 0.654160986091368 0.55494324976346 0.538400047778362	rs1434153 rs16936671 rs17804233 rs2901723 rs340991 rs3804326 rs45480394 rs4697572 rs58236560 rs61806970 rs622418 rs6474512 rs710230 rs7221249 rs9590927
class.Bacilli.id.1673	Cirrhosis || id:ebi-a-GCST90018826	IgBtIU	ebi-a-GCST90018826	0	0.309260273199036 0.344919742251015 0.410285936004547 0.357073001793161 0.335958822804895 0.334106579927141 0.409509591589277 0.329535981733313 0.284330567187674 0.1635146486343 0.416610205749866 0.383985097409307 0.256033077096387 0.300999064174012 0.429982763926395 0.400045726749207 0.263038331049772 0.152941575325866	rs11110282 rs11730038 rs12797734 rs13068444 rs1595463 rs28564647 rs2952251 rs34989881 rs35344081 rs4028634 rs4459992 rs57872228 rs694949 rs74663707 rs7666190 rs77558518 rs78938557 rs9581006
phylum.Actinobacteria.id.400	Cirrhosis || id:ebi-a-GCST90018826	II0qrp	ebi-a-GCST90018826	0	0.73810263911474 0.658738822323638 0.514916169441029 0.98697602892913 0.576801477170783 0.572104264473178 0.488767031508117 0.655996979615337 0.749209515871449 0.63883854713543 0.628963093010723 0.664665434127901 0.591133901087235 0.71190904891551 0.586529375892074	rs11766971 rs12528285 rs13192624 rs1397793 rs4429415 rs55888705 rs6496870 rs6743026 rs74037001 rs75211493 rs7570971 rs80124826 rs8047955 rs857444 rs9833771
genus.Ruminiclostridium5.id.11355	Cirrhosis || id:ebi-a-GCST90018826	iMGTCD	ebi-a-GCST90018826	0	0.937699554673696 0.882889738141453 0.55380754188735 0.503040642705017 0.842407852719353 0.894268423764312 0.769137827442362 0.901944486386309 0.992054066013475 0.689577191600242 0.658813956088756	rs10827477 rs113753996 rs1223978 rs1492620 rs2482038 rs2791343 rs2833828 rs4955951 rs6121460 rs79968837 rs8053158
genus.Ruminiclostridium6.id.11356	Cirrhosis || id:ebi-a-GCST90018826	iwPbIH	ebi-a-GCST90018826	0	0.660335945367683 0.676830334766369 0.721815907661499 0.786733681718608 0.776685328080352 0.661588178195211 0.911932090753268 0.690126979892625 0.721236850984356 0.815497470173297 0.775759052081658 0.751064492865763 0.610988026262712 0.694309857943741 0.713755629415152	rs10829821 rs116969552 rs11992182 rs2548459 rs35362464 rs61060922 rs663262 rs67479537 rs71414120 rs72991535 rs73176030 rs77193512 rs792058 rs79968172 rs9555756
order.NB1n.id.3953	Cirrhosis || id:ebi-a-GCST90018826	j0mByI	ebi-a-GCST90018826	0	0.834104937492036 0.854847869303364 0.753826420954905 0.762453288888803 0.914135352435316 0.965549008650783 0.710228815923916 0.999003477582415 0.610424109486274 0.739170566206985 0.617500361816423 0.751907074334397 0.920952050217219	rs11251024 rs11606187 rs13385922 rs166849 rs2172426 rs267959 rs4383094 rs60583455 rs60775321 rs72671304 rs7911787 rs8126061 rs9542068
genus.CandidatusSoleaferrea.id.11350	Cirrhosis || id:ebi-a-GCST90018826	j4g0ZV	ebi-a-GCST90018826	0	0.539606489622026 0.718640707560531 0.917015203160227 0.991651540510367 0.854725248060956 0.748305393123138 0.954733145270577 0.717522366846452 0.653517314815603	rs10090365 rs10108780 rs10809135 rs4294381 rs4678258 rs6489992 rs6494306 rs7400877 rs9973954
genus.Eisenbergiella.id.11304	Cirrhosis || id:ebi-a-GCST90018826	j87dXS	ebi-a-GCST90018826	0	0.439071914199159 0.487168923398466 0.300181483488156 0.601102913482356 0.466441532025376 0.285349254104105 0.576447946368558 0.458782833420493 0.265185334920929 0.471437530639727 0.999001323477006	rs11027642 rs11079158 rs11938607 rs12257723 rs12710729 rs13258851 rs1508033 rs1553971 rs2683098 rs3812426 rs4462860
order.Lactobacillales.id.1800	Cirrhosis || id:ebi-a-GCST90018826	jfZByg	ebi-a-GCST90018826	0	0.59134198361222 0.645562751944105 0.660729564778671 0.765339604433661 0.641032736441016 0.586214580289137 0.771403192222369 0.626305901426845 0.550687268000097 0.32645954806786 0.718534483882375 0.577028141005849 0.753719309583295 0.537113145725928 0.313434014683532	rs11110282 rs11627423 rs11730038 rs12797734 rs1595463 rs2370083 rs2952251 rs34989881 rs35344081 rs4028634 rs57872228 rs74663707 rs77558518 rs78938557 rs9581006
genus.Adlercreutzia.id.812	Cirrhosis || id:ebi-a-GCST90018826	JHChB7	ebi-a-GCST90018826	7	0.0230857801529987 0.0297726913193696 0.285478471841021 0.0184110004502917 0.0167689480883958 0.0290904054004452 0.0124695196000121 0.0343930987418401	rs11604400 rs13231526 rs2717140 rs55719207 rs6664405 rs7680684 rs9490822 rs9915817
order.Pasteurellales.id.3688	Cirrhosis || id:ebi-a-GCST90018826	jHia6Z	ebi-a-GCST90018826	0	0.732933111859049 0.941125187035007 0.844088618006737 0.838225795524203 0.997538119570952 0.540885352610222 0.982549335215858 0.985080361206505 0.958828429660777 0.695431138090939 0.947422150557114 0.44086496607221 0.843902076376047 0.874284455393447	rs10965428 rs111582866 rs12050685 rs16970009 rs35510 rs4822728 rs6972479 rs72756943 rs73139353 rs76022354 rs78909003 rs9382510 rs9895850 rs9938097
genus.Enterorhabdus.id.820	Cirrhosis || id:ebi-a-GCST90018826	jJC3Fm	ebi-a-GCST90018826	0	0.470164745859978 0.554560993227642 0.221968279477602 0.764097114924514 0.809859586747188 0.519932377754852	rs10098492 rs114731706 rs2051957 rs3017103 rs73331712 rs77655283
genus.Butyricimonas.id.945	Cirrhosis || id:ebi-a-GCST90018826	jUcEpg	ebi-a-GCST90018826	0	0.306973568325667 0.171272962610361 0.32010563614414 0.499711684813331 0.355932267647671 0.48408984626266 0.382397022774454 0.507927665754718 0.283358253308299 0.270892223992188 0.376333052255321 0.282773842341119 0.715833948248326	rs11228830 rs113054641 rs12304031 rs12458763 rs1862649 rs2114713 rs62130338 rs62390301 rs7083431 rs71428626 rs72814525 rs78453362 rs9657374
genus.RuminococcaceaeUCG010.id.11367	Cirrhosis || id:ebi-a-GCST90018826	kjA5PB	ebi-a-GCST90018826	1	0.00862920262407738 0.150708326909121 0.186900785008681 0.256814551072205 0.0901333545932455 0.241527697229941	rs12597105 rs2820282 rs682403 rs6958419 rs73218807 rs7441445
family.Defluviitaleaceae.id.1924	Cirrhosis || id:ebi-a-GCST90018826	kodRd1	ebi-a-GCST90018826	0	0.757675906712281 0.932990693108085 0.404404290787517 0.452386417312155 0.921394734685876 0.364463727939989 0.71630918141529 0.588552302671687 0.513305046960945 0.4868983610433 0.583729204607709	rs112893842 rs1582238 rs17051335 rs1908593 rs4344384 rs4677103 rs540220 rs55658617 rs72731813 rs9608282 rs9725395
genus.Prevotella7.id.11182	Cirrhosis || id:ebi-a-GCST90018826	LCZ8yH	ebi-a-GCST90018826	7	0.0473001442324357 0.0277674124423792 0.0411617474635037 0.0664300349609395 0.0347046780369913 0.0171122074315588 0.161962348497235 0.0311820764675151 0.0392767744849429 0.101323466325215 0.0794453088315075	rs118038478 rs12124567 rs12195431 rs2240542 rs2918132 rs430270 rs57404562 rs79263163 rs9426434 rs9608249 rs9959718
genus.RuminococcaceaeUCG003.id.11361	Cirrhosis || id:ebi-a-GCST90018826	lJcL8y	ebi-a-GCST90018826	0	0.638032381278999 0.851969422870519 0.747502391875542 0.621698344305307 0.676744396747898 0.928392452289801 0.680955634087044 0.311902524185721 0.572602614846624 0.598649958474163 0.322088509722139 0.967353798256544	rs10490280 rs11243416 rs11613919 rs16959793 rs2523124 rs3013089 rs4452755 rs4532474 rs646327 rs6759615 rs73341549 rs78720113
genus.Terrisporobacter.id.11348	Cirrhosis || id:ebi-a-GCST90018826	LKYg6S	ebi-a-GCST90018826	2	0.654609490534631 0.131413267109611 0.00164858102512467 0.0316363674324409 0.0648547209826998	rs1883097 rs2569953 rs2872237 rs58405430 rs7184125
family.Bifidobacteriaceae.id.433	Cirrhosis || id:ebi-a-GCST90018826	LRKdIa	ebi-a-GCST90018826	0	0.59692377578691 0.585631986636063 0.603621096328515 0.586844630966146 0.686078949742108 0.427926147650381 0.617832113178489 0.763950426325804 0.719390159674504 0.279318295405494 0.938134657218567 0.50346134999022	rs10831953 rs12446429 rs13020688 rs182549 rs4957061 rs540489 rs55888705 rs6899771 rs7174549 rs7322849 rs73797465 rs857444
order.Desulfovibrionales.id.3156	Cirrhosis || id:ebi-a-GCST90018826	m0ByAU	ebi-a-GCST90018826	10	0.0918401420155098 0.0152643954604344 0.01076741388489 0.0215592792190536 0.0725653701526547 0.0139874737341984 0.0246516778004065 0.00670786881576772 0.0114561089529 0.010906039180648 0.0306123534534688 0.0275723874708391	rs112381107 rs11599763 rs17791387 rs186073 rs2692012 rs2838334 rs3935584 rs4506934 rs6058181 rs62020470 rs72647048 rs9928243
family.Enterobacteriaceae.id.3469	Cirrhosis || id:ebi-a-GCST90018826	m9LXEq	ebi-a-GCST90018826	0	0.503344869039837 0.107511678231487 0.558244665522401 0.907965969839561 0.589143625649549 0.613071893353973 0.599230568476607	rs11026530 rs2374342 rs35673018 rs504442 rs62210023 rs78143293 rs79757635
family.Coriobacteriaceae.id.811	Cirrhosis || id:ebi-a-GCST90018826	MBOR7Y	ebi-a-GCST90018826	0	0.707729707124284 0.268354654233829 0.740423966362261 0.759316221538342 0.767113522674462 0.980873348407618 0.515154669046595 0.863834954533799 0.996841384082422 0.699443427986931 0.654667259500554 0.971774778791728 0.72076469515996 0.803107419777071	rs11073596 rs11250875 rs11656361 rs12974142 rs13307134 rs1397793 rs1816223 rs240104 rs2442778 rs3025411 rs34739816 rs67561917 rs719099 rs8010111
genus.Lachnoclostridium.id.11308	Cirrhosis || id:ebi-a-GCST90018826	MpL626	ebi-a-GCST90018826	1	0.360851966600623 0.0370549111498102 0.199014495829155 0.219608447557388 0.0621996948514201 0.36601296933229 0.273401383564554 0.343541930744672 0.253114470313264 0.220768767546201 0.288566365963147 0.0919425400717783 0.30485140743419	rs1031599 rs12566975 rs1528479 rs1997204 rs2385421 rs3821998 rs4738679 rs6112314 rs615997 rs62285313 rs72829893 rs78068103 rs789029
class.Melainabacteria.id.1589	Cirrhosis || id:ebi-a-GCST90018826	Msb4zz	ebi-a-GCST90018826	0	0.246204408470977 0.278277335587628 0.214802336738105 0.316973991293213 0.547447084994319 0.471361336590389 0.131063386371365 0.319039181384733 0.257152651447649 0.226427887008919	rs10148250 rs10738747 rs11150282 rs113884518 rs28678345 rs367480 rs4129395 rs789069 rs79790072 rs9864379
class.Negativicutes.id.2164	Cirrhosis || id:ebi-a-GCST90018826	MXS84H	ebi-a-GCST90018826	1	0.365500464864155 0.026386718935583 0.239704387914001 0.52462483687984 0.32589170981958 0.338829772906885 0.287964664842372 0.187219384502777 0.632114241420402 0.294852951803945 0.3105236001391 0.247541381348561	rs1135612 rs13086907 rs1643968 rs1649999 rs2834062 rs4463806 rs4722181 rs60274479 rs61249479 rs71405394 rs73232831 rs9423647
genus.Barnesiella.id.944	Cirrhosis || id:ebi-a-GCST90018826	mz9jd0	ebi-a-GCST90018826	0	0.515940531511955 0.450328522273004 0.454029070015913 0.627685314461392 0.359332196580642 0.499635515702871 0.481366722073873 0.440385614053728 0.506864832075256 0.340798353761578 0.457479010021395 0.668409528028998 0.360269098894725 0.377744930822306	rs11155559 rs113258194 rs12909713 rs13242616 rs199035 rs2276875 rs2428166 rs35177866 rs60316894 rs62251337 rs72684847 rs76181748 rs77455852 rs79795328
class.Deltaproteobacteria.id.3087	Cirrhosis || id:ebi-a-GCST90018826	n3j0op	ebi-a-GCST90018826	11	0.0158227062048558 0.113012445821315 0.0195162825855585 0.028049222863794 0.0136723067918342 0.0894377433153426 0.0179088417573076 0.0310817754728177 0.00886446346156595 0.0386106884146816 0.0147088856337834 0.0137729563936816 0.0347137216962063	rs1035691 rs112381107 rs11599763 rs17084793 rs17791387 rs2692012 rs2838334 rs3935584 rs4506934 rs55744759 rs6058181 rs62020470 rs9928243
family.Lachnospiraceae.id.1987	Cirrhosis || id:ebi-a-GCST90018826	nFlAu5	ebi-a-GCST90018826	0	0.283200159828356 0.421212064853128 0.428327631075182 0.982270895960283 0.373564585098269 0.36925297303113 0.276298562802482 0.440680017779142 0.406849533664108 0.654066648513812 0.404152304159595 0.565544978418772 0.470321791525148 0.630943269846668 0.514085209148756 0.473419480694419 0.442409390184385	rs10402491 rs11139361 rs112040820 rs11841382 rs11979110 rs1205443 rs12760724 rs13005175 rs146660815 rs2159863 rs2910921 rs3127230 rs35524804 rs7359994 rs79086868 rs959845 rs9929145
genus.Peptococcus.id.2037	Cirrhosis || id:ebi-a-GCST90018826	nIesEv	ebi-a-GCST90018826	0	0.769251641171449 0.623987149583371 0.381983720308337 0.376138270337907 0.362559834594803 0.424169071883593 0.144462781498309 0.494706089725696 0.390121345093251 0.404829220931122 0.33103988476533 0.291256994400028	rs10031059 rs11001941 rs12069354 rs2054133 rs36121075 rs413827 rs5770862 rs6918730 rs7033353 rs72850165 rs74592222 rs77681628
order.Methanobacteriales.id.120	Cirrhosis || id:ebi-a-GCST90018826	NKNDGp	ebi-a-GCST90018826	0	0.530096066495258 0.430876419001817 0.772302754900892 0.706840102021165 0.761933003548325 0.669419487522866 0.526887665952457 0.991826284199786 0.70007907281837 0.549446535949206	rs10202904 rs10424197 rs4257531 rs56131665 rs6508769 rs6776814 rs73068003 rs73457410 rs75208022 rs894996
genus..Eubacteriumoxidoreducensgroup.id.11339	Cirrhosis || id:ebi-a-GCST90018826	nnD7ru	ebi-a-GCST90018826	0	0.8232197401723 0.862000223193186 0.708786993087789 0.551072684566636 0.754358041624026	rs12129908 rs12423772 rs2973294 rs34561138 rs440215
genus.FamilyXIIIAD3011group.id.11293	Cirrhosis || id:ebi-a-GCST90018826	NqdTjG	ebi-a-GCST90018826	0	0.578922330981079 0.116516724920533 0.357004827978855 0.31518991257191 0.408737024334827 0.197753261638359 0.384229695342822 0.292469718882837 0.219336990873842 0.320457025408233 0.360493637670095 0.334130816941039 0.472488457006433	rs11126423 rs11736617 rs12812672 rs149302 rs16840310 rs16940167 rs17156849 rs62029761 rs62200412 rs72730932 rs739451 rs9276029 rs9837139
class.Lentisphaeria.id.2250	Cirrhosis || id:ebi-a-GCST90018826	nQHoYD	ebi-a-GCST90018826	0	0.451266970863795 0.839829455909874 0.954475019101587 0.742873699060028 0.951852415920938 0.685684832795729 0.381328821360094 0.759921788412085	rs1002941 rs11770843 rs17114848 rs2031282 rs2825714 rs62570196 rs72640280 rs77599476
class.Mollicutes.id.3920	Cirrhosis || id:ebi-a-GCST90018826	nRNBx9	ebi-a-GCST90018826	0	0.397359529194421 0.810334007212977 0.817087699572595 0.26050092505746 0.559840305834712 0.838639525281269 0.565832590264461 0.664314187017481 0.400573609055682 0.617602337579926 0.609111261954143 0.786767002740672	rs10108398 rs11890098 rs12566890 rs17214486 rs2464826 rs28537087 rs3768491 rs4885016 rs6043847 rs72901605 rs74603314 rs78169027
family.Bacteroidaceae.id.917	Cirrhosis || id:ebi-a-GCST90018826	O0n2Pz	ebi-a-GCST90018826	0	0.720694184460229 0.597518421702705 0.792639428931589 0.444875511944843 0.632742858576956 0.67286865854191 0.633086843538737 0.468995217999491 0.803753114303636	rs11585893 rs13207588 rs1340391 rs17619981 rs2023437 rs66474973 rs66710942 rs6795673 rs9507307
family.Veillonellaceae.id.2172	Cirrhosis || id:ebi-a-GCST90018826	obtxsV	ebi-a-GCST90018826	0	0.375673976572573 0.425016506860264 0.459310863799601 0.477331350293921 0.422103411140089 0.374831829570128 0.263951366893938 0.43314001904154 0.377890151033135 0.340064517824882 0.600447714997373 0.467551476868599 0.383584292773712 0.352155295982603 0.530799998582607 0.475464608870736 0.150615519180059 0.466889367720752 0.459464528328581	rs111810795 rs114889439 rs11700976 rs12186441 rs12668619 rs12741784 rs1442060 rs1693340 rs2175069 rs2561116 rs2585520 rs4263802 rs4461038 rs4797169 rs61264131 rs6692542 rs6909981 rs79535861 rs9345168
phylum.Bacteroidetes.id.905	Cirrhosis || id:ebi-a-GCST90018826	oChqj7	ebi-a-GCST90018826	0	0.836017353379501 0.789200605565655 0.896911130586807 0.923257719668173 0.766097205760672 0.89858644328769 0.761327488748677 0.456606442413683 0.744263022226318 0.913089877937196 0.928190500147025 0.798207222549583	rs111845179 rs17343978 rs2032750 rs62531359 rs62575403 rs6586324 rs72706335 rs73512608 rs73846128 rs73975615 rs7999780 rs929878
order.Coriobacteriales.id.810	Cirrhosis || id:ebi-a-GCST90018826	oGD8An	ebi-a-GCST90018826	0	0.707729707124284 0.268354654233829 0.740423966362261 0.759316221538342 0.767113522674462 0.980873348407618 0.515154669046595 0.863834954533799 0.996841384082422 0.699443427986931 0.654667259500554 0.971774778791728 0.72076469515996 0.803107419777071	rs11073596 rs11250875 rs11656361 rs12974142 rs13307134 rs1397793 rs1816223 rs240104 rs2442778 rs3025411 rs34739816 rs67561917 rs719099 rs8010111
genus.RuminococcaceaeUCG002.id.11360	Cirrhosis || id:ebi-a-GCST90018826	OhSZ6N	ebi-a-GCST90018826	0	0.417328779247323 0.40629630076123 0.461515389810326 0.376306187853095 0.373418841235485 0.423784903403411 0.650944047598266 0.389300097739085 0.412190613062531 0.392265963688538 0.340190176090201 0.380008018063048 0.33828452811358 0.322209539920746 0.202037292860109 0.428906864453433 0.430570957960656 0.400204007018766 0.300174938821607 0.325648737748847 0.537565688814263	rs10916131 rs10927423 rs10964441 rs113147300 rs11607472 rs116974815 rs11750293 rs12463378 rs15256 rs55793120 rs56030423 rs57079348 rs6542556 rs6793778 rs7120052 rs7155595 rs7342369 rs76847269 rs77564310 rs79016051 rs882348
genus..Eubacteriumnodatumgroup.id.11297	Cirrhosis || id:ebi-a-GCST90018826	olDlSu	ebi-a-GCST90018826	0	0.602974284903215 0.464010983592234 0.48012987177803 0.565250631644481 0.575617318199996 0.241436442398719 0.594994992818717 0.477236519607792 0.57611220375395 0.533925900307774 0.474932333896539	rs10263623 rs10458299 rs11006576 rs113893692 rs34297067 rs61841040 rs6818880 rs77910827 rs7827125 rs7880204 rs9425984
genus.Alloprevotella.id.961	Cirrhosis || id:ebi-a-GCST90018826	OtCSo3	ebi-a-GCST90018826	0	0.377761391471707 0.647330589136998 0.303440291625051 0.695574985582192 0.833551654088789 0.182545457435246	rs12675596 rs2154444 rs34619204 rs4364940 rs4680035 rs58212166
family.Peptostreptococcaceae.id.2042	Cirrhosis || id:ebi-a-GCST90018826	oU56W6	ebi-a-GCST90018826	0	0.607911870556053 0.482217841041232 0.610722338358596 0.515066413901751 0.613867561375943 0.538081508909086 0.690582557357754 0.614444260187187 0.55961100912027 0.649664705110142 0.81494242257401 0.601685652789955 0.545506745221548 0.300482475470846	rs10805326 rs117020988 rs12377846 rs12986312 rs1467258 rs1520207 rs4692811 rs59865771 rs59987323 rs61841503 rs6721459 rs76982728 rs77540684 rs9573937
order.Clostridiales.id.1863	Cirrhosis || id:ebi-a-GCST90018826	Oxkiqb	ebi-a-GCST90018826	0	0.304921654794838 0.368542925362818 0.568106357672254 0.320161100165529 0.414178787300831 0.246285680432408 0.66620413874867 0.257906637786856 0.411625184050126 0.434235454752461 0.401738328558823 0.324038021613829 0.353849234135968	rs10774377 rs112334273 rs13105690 rs13179700 rs1842454 rs2273429 rs290772 rs6442336 rs6814436 rs6815608 rs72738886 rs72915163 rs76767978
genus..Eubacteriumhalliigroup.id.11338	Cirrhosis || id:ebi-a-GCST90018826	P9709V	ebi-a-GCST90018826	0	0.297708485788582 0.268818820354077 0.357500344961027 0.363292914357343 0.313361426379793 0.678750979289009 0.466112435997881 0.197069382297972 0.266937809825257 0.363200717918175 0.287641723606976 0.448684124715853 0.314710675120679 0.121294020088163 0.415093803590089 0.351868723519888	rs10501370 rs10798999 rs10808115 rs117748144 rs13116360 rs138531890 rs17074066 rs17474256 rs281379 rs28584818 rs60254196 rs630939 rs6550770 rs74018587 rs78056098 rs949971
phylum.Cyanobacteria.id.1500	Cirrhosis || id:ebi-a-GCST90018826	PcT6eJ	ebi-a-GCST90018826	0	0.0535418597454441 0.229917887620185 0.337084899271942 0.161494207254992 0.646554674973341 0.169471220429116 0.228998859313153 0.164044331205554	rs12555298 rs2585223 rs584122 rs61972390 rs7148504 rs76531781 rs789068 rs9864379
genus.Phascolarctobacterium.id.2168	Cirrhosis || id:ebi-a-GCST90018826	pCXx5P	ebi-a-GCST90018826	0	0.169884979205336 0.70212653085331 0.610359664700095 0.5374223359215 0.492605371374914 0.529652070153367 0.502836369496667 0.482155292466121 0.214345270257915 0.797598917404199	rs11929846 rs12618201 rs1264476 rs28525131 rs56069061 rs56157888 rs74540770 rs74847270 rs75882962 rs7982713
genus.LachnospiraceaeUCG008.id.11328	Cirrhosis || id:ebi-a-GCST90018826	PGlGHi	ebi-a-GCST90018826	0	0.335316989755281 0.368861423504187 0.163766711940144 0.309125921566762 0.143339945083674 0.546978070940675 0.1904138170189 0.185798199951412 0.339840922144365 0.208492377236679 0.10346339738581	rs10741777 rs10793103 rs10801803 rs13024781 rs57091572 rs57254474 rs61944774 rs62277846 rs67078837 rs75356640 rs955844
family.Acidaminococcaceae.id.2166	Cirrhosis || id:ebi-a-GCST90018826	pXAgfu	ebi-a-GCST90018826	0	0.785591205453085 0.662979152588839 0.98348481937145 0.696433302428267 0.952890550740217 0.889626184471835 0.98219416509611	rs262812 rs2933324 rs45497800 rs6589457 rs6923842 rs74540770 rs78702810
genus.Lactobacillus.id.1837	Cirrhosis || id:ebi-a-GCST90018826	q1bO5E	ebi-a-GCST90018826	0	0.89237632397336 0.867882363882321 0.840184516533955 0.925419000962958 0.926117308217199 0.728299561467806 0.741004448280723 0.873774104056239 0.983816503239772 0.666304224616473	rs11674854 rs12693845 rs1530559 rs16861661 rs62314653 rs7399658 rs75127669 rs768253 rs77478751 rs921925
genus.Methanobrevibacter.id.123	Cirrhosis || id:ebi-a-GCST90018826	Q3dvBY	ebi-a-GCST90018826	0	0.282554206853284 0.726983483615418 0.472361173906492 0.391321013053808 0.730650725363824 0.286027228906248	rs10202904 rs1334944 rs4802933 rs6776814 rs76029318 rs894996
genus.Intestinibacter.id.11345	Cirrhosis || id:ebi-a-GCST90018826	Q46NVk	ebi-a-GCST90018826	0	0.247470390965376 0.158955177867171 0.263528802665325 0.592215149705185 0.358840417658459 0.396059812705505 0.438850393173609 0.14192508955241 0.320296504128389 0.30973842266211 0.296647071391216 0.285802548450702 0.383824277207281 0.42496420366866 0.265291998487369	rs10805326 rs11109097 rs118030283 rs16938435 rs2098844 rs2702387 rs4327025 rs447950 rs478972 rs6062862 rs62430350 rs68093214 rs6875660 rs893394 rs9348442
genus..Ruminococcustorquesgroup.id.14377	Cirrhosis || id:ebi-a-GCST90018826	qE3Gq8	ebi-a-GCST90018826	0	0.890309682754795 0.596479428697248 0.81142947259923 0.874882283479179 0.764081480972393 0.877563243640136 0.836409893511503 0.848142914329672 0.947311481986663	rs10904297 rs10967781 rs12434631 rs1475330 rs35866622 rs4073731 rs77034621 rs8080469 rs8141465
genus.Victivallis.id.2256	Cirrhosis || id:ebi-a-GCST90018826	qENAoR	ebi-a-GCST90018826	0	0.670639677664665 0.187162251889346 0.215542674936191 0.280172740309127 0.154304527406464 0.292631770833894 0.22314385081156 0.0657854294293672 0.1534028879327 0.32637853878274	rs11899949 rs12512543 rs173120 rs1882775 rs2546432 rs342302 rs4764863 rs4895919 rs56349194 rs911666
genus.Haemophilus.id.3698	Cirrhosis || id:ebi-a-GCST90018826	QGrGNV	ebi-a-GCST90018826	0	0.393942636262121 0.419773583246864 0.553160616747928 0.0888213337370184 0.577678773992168 0.372632319584446 0.491943416707858 0.833565046993633 0.219930350965432	rs10781340 rs111582866 rs35509 rs4822728 rs76022354 rs78909003 rs9328464 rs9382510 rs9895850
order.Selenomonadales.id.2165	Cirrhosis || id:ebi-a-GCST90018826	qiWbrh	ebi-a-GCST90018826	1	0.365500464864155 0.026386718935583 0.239704387914001 0.52462483687984 0.32589170981958 0.338829772906885 0.287964664842372 0.187219384502777 0.632114241420402 0.294852951803945 0.3105236001391 0.247541381348561	rs1135612 rs13086907 rs1643968 rs1649999 rs2834062 rs4463806 rs4722181 rs60274479 rs61249479 rs71405394 rs73232831 rs9423647
genus.LachnospiraceaeFCS020group.id.11314	Cirrhosis || id:ebi-a-GCST90018826	QjakFr	ebi-a-GCST90018826	1	0.382095297375117 0.289307731639768 0.253285392347529 0.280715650177945 0.023808426270092 0.377941000624812 0.372655412137352 0.335381435199669 0.188181428459988 0.310189541891076 0.319358239071209 0.374830273080531	rs10093861 rs1254846 rs1363769 rs2322265 rs2862811 rs35035870 rs3999074 rs4452603 rs7249113 rs72793667 rs9308097 rs9788306
genus..Eubacteriumxylanophilumgroup.id.14375	Cirrhosis || id:ebi-a-GCST90018826	Qyd7XB	ebi-a-GCST90018826	0	0.278773409953708 0.284999512315928 0.372523975216715 0.483178990107098 0.382930806505056 0.198551737921141 0.292882707755677 0.510965862884432 0.331468713590825	rs10140184 rs10917203 rs112176119 rs13239072 rs17830032 rs1999224 rs2012708 rs2213117 rs75586835
genus..Ruminococcusgnavusgroup.id.14376	Cirrhosis || id:ebi-a-GCST90018826	R6RQXL	ebi-a-GCST90018826	0	0.312096699702296 0.269987732642057 0.392342040916194 0.418034517341361 0.673787303016189 0.503623813736444 0.493935246265997 0.448139643917441 0.46120670105806 0.538627620104935 0.581955889350128 0.577765136219856	rs11597105 rs11864644 rs12136548 rs12989336 rs13163520 rs2909242 rs3124783 rs4388134 rs62167033 rs78399089 rs934940 rs9872758
genus.RuminococcaceaeUCG011.id.11368	Cirrhosis || id:ebi-a-GCST90018826	R7oLoV	ebi-a-GCST90018826	0	0.306036279417363 0.85445515613171 0.419284141828921 0.359755038780858 0.55460053580445 0.521224594902938 0.451542502471932 0.463565316931342	rs10274562 rs12636310 rs12724320 rs1416041 rs2729556 rs4490371 rs79113084 rs9729514
genus.Bifidobacterium.id.436	Cirrhosis || id:ebi-a-GCST90018826	RKlTkD	ebi-a-GCST90018826	0	0.774296204270491 0.718221985648375 0.645962685909228 0.64204810780786 0.583775568302796 0.75142956617715 0.669650523607033 0.61208377523163 0.607276736680581 0.480363747024103 0.879056563961964 0.693551459284042 0.649988058651964	rs12022129 rs182549 rs2491158 rs2686790 rs540489 rs55888705 rs56108664 rs5746486 rs62181700 rs7322849 rs73797465 rs75344046 rs857444
genus..Eubacteriumcoprostanoligenesgroup.id.11375	Cirrhosis || id:ebi-a-GCST90018826	rlb7o5	ebi-a-GCST90018826	0	0.709779272808396 0.278624835802218 0.601540028813372 0.374900568302166 0.219197755459908 0.506579387061527 0.515088246185949 0.323402597451731 0.322670457816656 0.341155027473443 0.405863668389203 0.348093717369051 0.138327138886782	rs1020520 rs10444197 rs11052069 rs11720857 rs12906958 rs17159861 rs2644213 rs4076415 rs62024432 rs6762473 rs76898927 rs79895140 rs9648214
genus.Ruminiclostridium9.id.11357	Cirrhosis || id:ebi-a-GCST90018826	RmoHnu	ebi-a-GCST90018826	1	0.631739381247081 0.799000446555918 0.712733382200933 0.835604853364638 0.833813656805441 0.689648620425377 0.0129937377417818 0.887921960570969 0.679126998245998	rs115044523 rs12040548 rs6082461 rs7137760 rs74303178 rs78191726 rs918449 rs9522712 rs9809789
order.MollicutesRF9.id.11579	Cirrhosis || id:ebi-a-GCST90018826	rsbOlb	ebi-a-GCST90018826	0	0.859381716260306 0.79851754130545 0.491228590618273 0.171693377468557 0.772510715482017 0.509310715291211 0.539747990695324 0.597377984572006 0.611672625223226 0.60390547225782 0.716961813406183 0.370902278284993 0.697203946846208	rs11779863 rs12566890 rs13100746 rs17235252 rs3932485 rs515984 rs638542 rs74603314 rs76373661 rs7706512 rs7801843 rs7853673 rs949341
genus..Eubacteriumbrachygroup.id.11296	Cirrhosis || id:ebi-a-GCST90018826	Rv99Lm	ebi-a-GCST90018826	0	0.140663962296464 0.58076655997274 0.789491113988179 0.596589165451409 0.375063225355371 0.591151555377952 0.285251498505489 0.513460266313375 0.384349689017654 0.374926920342772	rs112617308 rs12151423 rs13139592 rs1384962 rs2913110 rs4862235 rs62348779 rs6591893 rs720439 rs73199919
genus.Howardella.id.2000	Cirrhosis || id:ebi-a-GCST90018826	sF7W2L	ebi-a-GCST90018826	0	0.563907459591715 0.632352427782575 0.825932261329991 0.801160168273165 0.858523248730752 0.990237672197388 0.958173856145935 0.876050096905666 0.971470791479439 0.746122258699548	rs10048062 rs12452946 rs1484873 rs17167098 rs2154047 rs36081916 rs3791893 rs609430 rs672217 rs901099
order.Burkholderiales.id.2874	Cirrhosis || id:ebi-a-GCST90018826	sFxDb3	ebi-a-GCST90018826	1	0.0550137937883704 0.0176368648529317 0.0985013588051814 0.0715781094170371 0.0782904564966888 0.0786613898799936 0.114379139088202 0.0634854754031149 0.0859478710948321 0.0728571056304026 0.268862546564042	rs1511453 rs1928341 rs2321387 rs2613606 rs4033856 rs6087811 rs62191117 rs62395635 rs75242906 rs7638039 rs9964679
family.Victivallaceae.id.2255	Cirrhosis || id:ebi-a-GCST90018826	Sgv0J4	ebi-a-GCST90018826	0	0.799539057366084 0.929031809209182 0.899938635245595 0.848713374086366 0.773827661222136 0.959827105602285 0.791706607096628 0.715036004755454 0.849925187888024 0.902779052020095 0.909668672535755 0.554273327893005	rs11671100 rs11764871 rs2944282 rs34962571 rs4396289 rs61702987 rs62570196 rs6545794 rs67832247 rs7077363 rs7314815 rs7627405
family.Porphyromonadaceae.id.943	Cirrhosis || id:ebi-a-GCST90018826	SpO9Ka	ebi-a-GCST90018826	0	0.240191623038711 0.405665972845245 0.691397586335366 0.822300834809691 0.471532719232506 0.503899829849282 0.577954589898044 0.518107917049231 0.534404452889729	rs10762312 rs10858364 rs17065783 rs1980561 rs35233670 rs35961441 rs6953849 rs7330827 rs864093
order.Rhodospirillales.id.2667	Cirrhosis || id:ebi-a-GCST90018826	staWrf	ebi-a-GCST90018826	0	0.827299831903517 0.42770915583157 0.271127365463305 0.516479100771652 0.621841032440572 0.591246534105771 0.667917782302438 0.159678600804609 0.933706313165738 0.448927227370842 0.500500932630474 0.527619103628298 0.539712111996811 0.55000433169668	rs1035406 rs11591293 rs11630875 rs13336560 rs1549633 rs3730086 rs3754624 rs4278423 rs55876211 rs61933850 rs7001029 rs76784716 rs77304857 rs9813022
class.Coriobacteriia.id.809	Cirrhosis || id:ebi-a-GCST90018826	szt6bn	ebi-a-GCST90018826	0	0.707729707124284 0.268354654233829 0.740423966362261 0.759316221538342 0.767113522674462 0.980873348407618 0.515154669046595 0.863834954533799 0.996841384082422 0.699443427986931 0.654667259500554 0.971774778791728 0.72076469515996 0.803107419777071	rs11073596 rs11250875 rs11656361 rs12974142 rs13307134 rs1397793 rs1816223 rs240104 rs2442778 rs3025411 rs34739816 rs67561917 rs719099 rs8010111
family.Oxalobacteraceae.id.2966	Cirrhosis || id:ebi-a-GCST90018826	T35lgz	ebi-a-GCST90018826	1	0.142641456635638 0.0671114320097547 0.074779553674075 0.0789028173626016 0.108491257512365 0.117334065210779 0.178223852765861 0.0635273540301673 0.0973511358489563 0.0850493677627844 0.0447723551276051 0.522728356697554 0.0942259881776906 0.0915074434213692	rs111966731 rs11246212 rs12002250 rs1569853 rs17138946 rs36057338 rs4428215 rs561239 rs6000536 rs62435498 rs736744 rs7993559 rs80330081 rs934049
family.Peptococcaceae.id.2024	Cirrhosis || id:ebi-a-GCST90018826	T8T6Lu	ebi-a-GCST90018826	0	0.415451107993431 0.226862894256923 0.828562264643085 0.967592595853812 0.630213443094253 0.54535601375847 0.701957622439193 0.512625915696078 0.57595075526919	rs117452796 rs12144792 rs12634826 rs12992764 rs150600492 rs35703006 rs4990837 rs75430375 rs75898026
genus.ChristensenellaceaeR.7group.id.11283	Cirrhosis || id:ebi-a-GCST90018826	tbXTaX	ebi-a-GCST90018826	0	0.0866877444352087 0.0699842526990224 0.0551710929784296 0.0597730895803077 0.0712430558245994 0.13136726122351 0.120560270269423 0.0881609687377133 0.0702943118315064 0.11414999327321	rs10461257 rs17081797 rs60954665 rs62132810 rs62190261 rs62467127 rs73952017 rs78521377 rs79150079 rs892686
genus..Eubacteriumfissicatenagroup.id.14373	Cirrhosis || id:ebi-a-GCST90018826	TGrzdF	ebi-a-GCST90018826	0	0.352812865451798 0.158037481630459 0.299621054533858 0.219365085200286 0.360225561934624 0.1687491961819 0.540774451470685 0.350480931586272 0.430628801111057	rs10147907 rs11818408 rs11876297 rs151257695 rs1768152 rs2733072 rs3771393 rs6934739 rs7104872
genus.Slackia.id.825	Cirrhosis || id:ebi-a-GCST90018826	tkl5vG	ebi-a-GCST90018826	0	0.631893406115631 0.966161143521558 0.151731499148679 0.764235940408969 0.907601316759537 0.755863368966713	rs10409783 rs12440440 rs16894137 rs35156985 rs4492265 rs8901
genus.RuminococcaceaeUCG004.id.11362	Cirrhosis || id:ebi-a-GCST90018826	TlODZI	ebi-a-GCST90018826	0	0.641328936781188 0.751478156291765 0.373412975998204 0.415427647895916 0.6378096420542 0.756963125778655 0.938179027427871 0.812568169773932 0.819407036437412 0.474858984633985 0.667941593559808	rs10976229 rs11961899 rs12125734 rs2248146 rs3800154 rs511258 rs550351 rs6769553 rs7569771 rs872501 rs9818949
genus.LachnospiraceaeUCG004.id.11324	Cirrhosis || id:ebi-a-GCST90018826	TQSpiB	ebi-a-GCST90018826	0	0.91144208033181 0.973699579973783 0.880205820824138 0.868929739378352 0.661581805398032 0.84498969950656 0.855292629404324 0.679527734767106 0.822786535902197 0.893014571586602 0.786566414124216 0.873710479812126	rs11128180 rs12072562 rs12673420 rs12747809 rs12894272 rs233486 rs2444793 rs2726805 rs2882478 rs35182105 rs6656451 rs7629954
order.Bacteroidales.id.913	Cirrhosis || id:ebi-a-GCST90018826	tSliO9	ebi-a-GCST90018826	0	0.485373601858029 0.434206661817162 0.408874392969345 0.48075444578621 0.646054963328556 0.666703052116065 0.193340240229635 0.499172923092576 0.395436825433132 0.393178362755283 0.439949510413986 0.356098203783745 0.408445087307302 0.417433137903659	rs11146701 rs111845179 rs17343978 rs2032750 rs4146051 rs4916508 rs55773148 rs62531359 rs62575403 rs72706335 rs73975615 rs7631304 rs79585701 rs929878
genus.LachnospiraceaeNC2004group.id.11316	Cirrhosis || id:ebi-a-GCST90018826	TUj4LC	ebi-a-GCST90018826	0	0.901923921470683 0.767885348914639 0.458235920717897 0.942051077594711 0.720064001734848 0.961952544409199 0.787076546931285 0.930566085383398 0.771472212577131	rs117467633 rs12127733 rs12208226 rs12863463 rs17067076 rs1928659 rs1929743 rs3756315 rs6116753
order.Bacillales.id.1674	Cirrhosis || id:ebi-a-GCST90018826	uCOF7P	ebi-a-GCST90018826	0	0.839536027266572 0.888244714923195 0.913855102417947 0.706887136471063 0.446282624346904 0.451880626078333 0.956029905574222 0.966141725138502 0.868894571410826	rs10233278 rs10410917 rs11034576 rs11207728 rs11844714 rs1287018 rs4617108 rs62640857 rs74420793
genus.Akkermansia.id.4037	Cirrhosis || id:ebi-a-GCST90018826	uHEy8Q	ebi-a-GCST90018826	0	0.332991997290453 0.339923205402236 0.207487123936286 0.573780081827486 0.0681156671117091 0.272242234704829 0.284334228694787 0.330055488351359 0.316845064483867 0.352702125278667 0.637362323078107	rs111862613 rs117107102 rs11729256 rs12908520 rs2602429 rs4242783 rs4936098 rs61779207 rs74542928 rs9349825 rs941682
genus.Parabacteroides.id.954	Cirrhosis || id:ebi-a-GCST90018826	uQYGEB	ebi-a-GCST90018826	4	0.0233475915436814 0.0225112580999224 0.00991343826921514 0.154859430011215 0.0519070906310088 0.0178635391368504	rs114567323 rs115602804 rs4236095 rs60884758 rs6657302 rs7298818
class.Verrucomicrobiae.id.4029	Cirrhosis || id:ebi-a-GCST90018826	UsMxlz	ebi-a-GCST90018826	0	0.334107316990181 0.341456046021783 0.20893580750454 0.576159854268358 0.0684039751727384 0.273106450336211 0.285648020939513 0.33141012217162 0.318146878762061 0.354160797064954 0.637872081136776	rs111862613 rs117107102 rs11729256 rs12908520 rs2602429 rs4242783 rs4936098 rs61779207 rs74542928 rs9349825 rs941682
class.Bacteroidia.id.912	Cirrhosis || id:ebi-a-GCST90018826	UTPK2n	ebi-a-GCST90018826	0	0.485373601858029 0.434206661817162 0.408874392969345 0.48075444578621 0.646054963328556 0.666703052116065 0.193340240229635 0.499172923092576 0.395436825433132 0.393178362755283 0.439949510413986 0.356098203783745 0.408445087307302 0.417433137903659	rs11146701 rs111845179 rs17343978 rs2032750 rs4146051 rs4916508 rs55773148 rs62531359 rs62575403 rs72706335 rs73975615 rs7631304 rs79585701 rs929878
genus.Butyrivibrio.id.1993	Cirrhosis || id:ebi-a-GCST90018826	UYJxH8	ebi-a-GCST90018826	0	0.537464507028667 0.469040074505167 0.432392327996881 0.566530940303413 0.500904631570755 0.497150808812191 0.483933451304566 0.6737242286097 0.695580273891419 0.496368350061141 0.287317862903437 0.566678857790449 0.373891659126126 0.439402276294674 0.722388332373871	rs1007475 rs11761679 rs142855850 rs16934069 rs16941336 rs17163238 rs4537857 rs486484 rs4928024 rs72723662 rs74622183 rs77356209 rs7752361 rs7763512 rs9349693
genus.Bacteroides.id.918	Cirrhosis || id:ebi-a-GCST90018826	Vd8Fsi	ebi-a-GCST90018826	0	0.720694184460229 0.597518421702705 0.792639428931589 0.444875511944843 0.632742858576956 0.67286865854191 0.633086843538737 0.468995217999491 0.803753114303636	rs11585893 rs13207588 rs1340391 rs17619981 rs2023437 rs66474973 rs66710942 rs6795673 rs9507307
family.Ruminococcaceae.id.2050	Cirrhosis || id:ebi-a-GCST90018826	vlyGOP	ebi-a-GCST90018826	0	0.278216501626769 0.233730576647384 0.324515903382096 0.271360907580529 0.184469524212868 0.559949646422278 0.233259836304828 0.233371938573025 0.0904692368517412 0.19842705979086	rs10093275 rs10166469 rs1158100 rs1612733 rs17376049 rs2113833 rs3009418 rs55793120 rs56199908 rs76724913
genus.Olsenella.id.822	Cirrhosis || id:ebi-a-GCST90018826	W49loY	ebi-a-GCST90018826	1	0.120220077527679 0.130844813906625 0.230246484056792 0.115387227914872 0.0890505936806923 0.274914085559194 0.13996898073539 0.149879123814227 0.19297704553918 0.293199700222763 0.0248246017881923	rs1035588 rs17148768 rs2759329 rs35225860 rs6046522 rs61090148 rs62112538 rs72691585 rs7540303 rs8066522 rs9460691
genus.Romboutsia.id.11347	Cirrhosis || id:ebi-a-GCST90018826	w5yhuV	ebi-a-GCST90018826	1	0.149587458265315 0.192635280310746 0.193158774850678 0.166612901421042 0.255726802079918 0.203163045123065 0.312244523551785 0.101619244537961 0.482704131194657 0.193727714115604 0.137706369264482 0.0436187068467389 0.204771755345651	rs10279978 rs11221428 rs16843578 rs28603357 rs34302036 rs61841503 rs62504452 rs7109293 rs75200530 rs75987356 rs77702691 rs9389266 rs9567264
genus.Desulfovibrio.id.3173	Cirrhosis || id:ebi-a-GCST90018826	WaNFee	ebi-a-GCST90018826	0	0.590256152410278 0.39275016894719 0.327840611585528 0.400704769151894 0.187243521337549 0.174455499078205 0.292785194538341 0.375365129699152 0.453073153659225 0.286462407404023	rs12031543 rs13066142 rs16863365 rs2032031 rs2590913 rs2853179 rs4797774 rs6580353 rs72647089 rs7729080
genus.Anaerofilum.id.2053	Cirrhosis || id:ebi-a-GCST90018826	WCt5pC	ebi-a-GCST90018826	2	0.140292584471126 0.101555329644193 0.0481124976860013 0.178604610999185 0.147529304543764 0.16239560485869 0.094508449644192 0.278942193538613 0.0837292471120895 0.185212287677231 0.00142420306016088	rs10794359 rs1563175 rs17012738 rs17096874 rs356049 rs4244069 rs4506496 rs712981 rs79598899 rs816292 rs9299345
family.Alcaligenaceae.id.2875	Cirrhosis || id:ebi-a-GCST90018826	WEMGli	ebi-a-GCST90018826	11	0.0101818347175301 0.0263249525276079 0.0279673387428942 0.0132849194806717 0.0227563010388222 0.0322267104107498 0.0166378665056922 0.0170598904780526 0.0235221514201809 0.0188340052820619 0.0330372535698416 0.103320575971871	rs112135816 rs1153990 rs147968 rs28480294 rs4033856 rs62191117 rs62395635 rs6969323 rs74776516 rs7638039 rs9537886 rs9964679
genus.Marvinbryantia.id.2005	Cirrhosis || id:ebi-a-GCST90018826	wFbL6J	ebi-a-GCST90018826	0	0.363907082004762 0.208410863130241 0.369391635176534 0.414868247166593 0.385258314750858 0.756677222219302 0.17116984331885 0.350236154771207 0.359287979815622 0.281975028344314	rs11620597 rs1187983 rs146541147 rs2724813 rs2842896 rs2863363 rs3125832 rs61884471 rs72948274 rs8006832
genus.LachnospiraceaeUCG001.id.11321	Cirrhosis || id:ebi-a-GCST90018826	wIF1Yn	ebi-a-GCST90018826	6	0.0486915941267737 0.08850700667106 0.0950553906327301 0.0296194714608478 0.0443998347125019 0.098449315851902 0.0201494855189019 0.0473328215538432 0.0489753883630008 0.0872474485732882 0.150044399550249 0.183589967436867 0.0631370889459405	rs12131224 rs2050911 rs2371284 rs437876 rs4981345 rs573933 rs62496417 rs7341608 rs74034332 rs78848836 rs8104225 rs9403580 rs985416
genus.Veillonella.id.2198	Cirrhosis || id:ebi-a-GCST90018826	wJFco0	ebi-a-GCST90018826	0	0.511302357944375 0.2761601311587 0.202910441494026 0.334423380649229 0.400719084702607 0.387534611858764 0.336858046545371 0.495932997497005	rs11141494 rs1882878 rs2013594 rs55807413 rs62376424 rs6656807 rs7359080 rs742016
genus.ErysipelotrichaceaeUCG003.id.11384	Cirrhosis || id:ebi-a-GCST90018826	wn5rK2	ebi-a-GCST90018826	0	0.392969382747694 0.4659939370326 0.454149087230145 0.416134275672623 0.500689330613798 0.556689830723486 0.400041756553164 0.472318577135445 0.45669224536877 0.325455053209736 0.387380283653242 0.384818625784055 0.643262881936475 0.586070551269355 0.45970477986482 0.466897267590603	rs10164067 rs11666127 rs11994308 rs12251396 rs17798136 rs28568391 rs4758231 rs59068084 rs59104037 rs62403464 rs6875357 rs73074432 rs74988980 rs75949021 rs76502207 rs8053479
genus.Odoribacter.id.952	Cirrhosis || id:ebi-a-GCST90018826	wQYhwp	ebi-a-GCST90018826	0	0.996887101527951 0.826229810489262 0.834745156211866 0.77279613046183 0.573506294715148 0.908634258107502 0.954768213157915	rs10093869 rs10423795 rs28417404 rs4793970 rs6856150 rs74553962 rs77779484
genus..Eubacteriumeligensgroup.id.14372	Cirrhosis || id:ebi-a-GCST90018826	WvdQyb	ebi-a-GCST90018826	0	0.749661940842592 0.212469058510779 0.499456047167074 0.916429799359027 0.936411015755564 0.789854212480931 0.870303678635496	rs12719051 rs182318 rs2200429 rs265534 rs4583233 rs56080211 rs6923695
class.Betaproteobacteria.id.2867	Cirrhosis || id:ebi-a-GCST90018826	X4kHrP	ebi-a-GCST90018826	0	0.192354905360841 0.157923672004032 0.0557695615544645 0.229011021081373 0.171879705007429 0.113372070947312 0.184462014412485 0.164904105789594 0.184981639271253 0.160319158950745 0.200492208106592 0.512290041135645	rs11128180 rs1511453 rs1928341 rs2321387 rs2613606 rs320161 rs4033856 rs56386628 rs6087811 rs62395635 rs75242906 rs9964679
genus.Dialister.id.2183	Cirrhosis || id:ebi-a-GCST90018826	xCukIr	ebi-a-GCST90018826	0	0.267372689133237 0.246444407239401 0.366833003885425 0.140723544732162 0.408438080376282 0.688354971164263 0.349850219193783 0.472707762810723 0.245524655925676 0.118658328303485 0.264097881283404	rs10138457 rs10938938 rs11071887 rs11166701 rs2314294 rs2435610 rs4747450 rs4753063 rs75416973 rs764177 rs76680460
family.Pasteurellaceae.id.3689	Cirrhosis || id:ebi-a-GCST90018826	Xtktja	ebi-a-GCST90018826	0	0.732933111859049 0.941125187035007 0.844088618006737 0.838225795524203 0.997538119570952 0.540885352610222 0.982549335215858 0.985080361206505 0.958828429660777 0.695431138090939 0.947422150557114 0.44086496607221 0.843902076376047 0.874284455393447	rs10965428 rs111582866 rs12050685 rs16970009 rs35510 rs4822728 rs6972479 rs72756943 rs73139353 rs76022354 rs78909003 rs9382510 rs9895850 rs9938097
genus.Intestinimonas.id.2062	Cirrhosis || id:ebi-a-GCST90018826	XTu0EY	ebi-a-GCST90018826	0	0.225534980973237 0.115789661470609 0.123060915705566 0.113520416967796 0.0923590494354025 0.105986475042311 0.187405702070172 0.0972106610802748 0.0858308172934809 0.0553146537937824 0.0924204067543309 0.0952129246501372 0.0744060234264944 0.185363205128151 0.0764172377951346 0.0665602636404926 0.131250623011685	rs10262702 rs11258178 rs12226153 rs17067892 rs1859797 rs2276760 rs2731794 rs2930225 rs4113676 rs4784055 rs62240188 rs62427239 rs6934519 rs716604 rs7170984 rs72982915 rs9823439
genus.Holdemania.id.2157	Cirrhosis || id:ebi-a-GCST90018826	XVFzMF	ebi-a-GCST90018826	0	0.735248065145562 0.515532517123794 0.589666502488449 0.422328613049157 0.810835949412021 0.593376550961573 0.495680077032004 0.381756424087301 0.588236696628876 0.585381695522487 0.6106877845058 0.543916235419276 0.816939364597108 0.861380046799998 0.667657689277064	rs10885477 rs11080063 rs111745969 rs113593397 rs116500994 rs12701617 rs1867876 rs4146507 rs6133067 rs73139538 rs77293403 rs80149660 rs9500080 rs9529719 rs967319
genus.LachnospiraceaeND3007group.id.11317	Cirrhosis || id:ebi-a-GCST90018826	y0FJ9U	ebi-a-GCST90018826	0	0.837468915425627 0.622823825006483 0.251024472286156	rs2861203 rs72776675 rs9932954
family.Methanobacteriaceae.id.121	Cirrhosis || id:ebi-a-GCST90018826	Y7cF3n	ebi-a-GCST90018826	0	0.530096066495258 0.430876419001817 0.772302754900892 0.706840102021165 0.761933003548325 0.669419487522866 0.526887665952457 0.991826284199786 0.70007907281837 0.549446535949206	rs10202904 rs10424197 rs4257531 rs56131665 rs6508769 rs6776814 rs73068003 rs73457410 rs75208022 rs894996
genus.Butyricicoccus.id.2055	Cirrhosis || id:ebi-a-GCST90018826	yakWtY	ebi-a-GCST90018826	1	0.111450218048918 0.0818093856742299 0.184621285817207 0.123123769230065 0.187296899759309 0.0488663678291308 0.121804310034373 0.0847139074733025	rs10084203 rs12034718 rs12585793 rs2017189 rs4962426 rs56221232 rs62478070 rs7322368
genus.RuminococcaceaeUCG005.id.11363	Cirrhosis || id:ebi-a-GCST90018826	yerlNC	ebi-a-GCST90018826	0	0.986282749073792 0.41624688825859 0.383284353088805 0.332527623318182 0.450228775012171 0.420598385934494 0.657918098550036 0.291555266947866 0.45669836463831 0.433645257925164 0.437216005388169 0.328051520038595 0.503133525189467 0.38102564697853	rs10873449 rs10937802 rs10950694 rs114279581 rs12288512 rs12458218 rs2893871 rs34781347 rs55793120 rs72776570 rs7449320 rs7555878 rs7586445 rs898577
family.Erysipelotrichaceae.id.2149	Cirrhosis || id:ebi-a-GCST90018826	yfxJv6	ebi-a-GCST90018826	0	0.22481583001738 0.293641038847814 0.263730170151025 0.417634189874873 0.197462745989727 0.364289019837656 0.145021940074256 0.356975664440138 0.32040397472238 0.167192420083153 0.200587748385578 0.419853417102316 0.0892402575709598	rs1074800 rs10781552 rs17530232 rs1884466 rs2300774 rs290833 rs35161940 rs4078432 rs56970041 rs62504403 rs7234058 rs7826267 rs8003149
genus.Fusicatenibacter.id.11305	Cirrhosis || id:ebi-a-GCST90018826	ygbSF7	ebi-a-GCST90018826	0	0.817257220737336 0.970629358088278 0.865072164137932 0.823057023411572 0.680828535136781 0.955901674243962 0.693487203225771 0.957890017226302 0.936332681901334 0.847995267770348 0.963610985220743 0.891195301279093 0.832106536624345 0.598598315658788 0.992407563544353 0.919537994043949 0.91388160919361 0.446120462592929	rs10439674 rs167879 rs1864685 rs2025938 rs206581 rs2132128 rs3303 rs4378146 rs60254196 rs62187631 rs62353480 rs6515626 rs704418 rs73103914 rs792108 rs8028026 rs8063430 rs9905659
family.FamilyXIII.id.1957	Cirrhosis || id:ebi-a-GCST90018826	ylev3A	ebi-a-GCST90018826	0	0.949556564232839 0.869665727820186 0.574147224639451 0.589791905660776 0.928404640461632 0.923728270333311 0.75632370872239 0.966109435969152 0.886776494650881 0.82307706193412	rs10404377 rs118170811 rs12904405 rs1887048 rs3098182 rs482905 rs6501525 rs66753613 rs6797051 rs7514702
genus.Senegalimassilia.id.11160	Cirrhosis || id:ebi-a-GCST90018826	yLt27i	ebi-a-GCST90018826	0	0.229720167388078 0.0903287497493808 0.124586043871538 0.349628323870601 0.395611892074285	rs10036909 rs11787826 rs1990708 rs2017373 rs7225245
[truncated: 5 more rows]

## Sheet: R2-F_statistic
SNP	exposure	R2	F_statistic
rs11655079	class.Actinobacteria.id.419	0.00124642	20.3507
rs11745923	class.Actinobacteria.id.419	0.00145786	23.8124
[truncated: 2,173 more rows]
