# Supplementary material for: Causal impact of gut microbiota on five liver diseases: insights from mendelian randomization and single-cell RNA sequencing
Source: Front Genet. 2024 Nov 11;15:1362139. doi: 10.3389/fgene.2024.1362139 (PMC11586359; doi:10.3389/fgene.2024.1362139)
Supplement: Supplementary file 1 [file DataSheet1.zip › Annex 1 _Data/MR results/Hepatic failure, not elsewhere classified/outcome_finn-b-K11_HEPFAIL.xlsx]

## Sheet: main
id.exposure	id.outcome	outcome	exposure	method	nsnp	b	se	pval	p_BH	lo_ci	up_ci	or	or_lci95	or_uci95	estimate
0aMbT3	finn-b-K11_HEPFAIL	Hepatic failure, not elsewhere classified || id:finn-b-K11_HEPFAIL	genus.Eggerthella.id.819	MR Egger	10	-0.615057	1.19107	0.619547		-2.94955	1.71943	0.54061	0.0523635	5.58135	0.541 (0.052-5.581)
0aMbT3	finn-b-K11_HEPFAIL	Hepatic failure, not elsewhere classified || id:finn-b-K11_HEPFAIL	genus.Eggerthella.id.819	Weighted median	10	0.0462068	0.323081	0.886275		-0.587033	0.679447	1.04729	0.555974	1.97279	1.047 (0.556-1.973)
0aMbT3	finn-b-K11_HEPFAIL	Hepatic failure, not elsewhere classified || id:finn-b-K11_HEPFAIL	genus.Eggerthella.id.819	Inverse variance weighted (fixed effects)	10	0.016474	0.234682	0.944037	0.968451	-0.443502	0.47645	1.01661	0.641785	1.61035	1.017 (0.642-1.61)
0aMbT3	finn-b-K11_HEPFAIL	Hepatic failure, not elsewhere classified || id:finn-b-K11_HEPFAIL	genus.Eggerthella.id.819	Simple mode	10	0.129278	0.555992	0.821338		-0.960466	1.21902	1.13801	0.382714	3.38388	1.138 (0.383-3.384)
0aMbT3	finn-b-K11_HEPFAIL	Hepatic failure, not elsewhere classified || id:finn-b-K11_HEPFAIL	genus.Eggerthella.id.819	Weighted mode	10	0.162245	0.483506	0.744893		-0.785427	1.10992	1.17615	0.455925	3.0341	1.176 (0.456-3.034)
0heWA4	finn-b-K11_HEPFAIL	Hepatic failure, not elsewhere classified || id:finn-b-K11_HEPFAIL	genus.Lactococcus.id.1851	MR Egger	9	0.213639	0.975017	0.832814		-1.6974	2.12467	1.23818	0.18316	8.37016	1.238 (0.183-8.37)
0heWA4	finn-b-K11_HEPFAIL	Hepatic failure, not elsewhere classified || id:finn-b-K11_HEPFAIL	genus.Lactococcus.id.1851	Weighted median	9	0.00766285	0.282489	0.978359		-0.546015	0.561341	1.00769	0.579254	1.75302	1.008 (0.579-1.753)
0heWA4	finn-b-K11_HEPFAIL	Hepatic failure, not elsewhere classified || id:finn-b-K11_HEPFAIL	genus.Lactococcus.id.1851	Inverse variance weighted (fixed effects)	9	0.0961909	0.217272	0.657967	0.921154	-0.329662	0.522044	1.10097	0.719167	1.68547	1.101 (0.719-1.685)
0heWA4	finn-b-K11_HEPFAIL	Hepatic failure, not elsewhere classified || id:finn-b-K11_HEPFAIL	genus.Lactococcus.id.1851	Simple mode	9	0.0413179	0.42132	0.924291		-0.784469	0.867105	1.04218	0.456362	2.38001	1.042 (0.456-2.38)
0heWA4	finn-b-K11_HEPFAIL	Hepatic failure, not elsewhere classified || id:finn-b-K11_HEPFAIL	genus.Lactococcus.id.1851	Weighted mode	9	0.0267227	0.398311	0.948156		-0.753967	0.807413	1.02708	0.470496	2.2421	1.027 (0.47-2.242)
0lsDJy	finn-b-K11_HEPFAIL	Hepatic failure, not elsewhere classified || id:finn-b-K11_HEPFAIL	genus.DefluviitaleaceaeUCG011.id.11287	MR Egger	9	-1.30756	1.18549	0.306509		-3.63112	1.016	0.27048	0.0264866	2.76212	0.27 (0.026-2.762)
0lsDJy	finn-b-K11_HEPFAIL	Hepatic failure, not elsewhere classified || id:finn-b-K11_HEPFAIL	genus.DefluviitaleaceaeUCG011.id.11287	Weighted median	9	0.197767	0.439976	0.653074		-0.664586	1.06012	1.21868	0.514486	2.88672	1.219 (0.514-2.887)
0lsDJy	finn-b-K11_HEPFAIL	Hepatic failure, not elsewhere classified || id:finn-b-K11_HEPFAIL	genus.DefluviitaleaceaeUCG011.id.11287	Inverse variance weighted (fixed effects)	9	-0.171872	0.314618	0.584868	0.894809	-0.788522	0.444778	0.842087	0.454516	1.56014	0.842 (0.455-1.56)
0lsDJy	finn-b-K11_HEPFAIL	Hepatic failure, not elsewhere classified || id:finn-b-K11_HEPFAIL	genus.DefluviitaleaceaeUCG011.id.11287	Simple mode	9	0.307664	0.670608	0.658597		-1.00673	1.62205	1.36024	0.365413	5.06348	1.36 (0.365-5.063)
0lsDJy	finn-b-K11_HEPFAIL	Hepatic failure, not elsewhere classified || id:finn-b-K11_HEPFAIL	genus.DefluviitaleaceaeUCG011.id.11287	Weighted mode	9	0.346144	0.582682	0.56889		-0.795912	1.4882	1.41361	0.451169	4.42912	1.414 (0.451-4.429)
0ngO8p	finn-b-K11_HEPFAIL	Hepatic failure, not elsewhere classified || id:finn-b-K11_HEPFAIL	genus.Flavonifractor.id.2059	MR Egger	5	1.63117	1.95686	0.465687		-2.20429	5.46662	5.10984	0.110329	236.66	5.11 (0.11-236.66)
0ngO8p	finn-b-K11_HEPFAIL	Hepatic failure, not elsewhere classified || id:finn-b-K11_HEPFAIL	genus.Flavonifractor.id.2059	Weighted median	5	0.635649	0.608089	0.295874		-0.556205	1.8275	1.88825	0.573381	6.21834	1.888 (0.573-6.218)
0ngO8p	finn-b-K11_HEPFAIL	Hepatic failure, not elsewhere classified || id:finn-b-K11_HEPFAIL	genus.Flavonifractor.id.2059	Inverse variance weighted (fixed effects)	5	0.602005	0.451054	0.181986	0.838466	-0.28206	1.48607	1.82578	0.754228	4.41969	1.826 (0.754-4.42)
0ngO8p	finn-b-K11_HEPFAIL	Hepatic failure, not elsewhere classified || id:finn-b-K11_HEPFAIL	genus.Flavonifractor.id.2059	Simple mode	5	1.26535	0.90374	0.234066		-0.505981	3.03668	3.54433	0.602914	20.836	3.544 (0.603-20.836)
0ngO8p	finn-b-K11_HEPFAIL	Hepatic failure, not elsewhere classified || id:finn-b-K11_HEPFAIL	genus.Flavonifractor.id.2059	Weighted mode	5	1.2176	0.971742	0.278452		-0.687013	3.12222	3.37907	0.503076	22.6966	3.379 (0.503-22.697)
0rTnk2	finn-b-K11_HEPFAIL	Hepatic failure, not elsewhere classified || id:finn-b-K11_HEPFAIL	genus.Lachnospira.id.2004	MR Egger	6	0.117733	3.27113	0.973014		-6.29369	6.52915	1.12494	0.00184793	684.818	1.125 (0.002-684.818)
0rTnk2	finn-b-K11_HEPFAIL	Hepatic failure, not elsewhere classified || id:finn-b-K11_HEPFAIL	genus.Lachnospira.id.2004	Weighted median	6	-0.223198	0.705405	0.75169		-1.60579	1.15939	0.799956	0.200731	3.188	0.8 (0.201-3.188)
0rTnk2	finn-b-K11_HEPFAIL	Hepatic failure, not elsewhere classified || id:finn-b-K11_HEPFAIL	genus.Lachnospira.id.2004	Inverse variance weighted (fixed effects)	6	-0.541113	0.553265	0.328057	0.838466	-1.62551	0.543287	0.5821	0.196811	1.72166	0.582 (0.197-1.722)
0rTnk2	finn-b-K11_HEPFAIL	Hepatic failure, not elsewhere classified || id:finn-b-K11_HEPFAIL	genus.Lachnospira.id.2004	Simple mode	6	-0.442037	1.06136	0.694333		-2.52231	1.63824	0.642726	0.0802741	5.14608	0.643 (0.08-5.146)
0rTnk2	finn-b-K11_HEPFAIL	Hepatic failure, not elsewhere classified || id:finn-b-K11_HEPFAIL	genus.Lachnospira.id.2004	Weighted mode	6	-0.111242	1.05638	0.920228		-2.18174	1.95926	0.894722	0.112845	7.09407	0.895 (0.113-7.094)
0Vfsi1	finn-b-K11_HEPFAIL	Hepatic failure, not elsewhere classified || id:finn-b-K11_HEPFAIL	genus.Hungatella.id.11306	MR Egger	5	-0.953066	1.86948	0.645327		-4.61726	2.71112	0.385557	0.00987987	15.0462	0.386 (0.01-15.046)
0Vfsi1	finn-b-K11_HEPFAIL	Hepatic failure, not elsewhere classified || id:finn-b-K11_HEPFAIL	genus.Hungatella.id.11306	Weighted median	5	-0.481753	0.369194	0.191935		-1.20537	0.241867	0.6177	0.29958	1.27363	0.618 (0.3-1.274)
0Vfsi1	finn-b-K11_HEPFAIL	Hepatic failure, not elsewhere classified || id:finn-b-K11_HEPFAIL	genus.Hungatella.id.11306	Inverse variance weighted (fixed effects)	5	-0.246747	0.29262	0.399099	0.852847	-0.820283	0.326789	0.781339	0.440307	1.38651	0.781 (0.44-1.387)
0Vfsi1	finn-b-K11_HEPFAIL	Hepatic failure, not elsewhere classified || id:finn-b-K11_HEPFAIL	genus.Hungatella.id.11306	Simple mode	5	-0.583964	0.5418	0.341776		-1.64589	0.477964	0.557683	0.19284	1.61279	0.558 (0.193-1.613)
0Vfsi1	finn-b-K11_HEPFAIL	Hepatic failure, not elsewhere classified || id:finn-b-K11_HEPFAIL	genus.Hungatella.id.11306	Weighted mode	5	-0.610498	0.51692	0.303017		-1.62366	0.402665	0.543081	0.197176	1.49581	0.543 (0.197-1.496)
1rpkuI	finn-b-K11_HEPFAIL	Hepatic failure, not elsewhere classified || id:finn-b-K11_HEPFAIL	genus.FamilyXIIIUCG001.id.11294	MR Egger	8	-1.52582	1.4956	0.346993		-4.4572	1.40557	0.217444	0.0115948	4.07784	0.217 (0.012-4.078)
1rpkuI	finn-b-K11_HEPFAIL	Hepatic failure, not elsewhere classified || id:finn-b-K11_HEPFAIL	genus.FamilyXIIIUCG001.id.11294	Weighted median	8	-0.35583	0.520186	0.493947		-1.37539	0.663734	0.700592	0.25274	1.94203	0.701 (0.253-1.942)
1rpkuI	finn-b-K11_HEPFAIL	Hepatic failure, not elsewhere classified || id:finn-b-K11_HEPFAIL	genus.FamilyXIIIUCG001.id.11294	Inverse variance weighted (fixed effects)	8	-0.596598	0.384986	0.121223	0.838466	-1.35117	0.157976	0.550682	0.258937	1.17114	0.551 (0.259-1.171)
1rpkuI	finn-b-K11_HEPFAIL	Hepatic failure, not elsewhere classified || id:finn-b-K11_HEPFAIL	genus.FamilyXIIIUCG001.id.11294	Simple mode	8	-0.66172	0.6891	0.368907		-2.01236	0.688916	0.515963	0.133673	1.99156	0.516 (0.134-1.992)
1rpkuI	finn-b-K11_HEPFAIL	Hepatic failure, not elsewhere classified || id:finn-b-K11_HEPFAIL	genus.FamilyXIIIUCG001.id.11294	Weighted mode	8	-0.626075	0.652125	0.369008		-1.90424	0.65209	0.534686	0.148936	1.91955	0.535 (0.149-1.92)
1uqUdL	finn-b-K11_HEPFAIL	Hepatic failure, not elsewhere classified || id:finn-b-K11_HEPFAIL	genus.Escherichia.Shigella.id.3504	MR Egger	10	-0.238941	1.13592	0.838653		-2.46534	1.98746	0.787461	0.0849796	7.29699	0.787 (0.085-7.297)
1uqUdL	finn-b-K11_HEPFAIL	Hepatic failure, not elsewhere classified || id:finn-b-K11_HEPFAIL	genus.Escherichia.Shigella.id.3504	Weighted median	10	0.608932	0.482262	0.206712		-0.336302	1.55417	1.83847	0.714408	4.73114	1.838 (0.714-4.731)
1uqUdL	finn-b-K11_HEPFAIL	Hepatic failure, not elsewhere classified || id:finn-b-K11_HEPFAIL	genus.Escherichia.Shigella.id.3504	Inverse variance weighted (fixed effects)	10	0.182849	0.365196	0.616591	0.894809	-0.532935	0.898633	1.20063	0.58688	2.45624	1.201 (0.587-2.456)
1uqUdL	finn-b-K11_HEPFAIL	Hepatic failure, not elsewhere classified || id:finn-b-K11_HEPFAIL	genus.Escherichia.Shigella.id.3504	Simple mode	10	0.734862	0.741735	0.347702		-0.718938	2.18866	2.08519	0.48727	8.92327	2.085 (0.487-8.923)
1uqUdL	finn-b-K11_HEPFAIL	Hepatic failure, not elsewhere classified || id:finn-b-K11_HEPFAIL	genus.Escherichia.Shigella.id.3504	Weighted mode	10	0.724141	0.776704	0.375503		-0.7982	2.24648	2.06296	0.450139	9.45441	2.063 (0.45-9.454)
20HL0T	finn-b-K11_HEPFAIL	Hepatic failure, not elsewhere classified || id:finn-b-K11_HEPFAIL	genus.Holdemanella.id.11393	MR Egger	11	0.821808	0.79389	0.327604		-0.734216	2.37783	2.27461	0.479881	10.7815	2.275 (0.48-10.781)
20HL0T	finn-b-K11_HEPFAIL	Hepatic failure, not elsewhere classified || id:finn-b-K11_HEPFAIL	genus.Holdemanella.id.11393	Weighted median	11	0.25079	0.324658	0.439832		-0.385539	0.887119	1.28504	0.680084	2.42812	1.285 (0.68-2.428)
20HL0T	finn-b-K11_HEPFAIL	Hepatic failure, not elsewhere classified || id:finn-b-K11_HEPFAIL	genus.Holdemanella.id.11393	Inverse variance weighted (fixed effects)	11	0.149901	0.236714	0.526564	0.894809	-0.314058	0.613861	1.16172	0.730477	1.84755	1.162 (0.73-1.848)
20HL0T	finn-b-K11_HEPFAIL	Hepatic failure, not elsewhere classified || id:finn-b-K11_HEPFAIL	genus.Holdemanella.id.11393	Simple mode	11	0.209952	0.498191	0.682357		-0.766502	1.18641	1.23362	0.464636	3.27529	1.234 (0.465-3.275)
20HL0T	finn-b-K11_HEPFAIL	Hepatic failure, not elsewhere classified || id:finn-b-K11_HEPFAIL	genus.Holdemanella.id.11393	Weighted mode	11	0.250168	0.453413	0.593239		-0.638522	1.13886	1.28424	0.528072	3.1232	1.284 (0.528-3.123)
2GJP3o	finn-b-K11_HEPFAIL	Hepatic failure, not elsewhere classified || id:finn-b-K11_HEPFAIL	genus.Ruminococcus2.id.11374	MR Egger	15	0.505861	0.885996	0.577769		-1.23069	2.24241	1.65841	0.292091	9.41603	1.658 (0.292-9.416)
2GJP3o	finn-b-K11_HEPFAIL	Hepatic failure, not elsewhere classified || id:finn-b-K11_HEPFAIL	genus.Ruminococcus2.id.11374	Weighted median	15	-0.0673109	0.428875	0.875286		-0.907906	0.773284	0.934905	0.403368	2.16687	0.935 (0.403-2.167)
2GJP3o	finn-b-K11_HEPFAIL	Hepatic failure, not elsewhere classified || id:finn-b-K11_HEPFAIL	genus.Ruminococcus2.id.11374	Inverse variance weighted (fixed effects)	15	0.0357335	0.279018	0.898094	0.965697	-0.511141	0.582608	1.03638	0.599811	1.7907	1.036 (0.6-1.791)
2GJP3o	finn-b-K11_HEPFAIL	Hepatic failure, not elsewhere classified || id:finn-b-K11_HEPFAIL	genus.Ruminococcus2.id.11374	Simple mode	15	-0.129419	0.574185	0.824928		-1.25482	0.995983	0.878606	0.285127	2.70738	0.879 (0.285-2.707)
2GJP3o	finn-b-K11_HEPFAIL	Hepatic failure, not elsewhere classified || id:finn-b-K11_HEPFAIL	genus.Ruminococcus2.id.11374	Weighted mode	15	-0.109028	0.45049	0.812273		-0.991988	0.773931	0.896705	0.370839	2.16827	0.897 (0.371-2.168)
2vslhf	finn-b-K11_HEPFAIL	Hepatic failure, not elsewhere classified || id:finn-b-K11_HEPFAIL	genus.Coprococcus2.id.11302	MR Egger	8	-1.34962	3.05389	0.674019		-7.33525	4.636	0.259338	0.000652142	103.132	0.259 (0.001-103.132)
2vslhf	finn-b-K11_HEPFAIL	Hepatic failure, not elsewhere classified || id:finn-b-K11_HEPFAIL	genus.Coprococcus2.id.11302	Weighted median	8	-0.330165	0.494465	0.504311		-1.29932	0.638986	0.718805	0.272718	1.89456	0.719 (0.273-1.895)
2vslhf	finn-b-K11_HEPFAIL	Hepatic failure, not elsewhere classified || id:finn-b-K11_HEPFAIL	genus.Coprococcus2.id.11302	Inverse variance weighted (fixed effects)	8	0.00822125	0.386816	0.983043	0.990666	-0.749938	0.76638	1.00826	0.472396	2.15196	1.008 (0.472-2.152)
2vslhf	finn-b-K11_HEPFAIL	Hepatic failure, not elsewhere classified || id:finn-b-K11_HEPFAIL	genus.Coprococcus2.id.11302	Simple mode	8	-0.465931	0.730728	0.544002		-1.89816	0.966295	0.627551	0.149844	2.62819	0.628 (0.15-2.628)
2vslhf	finn-b-K11_HEPFAIL	Hepatic failure, not elsewhere classified || id:finn-b-K11_HEPFAIL	genus.Coprococcus2.id.11302	Weighted mode	8	-0.435697	0.72853	0.568643		-1.86362	0.992223	0.646814	0.155111	2.69722	0.647 (0.155-2.697)
37ZEpI	finn-b-K11_HEPFAIL	Hepatic failure, not elsewhere classified || id:finn-b-K11_HEPFAIL	genus..Eubacteriumrectalegroup.id.14374	MR Egger	8	-0.815043	1.63965	0.636818		-4.02877	2.39868	0.44262	0.0177963	11.0086	0.443 (0.018-11.009)
37ZEpI	finn-b-K11_HEPFAIL	Hepatic failure, not elsewhere classified || id:finn-b-K11_HEPFAIL	genus..Eubacteriumrectalegroup.id.14374	Weighted median	8	-0.481235	0.606215	0.427291		-1.66942	0.706946	0.61802	0.188357	2.02779	0.618 (0.188-2.028)
37ZEpI	finn-b-K11_HEPFAIL	Hepatic failure, not elsewhere classified || id:finn-b-K11_HEPFAIL	genus..Eubacteriumrectalegroup.id.14374	Inverse variance weighted (fixed effects)	8	-0.394269	0.44956	0.38048	0.838466	-1.27541	0.486868	0.674172	0.279317	1.62721	0.674 (0.279-1.627)
37ZEpI	finn-b-K11_HEPFAIL	Hepatic failure, not elsewhere classified || id:finn-b-K11_HEPFAIL	genus..Eubacteriumrectalegroup.id.14374	Simple mode	8	-0.395584	0.968552	0.695164		-2.29395	1.50278	0.673286	0.100868	4.49416	0.673 (0.101-4.494)
37ZEpI	finn-b-K11_HEPFAIL	Hepatic failure, not elsewhere classified || id:finn-b-K11_HEPFAIL	genus..Eubacteriumrectalegroup.id.14374	Weighted mode	8	-0.58799	0.972337	0.564445		-2.49377	1.31779	0.555442	0.0825979	3.73516	0.555 (0.083-3.735)
3tgfXE	finn-b-K11_HEPFAIL	Hepatic failure, not elsewhere classified || id:finn-b-K11_HEPFAIL	genus.Subdoligranulum.id.2070	MR Egger	11	1.02451	1.06949	0.363114		-1.07168	3.12071	2.78573	0.342432	22.6624	2.786 (0.342-22.662)
3tgfXE	finn-b-K11_HEPFAIL	Hepatic failure, not elsewhere classified || id:finn-b-K11_HEPFAIL	genus.Subdoligranulum.id.2070	Weighted median	11	-0.0692777	0.511519	0.892268		-1.07185	0.933299	0.933068	0.342373	2.54289	0.933 (0.342-2.543)
3tgfXE	finn-b-K11_HEPFAIL	Hepatic failure, not elsewhere classified || id:finn-b-K11_HEPFAIL	genus.Subdoligranulum.id.2070	Inverse variance weighted (fixed effects)	11	0.495264	0.361342	0.170492	0.838466	-0.212967	1.20349	1.64093	0.808183	3.33174	1.641 (0.808-3.332)
3tgfXE	finn-b-K11_HEPFAIL	Hepatic failure, not elsewhere classified || id:finn-b-K11_HEPFAIL	genus.Subdoligranulum.id.2070	Simple mode	11	-0.262707	0.976959	0.793471		-2.17755	1.65213	0.768967	0.113319	5.2181	0.769 (0.113-5.218)
3tgfXE	finn-b-K11_HEPFAIL	Hepatic failure, not elsewhere classified || id:finn-b-K11_HEPFAIL	genus.Subdoligranulum.id.2070	Weighted mode	11	-0.209516	0.810281	0.80121		-1.79767	1.37864	0.810977	0.165685	3.96948	0.811 (0.166-3.969)
4zBtt2	finn-b-K11_HEPFAIL	Hepatic failure, not elsewhere classified || id:finn-b-K11_HEPFAIL	genus.Bilophila.id.3170	MR Egger	13	-2.06626	1.62043	0.228538		-5.24231	1.10979	0.126659	0.00528805	3.03373	0.127 (0.005-3.034)
4zBtt2	finn-b-K11_HEPFAIL	Hepatic failure, not elsewhere classified || id:finn-b-K11_HEPFAIL	genus.Bilophila.id.3170	Weighted median	13	-0.183497	0.452934	0.685383		-1.07125	0.704255	0.832354	0.342581	2.02234	0.832 (0.343-2.022)
4zBtt2	finn-b-K11_HEPFAIL	Hepatic failure, not elsewhere classified || id:finn-b-K11_HEPFAIL	genus.Bilophila.id.3170	Inverse variance weighted (fixed effects)	13	-0.249954	0.329301	0.447826	0.894809	-0.895384	0.395476	0.778837	0.408451	1.48509	0.779 (0.408-1.485)
4zBtt2	finn-b-K11_HEPFAIL	Hepatic failure, not elsewhere classified || id:finn-b-K11_HEPFAIL	genus.Bilophila.id.3170	Simple mode	13	-0.110732	0.779844	0.889442		-1.63923	1.41776	0.895179	0.19413	4.12787	0.895 (0.194-4.128)
4zBtt2	finn-b-K11_HEPFAIL	Hepatic failure, not elsewhere classified || id:finn-b-K11_HEPFAIL	genus.Bilophila.id.3170	Weighted mode	13	-0.0946484	0.716685	0.897122		-1.49935	1.31005	0.909693	0.223275	3.70638	0.91 (0.223-3.706)
5IXuob	finn-b-K11_HEPFAIL	Hepatic failure, not elsewhere classified || id:finn-b-K11_HEPFAIL	genus.RuminococcaceaeUCG014.id.11371	MR Egger	11	0.844713	0.759231	0.294718		-0.643379	2.33281	2.32731	0.525514	10.3068	2.327 (0.526-10.307)
5IXuob	finn-b-K11_HEPFAIL	Hepatic failure, not elsewhere classified || id:finn-b-K11_HEPFAIL	genus.RuminococcaceaeUCG014.id.11371	Weighted median	11	-0.227675	0.45134	0.61395		-1.1123	0.656951	0.796383	0.328802	1.9289	0.796 (0.329-1.929)
5IXuob	finn-b-K11_HEPFAIL	Hepatic failure, not elsewhere classified || id:finn-b-K11_HEPFAIL	genus.RuminococcaceaeUCG014.id.11371	Inverse variance weighted (fixed effects)	11	-0.315725	0.320968	0.32528	0.838466	-0.944823	0.313373	0.72926	0.388748	1.36803	0.729 (0.389-1.368)
5IXuob	finn-b-K11_HEPFAIL	Hepatic failure, not elsewhere classified || id:finn-b-K11_HEPFAIL	genus.RuminococcaceaeUCG014.id.11371	Simple mode	11	-0.347438	0.711505	0.635857		-1.74199	1.04711	0.706496	0.175172	2.84941	0.706 (0.175-2.849)
5IXuob	finn-b-K11_HEPFAIL	Hepatic failure, not elsewhere classified || id:finn-b-K11_HEPFAIL	genus.RuminococcaceaeUCG014.id.11371	Weighted mode	11	0.214787	0.494345	0.673159		-0.754129	1.1837	1.2396	0.47042	3.26645	1.24 (0.47-3.266)
5qEcKL	finn-b-K11_HEPFAIL	Hepatic failure, not elsewhere classified || id:finn-b-K11_HEPFAIL	genus.Streptococcus.id.1853	MR Egger	14	0.485433	1.43934	0.741747		-2.33568	3.30655	1.62488	0.0967444	27.2908	1.625 (0.097-27.291)
5qEcKL	finn-b-K11_HEPFAIL	Hepatic failure, not elsewhere classified || id:finn-b-K11_HEPFAIL	genus.Streptococcus.id.1853	Weighted median	14	-0.509271	0.519898	0.327304		-1.52827	0.509729	0.600933	0.21691	1.66484	0.601 (0.217-1.665)
5qEcKL	finn-b-K11_HEPFAIL	Hepatic failure, not elsewhere classified || id:finn-b-K11_HEPFAIL	genus.Streptococcus.id.1853	Inverse variance weighted (fixed effects)	14	-0.648872	0.342737	0.0583303	0.838466	-1.32064	0.0228924	0.522635	0.266965	1.02316	0.523 (0.267-1.023)
5qEcKL	finn-b-K11_HEPFAIL	Hepatic failure, not elsewhere classified || id:finn-b-K11_HEPFAIL	genus.Streptococcus.id.1853	Simple mode	14	0.497403	0.966425	0.615412		-1.39679	2.3916	1.64445	0.24739	10.9309	1.644 (0.247-10.931)
5qEcKL	finn-b-K11_HEPFAIL	Hepatic failure, not elsewhere classified || id:finn-b-K11_HEPFAIL	genus.Streptococcus.id.1853	Weighted mode	14	0.0361891	0.800066	0.964609		-1.53194	1.60432	1.03685	0.216116	4.97447	1.037 (0.216-4.974)
5TN0Z7	finn-b-K11_HEPFAIL	Hepatic failure, not elsewhere classified || id:finn-b-K11_HEPFAIL	genus.Oscillibacter.id.2063	MR Egger	13	0.200195	0.963446	0.839189		-1.68816	2.08855	1.22164	0.18486	8.07319	1.222 (0.185-8.073)
5TN0Z7	finn-b-K11_HEPFAIL	Hepatic failure, not elsewhere classified || id:finn-b-K11_HEPFAIL	genus.Oscillibacter.id.2063	Weighted median	13	0.545971	0.341509	0.109887		-0.123387	1.21533	1.72628	0.883921	3.3714	1.726 (0.884-3.371)
5TN0Z7	finn-b-K11_HEPFAIL	Hepatic failure, not elsewhere classified || id:finn-b-K11_HEPFAIL	genus.Oscillibacter.id.2063	Inverse variance weighted (fixed effects)	13	0.381145	0.254617	0.13441	0.838466	-0.117904	0.880195	1.46396	0.888781	2.41137	1.464 (0.889-2.411)
5TN0Z7	finn-b-K11_HEPFAIL	Hepatic failure, not elsewhere classified || id:finn-b-K11_HEPFAIL	genus.Oscillibacter.id.2063	Simple mode	13	0.578788	0.550344	0.313662		-0.499887	1.65746	1.78388	0.606599	5.24598	1.784 (0.607-5.246)
5TN0Z7	finn-b-K11_HEPFAIL	Hepatic failure, not elsewhere classified || id:finn-b-K11_HEPFAIL	genus.Oscillibacter.id.2063	Weighted mode	13	0.595399	0.556742	0.305914		-0.495815	1.68661	1.81375	0.609074	5.40116	1.814 (0.609-5.401)
5XtLwc	finn-b-K11_HEPFAIL	Hepatic failure, not elsewhere classified || id:finn-b-K11_HEPFAIL	genus.Catenibacterium.id.2153	MR Egger	4	6.31779	3.6724	0.22751		-0.880105	13.5157	554.348	0.41474	740950	554.348 (0.415-740949.866)
5XtLwc	finn-b-K11_HEPFAIL	Hepatic failure, not elsewhere classified || id:finn-b-K11_HEPFAIL	genus.Catenibacterium.id.2153	Weighted median	4	0.273112	0.357074	0.444355		-0.426754	0.972978	1.31405	0.652624	2.64581	1.314 (0.653-2.646)
5XtLwc	finn-b-K11_HEPFAIL	Hepatic failure, not elsewhere classified || id:finn-b-K11_HEPFAIL	genus.Catenibacterium.id.2153	Inverse variance weighted (fixed effects)	4	0.311156	0.29323	0.28863	0.838466	-0.263575	0.885887	1.365	0.7683	2.42514	1.365 (0.768-2.425)
5XtLwc	finn-b-K11_HEPFAIL	Hepatic failure, not elsewhere classified || id:finn-b-K11_HEPFAIL	genus.Catenibacterium.id.2153	Simple mode	4	0.795781	0.609645	0.282873		-0.399123	1.99069	2.21617	0.670908	7.32055	2.216 (0.671-7.321)
5XtLwc	finn-b-K11_HEPFAIL	Hepatic failure, not elsewhere classified || id:finn-b-K11_HEPFAIL	genus.Catenibacterium.id.2153	Weighted mode	4	-0.125304	0.55103	0.834728		-1.20532	0.954715	0.882228	0.299595	2.59793	0.882 (0.3-2.598)
6mIWxZ	finn-b-K11_HEPFAIL	Hepatic failure, not elsewhere classified || id:finn-b-K11_HEPFAIL	genus.Coprobacter.id.949	MR Egger	10	-0.215107	1.18439	0.8604		-2.53652	2.10631	0.806455	0.0791413	8.21783	0.806 (0.079-8.218)
6mIWxZ	finn-b-K11_HEPFAIL	Hepatic failure, not elsewhere classified || id:finn-b-K11_HEPFAIL	genus.Coprobacter.id.949	Weighted median	10	0.511988	0.370203	0.166667		-0.21361	1.23759	1.66861	0.807663	3.44728	1.669 (0.808-3.447)
6mIWxZ	finn-b-K11_HEPFAIL	Hepatic failure, not elsewhere classified || id:finn-b-K11_HEPFAIL	genus.Coprobacter.id.949	Inverse variance weighted (fixed effects)	10	0.253041	0.258615	0.327852	0.838466	-0.253844	0.759926	1.28794	0.775813	2.13812	1.288 (0.776-2.138)
6mIWxZ	finn-b-K11_HEPFAIL	Hepatic failure, not elsewhere classified || id:finn-b-K11_HEPFAIL	genus.Coprobacter.id.949	Simple mode	10	0.788232	0.67968	0.276007		-0.54394	2.1204	2.1995	0.580457	8.33451	2.2 (0.58-8.335)
6mIWxZ	finn-b-K11_HEPFAIL	Hepatic failure, not elsewhere classified || id:finn-b-K11_HEPFAIL	genus.Coprobacter.id.949	Weighted mode	10	0.776217	0.670595	0.276861		-0.538148	2.09058	2.17324	0.583828	8.08963	2.173 (0.584-8.09)
77YJKV	finn-b-K11_HEPFAIL	Hepatic failure, not elsewhere classified || id:finn-b-K11_HEPFAIL	genus..Eubacteriumruminantiumgroup.id.11340	MR Egger	18	0.83279	0.791892	0.308587		-0.719319	2.3849	2.29973	0.487084	10.858	2.3 (0.487-10.858)
77YJKV	finn-b-K11_HEPFAIL	Hepatic failure, not elsewhere classified || id:finn-b-K11_HEPFAIL	genus..Eubacteriumruminantiumgroup.id.11340	Weighted median	18	-0.0623088	0.304049	0.837627		-0.658246	0.533628	0.939593	0.517759	1.70511	0.94 (0.518-1.705)
77YJKV	finn-b-K11_HEPFAIL	Hepatic failure, not elsewhere classified || id:finn-b-K11_HEPFAIL	genus..Eubacteriumruminantiumgroup.id.11340	Inverse variance weighted (fixed effects)	18	-0.102317	0.196973	0.60345	0.894809	-0.488383	0.28375	0.902744	0.613618	1.3281	0.903 (0.614-1.328)
77YJKV	finn-b-K11_HEPFAIL	Hepatic failure, not elsewhere classified || id:finn-b-K11_HEPFAIL	genus..Eubacteriumruminantiumgroup.id.11340	Simple mode	18	-0.988371	0.621207	0.130021		-2.20594	0.229195	0.372182	0.110147	1.25759	0.372 (0.11-1.258)
77YJKV	finn-b-K11_HEPFAIL	Hepatic failure, not elsewhere classified || id:finn-b-K11_HEPFAIL	genus..Eubacteriumruminantiumgroup.id.11340	Weighted mode	18	-0.920037	0.657934	0.179978		-2.20959	0.369514	0.398504	0.109746	1.44703	0.399 (0.11-1.447)
7aTYpg	finn-b-K11_HEPFAIL	Hepatic failure, not elsewhere classified || id:finn-b-K11_HEPFAIL	genus.Collinsella.id.815	MR Egger	9	1.697	1.60055	0.324232		-1.44008	4.83408	5.45756	0.23691	125.723	5.458 (0.237-125.723)
7aTYpg	finn-b-K11_HEPFAIL	Hepatic failure, not elsewhere classified || id:finn-b-K11_HEPFAIL	genus.Collinsella.id.815	Weighted median	9	0.227937	0.539899	0.672891		-0.830266	1.28614	1.25601	0.435933	3.61879	1.256 (0.436-3.619)
7aTYpg	finn-b-K11_HEPFAIL	Hepatic failure, not elsewhere classified || id:finn-b-K11_HEPFAIL	genus.Collinsella.id.815	Inverse variance weighted (fixed effects)	9	0.226737	0.428238	0.596484	0.894809	-0.61261	1.06608	1.2545	0.541934	2.90398	1.254 (0.542-2.904)
7aTYpg	finn-b-K11_HEPFAIL	Hepatic failure, not elsewhere classified || id:finn-b-K11_HEPFAIL	genus.Collinsella.id.815	Simple mode	9	0.323188	0.778315	0.688879		-1.20231	1.84869	1.38152	0.300499	6.35147	1.382 (0.3-6.351)
7aTYpg	finn-b-K11_HEPFAIL	Hepatic failure, not elsewhere classified || id:finn-b-K11_HEPFAIL	genus.Collinsella.id.815	Weighted mode	9	0.331061	0.773133	0.679795		-1.18428	1.8464	1.39245	0.305967	6.33698	1.392 (0.306-6.337)
7dqlOH	finn-b-K11_HEPFAIL	Hepatic failure, not elsewhere classified || id:finn-b-K11_HEPFAIL	genus..Clostridiuminnocuumgroup.id.14397	MR Egger	9	-0.542986	1.00562	0.605973		-2.514	1.42803	0.581011	0.0809438	4.17047	0.581 (0.081-4.17)
7dqlOH	finn-b-K11_HEPFAIL	Hepatic failure, not elsewhere classified || id:finn-b-K11_HEPFAIL	genus..Clostridiuminnocuumgroup.id.14397	Weighted median	9	-0.0111644	0.276139	0.96775		-0.552397	0.530068	0.988898	0.575568	1.69905	0.989 (0.576-1.699)
7dqlOH	finn-b-K11_HEPFAIL	Hepatic failure, not elsewhere classified || id:finn-b-K11_HEPFAIL	genus..Clostridiuminnocuumgroup.id.14397	Inverse variance weighted (fixed effects)	9	0.0423309	0.207978	0.838717	0.945244	-0.365306	0.449968	1.04324	0.693984	1.56826	1.043 (0.694-1.568)
7dqlOH	finn-b-K11_HEPFAIL	Hepatic failure, not elsewhere classified || id:finn-b-K11_HEPFAIL	genus..Clostridiuminnocuumgroup.id.14397	Simple mode	9	-0.0783024	0.423638	0.857959		-0.908632	0.752028	0.924685	0.403075	2.1213	0.925 (0.403-2.121)
7dqlOH	finn-b-K11_HEPFAIL	Hepatic failure, not elsewhere classified || id:finn-b-K11_HEPFAIL	genus..Clostridiuminnocuumgroup.id.14397	Weighted mode	9	-0.267217	0.414243	0.536936		-1.07913	0.5447	0.765507	0.33989	1.72409	0.766 (0.34-1.724)
80h8vf	finn-b-K11_HEPFAIL	Hepatic failure, not elsewhere classified || id:finn-b-K11_HEPFAIL	genus.Anaerostipes.id.1991	MR Egger	13	-0.205504	1.34558	0.881381		-2.84284	2.43184	0.814237	0.0582597	11.3798	0.814 (0.058-11.38)
80h8vf	finn-b-K11_HEPFAIL	Hepatic failure, not elsewhere classified || id:finn-b-K11_HEPFAIL	genus.Anaerostipes.id.1991	Weighted median	13	0.403086	0.497602	0.417907		-0.572214	1.37839	1.49644	0.564275	3.9685	1.496 (0.564-3.968)
80h8vf	finn-b-K11_HEPFAIL	Hepatic failure, not elsewhere classified || id:finn-b-K11_HEPFAIL	genus.Anaerostipes.id.1991	Inverse variance weighted (fixed effects)	13	0.231064	0.369045	0.53124	0.894809	-0.492264	0.954393	1.25994	0.611241	2.59709	1.26 (0.611-2.597)
80h8vf	finn-b-K11_HEPFAIL	Hepatic failure, not elsewhere classified || id:finn-b-K11_HEPFAIL	genus.Anaerostipes.id.1991	Simple mode	13	0.429984	0.80034	0.600914		-1.13868	1.99865	1.53723	0.320241	7.37909	1.537 (0.32-7.379)
80h8vf	finn-b-K11_HEPFAIL	Hepatic failure, not elsewhere classified || id:finn-b-K11_HEPFAIL	genus.Anaerostipes.id.1991	Weighted mode	13	0.429984	0.763971	0.583914		-1.0674	1.92737	1.53723	0.343902	6.87139	1.537 (0.344-6.871)
8jKldu	finn-b-K11_HEPFAIL	Hepatic failure, not elsewhere classified || id:finn-b-K11_HEPFAIL	genus.Coprococcus3.id.11303	MR Egger	9	-2.44011	2.8343	0.417792		-7.99534	3.11512	0.0871514	0.000337031	22.5361	0.087 (0-22.536)
8jKldu	finn-b-K11_HEPFAIL	Hepatic failure, not elsewhere classified || id:finn-b-K11_HEPFAIL	genus.Coprococcus3.id.11303	Weighted median	9	0.236049	0.594476	0.691316		-0.929125	1.40122	1.26624	0.394899	4.06016	1.266 (0.395-4.06)
8jKldu	finn-b-K11_HEPFAIL	Hepatic failure, not elsewhere classified || id:finn-b-K11_HEPFAIL	genus.Coprococcus3.id.11303	Inverse variance weighted (fixed effects)	9	0.145657	0.437396	0.739127	0.945244	-0.711638	1.00295	1.1568	0.490839	2.72632	1.157 (0.491-2.726)
8jKldu	finn-b-K11_HEPFAIL	Hepatic failure, not elsewhere classified || id:finn-b-K11_HEPFAIL	genus.Coprococcus3.id.11303	Simple mode	9	0.862697	1.16597	0.480511		-1.42261	3.14801	2.36954	0.241084	23.2896	2.37 (0.241-23.29)
8jKldu	finn-b-K11_HEPFAIL	Hepatic failure, not elsewhere classified || id:finn-b-K11_HEPFAIL	genus.Coprococcus3.id.11303	Weighted mode	9	0.959852	1.07887	0.399597		-1.15472	3.07443	2.61131	0.315144	21.6375	2.611 (0.315-21.638)
8NULRM	finn-b-K11_HEPFAIL	Hepatic failure, not elsewhere classified || id:finn-b-K11_HEPFAIL	genus.Paraprevotella.id.962	MR Egger	13	0.900511	0.825385	0.298586		-0.717244	2.51827	2.46086	0.488095	12.4071	2.461 (0.488-12.407)
8NULRM	finn-b-K11_HEPFAIL	Hepatic failure, not elsewhere classified || id:finn-b-K11_HEPFAIL	genus.Paraprevotella.id.962	Weighted median	13	-0.09395	0.288926	0.745053		-0.660245	0.472345	0.910328	0.516725	1.60375	0.91 (0.517-1.604)
8NULRM	finn-b-K11_HEPFAIL	Hepatic failure, not elsewhere classified || id:finn-b-K11_HEPFAIL	genus.Paraprevotella.id.962	Inverse variance weighted (fixed effects)	13	-0.274067	0.217372	0.207372	0.838466	-0.700116	0.151981	0.760281	0.496528	1.16414	0.76 (0.497-1.164)
8NULRM	finn-b-K11_HEPFAIL	Hepatic failure, not elsewhere classified || id:finn-b-K11_HEPFAIL	genus.Paraprevotella.id.962	Simple mode	13	-0.0501354	0.45028	0.913185		-0.932684	0.832413	0.951101	0.393496	2.29886	0.951 (0.393-2.299)
8NULRM	finn-b-K11_HEPFAIL	Hepatic failure, not elsewhere classified || id:finn-b-K11_HEPFAIL	genus.Paraprevotella.id.962	Weighted mode	13	-0.0183427	0.401561	0.964318		-0.805403	0.768717	0.981825	0.446908	2.157	0.982 (0.447-2.157)
9s731W	finn-b-K11_HEPFAIL	Hepatic failure, not elsewhere classified || id:finn-b-K11_HEPFAIL	genus.RuminococcaceaeUCG009.id.11366	MR Egger	12	-0.509114	0.985406	0.61663		-2.44051	1.42228	0.601028	0.0871165	4.14657	0.601 (0.087-4.147)
9s731W	finn-b-K11_HEPFAIL	Hepatic failure, not elsewhere classified || id:finn-b-K11_HEPFAIL	genus.RuminococcaceaeUCG009.id.11366	Weighted median	12	-0.234692	0.331692	0.479219		-0.884809	0.415425	0.790815	0.412793	1.51501	0.791 (0.413-1.515)
9s731W	finn-b-K11_HEPFAIL	Hepatic failure, not elsewhere classified || id:finn-b-K11_HEPFAIL	genus.RuminococcaceaeUCG009.id.11366	Inverse variance weighted (fixed effects)	12	-0.246484	0.243539	0.311494	0.838466	-0.72382	0.230852	0.781544	0.484896	1.25967	0.782 (0.485-1.26)
9s731W	finn-b-K11_HEPFAIL	Hepatic failure, not elsewhere classified || id:finn-b-K11_HEPFAIL	genus.RuminococcaceaeUCG009.id.11366	Simple mode	12	-0.115519	0.56592	0.841982		-1.22472	0.993684	0.890903	0.293839	2.70117	0.891 (0.294-2.701)
9s731W	finn-b-K11_HEPFAIL	Hepatic failure, not elsewhere classified || id:finn-b-K11_HEPFAIL	genus.RuminococcaceaeUCG009.id.11366	Weighted mode	12	-0.0807582	0.52247	0.87996		-1.1048	0.943284	0.922417	0.331277	2.5684	0.922 (0.331-2.568)
acLMuF	finn-b-K11_HEPFAIL	Hepatic failure, not elsewhere classified || id:finn-b-K11_HEPFAIL	genus.Parasutterella.id.2892	MR Egger	14	0.722416	0.833037	0.402837		-0.910337	2.35517	2.0594	0.402389	10.5399	2.059 (0.402-10.54)
acLMuF	finn-b-K11_HEPFAIL	Hepatic failure, not elsewhere classified || id:finn-b-K11_HEPFAIL	genus.Parasutterella.id.2892	Weighted median	14	0.329775	0.380193	0.385729		-0.415404	1.07495	1.39066	0.660074	2.92986	1.391 (0.66-2.93)
acLMuF	finn-b-K11_HEPFAIL	Hepatic failure, not elsewhere classified || id:finn-b-K11_HEPFAIL	genus.Parasutterella.id.2892	Inverse variance weighted (fixed effects)	14	0.051624	0.25895	0.841982	0.945244	-0.455919	0.559167	1.05298	0.633865	1.74921	1.053 (0.634-1.749)
acLMuF	finn-b-K11_HEPFAIL	Hepatic failure, not elsewhere classified || id:finn-b-K11_HEPFAIL	genus.Parasutterella.id.2892	Simple mode	14	0.233625	0.660159	0.729094		-1.06029	1.52754	1.26317	0.346356	4.60682	1.263 (0.346-4.607)
acLMuF	finn-b-K11_HEPFAIL	Hepatic failure, not elsewhere classified || id:finn-b-K11_HEPFAIL	genus.Parasutterella.id.2892	Weighted mode	14	0.298207	0.509691	0.568515		-0.700788	1.2972	1.34744	0.496194	3.65904	1.347 (0.496-3.659)
AdsBD9	finn-b-K11_HEPFAIL	Hepatic failure, not elsewhere classified || id:finn-b-K11_HEPFAIL	genus.Turicibacter.id.2162	MR Egger	10	1.76678	1.2829	0.205758		-0.747699	4.28127	5.85201	0.473455	72.3321	5.852 (0.473-72.332)
AdsBD9	finn-b-K11_HEPFAIL	Hepatic failure, not elsewhere classified || id:finn-b-K11_HEPFAIL	genus.Turicibacter.id.2162	Weighted median	10	0.331647	0.405238	0.413128		-0.462619	1.12591	1.39326	0.629632	3.08303	1.393 (0.63-3.083)
AdsBD9	finn-b-K11_HEPFAIL	Hepatic failure, not elsewhere classified || id:finn-b-K11_HEPFAIL	genus.Turicibacter.id.2162	Inverse variance weighted (fixed effects)	10	-0.28039	0.289691	0.333098	0.838466	-0.848184	0.287405	0.755489	0.428192	1.33296	0.755 (0.428-1.333)
AdsBD9	finn-b-K11_HEPFAIL	Hepatic failure, not elsewhere classified || id:finn-b-K11_HEPFAIL	genus.Turicibacter.id.2162	Simple mode	10	0.454496	0.733128	0.550668		-0.982434	1.89143	1.57538	0.374399	6.62882	1.575 (0.374-6.629)
AdsBD9	finn-b-K11_HEPFAIL	Hepatic failure, not elsewhere classified || id:finn-b-K11_HEPFAIL	genus.Turicibacter.id.2162	Weighted mode	10	0.46722	0.573325	0.436145		-0.656497	1.59094	1.59555	0.518665	4.90834	1.596 (0.519-4.908)
AK0l7A	finn-b-K11_HEPFAIL	Hepatic failure, not elsewhere classified || id:finn-b-K11_HEPFAIL	genus.LachnospiraceaeUCG010.id.11330	MR Egger	10	-1.13863	1.13206	0.343961		-3.35747	1.08022	0.320258	0.0348232	2.94531	0.32 (0.035-2.945)
AK0l7A	finn-b-K11_HEPFAIL	Hepatic failure, not elsewhere classified || id:finn-b-K11_HEPFAIL	genus.LachnospiraceaeUCG010.id.11330	Weighted median	10	0.00906962	0.501244	0.985564		-0.973368	0.991507	1.00911	0.377808	2.69529	1.009 (0.378-2.695)
AK0l7A	finn-b-K11_HEPFAIL	Hepatic failure, not elsewhere classified || id:finn-b-K11_HEPFAIL	genus.LachnospiraceaeUCG010.id.11330	Inverse variance weighted (fixed effects)	10	-0.237976	0.372268	0.522653	0.894809	-0.967622	0.491669	0.788221	0.379986	1.63504	0.788 (0.38-1.635)
AK0l7A	finn-b-K11_HEPFAIL	Hepatic failure, not elsewhere classified || id:finn-b-K11_HEPFAIL	genus.LachnospiraceaeUCG010.id.11330	Simple mode	10	0.22055	0.761332	0.778617		-1.27166	1.71276	1.24676	0.280366	5.54425	1.247 (0.28-5.544)
AK0l7A	finn-b-K11_HEPFAIL	Hepatic failure, not elsewhere classified || id:finn-b-K11_HEPFAIL	genus.LachnospiraceaeUCG010.id.11330	Weighted mode	10	0.241402	0.810861	0.772682		-1.34789	1.83069	1.27303	0.259789	6.23819	1.273 (0.26-6.238)
aKuChq	finn-b-K11_HEPFAIL	Hepatic failure, not elsewhere classified || id:finn-b-K11_HEPFAIL	genus.Faecalibacterium.id.2057	MR Egger	10	-1.13577	0.624209	0.106329		-2.35922	0.0876843	0.321176	0.0944943	1.09164	0.321 (0.094-1.092)
aKuChq	finn-b-K11_HEPFAIL	Hepatic failure, not elsewhere classified || id:finn-b-K11_HEPFAIL	genus.Faecalibacterium.id.2057	Weighted median	10	0.0496896	0.444191	0.91093		-0.820924	0.920303	1.05094	0.440025	2.51005	1.051 (0.44-2.51)
aKuChq	finn-b-K11_HEPFAIL	Hepatic failure, not elsewhere classified || id:finn-b-K11_HEPFAIL	genus.Faecalibacterium.id.2057	Inverse variance weighted (fixed effects)	10	0.0670673	0.320515	0.834254	0.945244	-0.561142	0.695276	1.06937	0.570557	2.00426	1.069 (0.571-2.004)
aKuChq	finn-b-K11_HEPFAIL	Hepatic failure, not elsewhere classified || id:finn-b-K11_HEPFAIL	genus.Faecalibacterium.id.2057	Simple mode	10	1.00124	0.957067	0.322772		-0.874612	2.87709	2.72165	0.417024	17.7625	2.722 (0.417-17.763)
aKuChq	finn-b-K11_HEPFAIL	Hepatic failure, not elsewhere classified || id:finn-b-K11_HEPFAIL	genus.Faecalibacterium.id.2057	Weighted mode	10	-0.730842	0.556786	0.221799		-1.82214	0.360458	0.481504	0.161679	1.43399	0.482 (0.162-1.434)
aKXyAu	finn-b-K11_HEPFAIL	Hepatic failure, not elsewhere classified || id:finn-b-K11_HEPFAIL	genus.Blautia.id.1992	MR Egger	13	1.04362	1.36259	0.459848		-1.62705	3.71429	2.83948	0.196509	41.0294	2.839 (0.197-41.029)
aKXyAu	finn-b-K11_HEPFAIL	Hepatic failure, not elsewhere classified || id:finn-b-K11_HEPFAIL	genus.Blautia.id.1992	Weighted median	13	0.33184	0.53797	0.537343		-0.722582	1.38626	1.39353	0.485497	3.99987	1.394 (0.485-4)
aKXyAu	finn-b-K11_HEPFAIL	Hepatic failure, not elsewhere classified || id:finn-b-K11_HEPFAIL	genus.Blautia.id.1992	Inverse variance weighted (multiplicative random effects)	13	-0.00599141	0.51212	0.990666	0.990666	-1.00975	0.997765	0.994027	0.364311	2.71221	0.994 (0.364-2.712)
aKXyAu	finn-b-K11_HEPFAIL	Hepatic failure, not elsewhere classified || id:finn-b-K11_HEPFAIL	genus.Blautia.id.1992	Simple mode	13	0.181626	0.830898	0.830643		-1.44693	1.81019	1.19917	0.235291	6.11159	1.199 (0.235-6.112)
aKXyAu	finn-b-K11_HEPFAIL	Hepatic failure, not elsewhere classified || id:finn-b-K11_HEPFAIL	genus.Blautia.id.1992	Weighted mode	13	0.279082	0.764335	0.721368		-1.21901	1.77718	1.32192	0.295521	5.91315	1.322 (0.296-5.913)
AN8qjo	finn-b-K11_HEPFAIL	Hepatic failure, not elsewhere classified || id:finn-b-K11_HEPFAIL	genus.Clostridiumsensustricto1.id.1873	MR Egger	7	-2.01427	0.9678	0.0919115		-3.91116	-0.117382	0.133418	0.0200173	0.889246	0.133 (0.02-0.889)
AN8qjo	finn-b-K11_HEPFAIL	Hepatic failure, not elsewhere classified || id:finn-b-K11_HEPFAIL	genus.Clostridiumsensustricto1.id.1873	Weighted median	7	-0.385305	0.504982	0.445459		-1.37507	0.604459	0.680243	0.252822	1.83026	0.68 (0.253-1.83)
AN8qjo	finn-b-K11_HEPFAIL	Hepatic failure, not elsewhere classified || id:finn-b-K11_HEPFAIL	genus.Clostridiumsensustricto1.id.1873	Inverse variance weighted (fixed effects)	7	0.0936564	0.377585	0.804103	0.945244	-0.646411	0.833724	1.09818	0.523923	2.30187	1.098 (0.524-2.302)
AN8qjo	finn-b-K11_HEPFAIL	Hepatic failure, not elsewhere classified || id:finn-b-K11_HEPFAIL	genus.Clostridiumsensustricto1.id.1873	Simple mode	7	-0.605024	0.813929	0.485354		-2.20032	0.990276	0.546061	0.110767	2.69198	0.546 (0.111-2.692)
AN8qjo	finn-b-K11_HEPFAIL	Hepatic failure, not elsewhere classified || id:finn-b-K11_HEPFAIL	genus.Clostridiumsensustricto1.id.1873	Weighted mode	7	-0.514152	0.622746	0.440604		-1.73473	0.70643	0.598008	0.176447	2.02674	0.598 (0.176-2.027)
anDrA2	finn-b-K11_HEPFAIL	Hepatic failure, not elsewhere classified || id:finn-b-K11_HEPFAIL	genus..Eubacteriumventriosumgroup.id.11341	MR Egger	15	1.36981	1.41122	0.349434		-1.39618	4.13579	3.93459	0.247541	62.5392	3.935 (0.248-62.539)
anDrA2	finn-b-K11_HEPFAIL	Hepatic failure, not elsewhere classified || id:finn-b-K11_HEPFAIL	genus..Eubacteriumventriosumgroup.id.11341	Weighted median	15	0.155298	0.447643	0.728649		-0.722082	1.03268	1.16801	0.48574	2.80858	1.168 (0.486-2.809)
anDrA2	finn-b-K11_HEPFAIL	Hepatic failure, not elsewhere classified || id:finn-b-K11_HEPFAIL	genus..Eubacteriumventriosumgroup.id.11341	Inverse variance weighted (fixed effects)	15	0.0393697	0.315763	0.900776	0.965697	-0.579526	0.658266	1.04015	0.560164	1.93144	1.04 (0.56-1.931)
anDrA2	finn-b-K11_HEPFAIL	Hepatic failure, not elsewhere classified || id:finn-b-K11_HEPFAIL	genus..Eubacteriumventriosumgroup.id.11341	Simple mode	15	0.161312	0.770907	0.837267		-1.34967	1.67229	1.17505	0.259327	5.32435	1.175 (0.259-5.324)
anDrA2	finn-b-K11_HEPFAIL	Hepatic failure, not elsewhere classified || id:finn-b-K11_HEPFAIL	genus..Eubacteriumventriosumgroup.id.11341	Weighted mode	15	0.188696	0.773312	0.810762		-1.327	1.70439	1.20767	0.265273	5.49802	1.208 (0.265-5.498)
ASQ2fp	finn-b-K11_HEPFAIL	Hepatic failure, not elsewhere classified || id:finn-b-K11_HEPFAIL	genus.RuminococcaceaeNK4A214group.id.11358	MR Egger	13	1.17737	1.09709	0.306172		-0.97293	3.32767	3.24582	0.377974	27.8732	3.246 (0.378-27.873)
ASQ2fp	finn-b-K11_HEPFAIL	Hepatic failure, not elsewhere classified || id:finn-b-K11_HEPFAIL	genus.RuminococcaceaeNK4A214group.id.11358	Weighted median	13	-0.106494	0.470167	0.820811		-1.02802	0.815034	0.898981	0.357714	2.25925	0.899 (0.358-2.259)
ASQ2fp	finn-b-K11_HEPFAIL	Hepatic failure, not elsewhere classified || id:finn-b-K11_HEPFAIL	genus.RuminococcaceaeNK4A214group.id.11358	Inverse variance weighted (fixed effects)	13	0.150422	0.332683	0.651162	0.921154	-0.501637	0.802481	1.16232	0.605539	2.23107	1.162 (0.606-2.231)
ASQ2fp	finn-b-K11_HEPFAIL	Hepatic failure, not elsewhere classified || id:finn-b-K11_HEPFAIL	genus.RuminococcaceaeNK4A214group.id.11358	Simple mode	13	-0.585683	0.815396	0.486335		-2.18386	1.01249	0.556726	0.112606	2.75245	0.557 (0.113-2.752)
ASQ2fp	finn-b-K11_HEPFAIL	Hepatic failure, not elsewhere classified || id:finn-b-K11_HEPFAIL	genus.RuminococcaceaeNK4A214group.id.11358	Weighted mode	13	-0.54772	0.933138	0.568106		-2.37667	1.28123	0.578267	0.0928594	3.60107	0.578 (0.093-3.601)
aToCrK	finn-b-K11_HEPFAIL	Hepatic failure, not elsewhere classified || id:finn-b-K11_HEPFAIL	genus.Anaerotruncus.id.2054	MR Egger	13	-0.32062	1.03119	0.761672		-2.34176	1.70051	0.725699	0.0961587	5.47677	0.726 (0.096-5.477)
aToCrK	finn-b-K11_HEPFAIL	Hepatic failure, not elsewhere classified || id:finn-b-K11_HEPFAIL	genus.Anaerotruncus.id.2054	Weighted median	13	-0.158937	0.465088	0.73255		-1.07051	0.752635	0.85305	0.342834	2.12259	0.853 (0.343-2.123)
aToCrK	finn-b-K11_HEPFAIL	Hepatic failure, not elsewhere classified || id:finn-b-K11_HEPFAIL	genus.Anaerotruncus.id.2054	Inverse variance weighted (fixed effects)	13	-0.146952	0.353368	0.677513	0.933012	-0.839553	0.54565	0.863336	0.431903	1.72573	0.863 (0.432-1.726)
aToCrK	finn-b-K11_HEPFAIL	Hepatic failure, not elsewhere classified || id:finn-b-K11_HEPFAIL	genus.Anaerotruncus.id.2054	Simple mode	13	-0.242732	0.792068	0.764511		-1.79519	1.30972	0.784482	0.166097	3.70514	0.784 (0.166-3.705)
aToCrK	finn-b-K11_HEPFAIL	Hepatic failure, not elsewhere classified || id:finn-b-K11_HEPFAIL	genus.Anaerotruncus.id.2054	Weighted mode	13	-0.230633	0.791205	0.775649		-1.78139	1.32013	0.794031	0.168403	3.7439	0.794 (0.168-3.744)
B5jn0Y	finn-b-K11_HEPFAIL	Hepatic failure, not elsewhere classified || id:finn-b-K11_HEPFAIL	genus.Roseburia.id.2012	MR Egger	14	-0.841142	1.08936	0.454968		-2.97629	1.294	0.431218	0.0509817	3.64736	0.431 (0.051-3.647)
B5jn0Y	finn-b-K11_HEPFAIL	Hepatic failure, not elsewhere classified || id:finn-b-K11_HEPFAIL	genus.Roseburia.id.2012	Weighted median	14	0.74117	0.481779	0.123951		-0.203118	1.68546	2.09839	0.816182	5.39492	2.098 (0.816-5.395)
B5jn0Y	finn-b-K11_HEPFAIL	Hepatic failure, not elsewhere classified || id:finn-b-K11_HEPFAIL	genus.Roseburia.id.2012	Inverse variance weighted (fixed effects)	14	0.655505	0.354465	0.0644177	0.838466	-0.0392471	1.35026	1.92611	0.961513	3.85841	1.926 (0.962-3.858)
B5jn0Y	finn-b-K11_HEPFAIL	Hepatic failure, not elsewhere classified || id:finn-b-K11_HEPFAIL	genus.Roseburia.id.2012	Simple mode	14	0.825675	0.808892	0.325995		-0.759753	2.4111	2.28342	0.467782	11.1462	2.283 (0.468-11.146)
B5jn0Y	finn-b-K11_HEPFAIL	Hepatic failure, not elsewhere classified || id:finn-b-K11_HEPFAIL	genus.Roseburia.id.2012	Weighted mode	14	0.785665	0.834771	0.363776		-0.850485	2.42182	2.19387	0.427208	11.2663	2.194 (0.427-11.266)
BiKMtW	finn-b-K11_HEPFAIL	Hepatic failure, not elsewhere classified || id:finn-b-K11_HEPFAIL	genus.Sutterella.id.2896	MR Egger	12	0.871135	1.41748	0.552567		-1.90712	3.64939	2.38962	0.148507	38.4513	2.39 (0.149-38.451)
BiKMtW	finn-b-K11_HEPFAIL	Hepatic failure, not elsewhere classified || id:finn-b-K11_HEPFAIL	genus.Sutterella.id.2896	Weighted median	12	-0.140418	0.430262	0.744156		-0.983731	0.702895	0.868995	0.373914	2.01959	0.869 (0.374-2.02)
BiKMtW	finn-b-K11_HEPFAIL	Hepatic failure, not elsewhere classified || id:finn-b-K11_HEPFAIL	genus.Sutterella.id.2896	Inverse variance weighted (fixed effects)	12	-0.0245162	0.328233	0.94046	0.968451	-0.667854	0.618821	0.975782	0.512808	1.85674	0.976 (0.513-1.857)
BiKMtW	finn-b-K11_HEPFAIL	Hepatic failure, not elsewhere classified || id:finn-b-K11_HEPFAIL	genus.Sutterella.id.2896	Simple mode	12	-0.22785	0.766794	0.771891		-1.73077	1.27507	0.796244	0.177149	3.57894	0.796 (0.177-3.579)
BiKMtW	finn-b-K11_HEPFAIL	Hepatic failure, not elsewhere classified || id:finn-b-K11_HEPFAIL	genus.Sutterella.id.2896	Weighted mode	12	-0.0366533	0.661044	0.956776		-1.3323	1.25899	0.96401	0.26387	3.52187	0.964 (0.264-3.522)
BLC7wV	finn-b-K11_HEPFAIL	Hepatic failure, not elsewhere classified || id:finn-b-K11_HEPFAIL	genus.RuminococcaceaeUCG013.id.11370	MR Egger	12	-1.95707	1.41716	0.197363		-4.7347	0.820554	0.141272	0.00878513	2.27176	0.141 (0.009-2.272)
BLC7wV	finn-b-K11_HEPFAIL	Hepatic failure, not elsewhere classified || id:finn-b-K11_HEPFAIL	genus.RuminococcaceaeUCG013.id.11370	Weighted median	12	-0.242345	0.521791	0.642326		-1.26505	0.780365	0.784785	0.282224	2.18227	0.785 (0.282-2.182)
BLC7wV	finn-b-K11_HEPFAIL	Hepatic failure, not elsewhere classified || id:finn-b-K11_HEPFAIL	genus.RuminococcaceaeUCG013.id.11370	Inverse variance weighted (multiplicative random effects)	12	-0.290847	0.511131	0.569337	0.894809	-1.29266	0.710969	0.74763	0.274538	2.03596	0.748 (0.275-2.036)
BLC7wV	finn-b-K11_HEPFAIL	Hepatic failure, not elsewhere classified || id:finn-b-K11_HEPFAIL	genus.RuminococcaceaeUCG013.id.11370	Simple mode	12	0.197452	0.860743	0.82277		-1.4896	1.88451	1.21829	0.225462	6.58312	1.218 (0.225-6.583)
BLC7wV	finn-b-K11_HEPFAIL	Hepatic failure, not elsewhere classified || id:finn-b-K11_HEPFAIL	genus.RuminococcaceaeUCG013.id.11370	Weighted mode	12	0.157137	0.83964	0.854952		-1.48856	1.80283	1.17016	0.225698	6.0668	1.17 (0.226-6.067)
Bt0kEx	finn-b-K11_HEPFAIL	Hepatic failure, not elsewhere classified || id:finn-b-K11_HEPFAIL	genus.LachnospiraceaeNK4A136group.id.11319	MR Egger	15	-0.197634	0.563144	0.73125		-1.3014	0.906128	0.820671	0.272152	2.47472	0.821 (0.272-2.475)
Bt0kEx	finn-b-K11_HEPFAIL	Hepatic failure, not elsewhere classified || id:finn-b-K11_HEPFAIL	genus.LachnospiraceaeNK4A136group.id.11319	Weighted median	15	-0.171886	0.411547	0.676197		-0.978519	0.634747	0.842075	0.375867	1.88654	0.842 (0.376-1.887)
Bt0kEx	finn-b-K11_HEPFAIL	Hepatic failure, not elsewhere classified || id:finn-b-K11_HEPFAIL	genus.LachnospiraceaeNK4A136group.id.11319	Inverse variance weighted (fixed effects)	15	-0.467209	0.28257	0.0982433	0.838466	-1.02105	0.0866273	0.626749	0.360218	1.09049	0.627 (0.36-1.09)
Bt0kEx	finn-b-K11_HEPFAIL	Hepatic failure, not elsewhere classified || id:finn-b-K11_HEPFAIL	genus.LachnospiraceaeNK4A136group.id.11319	Simple mode	15	-0.176063	0.633864	0.785255		-1.41844	1.06631	0.838565	0.242093	2.90464	0.839 (0.242-2.905)
Bt0kEx	finn-b-K11_HEPFAIL	Hepatic failure, not elsewhere classified || id:finn-b-K11_HEPFAIL	genus.LachnospiraceaeNK4A136group.id.11319	Weighted mode	15	-0.189078	0.4776	0.698152		-1.12517	0.747018	0.827722	0.324596	2.1107	0.828 (0.325-2.111)
c62fwk	finn-b-K11_HEPFAIL	Hepatic failure, not elsewhere classified || id:finn-b-K11_HEPFAIL	genus.Sellimonas.id.14369	MR Egger	9	-1.45921	1.64874	0.405506		-4.69074	1.77232	0.23242	0.0091799	5.88449	0.232 (0.009-5.884)
c62fwk	finn-b-K11_HEPFAIL	Hepatic failure, not elsewhere classified || id:finn-b-K11_HEPFAIL	genus.Sellimonas.id.14369	Weighted median	9	0.153905	0.290436	0.596174		-0.41535	0.72316	1.16638	0.660109	2.06094	1.166 (0.66-2.061)
c62fwk	finn-b-K11_HEPFAIL	Hepatic failure, not elsewhere classified || id:finn-b-K11_HEPFAIL	genus.Sellimonas.id.14369	Inverse variance weighted (multiplicative random effects)	9	0.0734106	0.279834	0.793062	0.945244	-0.475064	0.621885	1.07617	0.621845	1.86244	1.076 (0.622-1.862)
c62fwk	finn-b-K11_HEPFAIL	Hepatic failure, not elsewhere classified || id:finn-b-K11_HEPFAIL	genus.Sellimonas.id.14369	Simple mode	9	0.365032	0.515906	0.499312		-0.646145	1.37621	1.44056	0.524062	3.95986	1.441 (0.524-3.96)
c62fwk	finn-b-K11_HEPFAIL	Hepatic failure, not elsewhere classified || id:finn-b-K11_HEPFAIL	genus.Sellimonas.id.14369	Weighted mode	9	0.333019	0.489163	0.51522		-0.62574	1.29178	1.39517	0.534865	3.63925	1.395 (0.535-3.639)
cqFLTQ	finn-b-K11_HEPFAIL	Hepatic failure, not elsewhere classified || id:finn-b-K11_HEPFAIL	genus.Coprococcus1.id.11301	MR Egger	12	-0.0414656	0.861722	0.962568		-1.73044	1.64751	0.959382	0.177206	5.19403	0.959 (0.177-5.194)
cqFLTQ	finn-b-K11_HEPFAIL	Hepatic failure, not elsewhere classified || id:finn-b-K11_HEPFAIL	genus.Coprococcus1.id.11301	Weighted median	12	0.43468	0.432296	0.314649		-0.41262	1.28198	1.54447	0.661914	3.60377	1.544 (0.662-3.604)
cqFLTQ	finn-b-K11_HEPFAIL	Hepatic failure, not elsewhere classified || id:finn-b-K11_HEPFAIL	genus.Coprococcus1.id.11301	Inverse variance weighted (fixed effects)	12	0.332845	0.34055	0.328384	0.838466	-0.334633	1.00032	1.39493	0.715601	2.71916	1.395 (0.716-2.719)
cqFLTQ	finn-b-K11_HEPFAIL	Hepatic failure, not elsewhere classified || id:finn-b-K11_HEPFAIL	genus.Coprococcus1.id.11301	Simple mode	12	0.807294	0.693655	0.269117		-0.552269	2.16686	2.24183	0.575642	8.7308	2.242 (0.576-8.731)
cqFLTQ	finn-b-K11_HEPFAIL	Hepatic failure, not elsewhere classified || id:finn-b-K11_HEPFAIL	genus.Coprococcus1.id.11301	Weighted mode	12	0.133256	0.684362	0.849166		-1.20809	1.47461	1.14254	0.298766	4.36931	1.143 (0.299-4.369)
E1ZDX3	finn-b-K11_HEPFAIL	Hepatic failure, not elsewhere classified || id:finn-b-K11_HEPFAIL	genus.Oxalobacter.id.2978	MR Egger	11	-0.594052	1.12815	0.61122		-2.80522	1.61712	0.552086	0.0604933	5.03856	0.552 (0.06-5.039)
E1ZDX3	finn-b-K11_HEPFAIL	Hepatic failure, not elsewhere classified || id:finn-b-K11_HEPFAIL	genus.Oxalobacter.id.2978	Weighted median	11	-0.0548146	0.279181	0.844343		-0.602009	0.49238	0.946661	0.54771	1.63621	0.947 (0.548-1.636)
E1ZDX3	finn-b-K11_HEPFAIL	Hepatic failure, not elsewhere classified || id:finn-b-K11_HEPFAIL	genus.Oxalobacter.id.2978	Inverse variance weighted (fixed effects)	11	0.204442	0.195021	0.294496	0.838466	-0.177799	0.586682	1.22684	0.837111	1.79801	1.227 (0.837-1.798)
E1ZDX3	finn-b-K11_HEPFAIL	Hepatic failure, not elsewhere classified || id:finn-b-K11_HEPFAIL	genus.Oxalobacter.id.2978	Simple mode	11	-0.298911	0.481336	0.54849		-1.24233	0.644507	0.741626	0.288711	1.90505	0.742 (0.289-1.905)
E1ZDX3	finn-b-K11_HEPFAIL	Hepatic failure, not elsewhere classified || id:finn-b-K11_HEPFAIL	genus.Oxalobacter.id.2978	Weighted mode	11	-0.308429	0.424648	0.484298		-1.14074	0.523881	0.7346	0.319583	1.68857	0.735 (0.32-1.689)
e5mJnF	finn-b-K11_HEPFAIL	Hepatic failure, not elsewhere classified || id:finn-b-K11_HEPFAIL	genus.Dorea.id.1997	MR Egger	10	0.506085	1.17483	0.678006		-1.79659	2.80876	1.65878	0.165863	16.5893	1.659 (0.166-16.589)
e5mJnF	finn-b-K11_HEPFAIL	Hepatic failure, not elsewhere classified || id:finn-b-K11_HEPFAIL	genus.Dorea.id.1997	Weighted median	10	0.247332	0.564046	0.661027		-0.858199	1.35286	1.2806	0.423925	3.86848	1.281 (0.424-3.868)
e5mJnF	finn-b-K11_HEPFAIL	Hepatic failure, not elsewhere classified || id:finn-b-K11_HEPFAIL	genus.Dorea.id.1997	Inverse variance weighted (fixed effects)	10	-0.0790974	0.423109	0.851705	0.947223	-0.90839	0.750196	0.92395	0.403173	2.11741	0.924 (0.403-2.117)
e5mJnF	finn-b-K11_HEPFAIL	Hepatic failure, not elsewhere classified || id:finn-b-K11_HEPFAIL	genus.Dorea.id.1997	Simple mode	10	0.612144	0.873911	0.501342		-1.10072	2.32501	1.84438	0.332631	10.2268	1.844 (0.333-10.227)
e5mJnF	finn-b-K11_HEPFAIL	Hepatic failure, not elsewhere classified || id:finn-b-K11_HEPFAIL	genus.Dorea.id.1997	Weighted mode	10	0.612144	0.79954	0.463507		-0.954954	2.17924	1.84438	0.38483	8.8396	1.844 (0.385-8.84)
ebP4zV	finn-b-K11_HEPFAIL	Hepatic failure, not elsewhere classified || id:finn-b-K11_HEPFAIL	genus.Ruminococcus1.id.11373	MR Egger	10	-0.380111	0.971843	0.705917		-2.28492	1.5247	0.683786	0.101782	4.59378	0.684 (0.102-4.594)
ebP4zV	finn-b-K11_HEPFAIL	Hepatic failure, not elsewhere classified || id:finn-b-K11_HEPFAIL	genus.Ruminococcus1.id.11373	Weighted median	10	-0.185932	0.479983	0.698481		-1.1267	0.754834	0.83033	0.324102	2.12726	0.83 (0.324-2.127)
ebP4zV	finn-b-K11_HEPFAIL	Hepatic failure, not elsewhere classified || id:finn-b-K11_HEPFAIL	genus.Ruminococcus1.id.11373	Inverse variance weighted (fixed effects)	10	-0.108941	0.36402	0.764733	0.945244	-0.82242	0.604538	0.896783	0.439367	1.83041	0.897 (0.439-1.83)
ebP4zV	finn-b-K11_HEPFAIL	Hepatic failure, not elsewhere classified || id:finn-b-K11_HEPFAIL	genus.Ruminococcus1.id.11373	Simple mode	10	-0.365477	0.806413	0.661124		-1.94605	1.21509	0.693866	0.142838	3.37061	0.694 (0.143-3.371)
ebP4zV	finn-b-K11_HEPFAIL	Hepatic failure, not elsewhere classified || id:finn-b-K11_HEPFAIL	genus.Ruminococcus1.id.11373	Weighted mode	10	-0.324372	0.729297	0.666987		-1.75379	1.10505	0.722981	0.173116	3.01937	0.723 (0.173-3.019)
FT7OrH	finn-b-K11_HEPFAIL	Hepatic failure, not elsewhere classified || id:finn-b-K11_HEPFAIL	genus.Actinomyces.id.423	MR Egger	7	-0.372293	0.75536	0.642986		-1.8528	1.10821	0.689152	0.156798	3.02894	0.689 (0.157-3.029)
FT7OrH	finn-b-K11_HEPFAIL	Hepatic failure, not elsewhere classified || id:finn-b-K11_HEPFAIL	genus.Actinomyces.id.423	Weighted median	7	-0.265323	0.407496	0.514979		-1.06402	0.53337	0.766958	0.345068	1.70467	0.767 (0.345-1.705)
FT7OrH	finn-b-K11_HEPFAIL	Hepatic failure, not elsewhere classified || id:finn-b-K11_HEPFAIL	genus.Actinomyces.id.423	Inverse variance weighted (fixed effects)	7	-0.0958353	0.308768	0.756272	0.945244	-0.70102	0.509349	0.908614	0.496079	1.66421	0.909 (0.496-1.664)
FT7OrH	finn-b-K11_HEPFAIL	Hepatic failure, not elsewhere classified || id:finn-b-K11_HEPFAIL	genus.Actinomyces.id.423	Simple mode	7	-0.30307	0.558	0.606608		-1.39675	0.790609	0.738547	0.2474	2.20474	0.739 (0.247-2.205)
FT7OrH	finn-b-K11_HEPFAIL	Hepatic failure, not elsewhere classified || id:finn-b-K11_HEPFAIL	genus.Actinomyces.id.423	Weighted mode	7	-0.277161	0.488706	0.591195		-1.23503	0.680704	0.757933	0.290827	1.97527	0.758 (0.291-1.975)
GNp2YQ	finn-b-K11_HEPFAIL	Hepatic failure, not elsewhere classified || id:finn-b-K11_HEPFAIL	genus..Ruminococcusgauvreauiigroup.id.11342	MR Egger	12	-3.06566	1.6162	0.087077		-6.23342	0.102103	0.0466232	0.00196274	1.1075	0.047 (0.002-1.107)
GNp2YQ	finn-b-K11_HEPFAIL	Hepatic failure, not elsewhere classified || id:finn-b-K11_HEPFAIL	genus..Ruminococcusgauvreauiigroup.id.11342	Weighted median	12	-0.255318	0.517821	0.621969		-1.27025	0.759612	0.77467	0.280762	2.13745	0.775 (0.281-2.137)
GNp2YQ	finn-b-K11_HEPFAIL	Hepatic failure, not elsewhere classified || id:finn-b-K11_HEPFAIL	genus..Ruminococcusgauvreauiigroup.id.11342	Inverse variance weighted (multiplicative random effects)	12	0.407257	0.452741	0.368366	0.838466	-0.480114	1.29463	1.50269	0.618713	3.64964	1.503 (0.619-3.65)
GNp2YQ	finn-b-K11_HEPFAIL	Hepatic failure, not elsewhere classified || id:finn-b-K11_HEPFAIL	genus..Ruminococcusgauvreauiigroup.id.11342	Simple mode	12	-0.591414	0.872592	0.511924		-2.30169	1.11887	0.553544	0.100089	3.06138	0.554 (0.1-3.061)
GNp2YQ	finn-b-K11_HEPFAIL	Hepatic failure, not elsewhere classified || id:finn-b-K11_HEPFAIL	genus..Ruminococcusgauvreauiigroup.id.11342	Weighted mode	12	-0.69871	0.804366	0.403595		-2.27527	0.877848	0.497226	0.102769	2.40572	0.497 (0.103-2.406)
hUph1f	finn-b-K11_HEPFAIL	Hepatic failure, not elsewhere classified || id:finn-b-K11_HEPFAIL	genus.RikenellaceaeRC9gutgroup.id.11191	MR Egger	11	0.341258	1.1104	0.765586		-1.83513	2.51764	1.40672	0.159593	12.3993	1.407 (0.16-12.399)
hUph1f	finn-b-K11_HEPFAIL	Hepatic failure, not elsewhere classified || id:finn-b-K11_HEPFAIL	genus.RikenellaceaeRC9gutgroup.id.11191	Weighted median	11	-0.400858	0.234579	0.0874808		-0.860632	0.0589171	0.669745	0.422895	1.06069	0.67 (0.423-1.061)
hUph1f	finn-b-K11_HEPFAIL	Hepatic failure, not elsewhere classified || id:finn-b-K11_HEPFAIL	genus.RikenellaceaeRC9gutgroup.id.11191	Inverse variance weighted (fixed effects)	11	-0.147247	0.178152	0.408507	0.852847	-0.496426	0.201931	0.86308	0.608702	1.22376	0.863 (0.609-1.224)
hUph1f	finn-b-K11_HEPFAIL	Hepatic failure, not elsewhere classified || id:finn-b-K11_HEPFAIL	genus.RikenellaceaeRC9gutgroup.id.11191	Simple mode	11	-0.491876	0.410527	0.258481		-1.29651	0.312756	0.611478	0.273485	1.36719	0.611 (0.273-1.367)
hUph1f	finn-b-K11_HEPFAIL	Hepatic failure, not elsewhere classified || id:finn-b-K11_HEPFAIL	genus.RikenellaceaeRC9gutgroup.id.11191	Weighted mode	11	-0.505026	0.383384	0.217127		-1.25646	0.246407	0.60349	0.28466	1.27942	0.603 (0.285-1.279)
I2CEyx	finn-b-K11_HEPFAIL	Hepatic failure, not elsewhere classified || id:finn-b-K11_HEPFAIL	genus.Tyzzerella3.id.11335	MR Egger	13	-0.0205175	1.65044	0.990304		-3.25538	3.21435	0.979692	0.038566	24.8871	0.98 (0.039-24.887)
I2CEyx	finn-b-K11_HEPFAIL	Hepatic failure, not elsewhere classified || id:finn-b-K11_HEPFAIL	genus.Tyzzerella3.id.11335	Weighted median	13	0.20231	0.310183	0.514254		-0.405649	0.810269	1.22423	0.666544	2.24851	1.224 (0.667-2.249)
I2CEyx	finn-b-K11_HEPFAIL	Hepatic failure, not elsewhere classified || id:finn-b-K11_HEPFAIL	genus.Tyzzerella3.id.11335	Inverse variance weighted (multiplicative random effects)	13	0.399754	0.275073	0.14615	0.838466	-0.139389	0.938896	1.49146	0.86989	2.55716	1.491 (0.87-2.557)
I2CEyx	finn-b-K11_HEPFAIL	Hepatic failure, not elsewhere classified || id:finn-b-K11_HEPFAIL	genus.Tyzzerella3.id.11335	Simple mode	13	-0.102353	0.584285	0.863862		-1.24755	1.04285	0.902711	0.287207	2.83728	0.903 (0.287-2.837)
I2CEyx	finn-b-K11_HEPFAIL	Hepatic failure, not elsewhere classified || id:finn-b-K11_HEPFAIL	genus.Tyzzerella3.id.11335	Weighted mode	13	-0.176609	0.474876	0.716447		-1.10737	0.754148	0.838107	0.330428	2.1258	0.838 (0.33-2.126)
I5XXsr	finn-b-K11_HEPFAIL	Hepatic failure, not elsewhere classified || id:finn-b-K11_HEPFAIL	genus.Prevotella9.id.11183	MR Egger	15	-0.344069	0.881649	0.702667		-2.0721	1.38396	0.70888	0.125921	3.99069	0.709 (0.126-3.991)
I5XXsr	finn-b-K11_HEPFAIL	Hepatic failure, not elsewhere classified || id:finn-b-K11_HEPFAIL	genus.Prevotella9.id.11183	Weighted median	15	-0.468958	0.351376	0.181996		-1.15765	0.219739	0.625654	0.314222	1.24575	0.626 (0.314-1.246)
I5XXsr	finn-b-K11_HEPFAIL	Hepatic failure, not elsewhere classified || id:finn-b-K11_HEPFAIL	genus.Prevotella9.id.11183	Inverse variance weighted (fixed effects)	15	-0.516295	0.238596	0.0304728	0.741354	-0.983943	-0.0486472	0.596727	0.373834	0.952517	0.597 (0.374-0.953)
I5XXsr	finn-b-K11_HEPFAIL	Hepatic failure, not elsewhere classified || id:finn-b-K11_HEPFAIL	genus.Prevotella9.id.11183	Simple mode	15	-0.272375	0.671911	0.69133		-1.58932	1.04457	0.761569	0.204064	2.84218	0.762 (0.204-2.842)
I5XXsr	finn-b-K11_HEPFAIL	Hepatic failure, not elsewhere classified || id:finn-b-K11_HEPFAIL	genus.Prevotella9.id.11183	Weighted mode	15	-0.504013	0.618476	0.428759		-1.71623	0.708199	0.604101	0.179743	2.03033	0.604 (0.18-2.03)
iAhkfC	finn-b-K11_HEPFAIL	Hepatic failure, not elsewhere classified || id:finn-b-K11_HEPFAIL	genus.Erysipelatoclostridium.id.11381	MR Egger	15	-0.559788	1.27926	0.668867		-3.06713	1.94756	0.57133	0.0465544	7.01155	0.571 (0.047-7.012)
iAhkfC	finn-b-K11_HEPFAIL	Hepatic failure, not elsewhere classified || id:finn-b-K11_HEPFAIL	genus.Erysipelatoclostridium.id.11381	Weighted median	15	-0.0450309	0.36646	0.902201		-0.763292	0.67323	0.955968	0.466129	1.96056	0.956 (0.466-1.961)
iAhkfC	finn-b-K11_HEPFAIL	Hepatic failure, not elsewhere classified || id:finn-b-K11_HEPFAIL	genus.Erysipelatoclostridium.id.11381	Inverse variance weighted (fixed effects)	15	0.150367	0.250718	0.548676	0.894809	-0.34104	0.641774	1.16226	0.71103	1.89985	1.162 (0.711-1.9)
iAhkfC	finn-b-K11_HEPFAIL	Hepatic failure, not elsewhere classified || id:finn-b-K11_HEPFAIL	genus.Erysipelatoclostridium.id.11381	Simple mode	15	0.109627	0.700851	0.877935		-1.26404	1.48329	1.11586	0.28251	4.40744	1.116 (0.283-4.407)
iAhkfC	finn-b-K11_HEPFAIL	Hepatic failure, not elsewhere classified || id:finn-b-K11_HEPFAIL	genus.Erysipelatoclostridium.id.11381	Weighted mode	15	0.158432	0.704769	0.825383		-1.22291	1.53978	1.17167	0.294371	4.66356	1.172 (0.294-4.664)
iMGTCD	finn-b-K11_HEPFAIL	Hepatic failure, not elsewhere classified || id:finn-b-K11_HEPFAIL	genus.Ruminiclostridium5.id.11355	MR Egger	11	1.79404	1.83293	0.353264		-1.7985	5.38658	6.01367	0.165546	218.454	6.014 (0.166-218.454)
iMGTCD	finn-b-K11_HEPFAIL	Hepatic failure, not elsewhere classified || id:finn-b-K11_HEPFAIL	genus.Ruminiclostridium5.id.11355	Weighted median	11	1.02488	0.539582	0.0575113		-0.032696	2.08246	2.78677	0.967833	8.02421	2.787 (0.968-8.024)
iMGTCD	finn-b-K11_HEPFAIL	Hepatic failure, not elsewhere classified || id:finn-b-K11_HEPFAIL	genus.Ruminiclostridium5.id.11355	Inverse variance weighted (fixed effects)	11	0.224239	0.393207	0.568486	0.894809	-0.546446	0.994925	1.25137	0.579004	2.70452	1.251 (0.579-2.705)
iMGTCD	finn-b-K11_HEPFAIL	Hepatic failure, not elsewhere classified || id:finn-b-K11_HEPFAIL	genus.Ruminiclostridium5.id.11355	Simple mode	11	1.33386	0.973294	0.20052		-0.573796	3.24152	3.79567	0.563383	25.5724	3.796 (0.563-25.572)
iMGTCD	finn-b-K11_HEPFAIL	Hepatic failure, not elsewhere classified || id:finn-b-K11_HEPFAIL	genus.Ruminiclostridium5.id.11355	Weighted mode	11	1.2808	0.897066	0.183835		-0.477449	3.03905	3.59952	0.620364	20.8854	3.6 (0.62-20.885)
iwPbIH	finn-b-K11_HEPFAIL	Hepatic failure, not elsewhere classified || id:finn-b-K11_HEPFAIL	genus.Ruminiclostridium6.id.11356	MR Egger	15	-0.122622	0.872881	0.890434		-1.83347	1.58823	0.884598	0.159858	4.89505	0.885 (0.16-4.895)
iwPbIH	finn-b-K11_HEPFAIL	Hepatic failure, not elsewhere classified || id:finn-b-K11_HEPFAIL	genus.Ruminiclostridium6.id.11356	Weighted median	15	0.21371	0.432494	0.621212		-0.633979	1.0614	1.23826	0.530477	2.89041	1.238 (0.53-2.89)
iwPbIH	finn-b-K11_HEPFAIL	Hepatic failure, not elsewhere classified || id:finn-b-K11_HEPFAIL	genus.Ruminiclostridium6.id.11356	Inverse variance weighted (fixed effects)	15	0.123869	0.304069	0.683736	0.933012	-0.472106	0.719843	1.13187	0.623687	2.05411	1.132 (0.624-2.054)
iwPbIH	finn-b-K11_HEPFAIL	Hepatic failure, not elsewhere classified || id:finn-b-K11_HEPFAIL	genus.Ruminiclostridium6.id.11356	Simple mode	15	0.520319	0.683889	0.459385		-0.820102	1.86074	1.68256	0.440387	6.4285	1.683 (0.44-6.428)
iwPbIH	finn-b-K11_HEPFAIL	Hepatic failure, not elsewhere classified || id:finn-b-K11_HEPFAIL	genus.Ruminiclostridium6.id.11356	Weighted mode	15	0.36512	0.627501	0.569911		-0.864783	1.59502	1.44069	0.421143	4.92844	1.441 (0.421-4.928)
j4g0ZV	finn-b-K11_HEPFAIL	Hepatic failure, not elsewhere classified || id:finn-b-K11_HEPFAIL	genus.CandidatusSoleaferrea.id.11350	MR Egger	10	-5.99303	2.68127	0.0558467		-11.2483	-0.737745	0.00249608	1.30291e-05	0.478191	0.002 (0-0.478)
j4g0ZV	finn-b-K11_HEPFAIL	Hepatic failure, not elsewhere classified || id:finn-b-K11_HEPFAIL	genus.CandidatusSoleaferrea.id.11350	Weighted median	10	0.321048	0.343894	0.350528		-0.352984	0.995079	1.37857	0.702588	2.70494	1.379 (0.703-2.705)
j4g0ZV	finn-b-K11_HEPFAIL	Hepatic failure, not elsewhere classified || id:finn-b-K11_HEPFAIL	genus.CandidatusSoleaferrea.id.11350	Inverse variance weighted (fixed effects)	10	0.341814	0.247889	0.167927	0.838466	-0.144049	0.827677	1.4075	0.865845	2.288	1.407 (0.866-2.288)
j4g0ZV	finn-b-K11_HEPFAIL	Hepatic failure, not elsewhere classified || id:finn-b-K11_HEPFAIL	genus.CandidatusSoleaferrea.id.11350	Simple mode	10	0.489248	0.562293	0.406857		-0.612847	1.59134	1.63109	0.541806	4.91034	1.631 (0.542-4.91)
j4g0ZV	finn-b-K11_HEPFAIL	Hepatic failure, not elsewhere classified || id:finn-b-K11_HEPFAIL	genus.CandidatusSoleaferrea.id.11350	Weighted mode	10	0.452047	0.563315	0.442951		-0.65205	1.55614	1.57153	0.520977	4.74051	1.572 (0.521-4.741)
j87dXS	finn-b-K11_HEPFAIL	Hepatic failure, not elsewhere classified || id:finn-b-K11_HEPFAIL	genus.Eisenbergiella.id.11304	MR Egger	11	1.60522	1.90561	0.421404		-2.12978	5.34023	4.97897	0.118864	208.56	4.979 (0.119-208.56)
j87dXS	finn-b-K11_HEPFAIL	Hepatic failure, not elsewhere classified || id:finn-b-K11_HEPFAIL	genus.Eisenbergiella.id.11304	Weighted median	11	0.317159	0.308962	0.30464		-0.288405	0.922724	1.37322	0.749458	2.51613	1.373 (0.749-2.516)
j87dXS	finn-b-K11_HEPFAIL	Hepatic failure, not elsewhere classified || id:finn-b-K11_HEPFAIL	genus.Eisenbergiella.id.11304	Inverse variance weighted (fixed effects)	11	0.233784	0.226042	0.301021	0.838466	-0.209259	0.676827	1.26337	0.811185	1.96762	1.263 (0.811-1.968)
j87dXS	finn-b-K11_HEPFAIL	Hepatic failure, not elsewhere classified || id:finn-b-K11_HEPFAIL	genus.Eisenbergiella.id.11304	Simple mode	11	0.441142	0.524452	0.419924		-0.586784	1.46907	1.55448	0.556113	4.34519	1.554 (0.556-4.345)
j87dXS	finn-b-K11_HEPFAIL	Hepatic failure, not elsewhere classified || id:finn-b-K11_HEPFAIL	genus.Eisenbergiella.id.11304	Weighted mode	11	0.387445	0.512745	0.467297		-0.617536	1.39243	1.47321	0.539272	4.0246	1.473 (0.539-4.025)
JHChB7	finn-b-K11_HEPFAIL	Hepatic failure, not elsewhere classified || id:finn-b-K11_HEPFAIL	genus.Adlercreutzia.id.812	MR Egger	8	-1.47776	1.89583	0.465321		-5.19358	2.23806	0.228147	0.00555208	9.37509	0.228 (0.006-9.375)
JHChB7	finn-b-K11_HEPFAIL	Hepatic failure, not elsewhere classified || id:finn-b-K11_HEPFAIL	genus.Adlercreutzia.id.812	Weighted median	8	0.693364	0.44834	0.12198		-0.185382	1.57211	2.00043	0.830787	4.8168	2 (0.831-4.817)
JHChB7	finn-b-K11_HEPFAIL	Hepatic failure, not elsewhere classified || id:finn-b-K11_HEPFAIL	genus.Adlercreutzia.id.812	Inverse variance weighted (fixed effects)	8	0.214975	0.329516	0.514144	0.894809	-0.430875	0.860826	1.23983	0.64994	2.36511	1.24 (0.65-2.365)
JHChB7	finn-b-K11_HEPFAIL	Hepatic failure, not elsewhere classified || id:finn-b-K11_HEPFAIL	genus.Adlercreutzia.id.812	Simple mode	8	1.00903	0.731935	0.210469		-0.425565	2.44362	2.74293	0.6534	11.5146	2.743 (0.653-11.515)
JHChB7	finn-b-K11_HEPFAIL	Hepatic failure, not elsewhere classified || id:finn-b-K11_HEPFAIL	genus.Adlercreutzia.id.812	Weighted mode	8	1.00903	0.700343	0.192843		-0.363644	2.3817	2.74293	0.695139	10.8233	2.743 (0.695-10.823)
jJC3Fm	finn-b-K11_HEPFAIL	Hepatic failure, not elsewhere classified || id:finn-b-K11_HEPFAIL	genus.Enterorhabdus.id.820	MR Egger	6	-0.980523	0.952997	0.361679		-2.8484	0.887352	0.375115	0.0579371	2.42869	0.375 (0.058-2.429)
jJC3Fm	finn-b-K11_HEPFAIL	Hepatic failure, not elsewhere classified || id:finn-b-K11_HEPFAIL	genus.Enterorhabdus.id.820	Weighted median	6	-0.755685	0.481057	0.116209		-1.69856	0.187187	0.469689	0.182948	1.20585	0.47 (0.183-1.206)
jJC3Fm	finn-b-K11_HEPFAIL	Hepatic failure, not elsewhere classified || id:finn-b-K11_HEPFAIL	genus.Enterorhabdus.id.820	Inverse variance weighted (fixed effects)	6	-0.892339	0.36071	0.0133671	0.741354	-1.59933	-0.185346	0.409696	0.202032	0.830817	0.41 (0.202-0.831)
jJC3Fm	finn-b-K11_HEPFAIL	Hepatic failure, not elsewhere classified || id:finn-b-K11_HEPFAIL	genus.Enterorhabdus.id.820	Simple mode	6	-0.482493	0.705493	0.524434		-1.86526	0.900273	0.617243	0.154856	2.46027	0.617 (0.155-2.46)
jJC3Fm	finn-b-K11_HEPFAIL	Hepatic failure, not elsewhere classified || id:finn-b-K11_HEPFAIL	genus.Enterorhabdus.id.820	Weighted mode	6	-0.686028	0.658549	0.345265		-1.97678	0.604728	0.503572	0.138514	1.83075	0.504 (0.139-1.831)
jUcEpg	finn-b-K11_HEPFAIL	Hepatic failure, not elsewhere classified || id:finn-b-K11_HEPFAIL	genus.Butyricimonas.id.945	MR Egger	13	-1.32072	1.08548	0.249177		-3.44826	0.806829	0.266944	0.0318008	2.24079	0.267 (0.032-2.241)
jUcEpg	finn-b-K11_HEPFAIL	Hepatic failure, not elsewhere classified || id:finn-b-K11_HEPFAIL	genus.Butyricimonas.id.945	Weighted median	13	0.751964	0.427044	0.0782629		-0.0850436	1.58897	2.12116	0.918472	4.8987	2.121 (0.918-4.899)
jUcEpg	finn-b-K11_HEPFAIL	Hepatic failure, not elsewhere classified || id:finn-b-K11_HEPFAIL	genus.Butyricimonas.id.945	Inverse variance weighted (fixed effects)	13	0.48696	0.305164	0.110549	0.838466	-0.111162	1.08508	1.62736	0.894794	2.95968	1.627 (0.895-2.96)
jUcEpg	finn-b-K11_HEPFAIL	Hepatic failure, not elsewhere classified || id:finn-b-K11_HEPFAIL	genus.Butyricimonas.id.945	Simple mode	13	1.15953	0.794616	0.170176		-0.397914	2.71698	3.18844	0.67172	15.1345	3.188 (0.672-15.135)
jUcEpg	finn-b-K11_HEPFAIL	Hepatic failure, not elsewhere classified || id:finn-b-K11_HEPFAIL	genus.Butyricimonas.id.945	Weighted mode	13	1.07913	0.789979	0.196985		-0.469225	2.62749	2.94213	0.625487	13.839	2.942 (0.625-13.839)
kjA5PB	finn-b-K11_HEPFAIL	Hepatic failure, not elsewhere classified || id:finn-b-K11_HEPFAIL	genus.RuminococcaceaeUCG010.id.11367	MR Egger	6	1.52231	1.16158	0.260192		-0.754383	3.799	4.5828	0.470301	44.6566	4.583 (0.47-44.657)
kjA5PB	finn-b-K11_HEPFAIL	Hepatic failure, not elsewhere classified || id:finn-b-K11_HEPFAIL	genus.RuminococcaceaeUCG010.id.11367	Weighted median	6	-0.492483	0.537893	0.359888		-1.54675	0.561786	0.611107	0.212938	1.7538	0.611 (0.213-1.754)
kjA5PB	finn-b-K11_HEPFAIL	Hepatic failure, not elsewhere classified || id:finn-b-K11_HEPFAIL	genus.RuminococcaceaeUCG010.id.11367	Inverse variance weighted (fixed effects)	6	-0.412572	0.422751	0.329103	0.838466	-1.24116	0.41602	0.661946	0.289048	1.51592	0.662 (0.289-1.516)
kjA5PB	finn-b-K11_HEPFAIL	Hepatic failure, not elsewhere classified || id:finn-b-K11_HEPFAIL	genus.RuminococcaceaeUCG010.id.11367	Simple mode	6	-1.22518	0.961758	0.2587		-3.11023	0.659863	0.293704	0.0445908	1.93453	0.294 (0.045-1.935)
kjA5PB	finn-b-K11_HEPFAIL	Hepatic failure, not elsewhere classified || id:finn-b-K11_HEPFAIL	genus.RuminococcaceaeUCG010.id.11367	Weighted mode	6	-1.21527	0.802204	0.190224		-2.78759	0.35705	0.29663	0.0615695	1.42911	0.297 (0.062-1.429)
LCZ8yH	finn-b-K11_HEPFAIL	Hepatic failure, not elsewhere classified || id:finn-b-K11_HEPFAIL	genus.Prevotella7.id.11182	MR Egger	11	1.21176	1.25412	0.359178		-1.24631	3.66983	3.35938	0.287563	39.2451	3.359 (0.288-39.245)
LCZ8yH	finn-b-K11_HEPFAIL	Hepatic failure, not elsewhere classified || id:finn-b-K11_HEPFAIL	genus.Prevotella7.id.11182	Weighted median	11	-0.191253	0.277902	0.491324		-0.735942	0.353435	0.825923	0.479054	1.42395	0.826 (0.479-1.424)
LCZ8yH	finn-b-K11_HEPFAIL	Hepatic failure, not elsewhere classified || id:finn-b-K11_HEPFAIL	genus.Prevotella7.id.11182	Inverse variance weighted (fixed effects)	11	-0.117026	0.184676	0.526287	0.894809	-0.47899	0.244938	0.889562	0.619408	1.27754	0.89 (0.619-1.278)
LCZ8yH	finn-b-K11_HEPFAIL	Hepatic failure, not elsewhere classified || id:finn-b-K11_HEPFAIL	genus.Prevotella7.id.11182	Simple mode	11	-0.641715	0.48129	0.212002		-1.58504	0.301614	0.526389	0.204939	1.35204	0.526 (0.205-1.352)
LCZ8yH	finn-b-K11_HEPFAIL	Hepatic failure, not elsewhere classified || id:finn-b-K11_HEPFAIL	genus.Prevotella7.id.11182	Weighted mode	11	-0.615015	0.514538	0.259556		-1.62351	0.39348	0.540633	0.197205	1.48213	0.541 (0.197-1.482)
lJcL8y	finn-b-K11_HEPFAIL	Hepatic failure, not elsewhere classified || id:finn-b-K11_HEPFAIL	genus.RuminococcaceaeUCG003.id.11361	MR Egger	12	0.195941	1.05435	0.856285		-1.87058	2.26247	1.21646	0.154034	9.60674	1.216 (0.154-9.607)
lJcL8y	finn-b-K11_HEPFAIL	Hepatic failure, not elsewhere classified || id:finn-b-K11_HEPFAIL	genus.RuminococcaceaeUCG003.id.11361	Weighted median	12	-0.420859	0.436402	0.334853		-1.27621	0.434489	0.656482	0.279094	1.54417	0.656 (0.279-1.544)
lJcL8y	finn-b-K11_HEPFAIL	Hepatic failure, not elsewhere classified || id:finn-b-K11_HEPFAIL	genus.RuminococcaceaeUCG003.id.11361	Inverse variance weighted (fixed effects)	12	-0.433698	0.32259	0.178812	0.838466	-1.06598	0.198579	0.648108	0.344392	1.21967	0.648 (0.344-1.22)
lJcL8y	finn-b-K11_HEPFAIL	Hepatic failure, not elsewhere classified || id:finn-b-K11_HEPFAIL	genus.RuminococcaceaeUCG003.id.11361	Simple mode	12	0.135254	0.690423	0.84826		-1.21798	1.48848	1.14483	0.295829	4.43037	1.145 (0.296-4.43)
lJcL8y	finn-b-K11_HEPFAIL	Hepatic failure, not elsewhere classified || id:finn-b-K11_HEPFAIL	genus.RuminococcaceaeUCG003.id.11361	Weighted mode	12	-0.287115	0.704375	0.691376		-1.66769	1.09346	0.750426	0.188682	2.98459	0.75 (0.189-2.985)
LKYg6S	finn-b-K11_HEPFAIL	Hepatic failure, not elsewhere classified || id:finn-b-K11_HEPFAIL	genus.Terrisporobacter.id.11348	MR Egger	5	1.09216	1.30947	0.465453		-1.47441	3.65873	2.98071	0.228915	38.8119	2.981 (0.229-38.812)
LKYg6S	finn-b-K11_HEPFAIL	Hepatic failure, not elsewhere classified || id:finn-b-K11_HEPFAIL	genus.Terrisporobacter.id.11348	Weighted median	5	0.0852364	0.493197	0.86279		-0.88143	1.0519	1.08897	0.41419	2.86309	1.089 (0.414-2.863)
LKYg6S	finn-b-K11_HEPFAIL	Hepatic failure, not elsewhere classified || id:finn-b-K11_HEPFAIL	genus.Terrisporobacter.id.11348	Inverse variance weighted (fixed effects)	5	-0.341669	0.379362	0.367779	0.838466	-1.08522	0.40188	0.710583	0.337828	1.49463	0.711 (0.338-1.495)
LKYg6S	finn-b-K11_HEPFAIL	Hepatic failure, not elsewhere classified || id:finn-b-K11_HEPFAIL	genus.Terrisporobacter.id.11348	Simple mode	5	0.237188	0.726397	0.760397		-1.18655	1.66093	1.26768	0.305273	5.26418	1.268 (0.305-5.264)
LKYg6S	finn-b-K11_HEPFAIL	Hepatic failure, not elsewhere classified || id:finn-b-K11_HEPFAIL	genus.Terrisporobacter.id.11348	Weighted mode	5	0.226871	0.652267	0.745509		-1.05157	1.50531	1.25467	0.349388	4.50557	1.255 (0.349-4.506)
MpL626	finn-b-K11_HEPFAIL	Hepatic failure, not elsewhere classified || id:finn-b-K11_HEPFAIL	genus.Lachnoclostridium.id.11308	MR Egger	13	-3.75185	1.22101	0.010608		-6.14504	-1.35866	0.0234743	0.0021441	0.257004	0.023 (0.002-0.257)
MpL626	finn-b-K11_HEPFAIL	Hepatic failure, not elsewhere classified || id:finn-b-K11_HEPFAIL	genus.Lachnoclostridium.id.11308	Weighted median	13	-0.41779	0.523766	0.425065		-1.44437	0.608791	0.658501	0.235894	1.83821	0.659 (0.236-1.838)
MpL626	finn-b-K11_HEPFAIL	Hepatic failure, not elsewhere classified || id:finn-b-K11_HEPFAIL	genus.Lachnoclostridium.id.11308	Inverse variance weighted (fixed effects)	13	-0.528733	0.358769	0.140551	0.838466	-1.23192	0.174455	0.589351	0.291732	1.1906	0.589 (0.292-1.191)
MpL626	finn-b-K11_HEPFAIL	Hepatic failure, not elsewhere classified || id:finn-b-K11_HEPFAIL	genus.Lachnoclostridium.id.11308	Simple mode	13	-0.569318	1.01153	0.583914		-2.55192	1.41328	0.565911	0.0779321	4.10941	0.566 (0.078-4.109)
MpL626	finn-b-K11_HEPFAIL	Hepatic failure, not elsewhere classified || id:finn-b-K11_HEPFAIL	genus.Lachnoclostridium.id.11308	Weighted mode	13	-0.707723	0.892121	0.443005		-2.45628	1.04084	0.492765	0.0857533	2.83158	0.493 (0.086-2.832)
mz9jd0	finn-b-K11_HEPFAIL	Hepatic failure, not elsewhere classified || id:finn-b-K11_HEPFAIL	genus.Barnesiella.id.944	MR Egger	13	1.14207	1.7591	0.529508		-2.30576	4.5899	3.13325	0.0996832	98.4847	3.133 (0.1-98.485)
mz9jd0	finn-b-K11_HEPFAIL	Hepatic failure, not elsewhere classified || id:finn-b-K11_HEPFAIL	genus.Barnesiella.id.944	Weighted median	13	0.656364	0.489652	0.180092		-0.303354	1.61608	1.92777	0.738338	5.03333	1.928 (0.738-5.033)
mz9jd0	finn-b-K11_HEPFAIL	Hepatic failure, not elsewhere classified || id:finn-b-K11_HEPFAIL	genus.Barnesiella.id.944	Inverse variance weighted (fixed effects)	13	0.711596	0.330183	0.0311493	0.741354	0.0644383	1.35875	2.03724	1.06656	3.89134	2.037 (1.067-3.891)
mz9jd0	finn-b-K11_HEPFAIL	Hepatic failure, not elsewhere classified || id:finn-b-K11_HEPFAIL	genus.Barnesiella.id.944	Simple mode	13	0.997582	0.871223	0.274518		-0.710014	2.70518	2.71172	0.491637	14.957	2.712 (0.492-14.957)
mz9jd0	finn-b-K11_HEPFAIL	Hepatic failure, not elsewhere classified || id:finn-b-K11_HEPFAIL	genus.Barnesiella.id.944	Weighted mode	13	0.64715	0.777054	0.42121		-0.875876	2.17018	1.91009	0.416497	8.75983	1.91 (0.416-8.76)
nIesEv	finn-b-K11_HEPFAIL	Hepatic failure, not elsewhere classified || id:finn-b-K11_HEPFAIL	genus.Peptococcus.id.2037	MR Egger	12	-0.128392	0.793534	0.874688		-1.68372	1.42694	0.879509	0.185682	4.16591	0.88 (0.186-4.166)
nIesEv	finn-b-K11_HEPFAIL	Hepatic failure, not elsewhere classified || id:finn-b-K11_HEPFAIL	genus.Peptococcus.id.2037	Weighted median	12	-0.351419	0.288849	0.223749		-0.917562	0.214725	0.703689	0.399492	1.23952	0.704 (0.399-1.24)
nIesEv	finn-b-K11_HEPFAIL	Hepatic failure, not elsewhere classified || id:finn-b-K11_HEPFAIL	genus.Peptococcus.id.2037	Inverse variance weighted (fixed effects)	12	-0.348592	0.206775	0.0918237	0.838466	-0.753871	0.0566862	0.705681	0.470542	1.05832	0.706 (0.471-1.058)
nIesEv	finn-b-K11_HEPFAIL	Hepatic failure, not elsewhere classified || id:finn-b-K11_HEPFAIL	genus.Peptococcus.id.2037	Simple mode	12	0.0089499	0.45715	0.984731		-0.887064	0.904964	1.00899	0.411863	2.47184	1.009 (0.412-2.472)
nIesEv	finn-b-K11_HEPFAIL	Hepatic failure, not elsewhere classified || id:finn-b-K11_HEPFAIL	genus.Peptococcus.id.2037	Weighted mode	12	-0.453618	0.469237	0.35446		-1.37332	0.466086	0.635325	0.253264	1.59374	0.635 (0.253-1.594)
nnD7ru	finn-b-K11_HEPFAIL	Hepatic failure, not elsewhere classified || id:finn-b-K11_HEPFAIL	genus..Eubacteriumoxidoreducensgroup.id.11339	MR Egger	5	-0.52542	1.21797	0.695305		-2.91263	1.8618	0.591307	0.0543324	6.43528	0.591 (0.054-6.435)
nnD7ru	finn-b-K11_HEPFAIL	Hepatic failure, not elsewhere classified || id:finn-b-K11_HEPFAIL	genus..Eubacteriumoxidoreducensgroup.id.11339	Weighted median	5	0.144406	0.411779	0.725822		-0.66268	0.951492	1.15535	0.515468	2.58957	1.155 (0.515-2.59)
nnD7ru	finn-b-K11_HEPFAIL	Hepatic failure, not elsewhere classified || id:finn-b-K11_HEPFAIL	genus..Eubacteriumoxidoreducensgroup.id.11339	Inverse variance weighted (fixed effects)	5	0.16624	0.326617	0.610771	0.894809	-0.47393	0.806409	1.18086	0.622551	2.23985	1.181 (0.623-2.24)
nnD7ru	finn-b-K11_HEPFAIL	Hepatic failure, not elsewhere classified || id:finn-b-K11_HEPFAIL	genus..Eubacteriumoxidoreducensgroup.id.11339	Simple mode	5	0.135214	0.497475	0.799228		-0.839838	1.11027	1.14478	0.43178	3.03516	1.145 (0.432-3.035)
nnD7ru	finn-b-K11_HEPFAIL	Hepatic failure, not elsewhere classified || id:finn-b-K11_HEPFAIL	genus..Eubacteriumoxidoreducensgroup.id.11339	Weighted mode	5	0.14169	0.516336	0.797356		-0.870328	1.15371	1.15222	0.418814	3.16992	1.152 (0.419-3.17)
NqdTjG	finn-b-K11_HEPFAIL	Hepatic failure, not elsewhere classified || id:finn-b-K11_HEPFAIL	genus.FamilyXIIIAD3011group.id.11293	MR Egger	13	0.80691	1.89538	0.678518		-2.90803	4.52185	2.24097	0.0545833	92.0054	2.241 (0.055-92.005)
NqdTjG	finn-b-K11_HEPFAIL	Hepatic failure, not elsewhere classified || id:finn-b-K11_HEPFAIL	genus.FamilyXIIIAD3011group.id.11293	Weighted median	13	0.0979802	0.483798	0.839508		-0.850265	1.04623	1.10294	0.427302	2.84688	1.103 (0.427-2.847)
NqdTjG	finn-b-K11_HEPFAIL	Hepatic failure, not elsewhere classified || id:finn-b-K11_HEPFAIL	genus.FamilyXIIIAD3011group.id.11293	Inverse variance weighted (fixed effects)	13	-0.00631853	0.330959	0.984768	0.990666	-0.654998	0.642361	0.993701	0.519443	1.90096	0.994 (0.519-1.901)
NqdTjG	finn-b-K11_HEPFAIL	Hepatic failure, not elsewhere classified || id:finn-b-K11_HEPFAIL	genus.FamilyXIIIAD3011group.id.11293	Simple mode	13	0.367724	0.838802	0.66889		-1.27633	2.01178	1.44444	0.27906	7.47659	1.444 (0.279-7.477)
NqdTjG	finn-b-K11_HEPFAIL	Hepatic failure, not elsewhere classified || id:finn-b-K11_HEPFAIL	genus.FamilyXIIIAD3011group.id.11293	Weighted mode	13	0.0975271	0.728158	0.895673		-1.32966	1.52472	1.10244	0.264566	4.59385	1.102 (0.265-4.594)
OhSZ6N	finn-b-K11_HEPFAIL	Hepatic failure, not elsewhere classified || id:finn-b-K11_HEPFAIL	genus.RuminococcaceaeUCG002.id.11360	MR Egger	22	0.734701	0.664052	0.281688		-0.566841	2.03624	2.08486	0.567315	7.66177	2.085 (0.567-7.662)
OhSZ6N	finn-b-K11_HEPFAIL	Hepatic failure, not elsewhere classified || id:finn-b-K11_HEPFAIL	genus.RuminococcaceaeUCG002.id.11360	Weighted median	22	0.344534	0.343545	0.31592		-0.328814	1.01788	1.41133	0.719777	2.76733	1.411 (0.72-2.767)
OhSZ6N	finn-b-K11_HEPFAIL	Hepatic failure, not elsewhere classified || id:finn-b-K11_HEPFAIL	genus.RuminococcaceaeUCG002.id.11360	Inverse variance weighted (fixed effects)	22	0.256706	0.251344	0.307097	0.838466	-0.235929	0.74934	1.29266	0.789837	2.1156	1.293 (0.79-2.116)
OhSZ6N	finn-b-K11_HEPFAIL	Hepatic failure, not elsewhere classified || id:finn-b-K11_HEPFAIL	genus.RuminococcaceaeUCG002.id.11360	Simple mode	22	-0.377237	0.693958	0.59244		-1.7374	0.982921	0.685753	0.175978	2.67225	0.686 (0.176-2.672)
OhSZ6N	finn-b-K11_HEPFAIL	Hepatic failure, not elsewhere classified || id:finn-b-K11_HEPFAIL	genus.RuminococcaceaeUCG002.id.11360	Weighted mode	22	0.921292	0.598221	0.138481		-0.251221	2.0938	2.51253	0.77785	8.11574	2.513 (0.778-8.116)
olDlSu	finn-b-K11_HEPFAIL	Hepatic failure, not elsewhere classified || id:finn-b-K11_HEPFAIL	genus..Eubacteriumnodatumgroup.id.11297	MR Egger	11	-1.03023	0.814153	0.237504		-2.62597	0.565507	0.356924	0.0723693	1.76034	0.357 (0.072-1.76)
olDlSu	finn-b-K11_HEPFAIL	Hepatic failure, not elsewhere classified || id:finn-b-K11_HEPFAIL	genus..Eubacteriumnodatumgroup.id.11297	Weighted median	11	0.365693	0.251006	0.145141		-0.126278	0.857664	1.44151	0.88137	2.35765	1.442 (0.881-2.358)
olDlSu	finn-b-K11_HEPFAIL	Hepatic failure, not elsewhere classified || id:finn-b-K11_HEPFAIL	genus..Eubacteriumnodatumgroup.id.11297	Inverse variance weighted (fixed effects)	11	0.103738	0.177658	0.559276	0.894809	-0.244472	0.451948	1.10931	0.783118	1.57137	1.109 (0.783-1.571)
olDlSu	finn-b-K11_HEPFAIL	Hepatic failure, not elsewhere classified || id:finn-b-K11_HEPFAIL	genus..Eubacteriumnodatumgroup.id.11297	Simple mode	11	0.456166	0.470096	0.354749		-0.465223	1.37755	1.57801	0.627995	3.96519	1.578 (0.628-3.965)
olDlSu	finn-b-K11_HEPFAIL	Hepatic failure, not elsewhere classified || id:finn-b-K11_HEPFAIL	genus..Eubacteriumnodatumgroup.id.11297	Weighted mode	11	0.470908	0.462431	0.332525		-0.435457	1.37727	1.60145	0.646969	3.96408	1.601 (0.647-3.964)
OtCSo3	finn-b-K11_HEPFAIL	Hepatic failure, not elsewhere classified || id:finn-b-K11_HEPFAIL	genus.Alloprevotella.id.961	MR Egger	6	-3.68365	2.1012	0.154453		-7.80201	0.434705	0.025131	0.000408912	1.54451	0.025 (0-1.545)
OtCSo3	finn-b-K11_HEPFAIL	Hepatic failure, not elsewhere classified || id:finn-b-K11_HEPFAIL	genus.Alloprevotella.id.961	Weighted median	6	-0.174071	0.305553	0.568887		-0.772956	0.424813	0.840237	0.461647	1.5293	0.84 (0.462-1.529)
OtCSo3	finn-b-K11_HEPFAIL	Hepatic failure, not elsewhere classified || id:finn-b-K11_HEPFAIL	genus.Alloprevotella.id.961	Inverse variance weighted (fixed effects)	6	-0.134713	0.225517	0.550272	0.894809	-0.576726	0.3073	0.873967	0.561734	1.35975	0.874 (0.562-1.36)
OtCSo3	finn-b-K11_HEPFAIL	Hepatic failure, not elsewhere classified || id:finn-b-K11_HEPFAIL	genus.Alloprevotella.id.961	Simple mode	6	-0.243025	0.390968	0.561447		-1.00932	0.523272	0.784252	0.364466	1.68754	0.784 (0.364-1.688)
OtCSo3	finn-b-K11_HEPFAIL	Hepatic failure, not elsewhere classified || id:finn-b-K11_HEPFAIL	genus.Alloprevotella.id.961	Weighted mode	6	-0.224002	0.43182	0.626076		-1.07037	0.622365	0.799314	0.342882	1.86333	0.799 (0.343-1.863)
P9709V	finn-b-K11_HEPFAIL	Hepatic failure, not elsewhere classified || id:finn-b-K11_HEPFAIL	genus..Eubacteriumhalliigroup.id.11338	MR Egger	16	-0.189537	0.570808	0.74477		-1.30832	0.929246	0.827342	0.270274	2.5326	0.827 (0.27-2.533)
P9709V	finn-b-K11_HEPFAIL	Hepatic failure, not elsewhere classified || id:finn-b-K11_HEPFAIL	genus..Eubacteriumhalliigroup.id.11338	Weighted median	16	0.181814	0.361433	0.614938		-0.526595	0.890224	1.19939	0.590613	2.43567	1.199 (0.591-2.436)
P9709V	finn-b-K11_HEPFAIL	Hepatic failure, not elsewhere classified || id:finn-b-K11_HEPFAIL	genus..Eubacteriumhalliigroup.id.11338	Inverse variance weighted (fixed effects)	16	-0.0468285	0.276775	0.865644	0.953812	-0.589307	0.49565	0.954251	0.554711	1.64157	0.954 (0.555-1.642)
P9709V	finn-b-K11_HEPFAIL	Hepatic failure, not elsewhere classified || id:finn-b-K11_HEPFAIL	genus..Eubacteriumhalliigroup.id.11338	Simple mode	16	0.290063	0.601574	0.636643		-0.889022	1.46915	1.33651	0.411058	4.34553	1.337 (0.411-4.346)
P9709V	finn-b-K11_HEPFAIL	Hepatic failure, not elsewhere classified || id:finn-b-K11_HEPFAIL	genus..Eubacteriumhalliigroup.id.11338	Weighted mode	16	0.368435	0.54917	0.512487		-0.707938	1.44481	1.44547	0.492659	4.24104	1.445 (0.493-4.241)
pCXx5P	finn-b-K11_HEPFAIL	Hepatic failure, not elsewhere classified || id:finn-b-K11_HEPFAIL	genus.Phascolarctobacterium.id.2168	MR Egger	9	0.128331	1.63814	0.93975		-3.08241	3.33908	1.13693	0.0458484	28.1931	1.137 (0.046-28.193)
pCXx5P	finn-b-K11_HEPFAIL	Hepatic failure, not elsewhere classified || id:finn-b-K11_HEPFAIL	genus.Phascolarctobacterium.id.2168	Weighted median	9	-0.374755	0.458357	0.413584		-1.27314	0.523626	0.687458	0.279953	1.68814	0.687 (0.28-1.688)
pCXx5P	finn-b-K11_HEPFAIL	Hepatic failure, not elsewhere classified || id:finn-b-K11_HEPFAIL	genus.Phascolarctobacterium.id.2168	Inverse variance weighted (fixed effects)	9	-0.604077	0.351131	0.0853639	0.838466	-1.29229	0.084139	0.546578	0.27464	1.08778	0.547 (0.275-1.088)
pCXx5P	finn-b-K11_HEPFAIL	Hepatic failure, not elsewhere classified || id:finn-b-K11_HEPFAIL	genus.Phascolarctobacterium.id.2168	Simple mode	9	-0.499392	0.73381	0.515368		-1.93766	0.938876	0.606899	0.144041	2.5571	0.607 (0.144-2.557)
pCXx5P	finn-b-K11_HEPFAIL	Hepatic failure, not elsewhere classified || id:finn-b-K11_HEPFAIL	genus.Phascolarctobacterium.id.2168	Weighted mode	9	-0.377863	0.686219	0.596914		-1.72285	0.967126	0.685324	0.178556	2.63037	0.685 (0.179-2.63)
PGlGHi	finn-b-K11_HEPFAIL	Hepatic failure, not elsewhere classified || id:finn-b-K11_HEPFAIL	genus.LachnospiraceaeUCG008.id.11328	MR Egger	11	0.434288	1.24846	0.735944		-2.0127	2.88128	1.54386	0.133627	17.837	1.544 (0.134-17.837)
PGlGHi	finn-b-K11_HEPFAIL	Hepatic failure, not elsewhere classified || id:finn-b-K11_HEPFAIL	genus.LachnospiraceaeUCG008.id.11328	Weighted median	11	-0.0719025	0.328726	0.82686		-0.716205	0.5724	0.930622	0.488603	1.77252	0.931 (0.489-1.773)
PGlGHi	finn-b-K11_HEPFAIL	Hepatic failure, not elsewhere classified || id:finn-b-K11_HEPFAIL	genus.LachnospiraceaeUCG008.id.11328	Inverse variance weighted (fixed effects)	11	0.0568311	0.241139	0.813683	0.945244	-0.415801	0.529463	1.05848	0.659812	1.69802	1.058 (0.66-1.698)
PGlGHi	finn-b-K11_HEPFAIL	Hepatic failure, not elsewhere classified || id:finn-b-K11_HEPFAIL	genus.LachnospiraceaeUCG008.id.11328	Simple mode	11	-0.140652	0.524528	0.794034		-1.16873	0.887423	0.868791	0.310762	2.42886	0.869 (0.311-2.429)
PGlGHi	finn-b-K11_HEPFAIL	Hepatic failure, not elsewhere classified || id:finn-b-K11_HEPFAIL	genus.LachnospiraceaeUCG008.id.11328	Weighted mode	11	-0.119417	0.511385	0.820071		-1.12173	0.882898	0.887438	0.325715	2.4179	0.887 (0.326-2.418)
q1bO5E	finn-b-K11_HEPFAIL	Hepatic failure, not elsewhere classified || id:finn-b-K11_HEPFAIL	genus.Lactobacillus.id.1837	MR Egger	9	0.155735	0.656868	0.819378		-1.13173	1.4432	1.16852	0.322476	4.23421	1.169 (0.322-4.234)
q1bO5E	finn-b-K11_HEPFAIL	Hepatic failure, not elsewhere classified || id:finn-b-K11_HEPFAIL	genus.Lactobacillus.id.1837	Weighted median	9	-0.0290072	0.337058	0.931419		-0.689642	0.631627	0.971409	0.501756	1.88067	0.971 (0.502-1.881)
q1bO5E	finn-b-K11_HEPFAIL	Hepatic failure, not elsewhere classified || id:finn-b-K11_HEPFAIL	genus.Lactobacillus.id.1837	Inverse variance weighted (fixed effects)	9	0.19434	0.24498	0.427609	0.877336	-0.28582	0.6745	1.21451	0.751398	1.96305	1.215 (0.751-1.963)
q1bO5E	finn-b-K11_HEPFAIL	Hepatic failure, not elsewhere classified || id:finn-b-K11_HEPFAIL	genus.Lactobacillus.id.1837	Simple mode	9	-0.233776	0.524785	0.667788		-1.26235	0.794802	0.791539	0.282987	2.214	0.792 (0.283-2.214)
q1bO5E	finn-b-K11_HEPFAIL	Hepatic failure, not elsewhere classified || id:finn-b-K11_HEPFAIL	genus.Lactobacillus.id.1837	Weighted mode	9	-0.149101	0.394501	0.7153		-0.922323	0.624121	0.861482	0.397594	1.8666	0.861 (0.398-1.867)
Q3dvBY	finn-b-K11_HEPFAIL	Hepatic failure, not elsewhere classified || id:finn-b-K11_HEPFAIL	genus.Methanobrevibacter.id.123	MR Egger	6	-0.0532435	1.63465	0.975577		-3.25716	3.15068	0.948149	0.0384974	23.3519	0.948 (0.038-23.352)
Q3dvBY	finn-b-K11_HEPFAIL	Hepatic failure, not elsewhere classified || id:finn-b-K11_HEPFAIL	genus.Methanobrevibacter.id.123	Weighted median	6	0.378137	0.362174	0.296451		-0.331725	1.088	1.45956	0.717685	2.96833	1.46 (0.718-2.968)
Q3dvBY	finn-b-K11_HEPFAIL	Hepatic failure, not elsewhere classified || id:finn-b-K11_HEPFAIL	genus.Methanobrevibacter.id.123	Inverse variance weighted (fixed effects)	6	0.278259	0.264506	0.292802	0.838466	-0.240173	0.796692	1.32083	0.786492	2.21819	1.321 (0.786-2.218)
Q3dvBY	finn-b-K11_HEPFAIL	Hepatic failure, not elsewhere classified || id:finn-b-K11_HEPFAIL	genus.Methanobrevibacter.id.123	Simple mode	6	0.656764	0.503748	0.249113		-0.330582	1.64411	1.92854	0.718505	5.1764	1.929 (0.719-5.176)
Q3dvBY	finn-b-K11_HEPFAIL	Hepatic failure, not elsewhere classified || id:finn-b-K11_HEPFAIL	genus.Methanobrevibacter.id.123	Weighted mode	6	0.506838	0.512945	0.36848		-0.498535	1.51221	1.66003	0.60742	4.53675	1.66 (0.607-4.537)
Q46NVk	finn-b-K11_HEPFAIL	Hepatic failure, not elsewhere classified || id:finn-b-K11_HEPFAIL	genus.Intestinibacter.id.11345	MR Egger	15	0.415049	0.975782	0.677538		-1.49748	2.32758	1.51445	0.223692	10.2531	1.514 (0.224-10.253)
Q46NVk	finn-b-K11_HEPFAIL	Hepatic failure, not elsewhere classified || id:finn-b-K11_HEPFAIL	genus.Intestinibacter.id.11345	Weighted median	15	0.0651979	0.403068	0.871499		-0.724815	0.855211	1.06737	0.484414	2.35187	1.067 (0.484-2.352)
Q46NVk	finn-b-K11_HEPFAIL	Hepatic failure, not elsewhere classified || id:finn-b-K11_HEPFAIL	genus.Intestinibacter.id.11345	Inverse variance weighted (fixed effects)	15	-0.0370863	0.277496	0.893682	0.965697	-0.580978	0.506805	0.963593	0.559351	1.65998	0.964 (0.559-1.66)
Q46NVk	finn-b-K11_HEPFAIL	Hepatic failure, not elsewhere classified || id:finn-b-K11_HEPFAIL	genus.Intestinibacter.id.11345	Simple mode	15	0.373585	0.684225	0.593663		-0.967496	1.71467	1.45293	0.380033	5.55482	1.453 (0.38-5.555)
Q46NVk	finn-b-K11_HEPFAIL	Hepatic failure, not elsewhere classified || id:finn-b-K11_HEPFAIL	genus.Intestinibacter.id.11345	Weighted mode	15	0.340707	0.676343	0.622271		-0.984925	1.66634	1.40594	0.373467	5.29276	1.406 (0.373-5.293)
qE3Gq8	finn-b-K11_HEPFAIL	Hepatic failure, not elsewhere classified || id:finn-b-K11_HEPFAIL	genus..Ruminococcustorquesgroup.id.14377	MR Egger	9	0.417066	1.65383	0.808145		-2.82445	3.65858	1.5175	0.0593414	38.8062	1.518 (0.059-38.806)
qE3Gq8	finn-b-K11_HEPFAIL	Hepatic failure, not elsewhere classified || id:finn-b-K11_HEPFAIL	genus..Ruminococcustorquesgroup.id.14377	Weighted median	9	0.681954	0.685266	0.319655		-0.661167	2.02507	1.97774	0.516249	7.57667	1.978 (0.516-7.577)
qE3Gq8	finn-b-K11_HEPFAIL	Hepatic failure, not elsewhere classified || id:finn-b-K11_HEPFAIL	genus..Ruminococcustorquesgroup.id.14377	Inverse variance weighted (fixed effects)	9	0.543602	0.465252	0.242644	0.838466	-0.368292	1.4555	1.7222	0.691915	4.28661	1.722 (0.692-4.287)
qE3Gq8	finn-b-K11_HEPFAIL	Hepatic failure, not elsewhere classified || id:finn-b-K11_HEPFAIL	genus..Ruminococcustorquesgroup.id.14377	Simple mode	9	1.6457	1.14988	0.190257		-0.608067	3.89947	5.18465	0.544402	49.3764	5.185 (0.544-49.376)
qE3Gq8	finn-b-K11_HEPFAIL	Hepatic failure, not elsewhere classified || id:finn-b-K11_HEPFAIL	genus..Ruminococcustorquesgroup.id.14377	Weighted mode	9	1.62817	1.09017	0.173659		-0.508567	3.7649	5.09452	0.601357	43.1594	5.095 (0.601-43.159)
qENAoR	finn-b-K11_HEPFAIL	Hepatic failure, not elsewhere classified || id:finn-b-K11_HEPFAIL	genus.Victivallis.id.2256	MR Egger	10	-1.05516	1.44881	0.487202		-3.89482	1.78451	0.348138	0.020347	5.95665	0.348 (0.02-5.957)
qENAoR	finn-b-K11_HEPFAIL	Hepatic failure, not elsewhere classified || id:finn-b-K11_HEPFAIL	genus.Victivallis.id.2256	Weighted median	10	-0.157072	0.25456	0.537213		-0.656009	0.341865	0.854643	0.518918	1.40757	0.855 (0.519-1.408)
qENAoR	finn-b-K11_HEPFAIL	Hepatic failure, not elsewhere classified || id:finn-b-K11_HEPFAIL	genus.Victivallis.id.2256	Inverse variance weighted (fixed effects)	10	-0.168477	0.190077	0.375423	0.838466	-0.541028	0.204074	0.844951	0.582149	1.22639	0.845 (0.582-1.226)
qENAoR	finn-b-K11_HEPFAIL	Hepatic failure, not elsewhere classified || id:finn-b-K11_HEPFAIL	genus.Victivallis.id.2256	Simple mode	10	-0.165782	0.36538	0.660769		-0.881926	0.550362	0.847231	0.413985	1.73388	0.847 (0.414-1.734)
qENAoR	finn-b-K11_HEPFAIL	Hepatic failure, not elsewhere classified || id:finn-b-K11_HEPFAIL	genus.Victivallis.id.2256	Weighted mode	10	-0.176754	0.383422	0.655742		-0.928261	0.574752	0.837986	0.395241	1.77669	0.838 (0.395-1.777)
QGrGNV	finn-b-K11_HEPFAIL	Hepatic failure, not elsewhere classified || id:finn-b-K11_HEPFAIL	genus.Haemophilus.id.3698	MR Egger	9	0.836826	0.614043	0.215158		-0.366698	2.04035	2.30903	0.693019	7.69329	2.309 (0.693-7.693)
QGrGNV	finn-b-K11_HEPFAIL	Hepatic failure, not elsewhere classified || id:finn-b-K11_HEPFAIL	genus.Haemophilus.id.3698	Weighted median	9	0.475156	0.373655	0.203499		-0.257207	1.20752	1.60827	0.773208	3.34518	1.608 (0.773-3.345)
QGrGNV	finn-b-K11_HEPFAIL	Hepatic failure, not elsewhere classified || id:finn-b-K11_HEPFAIL	genus.Haemophilus.id.3698	Inverse variance weighted (fixed effects)	9	0.0581786	0.274215	0.831979	0.945244	-0.479283	0.59564	1.0599	0.619227	1.81419	1.06 (0.619-1.814)
QGrGNV	finn-b-K11_HEPFAIL	Hepatic failure, not elsewhere classified || id:finn-b-K11_HEPFAIL	genus.Haemophilus.id.3698	Simple mode	9	0.343398	0.575993	0.567533		-0.785548	1.47235	1.40973	0.45587	4.35945	1.41 (0.456-4.359)
QGrGNV	finn-b-K11_HEPFAIL	Hepatic failure, not elsewhere classified || id:finn-b-K11_HEPFAIL	genus.Haemophilus.id.3698	Weighted mode	9	0.486176	0.429108	0.290028		-0.354875	1.32723	1.62609	0.701261	3.77058	1.626 (0.701-3.771)
QjakFr	finn-b-K11_HEPFAIL	Hepatic failure, not elsewhere classified || id:finn-b-K11_HEPFAIL	genus.LachnospiraceaeFCS020group.id.11314	MR Egger	12	0.306797	1.00024	0.765346		-1.65368	2.26727	1.35906	0.191344	9.65304	1.359 (0.191-9.653)
QjakFr	finn-b-K11_HEPFAIL	Hepatic failure, not elsewhere classified || id:finn-b-K11_HEPFAIL	genus.LachnospiraceaeFCS020group.id.11314	Weighted median	12	0.211055	0.431354	0.62464		-0.634399	1.05651	1.23498	0.530254	2.87632	1.235 (0.53-2.876)
QjakFr	finn-b-K11_HEPFAIL	Hepatic failure, not elsewhere classified || id:finn-b-K11_HEPFAIL	genus.LachnospiraceaeFCS020group.id.11314	Inverse variance weighted (fixed effects)	12	0.385042	0.320104	0.229028	0.838466	-0.242361	1.01244	1.46968	0.784773	2.75232	1.47 (0.785-2.752)
QjakFr	finn-b-K11_HEPFAIL	Hepatic failure, not elsewhere classified || id:finn-b-K11_HEPFAIL	genus.LachnospiraceaeFCS020group.id.11314	Simple mode	12	0.096046	0.74585	0.899861		-1.36582	1.55791	1.10081	0.255171	4.7489	1.101 (0.255-4.749)
QjakFr	finn-b-K11_HEPFAIL	Hepatic failure, not elsewhere classified || id:finn-b-K11_HEPFAIL	genus.LachnospiraceaeFCS020group.id.11314	Weighted mode	12	0.0792709	0.676495	0.90883		-1.24666	1.4052	1.0825	0.287464	4.07634	1.082 (0.287-4.076)
Qyd7XB	finn-b-K11_HEPFAIL	Hepatic failure, not elsewhere classified || id:finn-b-K11_HEPFAIL	genus..Eubacteriumxylanophilumgroup.id.14375	MR Egger	9	1.40708	1.03985	0.218077		-0.631032	3.4452	4.08402	0.532043	31.3494	4.084 (0.532-31.349)
Qyd7XB	finn-b-K11_HEPFAIL	Hepatic failure, not elsewhere classified || id:finn-b-K11_HEPFAIL	genus..Eubacteriumxylanophilumgroup.id.14375	Weighted median	9	-0.894365	0.478324	0.0615132		-1.83188	0.0431505	0.408867	0.160112	1.04409	0.409 (0.16-1.044)
Qyd7XB	finn-b-K11_HEPFAIL	Hepatic failure, not elsewhere classified || id:finn-b-K11_HEPFAIL	genus..Eubacteriumxylanophilumgroup.id.14375	Inverse variance weighted (fixed effects)	9	-0.244255	0.348394	0.483248	0.894809	-0.927108	0.438597	0.783288	0.395696	1.55053	0.783 (0.396-1.551)
Qyd7XB	finn-b-K11_HEPFAIL	Hepatic failure, not elsewhere classified || id:finn-b-K11_HEPFAIL	genus..Eubacteriumxylanophilumgroup.id.14375	Simple mode	9	-1.01201	0.740306	0.208794		-2.46301	0.438985	0.363486	0.0851779	1.55113	0.363 (0.085-1.551)
Qyd7XB	finn-b-K11_HEPFAIL	Hepatic failure, not elsewhere classified || id:finn-b-K11_HEPFAIL	genus..Eubacteriumxylanophilumgroup.id.14375	Weighted mode	9	-0.995988	0.784505	0.23992		-2.53362	0.541641	0.369358	0.0793713	1.71883	0.369 (0.079-1.719)
R6RQXL	finn-b-K11_HEPFAIL	Hepatic failure, not elsewhere classified || id:finn-b-K11_HEPFAIL	genus..Ruminococcusgnavusgroup.id.14376	MR Egger	12	-0.0470149	1.15691	0.968384		-2.31456	2.22053	0.954073	0.0988099	9.21219	0.954 (0.099-9.212)
R6RQXL	finn-b-K11_HEPFAIL	Hepatic failure, not elsewhere classified || id:finn-b-K11_HEPFAIL	genus..Ruminococcusgnavusgroup.id.14376	Weighted median	12	0.0876093	0.314516	0.780588		-0.528843	0.704061	1.09156	0.589286	2.02195	1.092 (0.589-2.022)
R6RQXL	finn-b-K11_HEPFAIL	Hepatic failure, not elsewhere classified || id:finn-b-K11_HEPFAIL	genus..Ruminococcusgnavusgroup.id.14376	Inverse variance weighted (fixed effects)	12	-0.116999	0.227823	0.607566	0.894809	-0.563531	0.329534	0.889586	0.569196	1.39032	0.89 (0.569-1.39)
R6RQXL	finn-b-K11_HEPFAIL	Hepatic failure, not elsewhere classified || id:finn-b-K11_HEPFAIL	genus..Ruminococcusgnavusgroup.id.14376	Simple mode	12	0.186974	0.551417	0.740935		-0.893804	1.26775	1.2056	0.409096	3.55286	1.206 (0.409-3.553)
R6RQXL	finn-b-K11_HEPFAIL	Hepatic failure, not elsewhere classified || id:finn-b-K11_HEPFAIL	genus..Ruminococcusgnavusgroup.id.14376	Weighted mode	12	0.220079	0.497192	0.666602		-0.754418	1.19458	1.24617	0.470284	3.30215	1.246 (0.47-3.302)
R7oLoV	finn-b-K11_HEPFAIL	Hepatic failure, not elsewhere classified || id:finn-b-K11_HEPFAIL	genus.RuminococcaceaeUCG011.id.11368	MR Egger	8	0.410185	1.32401	0.767188		-2.18488	3.00525	1.5071	0.112491	20.1913	1.507 (0.112-20.191)
R7oLoV	finn-b-K11_HEPFAIL	Hepatic failure, not elsewhere classified || id:finn-b-K11_HEPFAIL	genus.RuminococcaceaeUCG011.id.11368	Weighted median	8	0.165285	0.281309	0.55683		-0.38608	0.71665	1.17973	0.679716	2.04756	1.18 (0.68-2.048)
R7oLoV	finn-b-K11_HEPFAIL	Hepatic failure, not elsewhere classified || id:finn-b-K11_HEPFAIL	genus.RuminococcaceaeUCG011.id.11368	Inverse variance weighted (fixed effects)	8	0.213006	0.204722	0.298124	0.838466	-0.188249	0.614261	1.23739	0.828408	1.84829	1.237 (0.828-1.848)
R7oLoV	finn-b-K11_HEPFAIL	Hepatic failure, not elsewhere classified || id:finn-b-K11_HEPFAIL	genus.RuminococcaceaeUCG011.id.11368	Simple mode	8	0.19634	0.368842	0.61098		-0.526591	0.919271	1.21694	0.590615	2.50746	1.217 (0.591-2.507)
R7oLoV	finn-b-K11_HEPFAIL	Hepatic failure, not elsewhere classified || id:finn-b-K11_HEPFAIL	genus.RuminococcaceaeUCG011.id.11368	Weighted mode	8	0.179676	0.353616	0.626992		-0.513411	0.872763	1.19683	0.598451	2.39352	1.197 (0.598-2.394)
RKlTkD	finn-b-K11_HEPFAIL	Hepatic failure, not elsewhere classified || id:finn-b-K11_HEPFAIL	genus.Bifidobacterium.id.436	MR Egger	13	-0.375631	0.718139	0.611305		-1.78318	1.03192	0.686856	0.168102	2.80645	0.687 (0.168-2.806)
RKlTkD	finn-b-K11_HEPFAIL	Hepatic failure, not elsewhere classified || id:finn-b-K11_HEPFAIL	genus.Bifidobacterium.id.436	Weighted median	13	-0.104721	0.388536	0.787524		-0.866251	0.65681	0.900576	0.420525	1.92863	0.901 (0.421-1.929)
RKlTkD	finn-b-K11_HEPFAIL	Hepatic failure, not elsewhere classified || id:finn-b-K11_HEPFAIL	genus.Bifidobacterium.id.436	Inverse variance weighted (fixed effects)	13	-0.11269	0.282494	0.689958	0.933012	-0.666379	0.440999	0.893427	0.513565	1.55426	0.893 (0.514-1.554)
RKlTkD	finn-b-K11_HEPFAIL	Hepatic failure, not elsewhere classified || id:finn-b-K11_HEPFAIL	genus.Bifidobacterium.id.436	Simple mode	13	-0.259404	0.625629	0.685729		-1.48564	0.966828	0.771511	0.226358	2.62959	0.772 (0.226-2.63)
RKlTkD	finn-b-K11_HEPFAIL	Hepatic failure, not elsewhere classified || id:finn-b-K11_HEPFAIL	genus.Bifidobacterium.id.436	Weighted mode	13	-0.120812	0.434803	0.785853		-0.973027	0.731403	0.8862	0.377937	2.07799	0.886 (0.378-2.078)
rlb7o5	finn-b-K11_HEPFAIL	Hepatic failure, not elsewhere classified || id:finn-b-K11_HEPFAIL	genus..Eubacteriumcoprostanoligenesgroup.id.11375	MR Egger	13	1.85328	1.47569	0.235181		-1.03907	4.74562	6.38069	0.353785	115.079	6.381 (0.354-115.079)
rlb7o5	finn-b-K11_HEPFAIL	Hepatic failure, not elsewhere classified || id:finn-b-K11_HEPFAIL	genus..Eubacteriumcoprostanoligenesgroup.id.11375	Weighted median	13	0.76851	0.487616	0.115013		-0.187217	1.72424	2.15655	0.829264	5.60824	2.157 (0.829-5.608)
rlb7o5	finn-b-K11_HEPFAIL	Hepatic failure, not elsewhere classified || id:finn-b-K11_HEPFAIL	genus..Eubacteriumcoprostanoligenesgroup.id.11375	Inverse variance weighted (fixed effects)	13	0.479193	0.376744	0.203398	0.838466	-0.259226	1.21761	1.61477	0.771648	3.37911	1.615 (0.772-3.379)
rlb7o5	finn-b-K11_HEPFAIL	Hepatic failure, not elsewhere classified || id:finn-b-K11_HEPFAIL	genus..Eubacteriumcoprostanoligenesgroup.id.11375	Simple mode	13	0.915613	0.799873	0.274653		-0.652138	2.48336	2.49831	0.520931	11.9815	2.498 (0.521-11.981)
rlb7o5	finn-b-K11_HEPFAIL	Hepatic failure, not elsewhere classified || id:finn-b-K11_HEPFAIL	genus..Eubacteriumcoprostanoligenesgroup.id.11375	Weighted mode	13	0.915613	0.811678	0.281349		-0.675277	2.5065	2.49831	0.509015	12.262	2.498 (0.509-12.262)
RmoHnu	finn-b-K11_HEPFAIL	Hepatic failure, not elsewhere classified || id:finn-b-K11_HEPFAIL	genus.Ruminiclostridium9.id.11357	MR Egger	8	0.25	2.22542	0.914219		-4.11182	4.61182	1.28403	0.016378	100.667	1.284 (0.016-100.667)
RmoHnu	finn-b-K11_HEPFAIL	Hepatic failure, not elsewhere classified || id:finn-b-K11_HEPFAIL	genus.Ruminiclostridium9.id.11357	Weighted median	8	-0.321747	0.59063	0.585924		-1.47938	0.835888	0.724881	0.227778	2.30686	0.725 (0.228-2.307)
RmoHnu	finn-b-K11_HEPFAIL	Hepatic failure, not elsewhere classified || id:finn-b-K11_HEPFAIL	genus.Ruminiclostridium9.id.11357	Inverse variance weighted (fixed effects)	8	-0.409555	0.465414	0.378871	0.838466	-1.32177	0.502657	0.663946	0.266664	1.65311	0.664 (0.267-1.653)
RmoHnu	finn-b-K11_HEPFAIL	Hepatic failure, not elsewhere classified || id:finn-b-K11_HEPFAIL	genus.Ruminiclostridium9.id.11357	Simple mode	8	-0.680868	0.902558	0.475231		-2.44988	1.08815	0.506178	0.0863038	2.96877	0.506 (0.086-2.969)
RmoHnu	finn-b-K11_HEPFAIL	Hepatic failure, not elsewhere classified || id:finn-b-K11_HEPFAIL	genus.Ruminiclostridium9.id.11357	Weighted mode	8	0.319316	0.94696	0.745851		-1.53673	2.17536	1.37619	0.215084	8.80534	1.376 (0.215-8.805)
Rv99Lm	finn-b-K11_HEPFAIL	Hepatic failure, not elsewhere classified || id:finn-b-K11_HEPFAIL	genus..Eubacteriumbrachygroup.id.11296	MR Egger	10	0.12912	1.2514	0.920359		-2.32362	2.58186	1.13783	0.0979182	13.2217	1.138 (0.098-13.222)
Rv99Lm	finn-b-K11_HEPFAIL	Hepatic failure, not elsewhere classified || id:finn-b-K11_HEPFAIL	genus..Eubacteriumbrachygroup.id.11296	Weighted median	10	-0.0226043	0.321964	0.944028		-0.653653	0.608445	0.977649	0.520142	1.83757	0.978 (0.52-1.838)
Rv99Lm	finn-b-K11_HEPFAIL	Hepatic failure, not elsewhere classified || id:finn-b-K11_HEPFAIL	genus..Eubacteriumbrachygroup.id.11296	Inverse variance weighted (multiplicative random effects)	10	-0.42094	0.297052	0.156466	0.838466	-1.00316	0.161282	0.65643	0.366718	1.17502	0.656 (0.367-1.175)
Rv99Lm	finn-b-K11_HEPFAIL	Hepatic failure, not elsewhere classified || id:finn-b-K11_HEPFAIL	genus..Eubacteriumbrachygroup.id.11296	Simple mode	10	0.171411	0.602859	0.782591		-1.01019	1.35301	1.18698	0.364149	3.86907	1.187 (0.364-3.869)
Rv99Lm	finn-b-K11_HEPFAIL	Hepatic failure, not elsewhere classified || id:finn-b-K11_HEPFAIL	genus..Eubacteriumbrachygroup.id.11296	Weighted mode	10	0.171411	0.576017	0.772778		-0.957583	1.3004	1.18698	0.38382	3.67078	1.187 (0.384-3.671)
sF7W2L	finn-b-K11_HEPFAIL	Hepatic failure, not elsewhere classified || id:finn-b-K11_HEPFAIL	genus.Howardella.id.2000	MR Egger	9	-0.243846	0.762826	0.758554		-1.73898	1.25129	0.783608	0.175699	3.49486	0.784 (0.176-3.495)
sF7W2L	finn-b-K11_HEPFAIL	Hepatic failure, not elsewhere classified || id:finn-b-K11_HEPFAIL	genus.Howardella.id.2000	Weighted median	9	-0.121009	0.252274	0.63146		-0.615466	0.373448	0.886026	0.540389	1.45274	0.886 (0.54-1.453)
sF7W2L	finn-b-K11_HEPFAIL	Hepatic failure, not elsewhere classified || id:finn-b-K11_HEPFAIL	genus.Howardella.id.2000	Inverse variance weighted (fixed effects)	9	-0.133535	0.191735	0.486143	0.894809	-0.509334	0.242265	0.874997	0.600895	1.27413	0.875 (0.601-1.274)
sF7W2L	finn-b-K11_HEPFAIL	Hepatic failure, not elsewhere classified || id:finn-b-K11_HEPFAIL	genus.Howardella.id.2000	Simple mode	9	-0.100425	0.395091	0.805766		-0.874803	0.673953	0.904453	0.416944	1.96198	0.904 (0.417-1.962)
sF7W2L	finn-b-K11_HEPFAIL	Hepatic failure, not elsewhere classified || id:finn-b-K11_HEPFAIL	genus.Howardella.id.2000	Weighted mode	9	-0.0126495	0.347772	0.971876		-0.694283	0.668984	0.98743	0.499433	1.95225	0.987 (0.499-1.952)
tbXTaX	finn-b-K11_HEPFAIL	Hepatic failure, not elsewhere classified || id:finn-b-K11_HEPFAIL	genus.ChristensenellaceaeR.7group.id.11283	MR Egger	9	-1.27422	1.42343	0.400427		-4.06415	1.51571	0.279649	0.0171776	4.55264	0.28 (0.017-4.553)
tbXTaX	finn-b-K11_HEPFAIL	Hepatic failure, not elsewhere classified || id:finn-b-K11_HEPFAIL	genus.ChristensenellaceaeR.7group.id.11283	Weighted median	9	-0.566737	0.583822	0.33168		-1.71103	0.577555	0.567374	0.18068	1.78168	0.567 (0.181-1.782)
tbXTaX	finn-b-K11_HEPFAIL	Hepatic failure, not elsewhere classified || id:finn-b-K11_HEPFAIL	genus.ChristensenellaceaeR.7group.id.11283	Inverse variance weighted (fixed effects)	9	-0.416586	0.43535	0.338619	0.838466	-1.26987	0.436701	0.659294	0.280867	1.54759	0.659 (0.281-1.548)
tbXTaX	finn-b-K11_HEPFAIL	Hepatic failure, not elsewhere classified || id:finn-b-K11_HEPFAIL	genus.ChristensenellaceaeR.7group.id.11283	Simple mode	9	-0.611067	0.904154	0.518196		-2.38321	1.16108	0.542772	0.092254	3.19337	0.543 (0.092-3.193)
tbXTaX	finn-b-K11_HEPFAIL	Hepatic failure, not elsewhere classified || id:finn-b-K11_HEPFAIL	genus.ChristensenellaceaeR.7group.id.11283	Weighted mode	9	-0.660083	0.922992	0.494851		-2.46915	1.14898	0.516808	0.084657	3.15498	0.517 (0.085-3.155)
TGrzdF	finn-b-K11_HEPFAIL	Hepatic failure, not elsewhere classified || id:finn-b-K11_HEPFAIL	genus..Eubacteriumfissicatenagroup.id.14373	MR Egger	9	2.28271	1.12834	0.0827537		0.071173	4.49426	9.80325	1.07377	89.5015	9.803 (1.074-89.501)
TGrzdF	finn-b-K11_HEPFAIL	Hepatic failure, not elsewhere classified || id:finn-b-K11_HEPFAIL	genus..Eubacteriumfissicatenagroup.id.14373	Weighted median	9	0.624003	0.292562	0.0329335		0.0505821	1.19742	1.86639	1.05188	3.31158	1.866 (1.052-3.312)
TGrzdF	finn-b-K11_HEPFAIL	Hepatic failure, not elsewhere classified || id:finn-b-K11_HEPFAIL	genus..Eubacteriumfissicatenagroup.id.14373	Inverse variance weighted (fixed effects)	9	0.578179	0.217458	0.0078417	0.741354	0.151962	1.0044	1.78279	1.16412	2.73026	1.783 (1.164-2.73)
TGrzdF	finn-b-K11_HEPFAIL	Hepatic failure, not elsewhere classified || id:finn-b-K11_HEPFAIL	genus..Eubacteriumfissicatenagroup.id.14373	Simple mode	9	0.722522	0.464308	0.158289		-0.187521	1.63257	2.05962	0.829012	5.11698	2.06 (0.829-5.117)
TGrzdF	finn-b-K11_HEPFAIL	Hepatic failure, not elsewhere classified || id:finn-b-K11_HEPFAIL	genus..Eubacteriumfissicatenagroup.id.14373	Weighted mode	9	0.722522	0.471973	0.164338		-0.202546	1.64759	2.05962	0.816649	5.19444	2.06 (0.817-5.194)
tkl5vG	finn-b-K11_HEPFAIL	Hepatic failure, not elsewhere classified || id:finn-b-K11_HEPFAIL	genus.Slackia.id.825	MR Egger	6	-1.39811	2.15501	0.551851		-5.62192	2.8257	0.247064	0.00361769	16.8728	0.247 (0.004-16.873)
tkl5vG	finn-b-K11_HEPFAIL	Hepatic failure, not elsewhere classified || id:finn-b-K11_HEPFAIL	genus.Slackia.id.825	Weighted median	6	0.11449	0.402585	0.776115		-0.674578	0.903557	1.1213	0.509372	2.46837	1.121 (0.509-2.468)
tkl5vG	finn-b-K11_HEPFAIL	Hepatic failure, not elsewhere classified || id:finn-b-K11_HEPFAIL	genus.Slackia.id.825	Inverse variance weighted (fixed effects)	6	0.123841	0.332819	0.709822	0.945244	-0.528485	0.776166	1.13184	0.589497	2.17313	1.132 (0.589-2.173)
tkl5vG	finn-b-K11_HEPFAIL	Hepatic failure, not elsewhere classified || id:finn-b-K11_HEPFAIL	genus.Slackia.id.825	Simple mode	6	-0.230085	0.618226	0.725019		-1.44181	0.981638	0.794466	0.2365	2.66883	0.794 (0.236-2.669)
tkl5vG	finn-b-K11_HEPFAIL	Hepatic failure, not elsewhere classified || id:finn-b-K11_HEPFAIL	genus.Slackia.id.825	Weighted mode	6	-0.243132	0.594686	0.699579		-1.40872	0.922453	0.784168	0.244457	2.51545	0.784 (0.244-2.515)
TlODZI	finn-b-K11_HEPFAIL	Hepatic failure, not elsewhere classified || id:finn-b-K11_HEPFAIL	genus.RuminococcaceaeUCG004.id.11362	MR Egger	11	1.99	1.62247	0.251121		-1.19004	5.17003	7.31551	0.304209	175.921	7.316 (0.304-175.921)
TlODZI	finn-b-K11_HEPFAIL	Hepatic failure, not elsewhere classified || id:finn-b-K11_HEPFAIL	genus.RuminococcaceaeUCG004.id.11362	Weighted median	11	0.701536	0.389291	0.0715321		-0.0614752	1.46455	2.01685	0.940376	4.32558	2.017 (0.94-4.326)
TlODZI	finn-b-K11_HEPFAIL	Hepatic failure, not elsewhere classified || id:finn-b-K11_HEPFAIL	genus.RuminococcaceaeUCG004.id.11362	Inverse variance weighted (fixed effects)	11	0.413639	0.292181	0.156866	0.838466	-0.159036	0.986314	1.51231	0.852965	2.68133	1.512 (0.853-2.681)
TlODZI	finn-b-K11_HEPFAIL	Hepatic failure, not elsewhere classified || id:finn-b-K11_HEPFAIL	genus.RuminococcaceaeUCG004.id.11362	Simple mode	11	0.720253	0.558274	0.226036		-0.373965	1.81447	2.05495	0.688001	6.13782	2.055 (0.688-6.138)
TlODZI	finn-b-K11_HEPFAIL	Hepatic failure, not elsewhere classified || id:finn-b-K11_HEPFAIL	genus.RuminococcaceaeUCG004.id.11362	Weighted mode	11	0.767337	0.515746	0.167638		-0.243525	1.7782	2.15402	0.783859	5.91918	2.154 (0.784-5.919)
TQSpiB	finn-b-K11_HEPFAIL	Hepatic failure, not elsewhere classified || id:finn-b-K11_HEPFAIL	genus.LachnospiraceaeUCG004.id.11324	MR Egger	12	-0.838894	1.82045	0.654789		-4.40697	2.72919	0.432188	0.012192	15.3204	0.432 (0.012-15.32)
TQSpiB	finn-b-K11_HEPFAIL	Hepatic failure, not elsewhere classified || id:finn-b-K11_HEPFAIL	genus.LachnospiraceaeUCG004.id.11324	Weighted median	12	0.295731	0.489711	0.545917		-0.664102	1.25556	1.34411	0.514736	3.50982	1.344 (0.515-3.51)
TQSpiB	finn-b-K11_HEPFAIL	Hepatic failure, not elsewhere classified || id:finn-b-K11_HEPFAIL	genus.LachnospiraceaeUCG004.id.11324	Inverse variance weighted (fixed effects)	12	0.0874898	0.356497	0.806135	0.945244	-0.611245	0.786225	1.09143	0.542675	2.19509	1.091 (0.543-2.195)
TQSpiB	finn-b-K11_HEPFAIL	Hepatic failure, not elsewhere classified || id:finn-b-K11_HEPFAIL	genus.LachnospiraceaeUCG004.id.11324	Simple mode	12	0.46353	0.765267	0.556998		-1.03639	1.96345	1.58968	0.354732	7.12388	1.59 (0.355-7.124)
TQSpiB	finn-b-K11_HEPFAIL	Hepatic failure, not elsewhere classified || id:finn-b-K11_HEPFAIL	genus.LachnospiraceaeUCG004.id.11324	Weighted mode	12	0.445417	0.710634	0.543587		-0.947424	1.83826	1.56114	0.387738	6.28559	1.561 (0.388-6.286)
TUj4LC	finn-b-K11_HEPFAIL	Hepatic failure, not elsewhere classified || id:finn-b-K11_HEPFAIL	genus.LachnospiraceaeNC2004group.id.11316	MR Egger	9	1.43027	1.06719	0.222038		-0.661418	3.52197	4.17984	0.516119	33.8509	4.18 (0.516-33.851)
TUj4LC	finn-b-K11_HEPFAIL	Hepatic failure, not elsewhere classified || id:finn-b-K11_HEPFAIL	genus.LachnospiraceaeNC2004group.id.11316	Weighted median	9	0.131314	0.333454	0.69373		-0.522256	0.784883	1.14033	0.593181	2.19215	1.14 (0.593-2.192)
TUj4LC	finn-b-K11_HEPFAIL	Hepatic failure, not elsewhere classified || id:finn-b-K11_HEPFAIL	genus.LachnospiraceaeNC2004group.id.11316	Inverse variance weighted (fixed effects)	9	0.245433	0.262636	0.350047	0.838466	-0.269333	0.760199	1.27817	0.763889	2.1387	1.278 (0.764-2.139)
TUj4LC	finn-b-K11_HEPFAIL	Hepatic failure, not elsewhere classified || id:finn-b-K11_HEPFAIL	genus.LachnospiraceaeNC2004group.id.11316	Simple mode	9	0.162931	0.524472	0.764001		-0.865034	1.19089	1.17695	0.421037	3.29002	1.177 (0.421-3.29)
TUj4LC	finn-b-K11_HEPFAIL	Hepatic failure, not elsewhere classified || id:finn-b-K11_HEPFAIL	genus.LachnospiraceaeNC2004group.id.11316	Weighted mode	9	0.117639	0.504627	0.821521		-0.87143	1.10671	1.12484	0.418353	3.02439	1.125 (0.418-3.024)
uHEy8Q	finn-b-K11_HEPFAIL	Hepatic failure, not elsewhere classified || id:finn-b-K11_HEPFAIL	genus.Akkermansia.id.4037	MR Egger	11	0.261579	1.0729	0.812848		-1.84131	2.36447	1.29898	0.15861	10.6384	1.299 (0.159-10.638)
uHEy8Q	finn-b-K11_HEPFAIL	Hepatic failure, not elsewhere classified || id:finn-b-K11_HEPFAIL	genus.Akkermansia.id.4037	Weighted median	11	-0.275639	0.452215	0.542172		-1.16198	0.610703	0.759087	0.312866	1.84172	0.759 (0.313-1.842)
uHEy8Q	finn-b-K11_HEPFAIL	Hepatic failure, not elsewhere classified || id:finn-b-K11_HEPFAIL	genus.Akkermansia.id.4037	Inverse variance weighted (fixed effects)	11	-0.0967052	0.317405	0.760614	0.945244	-0.718819	0.525409	0.907824	0.487327	1.69115	0.908 (0.487-1.691)
uHEy8Q	finn-b-K11_HEPFAIL	Hepatic failure, not elsewhere classified || id:finn-b-K11_HEPFAIL	genus.Akkermansia.id.4037	Simple mode	11	-0.451166	0.758131	0.564997		-1.9371	1.03477	0.636885	0.144121	2.81446	0.637 (0.144-2.814)
uHEy8Q	finn-b-K11_HEPFAIL	Hepatic failure, not elsewhere classified || id:finn-b-K11_HEPFAIL	genus.Akkermansia.id.4037	Weighted mode	11	-0.173893	0.725745	0.815476		-1.59635	1.24857	0.840387	0.202634	3.48535	0.84 (0.203-3.485)
uQYGEB	finn-b-K11_HEPFAIL	Hepatic failure, not elsewhere classified || id:finn-b-K11_HEPFAIL	genus.Parabacteroides.id.954	MR Egger	5	-2.99127	3.65337	0.472903		-10.1519	4.16933	0.0502235	3.90029e-05	64.672	0.05 (0-64.672)
uQYGEB	finn-b-K11_HEPFAIL	Hepatic failure, not elsewhere classified || id:finn-b-K11_HEPFAIL	genus.Parabacteroides.id.954	Weighted median	5	-0.0589077	0.705381	0.933444		-1.44145	1.32364	0.942794	0.236583	3.75707	0.943 (0.237-3.757)
uQYGEB	finn-b-K11_HEPFAIL	Hepatic failure, not elsewhere classified || id:finn-b-K11_HEPFAIL	genus.Parabacteroides.id.954	Inverse variance weighted (fixed effects)	5	-0.576344	0.549978	0.294666	0.838466	-1.6543	0.501612	0.561949	0.191226	1.65138	0.562 (0.191-1.651)
uQYGEB	finn-b-K11_HEPFAIL	Hepatic failure, not elsewhere classified || id:finn-b-K11_HEPFAIL	genus.Parabacteroides.id.954	Simple mode	5	0.287546	1.01005	0.790016		-1.69215	2.26724	1.33315	0.184124	9.65273	1.333 (0.184-9.653)
uQYGEB	finn-b-K11_HEPFAIL	Hepatic failure, not elsewhere classified || id:finn-b-K11_HEPFAIL	genus.Parabacteroides.id.954	Weighted mode	5	0.226549	0.90986	0.815628		-1.55678	2.00987	1.25426	0.210815	7.46238	1.254 (0.211-7.462)
UYJxH8	finn-b-K11_HEPFAIL	Hepatic failure, not elsewhere classified || id:finn-b-K11_HEPFAIL	genus.Butyrivibrio.id.1993	MR Egger	15	0.0092759	0.638666	0.988633		-1.24251	1.26106	1.00932	0.288659	3.52917	1.009 (0.289-3.529)
UYJxH8	finn-b-K11_HEPFAIL	Hepatic failure, not elsewhere classified || id:finn-b-K11_HEPFAIL	genus.Butyrivibrio.id.1993	Weighted median	15	0.242719	0.208209	0.243718		-0.165372	0.650809	1.27471	0.847579	1.91709	1.275 (0.848-1.917)
UYJxH8	finn-b-K11_HEPFAIL	Hepatic failure, not elsewhere classified || id:finn-b-K11_HEPFAIL	genus.Butyrivibrio.id.1993	Inverse variance weighted (fixed effects)	15	0.0784943	0.148306	0.596615	0.894809	-0.212185	0.369173	1.08166	0.808815	1.44654	1.082 (0.809-1.447)
UYJxH8	finn-b-K11_HEPFAIL	Hepatic failure, not elsewhere classified || id:finn-b-K11_HEPFAIL	genus.Butyrivibrio.id.1993	Simple mode	15	0.498271	0.388431	0.2204		-0.263053	1.25959	1.64587	0.768701	3.52399	1.646 (0.769-3.524)
UYJxH8	finn-b-K11_HEPFAIL	Hepatic failure, not elsewhere classified || id:finn-b-K11_HEPFAIL	genus.Butyrivibrio.id.1993	Weighted mode	15	0.462435	0.355221	0.213991		-0.233799	1.15867	1.58794	0.791521	3.18569	1.588 (0.792-3.186)
Vd8Fsi	finn-b-K11_HEPFAIL	Hepatic failure, not elsewhere classified || id:finn-b-K11_HEPFAIL	genus.Bacteroides.id.918	MR Egger	9	-2.38093	2.19612	0.314218		-6.68533	1.92346	0.0924642	0.00124911	6.84459	0.092 (0.001-6.845)
Vd8Fsi	finn-b-K11_HEPFAIL	Hepatic failure, not elsewhere classified || id:finn-b-K11_HEPFAIL	genus.Bacteroides.id.918	Weighted median	9	0.154454	0.560371	0.782833		-0.943873	1.25278	1.16702	0.389118	3.50007	1.167 (0.389-3.5)
Vd8Fsi	finn-b-K11_HEPFAIL	Hepatic failure, not elsewhere classified || id:finn-b-K11_HEPFAIL	genus.Bacteroides.id.918	Inverse variance weighted (fixed effects)	9	0.0374051	0.423477	0.929615	0.968451	-0.792609	0.867419	1.03811	0.452662	2.38076	1.038 (0.453-2.381)
Vd8Fsi	finn-b-K11_HEPFAIL	Hepatic failure, not elsewhere classified || id:finn-b-K11_HEPFAIL	genus.Bacteroides.id.918	Simple mode	9	0.58561	0.930664	0.546736		-1.23849	2.40971	1.79609	0.289821	11.1307	1.796 (0.29-11.131)
Vd8Fsi	finn-b-K11_HEPFAIL	Hepatic failure, not elsewhere classified || id:finn-b-K11_HEPFAIL	genus.Bacteroides.id.918	Weighted mode	9	0.554092	0.893262	0.552315		-1.1967	2.30489	1.74036	0.30219	10.023	1.74 (0.302-10.023)
W49loY	finn-b-K11_HEPFAIL	Hepatic failure, not elsewhere classified || id:finn-b-K11_HEPFAIL	genus.Olsenella.id.822	MR Egger	10	-0.103089	0.711067	0.888315		-1.49678	1.2906	0.902047	0.22385	3.63497	0.902 (0.224-3.635)
W49loY	finn-b-K11_HEPFAIL	Hepatic failure, not elsewhere classified || id:finn-b-K11_HEPFAIL	genus.Olsenella.id.822	Weighted median	10	-0.311123	0.25652	0.225183		-0.813902	0.191656	0.732624	0.443126	1.21125	0.733 (0.443-1.211)
W49loY	finn-b-K11_HEPFAIL	Hepatic failure, not elsewhere classified || id:finn-b-K11_HEPFAIL	genus.Olsenella.id.822	Inverse variance weighted (fixed effects)	10	-0.25306	0.186626	0.175106	0.838466	-0.618846	0.112726	0.776421	0.538565	1.11932	0.776 (0.539-1.119)
W49loY	finn-b-K11_HEPFAIL	Hepatic failure, not elsewhere classified || id:finn-b-K11_HEPFAIL	genus.Olsenella.id.822	Simple mode	10	0.176475	0.453994	0.706522		-0.713353	1.0663	1.193	0.489998	2.90462	1.193 (0.49-2.905)
W49loY	finn-b-K11_HEPFAIL	Hepatic failure, not elsewhere classified || id:finn-b-K11_HEPFAIL	genus.Olsenella.id.822	Weighted mode	10	-0.293972	0.353943	0.427703		-0.9877	0.399756	0.745297	0.372432	1.49146	0.745 (0.372-1.491)
w5yhuV	finn-b-K11_HEPFAIL	Hepatic failure, not elsewhere classified || id:finn-b-K11_HEPFAIL	genus.Romboutsia.id.11347	MR Egger	13	-1.07565	1.13196	0.362396		-3.29429	1.14299	0.341077	0.0370945	3.13615	0.341 (0.037-3.136)
w5yhuV	finn-b-K11_HEPFAIL	Hepatic failure, not elsewhere classified || id:finn-b-K11_HEPFAIL	genus.Romboutsia.id.11347	Weighted median	13	-0.248502	0.468092	0.5955		-1.16596	0.668958	0.779968	0.311623	1.9522	0.78 (0.312-1.952)
w5yhuV	finn-b-K11_HEPFAIL	Hepatic failure, not elsewhere classified || id:finn-b-K11_HEPFAIL	genus.Romboutsia.id.11347	Inverse variance weighted (fixed effects)	13	-0.165912	0.320774	0.604999	0.894809	-0.794628	0.462804	0.847121	0.451749	1.58852	0.847 (0.452-1.589)
w5yhuV	finn-b-K11_HEPFAIL	Hepatic failure, not elsewhere classified || id:finn-b-K11_HEPFAIL	genus.Romboutsia.id.11347	Simple mode	13	-1.13548	0.80632	0.184442		-2.71587	0.444907	0.321268	0.0661476	1.56034	0.321 (0.066-1.56)
w5yhuV	finn-b-K11_HEPFAIL	Hepatic failure, not elsewhere classified || id:finn-b-K11_HEPFAIL	genus.Romboutsia.id.11347	Weighted mode	13	-1.00513	0.854494	0.262289		-2.67994	0.669679	0.365998	0.0685676	1.95361	0.366 (0.069-1.954)
WaNFee	finn-b-K11_HEPFAIL	Hepatic failure, not elsewhere classified || id:finn-b-K11_HEPFAIL	genus.Desulfovibrio.id.3173	MR Egger	10	-0.94263	1.06647	0.402541		-3.0329	1.14764	0.389602	0.0481756	3.15076	0.39 (0.048-3.151)
WaNFee	finn-b-K11_HEPFAIL	Hepatic failure, not elsewhere classified || id:finn-b-K11_HEPFAIL	genus.Desulfovibrio.id.3173	Weighted median	10	-0.122349	0.436655	0.779326		-0.978193	0.733494	0.884839	0.37599	2.08234	0.885 (0.376-2.082)
WaNFee	finn-b-K11_HEPFAIL	Hepatic failure, not elsewhere classified || id:finn-b-K11_HEPFAIL	genus.Desulfovibrio.id.3173	Inverse variance weighted (fixed effects)	10	0.0776713	0.307551	0.800618	0.945244	-0.525129	0.680472	1.08077	0.591479	1.97481	1.081 (0.591-1.975)
WaNFee	finn-b-K11_HEPFAIL	Hepatic failure, not elsewhere classified || id:finn-b-K11_HEPFAIL	genus.Desulfovibrio.id.3173	Simple mode	10	-0.173743	0.673122	0.802123		-1.49306	1.14558	0.840513	0.224684	3.14425	0.841 (0.225-3.144)
WaNFee	finn-b-K11_HEPFAIL	Hepatic failure, not elsewhere classified || id:finn-b-K11_HEPFAIL	genus.Desulfovibrio.id.3173	Weighted mode	10	-0.0760965	0.600516	0.901949		-1.25311	1.10092	0.926727	0.285616	3.00692	0.927 (0.286-3.007)
WCt5pC	finn-b-K11_HEPFAIL	Hepatic failure, not elsewhere classified || id:finn-b-K11_HEPFAIL	genus.Anaerofilum.id.2053	MR Egger	11	3.53726	1.19076	0.0156875		1.20337	5.87115	34.3725	3.33132	354.656	34.373 (3.331-354.656)
WCt5pC	finn-b-K11_HEPFAIL	Hepatic failure, not elsewhere classified || id:finn-b-K11_HEPFAIL	genus.Anaerofilum.id.2053	Weighted median	11	0.0390344	0.308804	0.899411		-0.566222	0.644291	1.03981	0.567666	1.90464	1.04 (0.568-1.905)
WCt5pC	finn-b-K11_HEPFAIL	Hepatic failure, not elsewhere classified || id:finn-b-K11_HEPFAIL	genus.Anaerofilum.id.2053	Inverse variance weighted (fixed effects)	11	-0.217147	0.218928	0.321263	0.838466	-0.646246	0.211951	0.804811	0.524009	1.23609	0.805 (0.524-1.236)
WCt5pC	finn-b-K11_HEPFAIL	Hepatic failure, not elsewhere classified || id:finn-b-K11_HEPFAIL	genus.Anaerofilum.id.2053	Simple mode	11	0.286792	0.517642	0.591727		-0.727786	1.30137	1.33215	0.482977	3.67433	1.332 (0.483-3.674)
WCt5pC	finn-b-K11_HEPFAIL	Hepatic failure, not elsewhere classified || id:finn-b-K11_HEPFAIL	genus.Anaerofilum.id.2053	Weighted mode	11	0.216452	0.517502	0.684594		-0.797851	1.23076	1.24166	0.450296	3.42382	1.242 (0.45-3.424)
wFbL6J	finn-b-K11_HEPFAIL	Hepatic failure, not elsewhere classified || id:finn-b-K11_HEPFAIL	genus.Marvinbryantia.id.2005	MR Egger	10	-0.401329	1.49414	0.795033		-3.32985	2.52719	0.66943	0.0357986	12.5183	0.669 (0.036-12.518)
wFbL6J	finn-b-K11_HEPFAIL	Hepatic failure, not elsewhere classified || id:finn-b-K11_HEPFAIL	genus.Marvinbryantia.id.2005	Weighted median	10	0.292045	0.475793	0.539344		-0.64051	1.2246	1.33916	0.527024	3.4028	1.339 (0.527-3.403)
wFbL6J	finn-b-K11_HEPFAIL	Hepatic failure, not elsewhere classified || id:finn-b-K11_HEPFAIL	genus.Marvinbryantia.id.2005	Inverse variance weighted (fixed effects)	10	0.103354	0.356391	0.771815	0.945244	-0.595173	0.801881	1.10888	0.551467	2.22973	1.109 (0.551-2.23)
wFbL6J	finn-b-K11_HEPFAIL	Hepatic failure, not elsewhere classified || id:finn-b-K11_HEPFAIL	genus.Marvinbryantia.id.2005	Simple mode	10	0.33921	0.727052	0.651905		-1.08581	1.76423	1.40384	0.337627	5.83709	1.404 (0.338-5.837)
wFbL6J	finn-b-K11_HEPFAIL	Hepatic failure, not elsewhere classified || id:finn-b-K11_HEPFAIL	genus.Marvinbryantia.id.2005	Weighted mode	10	0.33921	0.647324	0.612924		-0.929545	1.60796	1.40384	0.394733	4.99264	1.404 (0.395-4.993)
wIF1Yn	finn-b-K11_HEPFAIL	Hepatic failure, not elsewhere classified || id:finn-b-K11_HEPFAIL	genus.LachnospiraceaeUCG001.id.11321	MR Egger	13	0.160009	1.38244	0.909942		-2.54958	2.8696	1.17352	0.0781144	17.63	1.174 (0.078-17.63)
wIF1Yn	finn-b-K11_HEPFAIL	Hepatic failure, not elsewhere classified || id:finn-b-K11_HEPFAIL	genus.LachnospiraceaeUCG001.id.11321	Weighted median	13	0.0371594	0.371705	0.920368		-0.691382	0.765701	1.03786	0.500884	2.1505	1.038 (0.501-2.151)
wIF1Yn	finn-b-K11_HEPFAIL	Hepatic failure, not elsewhere classified || id:finn-b-K11_HEPFAIL	genus.LachnospiraceaeUCG001.id.11321	Inverse variance weighted (fixed effects)	13	-0.0610315	0.262986	0.816483	0.945244	-0.576484	0.454421	0.940794	0.561871	1.57526	0.941 (0.562-1.575)
wIF1Yn	finn-b-K11_HEPFAIL	Hepatic failure, not elsewhere classified || id:finn-b-K11_HEPFAIL	genus.LachnospiraceaeUCG001.id.11321	Simple mode	13	0.404806	0.591408	0.506678		-0.754353	1.56397	1.49901	0.470315	4.77773	1.499 (0.47-4.778)
wIF1Yn	finn-b-K11_HEPFAIL	Hepatic failure, not elsewhere classified || id:finn-b-K11_HEPFAIL	genus.LachnospiraceaeUCG001.id.11321	Weighted mode	13	0.24553	0.568968	0.67373		-0.869648	1.36071	1.2783	0.419099	3.89895	1.278 (0.419-3.899)
wJFco0	finn-b-K11_HEPFAIL	Hepatic failure, not elsewhere classified || id:finn-b-K11_HEPFAIL	genus.Veillonella.id.2198	MR Egger	6	1.80772	3.14714	0.596455		-4.36068	7.97611	6.09651	0.0127697	2910.59	6.097 (0.013-2910.592)
wJFco0	finn-b-K11_HEPFAIL	Hepatic failure, not elsewhere classified || id:finn-b-K11_HEPFAIL	genus.Veillonella.id.2198	Weighted median	6	0.318982	0.468492	0.495954		-0.599262	1.23723	1.37573	0.549217	3.44604	1.376 (0.549-3.446)
wJFco0	finn-b-K11_HEPFAIL	Hepatic failure, not elsewhere classified || id:finn-b-K11_HEPFAIL	genus.Veillonella.id.2198	Inverse variance weighted (fixed effects)	6	0.387362	0.397424	0.329718	0.838466	-0.391589	1.16631	1.47309	0.675982	3.21014	1.473 (0.676-3.21)
wJFco0	finn-b-K11_HEPFAIL	Hepatic failure, not elsewhere classified || id:finn-b-K11_HEPFAIL	genus.Veillonella.id.2198	Simple mode	6	-0.0430972	0.69507	0.952962		-1.40544	1.31924	0.957818	0.24526	3.74058	0.958 (0.245-3.741)
wJFco0	finn-b-K11_HEPFAIL	Hepatic failure, not elsewhere classified || id:finn-b-K11_HEPFAIL	genus.Veillonella.id.2198	Weighted mode	6	-0.0430972	0.66816	0.95107		-1.35269	1.2665	0.957818	0.258544	3.5484	0.958 (0.259-3.548)
wn5rK2	finn-b-K11_HEPFAIL	Hepatic failure, not elsewhere classified || id:finn-b-K11_HEPFAIL	genus.ErysipelotrichaceaeUCG003.id.11384	MR Egger	16	0.412513	0.899651	0.653612		-1.3508	2.17583	1.51061	0.259032	8.80948	1.511 (0.259-8.809)
wn5rK2	finn-b-K11_HEPFAIL	Hepatic failure, not elsewhere classified || id:finn-b-K11_HEPFAIL	genus.ErysipelotrichaceaeUCG003.id.11384	Weighted median	16	0.2312	0.40962	0.572465		-0.571656	1.03406	1.26011	0.56459	2.81245	1.26 (0.565-2.812)
wn5rK2	finn-b-K11_HEPFAIL	Hepatic failure, not elsewhere classified || id:finn-b-K11_HEPFAIL	genus.ErysipelotrichaceaeUCG003.id.11384	Inverse variance weighted (fixed effects)	16	0.0716802	0.285923	0.802048	0.945244	-0.48873	0.63209	1.07431	0.613405	1.88154	1.074 (0.613-1.882)
wn5rK2	finn-b-K11_HEPFAIL	Hepatic failure, not elsewhere classified || id:finn-b-K11_HEPFAIL	genus.ErysipelotrichaceaeUCG003.id.11384	Simple mode	16	-1.11743	0.830896	0.198656		-2.74599	0.511124	0.327119	0.0641849	1.66716	0.327 (0.064-1.667)
wn5rK2	finn-b-K11_HEPFAIL	Hepatic failure, not elsewhere classified || id:finn-b-K11_HEPFAIL	genus.ErysipelotrichaceaeUCG003.id.11384	Weighted mode	16	0.444751	0.763687	0.568966		-1.05208	1.94158	1.5601	0.349212	6.96974	1.56 (0.349-6.97)
wQYhwp	finn-b-K11_HEPFAIL	Hepatic failure, not elsewhere classified || id:finn-b-K11_HEPFAIL	genus.Odoribacter.id.952	MR Egger	7	0.686751	1.38392	0.64077		-2.02573	3.39924	1.98725	0.131897	29.9412	1.987 (0.132-29.941)
wQYhwp	finn-b-K11_HEPFAIL	Hepatic failure, not elsewhere classified || id:finn-b-K11_HEPFAIL	genus.Odoribacter.id.952	Weighted median	7	0.96054	0.560371	0.0865081		-0.137788	2.05887	2.61311	0.871283	7.83709	2.613 (0.871-7.837)
wQYhwp	finn-b-K11_HEPFAIL	Hepatic failure, not elsewhere classified || id:finn-b-K11_HEPFAIL	genus.Odoribacter.id.952	Inverse variance weighted (fixed effects)	7	0.958078	0.441964	0.0301758	0.741354	0.091829	1.82433	2.60668	1.09618	6.19862	2.607 (1.096-6.199)
wQYhwp	finn-b-K11_HEPFAIL	Hepatic failure, not elsewhere classified || id:finn-b-K11_HEPFAIL	genus.Odoribacter.id.952	Simple mode	7	0.922565	0.732971	0.254908		-0.514058	2.35919	2.51574	0.598064	10.5824	2.516 (0.598-10.582)
wQYhwp	finn-b-K11_HEPFAIL	Hepatic failure, not elsewhere classified || id:finn-b-K11_HEPFAIL	genus.Odoribacter.id.952	Weighted mode	7	0.96733	0.739934	0.238965		-0.482942	2.4176	2.63091	0.616966	11.2189	2.631 (0.617-11.219)
WvdQyb	finn-b-K11_HEPFAIL	Hepatic failure, not elsewhere classified || id:finn-b-K11_HEPFAIL	genus..Eubacteriumeligensgroup.id.14372	MR Egger	6	-1.21505	3.07896	0.713253		-7.24982	4.81972	0.296695	0.000710303	123.93	0.297 (0.001-123.93)
WvdQyb	finn-b-K11_HEPFAIL	Hepatic failure, not elsewhere classified || id:finn-b-K11_HEPFAIL	genus..Eubacteriumeligensgroup.id.14372	Weighted median	6	0.42108	0.742603	0.570693		-1.03442	1.87658	1.52361	0.355431	6.53114	1.524 (0.355-6.531)
WvdQyb	finn-b-K11_HEPFAIL	Hepatic failure, not elsewhere classified || id:finn-b-K11_HEPFAIL	genus..Eubacteriumeligensgroup.id.14372	Inverse variance weighted (multiplicative random effects)	6	0.483648	0.767224	0.528441	0.894809	-1.02011	1.98741	1.62198	0.360555	7.2966	1.622 (0.361-7.297)
WvdQyb	finn-b-K11_HEPFAIL	Hepatic failure, not elsewhere classified || id:finn-b-K11_HEPFAIL	genus..Eubacteriumeligensgroup.id.14372	Simple mode	6	1.11055	1.32181	0.439127		-1.4802	3.70131	3.03604	0.227591	40.5003	3.036 (0.228-40.5)
WvdQyb	finn-b-K11_HEPFAIL	Hepatic failure, not elsewhere classified || id:finn-b-K11_HEPFAIL	genus..Eubacteriumeligensgroup.id.14372	Weighted mode	6	0.735491	1.28969	0.593155		-1.7923	3.26329	2.08651	0.166576	26.1353	2.087 (0.167-26.135)
xCukIr	finn-b-K11_HEPFAIL	Hepatic failure, not elsewhere classified || id:finn-b-K11_HEPFAIL	genus.Dialister.id.2183	MR Egger	11	-0.322158	1.37108	0.819493		-3.00947	2.36515	0.724583	0.0493178	10.6457	0.725 (0.049-10.646)
xCukIr	finn-b-K11_HEPFAIL	Hepatic failure, not elsewhere classified || id:finn-b-K11_HEPFAIL	genus.Dialister.id.2183	Weighted median	11	-0.292548	0.445297	0.511198		-1.16533	0.580234	0.74636	0.31182	1.78646	0.746 (0.312-1.786)
xCukIr	finn-b-K11_HEPFAIL	Hepatic failure, not elsewhere classified || id:finn-b-K11_HEPFAIL	genus.Dialister.id.2183	Inverse variance weighted (fixed effects)	11	-0.305575	0.330994	0.355901	0.838466	-0.954324	0.343173	0.736699	0.385072	1.40941	0.737 (0.385-1.409)
xCukIr	finn-b-K11_HEPFAIL	Hepatic failure, not elsewhere classified || id:finn-b-K11_HEPFAIL	genus.Dialister.id.2183	Simple mode	11	-0.0548184	0.757142	0.94371		-1.53882	1.42918	0.946657	0.214635	4.17527	0.947 (0.215-4.175)
xCukIr	finn-b-K11_HEPFAIL	Hepatic failure, not elsewhere classified || id:finn-b-K11_HEPFAIL	genus.Dialister.id.2183	Weighted mode	11	-0.0951194	0.784255	0.905867		-1.63226	1.44202	0.909264	0.195487	4.22923	0.909 (0.195-4.229)
XTu0EY	finn-b-K11_HEPFAIL	Hepatic failure, not elsewhere classified || id:finn-b-K11_HEPFAIL	genus.Intestinimonas.id.2062	MR Egger	16	1.04567	0.890051	0.259655		-0.698834	2.79017	2.84529	0.497165	16.2837	2.845 (0.497-16.284)
XTu0EY	finn-b-K11_HEPFAIL	Hepatic failure, not elsewhere classified || id:finn-b-K11_HEPFAIL	genus.Intestinimonas.id.2062	Weighted median	16	0.556144	0.401908	0.166432		-0.231596	1.34388	1.74393	0.793267	3.8339	1.744 (0.793-3.834)
XTu0EY	finn-b-K11_HEPFAIL	Hepatic failure, not elsewhere classified || id:finn-b-K11_HEPFAIL	genus.Intestinimonas.id.2062	Inverse variance weighted (fixed effects)	16	0.340935	0.26521	0.198607	0.838466	-0.178876	0.860746	1.40626	0.83621	2.36492	1.406 (0.836-2.365)
XTu0EY	finn-b-K11_HEPFAIL	Hepatic failure, not elsewhere classified || id:finn-b-K11_HEPFAIL	genus.Intestinimonas.id.2062	Simple mode	16	-0.676461	0.825991	0.425625		-2.2954	0.942481	0.508413	0.100721	2.56634	0.508 (0.101-2.566)
XTu0EY	finn-b-K11_HEPFAIL	Hepatic failure, not elsewhere classified || id:finn-b-K11_HEPFAIL	genus.Intestinimonas.id.2062	Weighted mode	16	-0.607836	0.825007	0.472632		-2.22485	1.00918	0.544528	0.108084	2.74334	0.545 (0.108-2.743)
XVFzMF	finn-b-K11_HEPFAIL	Hepatic failure, not elsewhere classified || id:finn-b-K11_HEPFAIL	genus.Holdemania.id.2157	MR Egger	14	-0.021141	0.743927	0.977796		-1.47924	1.43696	0.979081	0.227811	4.20787	0.979 (0.228-4.208)
XVFzMF	finn-b-K11_HEPFAIL	Hepatic failure, not elsewhere classified || id:finn-b-K11_HEPFAIL	genus.Holdemania.id.2157	Weighted median	14	0.141582	0.345793	0.682216		-0.536173	0.819336	1.15209	0.584983	2.26899	1.152 (0.585-2.269)
XVFzMF	finn-b-K11_HEPFAIL	Hepatic failure, not elsewhere classified || id:finn-b-K11_HEPFAIL	genus.Holdemania.id.2157	Inverse variance weighted (fixed effects)	14	-0.173715	0.253081	0.492459	0.894809	-0.669754	0.322323	0.840536	0.511835	1.38033	0.841 (0.512-1.38)
XVFzMF	finn-b-K11_HEPFAIL	Hepatic failure, not elsewhere classified || id:finn-b-K11_HEPFAIL	genus.Holdemania.id.2157	Simple mode	14	0.116482	0.630974	0.856386		-1.12023	1.35319	1.12354	0.326206	3.86976	1.124 (0.326-3.87)
XVFzMF	finn-b-K11_HEPFAIL	Hepatic failure, not elsewhere classified || id:finn-b-K11_HEPFAIL	genus.Holdemania.id.2157	Weighted mode	14	0.19803	0.610209	0.750701		-0.99798	1.39404	1.219	0.368623	4.0311	1.219 (0.369-4.031)
y0FJ9U	finn-b-K11_HEPFAIL	Hepatic failure, not elsewhere classified || id:finn-b-K11_HEPFAIL	genus.LachnospiraceaeND3007group.id.11317	MR Egger	3	-3.67941	23.7847	0.902292		-50.2974	42.9386	0.0252378	1.43251e-22	4.44638e+18	0.025 (0-4446377268142590976)
y0FJ9U	finn-b-K11_HEPFAIL	Hepatic failure, not elsewhere classified || id:finn-b-K11_HEPFAIL	genus.LachnospiraceaeND3007group.id.11317	Weighted median	3	0.734771	1.06594	0.490625		-1.35448	2.82402	2.08501	0.258082	16.8444	2.085 (0.258-16.844)
y0FJ9U	finn-b-K11_HEPFAIL	Hepatic failure, not elsewhere classified || id:finn-b-K11_HEPFAIL	genus.LachnospiraceaeND3007group.id.11317	Inverse variance weighted (fixed effects)	3	0.966794	0.744226	0.193923	0.838466	-0.491888	2.42548	2.6295	0.611471	11.3076	2.63 (0.611-11.308)
y0FJ9U	finn-b-K11_HEPFAIL	Hepatic failure, not elsewhere classified || id:finn-b-K11_HEPFAIL	genus.LachnospiraceaeND3007group.id.11317	Simple mode	3	0.552943	1.42672	0.735698		-2.24343	3.34932	1.73836	0.106094	28.4834	1.738 (0.106-28.483)
y0FJ9U	finn-b-K11_HEPFAIL	Hepatic failure, not elsewhere classified || id:finn-b-K11_HEPFAIL	genus.LachnospiraceaeND3007group.id.11317	Weighted mode	3	0.360216	1.38564	0.819207		-2.35563	3.07606	1.43364	0.0948338	21.6729	1.434 (0.095-21.673)
yakWtY	finn-b-K11_HEPFAIL	Hepatic failure, not elsewhere classified || id:finn-b-K11_HEPFAIL	genus.Butyricicoccus.id.2055	MR Egger	8	-1.24414	0.790063	0.166383		-2.79267	0.304378	0.288187	0.0612576	1.35578	0.288 (0.061-1.356)
yakWtY	finn-b-K11_HEPFAIL	Hepatic failure, not elsewhere classified || id:finn-b-K11_HEPFAIL	genus.Butyricicoccus.id.2055	Weighted median	8	-0.112466	0.608382	0.853338		-1.30489	1.07996	0.893628	0.271201	2.94457	0.894 (0.271-2.945)
yakWtY	finn-b-K11_HEPFAIL	Hepatic failure, not elsewhere classified || id:finn-b-K11_HEPFAIL	genus.Butyricicoccus.id.2055	Inverse variance weighted (fixed effects)	8	-0.194944	0.403747	0.62921	0.902121	-0.986288	0.596399	0.82288	0.372959	1.81557	0.823 (0.373-1.816)
yakWtY	finn-b-K11_HEPFAIL	Hepatic failure, not elsewhere classified || id:finn-b-K11_HEPFAIL	genus.Butyricicoccus.id.2055	Simple mode	8	0.166188	0.897327	0.858321		-1.59257	1.92495	1.1808	0.203401	6.85481	1.181 (0.203-6.855)
yakWtY	finn-b-K11_HEPFAIL	Hepatic failure, not elsewhere classified || id:finn-b-K11_HEPFAIL	genus.Butyricicoccus.id.2055	Weighted mode	8	-0.031614	0.750935	0.967595		-1.50345	1.44022	0.96888	0.222362	4.22162	0.969 (0.222-4.222)
yerlNC	finn-b-K11_HEPFAIL	Hepatic failure, not elsewhere classified || id:finn-b-K11_HEPFAIL	genus.RuminococcaceaeUCG005.id.11363	MR Egger	14	0.353167	0.950473	0.716691		-1.50976	2.21609	1.42357	0.220963	9.17144	1.424 (0.221-9.171)
yerlNC	finn-b-K11_HEPFAIL	Hepatic failure, not elsewhere classified || id:finn-b-K11_HEPFAIL	genus.RuminococcaceaeUCG005.id.11363	Weighted median	14	-0.0954457	0.438023	0.827506		-0.953971	0.763079	0.908968	0.385209	2.14487	0.909 (0.385-2.145)
yerlNC	finn-b-K11_HEPFAIL	Hepatic failure, not elsewhere classified || id:finn-b-K11_HEPFAIL	genus.RuminococcaceaeUCG005.id.11363	Inverse variance weighted (fixed effects)	14	0.0756004	0.299964	0.801017	0.945244	-0.512329	0.663529	1.07853	0.599099	1.94163	1.079 (0.599-1.942)
yerlNC	finn-b-K11_HEPFAIL	Hepatic failure, not elsewhere classified || id:finn-b-K11_HEPFAIL	genus.RuminococcaceaeUCG005.id.11363	Simple mode	14	-0.230749	0.694939	0.74515		-1.59283	1.13133	0.793939	0.203349	3.09978	0.794 (0.203-3.1)
yerlNC	finn-b-K11_HEPFAIL	Hepatic failure, not elsewhere classified || id:finn-b-K11_HEPFAIL	genus.RuminococcaceaeUCG005.id.11363	Weighted mode	14	0.0891489	0.565189	0.877091		-1.01862	1.19692	1.09324	0.361092	3.30991	1.093 (0.361-3.31)
ygbSF7	finn-b-K11_HEPFAIL	Hepatic failure, not elsewhere classified || id:finn-b-K11_HEPFAIL	genus.Fusicatenibacter.id.11305	MR Egger	18	0.170933	1.17468	0.886122		-2.13143	2.4733	1.18641	0.118667	11.8615	1.186 (0.119-11.862)
ygbSF7	finn-b-K11_HEPFAIL	Hepatic failure, not elsewhere classified || id:finn-b-K11_HEPFAIL	genus.Fusicatenibacter.id.11305	Weighted median	18	-0.0102429	0.419507	0.98052		-0.832476	0.81199	0.989809	0.434971	2.25239	0.99 (0.435-2.252)
ygbSF7	finn-b-K11_HEPFAIL	Hepatic failure, not elsewhere classified || id:finn-b-K11_HEPFAIL	genus.Fusicatenibacter.id.11305	Inverse variance weighted (fixed effects)	18	-0.22513	0.313262	0.472348	0.894809	-0.839123	0.388863	0.798413	0.432089	1.4753	0.798 (0.432-1.475)
ygbSF7	finn-b-K11_HEPFAIL	Hepatic failure, not elsewhere classified || id:finn-b-K11_HEPFAIL	genus.Fusicatenibacter.id.11305	Simple mode	18	0.0892114	0.741448	0.90564		-1.36403	1.54245	1.09331	0.255629	4.67603	1.093 (0.256-4.676)
ygbSF7	finn-b-K11_HEPFAIL	Hepatic failure, not elsewhere classified || id:finn-b-K11_HEPFAIL	genus.Fusicatenibacter.id.11305	Weighted mode	18	0.0766429	0.683462	0.912026		-1.26294	1.41623	1.07966	0.282821	4.12154	1.08 (0.283-4.122)
yLt27i	finn-b-K11_HEPFAIL	Hepatic failure, not elsewhere classified || id:finn-b-K11_HEPFAIL	genus.Senegalimassilia.id.11160	MR Egger	5	-1.01381	1.55791	0.561604		-4.06732	2.03969	0.362833	0.0171232	7.68825	0.363 (0.017-7.688)
yLt27i	finn-b-K11_HEPFAIL	Hepatic failure, not elsewhere classified || id:finn-b-K11_HEPFAIL	genus.Senegalimassilia.id.11160	Weighted median	5	-0.443145	0.486548	0.362403		-1.39678	0.510488	0.642014	0.247393	1.6661	0.642 (0.247-1.666)
yLt27i	finn-b-K11_HEPFAIL	Hepatic failure, not elsewhere classified || id:finn-b-K11_HEPFAIL	genus.Senegalimassilia.id.11160	Inverse variance weighted (fixed effects)	5	-0.332836	0.402541	0.408329	0.852847	-1.12182	0.456144	0.716888	0.325688	1.57798	0.717 (0.326-1.578)
yLt27i	finn-b-K11_HEPFAIL	Hepatic failure, not elsewhere classified || id:finn-b-K11_HEPFAIL	genus.Senegalimassilia.id.11160	Simple mode	5	-0.482752	0.671124	0.511728		-1.79816	0.832651	0.617083	0.165604	2.29941	0.617 (0.166-2.299)
yLt27i	finn-b-K11_HEPFAIL	Hepatic failure, not elsewhere classified || id:finn-b-K11_HEPFAIL	genus.Senegalimassilia.id.11160	Weighted mode	5	-0.468745	0.624464	0.494616		-1.69269	0.755203	0.625787	0.184023	2.12804	0.626 (0.184-2.128)
YXZeGZ	finn-b-K11_HEPFAIL	Hepatic failure, not elsewhere classified || id:finn-b-K11_HEPFAIL	genus.Alistipes.id.968	MR Egger	13	2.39557	1.91092	0.235971		-1.34985	6.14098	10.9744	0.25928	464.507	10.974 (0.259-464.507)
YXZeGZ	finn-b-K11_HEPFAIL	Hepatic failure, not elsewhere classified || id:finn-b-K11_HEPFAIL	genus.Alistipes.id.968	Weighted median	13	-0.188196	0.529004	0.722025		-1.22504	0.848653	0.828453	0.293745	2.3365	0.828 (0.294-2.336)
YXZeGZ	finn-b-K11_HEPFAIL	Hepatic failure, not elsewhere classified || id:finn-b-K11_HEPFAIL	genus.Alistipes.id.968	Inverse variance weighted (fixed effects)	13	-0.478914	0.395822	0.226308	0.838466	-1.25472	0.296896	0.619455	0.285154	1.34567	0.619 (0.285-1.346)
YXZeGZ	finn-b-K11_HEPFAIL	Hepatic failure, not elsewhere classified || id:finn-b-K11_HEPFAIL	genus.Alistipes.id.968	Simple mode	13	0.260928	0.934168	0.784758		-1.57004	2.0919	1.29813	0.208037	8.10028	1.298 (0.208-8.1)
YXZeGZ	finn-b-K11_HEPFAIL	Hepatic failure, not elsewhere classified || id:finn-b-K11_HEPFAIL	genus.Alistipes.id.968	Weighted mode	13	0.122168	0.900086	0.894286		-1.642	1.88634	1.12994	0.193592	6.59516	1.13 (0.194-6.595)
YYHfMs	finn-b-K11_HEPFAIL	Hepatic failure, not elsewhere classified || id:finn-b-K11_HEPFAIL	genus.Gordonibacter.id.821	MR Egger	12	-0.356567	1.01938	0.733752		-2.35455	1.64142	0.700075	0.0949359	5.16248	0.7 (0.095-5.162)
YYHfMs	finn-b-K11_HEPFAIL	Hepatic failure, not elsewhere classified || id:finn-b-K11_HEPFAIL	genus.Gordonibacter.id.821	Weighted median	12	-0.169072	0.264678	0.522963		-0.687841	0.349696	0.844448	0.50266	1.41864	0.844 (0.503-1.419)
YYHfMs	finn-b-K11_HEPFAIL	Hepatic failure, not elsewhere classified || id:finn-b-K11_HEPFAIL	genus.Gordonibacter.id.821	Inverse variance weighted (fixed effects)	12	0.0164569	0.179661	0.927016	0.968451	-0.335679	0.368593	1.01659	0.714853	1.4457	1.017 (0.715-1.446)
YYHfMs	finn-b-K11_HEPFAIL	Hepatic failure, not elsewhere classified || id:finn-b-K11_HEPFAIL	genus.Gordonibacter.id.821	Simple mode	12	-0.437403	0.467148	0.369208		-1.35301	0.478208	0.645711	0.25846	1.61318	0.646 (0.258-1.613)
YYHfMs	finn-b-K11_HEPFAIL	Hepatic failure, not elsewhere classified || id:finn-b-K11_HEPFAIL	genus.Gordonibacter.id.821	Weighted mode	12	-0.361515	0.404995	0.391159		-1.15531	0.432275	0.69662	0.314961	1.54076	0.697 (0.315-1.541)
zaZf8A	finn-b-K11_HEPFAIL	Hepatic failure, not elsewhere classified || id:finn-b-K11_HEPFAIL	genus.Oscillospira.id.2064	MR Egger	8	-0.527246	1.98754	0.799676		-4.42283	3.36834	0.590228	0.0120002	29.0304	0.59 (0.012-29.03)
zaZf8A	finn-b-K11_HEPFAIL	Hepatic failure, not elsewhere classified || id:finn-b-K11_HEPFAIL	genus.Oscillospira.id.2064	Weighted median	8	0.0514886	0.501295	0.918192		-0.931049	1.03403	1.05284	0.39414	2.81237	1.053 (0.394-2.812)
zaZf8A	finn-b-K11_HEPFAIL	Hepatic failure, not elsewhere classified || id:finn-b-K11_HEPFAIL	genus.Oscillospira.id.2064	Inverse variance weighted (fixed effects)	8	0.320051	0.348374	0.358253	0.838466	-0.362762	1.00286	1.3772	0.695752	2.72608	1.377 (0.696-2.726)
zaZf8A	finn-b-K11_HEPFAIL	Hepatic failure, not elsewhere classified || id:finn-b-K11_HEPFAIL	genus.Oscillospira.id.2064	Simple mode	8	-0.0460113	0.735089	0.951841		-1.48679	1.39476	0.955031	0.226098	4.03402	0.955 (0.226-4.034)
zaZf8A	finn-b-K11_HEPFAIL	Hepatic failure, not elsewhere classified || id:finn-b-K11_HEPFAIL	genus.Oscillospira.id.2064	Weighted mode	8	-0.0315562	0.725739	0.966532		-1.45401	1.39089	0.968937	0.233633	4.01844	0.969 (0.234-4.018)
zkWLyI	finn-b-K11_HEPFAIL	Hepatic failure, not elsewhere classified || id:finn-b-K11_HEPFAIL	genus.Allisonella.id.2174	MR Egger	8	-1.97788	1.33941	0.190224		-4.60312	0.64736	0.138362	0.0100206	1.91049	0.138 (0.01-1.91)
zkWLyI	finn-b-K11_HEPFAIL	Hepatic failure, not elsewhere classified || id:finn-b-K11_HEPFAIL	genus.Allisonella.id.2174	Weighted median	8	0.0328933	0.267206	0.902027		-0.49083	0.556617	1.03344	0.612118	1.74476	1.033 (0.612-1.745)
zkWLyI	finn-b-K11_HEPFAIL	Hepatic failure, not elsewhere classified || id:finn-b-K11_HEPFAIL	genus.Allisonella.id.2174	Inverse variance weighted (fixed effects)	8	0.0219425	0.194348	0.910107	0.966989	-0.358979	0.402864	1.02219	0.698389	1.4961	1.022 (0.698-1.496)
zkWLyI	finn-b-K11_HEPFAIL	Hepatic failure, not elsewhere classified || id:finn-b-K11_HEPFAIL	genus.Allisonella.id.2174	Simple mode	8	0.545118	0.472207	0.286219		-0.380408	1.47064	1.72481	0.683582	4.35203	1.725 (0.684-4.352)
zkWLyI	finn-b-K11_HEPFAIL	Hepatic failure, not elsewhere classified || id:finn-b-K11_HEPFAIL	genus.Allisonella.id.2174	Weighted mode	8	0.388298	0.419727	0.385685		-0.434367	1.21096	1.47447	0.647675	3.35672	1.474 (0.648-3.357)
1zf0TZ	finn-b-K11_HEPFAIL	Hepatic failure, not elsewhere classified || id:finn-b-K11_HEPFAIL	family.Streptococcaceae.id.1850	MR Egger	13	-0.585339	1.73689	0.742457		-3.98965	2.81897	0.556917	0.0185062	16.7596	0.557 (0.019-16.76)
1zf0TZ	finn-b-K11_HEPFAIL	Hepatic failure, not elsewhere classified || id:finn-b-K11_HEPFAIL	family.Streptococcaceae.id.1850	Weighted median	13	0.0219559	0.506653	0.965434		-0.971084	1.015	1.0222	0.378672	2.75935	1.022 (0.379-2.759)
1zf0TZ	finn-b-K11_HEPFAIL	Hepatic failure, not elsewhere classified || id:finn-b-K11_HEPFAIL	family.Streptococcaceae.id.1850	Inverse variance weighted (fixed effects)	13	-0.0146466	0.353929	0.966991	0.983906	-0.708348	0.679055	0.98546	0.492457	1.97201	0.985 (0.492-1.972)
1zf0TZ	finn-b-K11_HEPFAIL	Hepatic failure, not elsewhere classified || id:finn-b-K11_HEPFAIL	family.Streptococcaceae.id.1850	Simple mode	13	1.05519	0.917134	0.272338		-0.742394	2.85277	2.87252	0.475973	17.3357	2.873 (0.476-17.336)
1zf0TZ	finn-b-K11_HEPFAIL	Hepatic failure, not elsewhere classified || id:finn-b-K11_HEPFAIL	family.Streptococcaceae.id.1850	Weighted mode	13	0.677005	0.856677	0.444708		-1.00208	2.35609	1.96798	0.367115	10.5496	1.968 (0.367-10.55)
31r1VV	finn-b-K11_HEPFAIL	Hepatic failure, not elsewhere classified || id:finn-b-K11_HEPFAIL	family.Christensenellaceae.id.1866	MR Egger	11	0.314914	0.58149	0.601266		-0.824806	1.45463	1.37014	0.43832	4.28292	1.37 (0.438-4.283)
31r1VV	finn-b-K11_HEPFAIL	Hepatic failure, not elsewhere classified || id:finn-b-K11_HEPFAIL	family.Christensenellaceae.id.1866	Weighted median	11	0.0880529	0.424567	0.835702		-0.744099	0.920205	1.09205	0.475162	2.50981	1.092 (0.475-2.51)
31r1VV	finn-b-K11_HEPFAIL	Hepatic failure, not elsewhere classified || id:finn-b-K11_HEPFAIL	family.Christensenellaceae.id.1866	Inverse variance weighted (fixed effects)	11	0.297243	0.30051	0.322601	0.983906	-0.291757	0.886242	1.34614	0.74695	2.426	1.346 (0.747-2.426)
31r1VV	finn-b-K11_HEPFAIL	Hepatic failure, not elsewhere classified || id:finn-b-K11_HEPFAIL	family.Christensenellaceae.id.1866	Simple mode	11	-0.17378	0.717282	0.813463		-1.57965	1.23209	0.840482	0.206046	3.4284	0.84 (0.206-3.428)
31r1VV	finn-b-K11_HEPFAIL	Hepatic failure, not elsewhere classified || id:finn-b-K11_HEPFAIL	family.Christensenellaceae.id.1866	Weighted mode	11	-0.00500033	0.503939	0.992278		-0.992721	0.98272	0.995012	0.370567	2.67171	0.995 (0.371-2.672)
6jMcBB	finn-b-K11_HEPFAIL	Hepatic failure, not elsewhere classified || id:finn-b-K11_HEPFAIL	family.Desulfovibrionaceae.id.3169	MR Egger	10	0.149375	0.842522	0.863683		-1.50197	1.80072	1.16111	0.222691	6.054	1.161 (0.223-6.054)
6jMcBB	finn-b-K11_HEPFAIL	Hepatic failure, not elsewhere classified || id:finn-b-K11_HEPFAIL	family.Desulfovibrionaceae.id.3169	Weighted median	10	-0.124289	0.476449	0.794197		-1.05813	0.80955	0.883125	0.347105	2.2469	0.883 (0.347-2.247)
6jMcBB	finn-b-K11_HEPFAIL	Hepatic failure, not elsewhere classified || id:finn-b-K11_HEPFAIL	family.Desulfovibrionaceae.id.3169	Inverse variance weighted (fixed effects)	10	0.274324	0.34893	0.431758	0.983906	-0.409579	0.958228	1.31564	0.663929	2.60707	1.316 (0.664-2.607)
6jMcBB	finn-b-K11_HEPFAIL	Hepatic failure, not elsewhere classified || id:finn-b-K11_HEPFAIL	family.Desulfovibrionaceae.id.3169	Simple mode	10	-0.470492	0.844518	0.591034		-2.12575	1.18476	0.624695	0.119344	3.26992	0.625 (0.119-3.27)
6jMcBB	finn-b-K11_HEPFAIL	Hepatic failure, not elsewhere classified || id:finn-b-K11_HEPFAIL	family.Desulfovibrionaceae.id.3169	Weighted mode	10	-0.40801	0.672711	0.559159		-1.72652	0.910505	0.664972	0.177902	2.48558	0.665 (0.178-2.486)
axDRMS	finn-b-K11_HEPFAIL	Hepatic failure, not elsewhere classified || id:finn-b-K11_HEPFAIL	family.Prevotellaceae.id.960	MR Egger	16	1.07912	1.07252	0.33142		-1.02303	3.18126	2.94208	0.359503	24.0772	2.942 (0.36-24.077)
axDRMS	finn-b-K11_HEPFAIL	Hepatic failure, not elsewhere classified || id:finn-b-K11_HEPFAIL	family.Prevotellaceae.id.960	Weighted median	16	0.223057	0.394433	0.571724		-0.550031	0.996146	1.24989	0.576932	2.70783	1.25 (0.577-2.708)
axDRMS	finn-b-K11_HEPFAIL	Hepatic failure, not elsewhere classified || id:finn-b-K11_HEPFAIL	family.Prevotellaceae.id.960	Inverse variance weighted (fixed effects)	16	0.0944901	0.2962	0.74972	0.983906	-0.486062	0.675042	1.0991	0.615044	1.96412	1.099 (0.615-1.964)
axDRMS	finn-b-K11_HEPFAIL	Hepatic failure, not elsewhere classified || id:finn-b-K11_HEPFAIL	family.Prevotellaceae.id.960	Simple mode	16	0.43349	0.725334	0.558995		-0.988166	1.85515	1.54263	0.372259	6.39263	1.543 (0.372-6.393)
axDRMS	finn-b-K11_HEPFAIL	Hepatic failure, not elsewhere classified || id:finn-b-K11_HEPFAIL	family.Prevotellaceae.id.960	Weighted mode	16	0.63027	0.650595	0.348028		-0.644897	1.90544	1.87812	0.524717	6.72234	1.878 (0.525-6.722)
AXpdwL	finn-b-K11_HEPFAIL	Hepatic failure, not elsewhere classified || id:finn-b-K11_HEPFAIL	family.Verrucomicrobiaceae.id.4036	MR Egger	11	0.26779	1.07335	0.808583		-1.83598	2.37156	1.30707	0.159457	10.7141	1.307 (0.159-10.714)
AXpdwL	finn-b-K11_HEPFAIL	Hepatic failure, not elsewhere classified || id:finn-b-K11_HEPFAIL	family.Verrucomicrobiaceae.id.4036	Weighted median	11	-0.274413	0.446979	0.539262		-1.15049	0.601665	0.760018	0.316481	1.82516	0.76 (0.316-1.825)
AXpdwL	finn-b-K11_HEPFAIL	Hepatic failure, not elsewhere classified || id:finn-b-K11_HEPFAIL	family.Verrucomicrobiaceae.id.4036	Inverse variance weighted (fixed effects)	11	-0.0962105	0.317519	0.761885	0.983906	-0.718548	0.526127	0.908273	0.48746	1.69236	0.908 (0.487-1.692)
AXpdwL	finn-b-K11_HEPFAIL	Hepatic failure, not elsewhere classified || id:finn-b-K11_HEPFAIL	family.Verrucomicrobiaceae.id.4036	Simple mode	11	-0.45081	0.803761	0.587229		-2.02618	1.12456	0.637112	0.131838	3.07887	0.637 (0.132-3.079)
AXpdwL	finn-b-K11_HEPFAIL	Hepatic failure, not elsewhere classified || id:finn-b-K11_HEPFAIL	family.Verrucomicrobiaceae.id.4036	Weighted mode	11	-0.173116	0.712092	0.812835		-1.56882	1.22258	0.84104	0.208292	3.39595	0.841 (0.208-3.396)
BLSFBU	finn-b-K11_HEPFAIL	Hepatic failure, not elsewhere classified || id:finn-b-K11_HEPFAIL	family.Rikenellaceae.id.967	MR Egger	17	1.07305	1.15058	0.36579		-1.1821	3.32819	2.92427	0.306635	27.8878	2.924 (0.307-27.888)
BLSFBU	finn-b-K11_HEPFAIL	Hepatic failure, not elsewhere classified || id:finn-b-K11_HEPFAIL	family.Rikenellaceae.id.967	Weighted median	17	0.291665	0.458131	0.524359		-0.606272	1.1896	1.33865	0.54538	3.28577	1.339 (0.545-3.286)
BLSFBU	finn-b-K11_HEPFAIL	Hepatic failure, not elsewhere classified || id:finn-b-K11_HEPFAIL	family.Rikenellaceae.id.967	Inverse variance weighted (fixed effects)	17	0.150479	0.310081	0.627472	0.983906	-0.45728	0.758238	1.16239	0.633003	2.13451	1.162 (0.633-2.135)
BLSFBU	finn-b-K11_HEPFAIL	Hepatic failure, not elsewhere classified || id:finn-b-K11_HEPFAIL	family.Rikenellaceae.id.967	Simple mode	17	1.24159	0.919454	0.195695		-0.560542	3.04372	3.46111	0.5709	20.9831	3.461 (0.571-20.983)
BLSFBU	finn-b-K11_HEPFAIL	Hepatic failure, not elsewhere classified || id:finn-b-K11_HEPFAIL	family.Rikenellaceae.id.967	Weighted mode	17	1.33218	1.02787	0.21334		-0.682448	3.34681	3.7893	0.505378	28.412	3.789 (0.505-28.412)
Bt1upE	finn-b-K11_HEPFAIL	Hepatic failure, not elsewhere classified || id:finn-b-K11_HEPFAIL	family.Rhodospirillaceae.id.2717	MR Egger	15	0.0985489	0.977298	0.921218		-1.81696	2.01405	1.10357	0.16252	7.49363	1.104 (0.163-7.494)
Bt1upE	finn-b-K11_HEPFAIL	Hepatic failure, not elsewhere classified || id:finn-b-K11_HEPFAIL	family.Rhodospirillaceae.id.2717	Weighted median	15	0.235189	0.308728	0.44618		-0.369917	0.840294	1.26515	0.690791	2.31705	1.265 (0.691-2.317)
Bt1upE	finn-b-K11_HEPFAIL	Hepatic failure, not elsewhere classified || id:finn-b-K11_HEPFAIL	family.Rhodospirillaceae.id.2717	Inverse variance weighted (fixed effects)	15	0.172579	0.229644	0.452349	0.983906	-0.277524	0.622681	1.18837	0.757658	1.86392	1.188 (0.758-1.864)
Bt1upE	finn-b-K11_HEPFAIL	Hepatic failure, not elsewhere classified || id:finn-b-K11_HEPFAIL	family.Rhodospirillaceae.id.2717	Simple mode	15	0.253078	0.505469	0.624376		-0.737642	1.2438	1.28798	0.47824	3.46876	1.288 (0.478-3.469)
Bt1upE	finn-b-K11_HEPFAIL	Hepatic failure, not elsewhere classified || id:finn-b-K11_HEPFAIL	family.Rhodospirillaceae.id.2717	Weighted mode	15	0.276264	0.476129	0.570981		-0.656948	1.20948	1.3182	0.518431	3.35173	1.318 (0.518-3.352)
CUtsMo	finn-b-K11_HEPFAIL	Hepatic failure, not elsewhere classified || id:finn-b-K11_HEPFAIL	family.ClostridialesvadinBB60group.id.11286	MR Egger	15	0.493152	0.828198	0.561765		-1.13012	2.11642	1.63747	0.322996	8.30136	1.637 (0.323-8.301)
CUtsMo	finn-b-K11_HEPFAIL	Hepatic failure, not elsewhere classified || id:finn-b-K11_HEPFAIL	family.ClostridialesvadinBB60group.id.11286	Weighted median	15	-0.0826209	0.386024	0.830523		-0.839228	0.673986	0.9207	0.432044	1.96204	0.921 (0.432-1.962)
CUtsMo	finn-b-K11_HEPFAIL	Hepatic failure, not elsewhere classified || id:finn-b-K11_HEPFAIL	family.ClostridialesvadinBB60group.id.11286	Inverse variance weighted (fixed effects)	15	-0.263582	0.25438	0.30012	0.983906	-0.762166	0.235002	0.768295	0.466655	1.26491	0.768 (0.467-1.265)
CUtsMo	finn-b-K11_HEPFAIL	Hepatic failure, not elsewhere classified || id:finn-b-K11_HEPFAIL	family.ClostridialesvadinBB60group.id.11286	Simple mode	15	0.298631	0.710473	0.680627		-1.0939	1.69116	1.34801	0.334909	5.42576	1.348 (0.335-5.426)
CUtsMo	finn-b-K11_HEPFAIL	Hepatic failure, not elsewhere classified || id:finn-b-K11_HEPFAIL	family.ClostridialesvadinBB60group.id.11286	Weighted mode	15	0.023431	0.53994	0.965999		-1.03485	1.08171	1.02371	0.355279	2.94973	1.024 (0.355-2.95)
d9u3Wa	finn-b-K11_HEPFAIL	Hepatic failure, not elsewhere classified || id:finn-b-K11_HEPFAIL	family.Lactobacillaceae.id.1836	MR Egger	8	0.140596	0.820623	0.869598		-1.46783	1.74902	1.15096	0.230426	5.74895	1.151 (0.23-5.749)
d9u3Wa	finn-b-K11_HEPFAIL	Hepatic failure, not elsewhere classified || id:finn-b-K11_HEPFAIL	family.Lactobacillaceae.id.1836	Weighted median	8	-0.0723299	0.355005	0.838554		-0.768139	0.623479	0.930224	0.463875	1.86541	0.93 (0.464-1.865)
d9u3Wa	finn-b-K11_HEPFAIL	Hepatic failure, not elsewhere classified || id:finn-b-K11_HEPFAIL	family.Lactobacillaceae.id.1836	Inverse variance weighted (fixed effects)	8	0.200017	0.263812	0.448343	0.983906	-0.317055	0.717089	1.22142	0.728291	2.04846	1.221 (0.728-2.048)
d9u3Wa	finn-b-K11_HEPFAIL	Hepatic failure, not elsewhere classified || id:finn-b-K11_HEPFAIL	family.Lactobacillaceae.id.1836	Simple mode	8	-0.348182	0.519211	0.523978		-1.36584	0.669472	0.705971	0.255167	1.95321	0.706 (0.255-1.953)
d9u3Wa	finn-b-K11_HEPFAIL	Hepatic failure, not elsewhere classified || id:finn-b-K11_HEPFAIL	family.Lactobacillaceae.id.1836	Weighted mode	8	-0.155588	0.398033	0.707501		-0.935734	0.624557	0.855912	0.392298	1.86742	0.856 (0.392-1.867)
DwGyne	finn-b-K11_HEPFAIL	Hepatic failure, not elsewhere classified || id:finn-b-K11_HEPFAIL	family.BacteroidalesS24.7group.id.11173	MR Egger	8	-1.06764	1.17609	0.398984		-3.37278	1.2375	0.34382	0.0342943	3.44699	0.344 (0.034-3.447)
DwGyne	finn-b-K11_HEPFAIL	Hepatic failure, not elsewhere classified || id:finn-b-K11_HEPFAIL	family.BacteroidalesS24.7group.id.11173	Weighted median	8	-0.387615	0.410234	0.344729		-1.19167	0.416444	0.678674	0.303713	1.51656	0.679 (0.304-1.517)
DwGyne	finn-b-K11_HEPFAIL	Hepatic failure, not elsewhere classified || id:finn-b-K11_HEPFAIL	family.BacteroidalesS24.7group.id.11173	Inverse variance weighted (fixed effects)	8	-0.224446	0.294916	0.446627	0.983906	-0.802482	0.35359	0.798958	0.448215	1.42417	0.799 (0.448-1.424)
DwGyne	finn-b-K11_HEPFAIL	Hepatic failure, not elsewhere classified || id:finn-b-K11_HEPFAIL	family.BacteroidalesS24.7group.id.11173	Simple mode	8	-0.878398	0.645775	0.215938		-2.14412	0.387321	0.415448	0.117171	1.47303	0.415 (0.117-1.473)
DwGyne	finn-b-K11_HEPFAIL	Hepatic failure, not elsewhere classified || id:finn-b-K11_HEPFAIL	family.BacteroidalesS24.7group.id.11173	Weighted mode	8	-0.825564	0.580152	0.197734		-1.96266	0.311534	0.437988	0.140484	1.36552	0.438 (0.14-1.366)
FcqSNY	finn-b-K11_HEPFAIL	Hepatic failure, not elsewhere classified || id:finn-b-K11_HEPFAIL	family.Clostridiaceae1.id.1869	MR Egger	10	-0.560955	1.04986	0.607647		-2.61867	1.49676	0.570664	0.0728996	4.4672	0.571 (0.073-4.467)
FcqSNY	finn-b-K11_HEPFAIL	Hepatic failure, not elsewhere classified || id:finn-b-K11_HEPFAIL	family.Clostridiaceae1.id.1869	Weighted median	10	0.12959	0.504073	0.797112		-0.858392	1.11757	1.13836	0.423843	3.05742	1.138 (0.424-3.057)
FcqSNY	finn-b-K11_HEPFAIL	Hepatic failure, not elsewhere classified || id:finn-b-K11_HEPFAIL	family.Clostridiaceae1.id.1869	Inverse variance weighted (fixed effects)	10	0.381736	0.362573	0.292409	0.983906	-0.328908	1.09238	1.46482	0.719709	2.98136	1.465 (0.72-2.981)
FcqSNY	finn-b-K11_HEPFAIL	Hepatic failure, not elsewhere classified || id:finn-b-K11_HEPFAIL	family.Clostridiaceae1.id.1869	Simple mode	10	-0.223268	0.831993	0.794477		-1.85397	1.40744	0.7999	0.156614	4.08547	0.8 (0.157-4.085)
FcqSNY	finn-b-K11_HEPFAIL	Hepatic failure, not elsewhere classified || id:finn-b-K11_HEPFAIL	family.Clostridiaceae1.id.1869	Weighted mode	10	-0.305107	0.773067	0.702276		-1.82032	1.2101	0.737045	0.161974	3.35384	0.737 (0.162-3.354)
FFi1Rd	finn-b-K11_HEPFAIL	Hepatic failure, not elsewhere classified || id:finn-b-K11_HEPFAIL	family.Actinomycetaceae.id.421	MR Egger	5	-0.556253	0.837412	0.554022		-2.19758	1.08507	0.573353	0.111072	2.95966	0.573 (0.111-2.96)
FFi1Rd	finn-b-K11_HEPFAIL	Hepatic failure, not elsewhere classified || id:finn-b-K11_HEPFAIL	family.Actinomycetaceae.id.421	Weighted median	5	-0.0783543	0.447552	0.861022		-0.955556	0.798847	0.924637	0.384598	2.22298	0.925 (0.385-2.223)
FFi1Rd	finn-b-K11_HEPFAIL	Hepatic failure, not elsewhere classified || id:finn-b-K11_HEPFAIL	family.Actinomycetaceae.id.421	Inverse variance weighted (fixed effects)	5	-0.0294846	0.367298	0.936019	0.983906	-0.749389	0.69042	0.970946	0.472655	1.99455	0.971 (0.473-1.995)
FFi1Rd	finn-b-K11_HEPFAIL	Hepatic failure, not elsewhere classified || id:finn-b-K11_HEPFAIL	family.Actinomycetaceae.id.421	Simple mode	5	-0.0763837	0.572907	0.900374		-1.19928	1.04651	0.926461	0.301411	2.84771	0.926 (0.301-2.848)
FFi1Rd	finn-b-K11_HEPFAIL	Hepatic failure, not elsewhere classified || id:finn-b-K11_HEPFAIL	family.Actinomycetaceae.id.421	Weighted mode	5	-0.20644	0.502616	0.702319		-1.19157	0.778687	0.813475	0.303745	2.17861	0.813 (0.304-2.179)
FXBXNG	finn-b-K11_HEPFAIL	Hepatic failure, not elsewhere classified || id:finn-b-K11_HEPFAIL	family.FamilyXI.id.1936	MR Egger	8	-1.1291	1.7727	0.547681		-4.6036	2.34539	0.323323	0.0100157	10.4374	0.323 (0.01-10.437)
FXBXNG	finn-b-K11_HEPFAIL	Hepatic failure, not elsewhere classified || id:finn-b-K11_HEPFAIL	family.FamilyXI.id.1936	Weighted median	8	0.173231	0.259399	0.504251		-0.335192	0.681654	1.18914	0.715201	1.97715	1.189 (0.715-1.977)
FXBXNG	finn-b-K11_HEPFAIL	Hepatic failure, not elsewhere classified || id:finn-b-K11_HEPFAIL	family.FamilyXI.id.1936	Inverse variance weighted (fixed effects)	8	0.0044732	0.195126	0.98171	0.983906	-0.377973	0.38692	1.00448	0.685249	1.47244	1.004 (0.685-1.472)
FXBXNG	finn-b-K11_HEPFAIL	Hepatic failure, not elsewhere classified || id:finn-b-K11_HEPFAIL	family.FamilyXI.id.1936	Simple mode	8	0.451939	0.329481	0.212513		-0.193845	1.09772	1.57136	0.823786	2.99733	1.571 (0.824-2.997)
FXBXNG	finn-b-K11_HEPFAIL	Hepatic failure, not elsewhere classified || id:finn-b-K11_HEPFAIL	family.FamilyXI.id.1936	Weighted mode	8	0.437264	0.333783	0.231538		-0.216952	1.09148	1.54846	0.804969	2.97868	1.548 (0.805-2.979)
kodRd1	finn-b-K11_HEPFAIL	Hepatic failure, not elsewhere classified || id:finn-b-K11_HEPFAIL	family.Defluviitaleaceae.id.1924	MR Egger	11	-1.37991	0.961359	0.185007		-3.26417	0.504354	0.251601	0.0382285	1.65592	0.252 (0.038-1.656)
kodRd1	finn-b-K11_HEPFAIL	Hepatic failure, not elsewhere classified || id:finn-b-K11_HEPFAIL	family.Defluviitaleaceae.id.1924	Weighted median	11	-0.0206046	0.37138	0.955755		-0.74851	0.7073	0.979606	0.473071	2.02851	0.98 (0.473-2.029)
kodRd1	finn-b-K11_HEPFAIL	Hepatic failure, not elsewhere classified || id:finn-b-K11_HEPFAIL	family.Defluviitaleaceae.id.1924	Inverse variance weighted (fixed effects)	11	-0.318514	0.281085	0.257147	0.983906	-0.86944	0.232412	0.727229	0.419186	1.26164	0.727 (0.419-1.262)
kodRd1	finn-b-K11_HEPFAIL	Hepatic failure, not elsewhere classified || id:finn-b-K11_HEPFAIL	family.Defluviitaleaceae.id.1924	Simple mode	11	0.136158	0.67507	0.844199		-1.18698	1.4593	1.14586	0.305142	4.30293	1.146 (0.305-4.303)
kodRd1	finn-b-K11_HEPFAIL	Hepatic failure, not elsewhere classified || id:finn-b-K11_HEPFAIL	family.Defluviitaleaceae.id.1924	Weighted mode	11	0.195008	0.614941	0.757677		-1.01028	1.40029	1.21532	0.364118	4.05638	1.215 (0.364-4.056)
LRKdIa	finn-b-K11_HEPFAIL	Hepatic failure, not elsewhere classified || id:finn-b-K11_HEPFAIL	family.Bifidobacteriaceae.id.433	MR Egger	12	-0.581258	1.46899	0.700647		-3.46048	2.29796	0.559194	0.0314146	9.9539	0.559 (0.031-9.954)
LRKdIa	finn-b-K11_HEPFAIL	Hepatic failure, not elsewhere classified || id:finn-b-K11_HEPFAIL	family.Bifidobacteriaceae.id.433	Weighted median	12	-0.134556	0.449168	0.764507		-1.01493	0.745812	0.874104	0.36243	2.10815	0.874 (0.362-2.108)
LRKdIa	finn-b-K11_HEPFAIL	Hepatic failure, not elsewhere classified || id:finn-b-K11_HEPFAIL	family.Bifidobacteriaceae.id.433	Inverse variance weighted (multiplicative random effects)	12	-0.0985261	0.428379	0.818094	0.983906	-0.938149	0.741097	0.906172	0.391351	2.09824	0.906 (0.391-2.098)
LRKdIa	finn-b-K11_HEPFAIL	Hepatic failure, not elsewhere classified || id:finn-b-K11_HEPFAIL	family.Bifidobacteriaceae.id.433	Simple mode	12	-0.353715	0.704332	0.625428		-1.73421	1.02678	0.702075	0.17654	2.79205	0.702 (0.177-2.792)
LRKdIa	finn-b-K11_HEPFAIL	Hepatic failure, not elsewhere classified || id:finn-b-K11_HEPFAIL	family.Bifidobacteriaceae.id.433	Weighted mode	12	-0.217473	0.538384	0.694002		-1.27271	0.83776	0.804549	0.280073	2.31119	0.805 (0.28-2.311)
m9LXEq	finn-b-K11_HEPFAIL	Hepatic failure, not elsewhere classified || id:finn-b-K11_HEPFAIL	family.Enterobacteriaceae.id.3469	MR Egger	7	1.13734	2.72796	0.694032		-4.20946	6.48415	3.11848	0.0148543	654.684	3.118 (0.015-654.684)
m9LXEq	finn-b-K11_HEPFAIL	Hepatic failure, not elsewhere classified || id:finn-b-K11_HEPFAIL	family.Enterobacteriaceae.id.3469	Weighted median	7	-0.333421	0.600706	0.578861		-1.5108	0.843962	0.716468	0.220732	2.32556	0.716 (0.221-2.326)
m9LXEq	finn-b-K11_HEPFAIL	Hepatic failure, not elsewhere classified || id:finn-b-K11_HEPFAIL	family.Enterobacteriaceae.id.3469	Inverse variance weighted (fixed effects)	7	-0.250283	0.456582	0.583578	0.983906	-1.14518	0.644619	0.77858	0.318165	1.90526	0.779 (0.318-1.905)
m9LXEq	finn-b-K11_HEPFAIL	Hepatic failure, not elsewhere classified || id:finn-b-K11_HEPFAIL	family.Enterobacteriaceae.id.3469	Simple mode	7	-0.71585	0.848729	0.431319		-2.37936	0.94766	0.488777	0.0926099	2.57967	0.489 (0.093-2.58)
m9LXEq	finn-b-K11_HEPFAIL	Hepatic failure, not elsewhere classified || id:finn-b-K11_HEPFAIL	family.Enterobacteriaceae.id.3469	Weighted mode	7	-0.665833	0.84509	0.460748		-2.32221	0.990544	0.513846	0.0980568	2.6927	0.514 (0.098-2.693)
MBOR7Y	finn-b-K11_HEPFAIL	Hepatic failure, not elsewhere classified || id:finn-b-K11_HEPFAIL	family.Coriobacteriaceae.id.811	MR Egger	13	1.67497	1.5489	0.30266		-1.36087	4.71082	5.33864	0.256436	111.143	5.339 (0.256-111.143)
MBOR7Y	finn-b-K11_HEPFAIL	Hepatic failure, not elsewhere classified || id:finn-b-K11_HEPFAIL	family.Coriobacteriaceae.id.811	Weighted median	13	-0.0595563	0.503111	0.90577		-1.04565	0.926541	0.942182	0.351462	2.52576	0.942 (0.351-2.526)
MBOR7Y	finn-b-K11_HEPFAIL	Hepatic failure, not elsewhere classified || id:finn-b-K11_HEPFAIL	family.Coriobacteriaceae.id.811	Inverse variance weighted (fixed effects)	13	0.117133	0.364865	0.748187	0.983906	-0.598003	0.832268	1.12427	0.549909	2.29853	1.124 (0.55-2.299)
MBOR7Y	finn-b-K11_HEPFAIL	Hepatic failure, not elsewhere classified || id:finn-b-K11_HEPFAIL	family.Coriobacteriaceae.id.811	Simple mode	13	0.202891	0.846729	0.81467		-1.4567	1.86248	1.22494	0.233005	6.43968	1.225 (0.233-6.44)
MBOR7Y	finn-b-K11_HEPFAIL	Hepatic failure, not elsewhere classified || id:finn-b-K11_HEPFAIL	family.Coriobacteriaceae.id.811	Weighted mode	13	-0.0281809	0.717734	0.969326		-1.43494	1.37858	0.972212	0.23813	3.96926	0.972 (0.238-3.969)
nFlAu5	finn-b-K11_HEPFAIL	Hepatic failure, not elsewhere classified || id:finn-b-K11_HEPFAIL	family.Lachnospiraceae.id.1987	MR Egger	16	1.01454	1.20889	0.41544		-1.35489	3.38396	2.75809	0.257977	29.4875	2.758 (0.258-29.487)
nFlAu5	finn-b-K11_HEPFAIL	Hepatic failure, not elsewhere classified || id:finn-b-K11_HEPFAIL	family.Lachnospiraceae.id.1987	Weighted median	16	0.164415	0.486805	0.735556		-0.789723	1.11855	1.1787	0.45397	3.06043	1.179 (0.454-3.06)
nFlAu5	finn-b-K11_HEPFAIL	Hepatic failure, not elsewhere classified || id:finn-b-K11_HEPFAIL	family.Lachnospiraceae.id.1987	Inverse variance weighted (fixed effects)	16	0.00699576	0.346804	0.983906	0.983906	-0.672739	0.686731	1.00702	0.510309	1.98721	1.007 (0.51-1.987)
nFlAu5	finn-b-K11_HEPFAIL	Hepatic failure, not elsewhere classified || id:finn-b-K11_HEPFAIL	family.Lachnospiraceae.id.1987	Simple mode	16	0.228237	0.895196	0.802218		-1.52635	1.98282	1.25638	0.217328	7.2632	1.256 (0.217-7.263)
nFlAu5	finn-b-K11_HEPFAIL	Hepatic failure, not elsewhere classified || id:finn-b-K11_HEPFAIL	family.Lachnospiraceae.id.1987	Weighted mode	16	0.228237	0.891102	0.801331		-1.51832	1.9748	1.25638	0.219079	7.20516	1.256 (0.219-7.205)
O0n2Pz	finn-b-K11_HEPFAIL	Hepatic failure, not elsewhere classified || id:finn-b-K11_HEPFAIL	family.Bacteroidaceae.id.917	MR Egger	9	-2.38093	2.19612	0.314218		-6.68533	1.92346	0.0924642	0.00124911	6.84459	0.092 (0.001-6.845)
O0n2Pz	finn-b-K11_HEPFAIL	Hepatic failure, not elsewhere classified || id:finn-b-K11_HEPFAIL	family.Bacteroidaceae.id.917	Weighted median	9	0.154454	0.543981	0.776461		-0.911749	1.22066	1.16702	0.401821	3.38942	1.167 (0.402-3.389)
O0n2Pz	finn-b-K11_HEPFAIL	Hepatic failure, not elsewhere classified || id:finn-b-K11_HEPFAIL	family.Bacteroidaceae.id.917	Inverse variance weighted (fixed effects)	9	0.0374051	0.423477	0.929615	0.983906	-0.792609	0.867419	1.03811	0.452662	2.38076	1.038 (0.453-2.381)
O0n2Pz	finn-b-K11_HEPFAIL	Hepatic failure, not elsewhere classified || id:finn-b-K11_HEPFAIL	family.Bacteroidaceae.id.917	Simple mode	9	0.58561	0.904359	0.535417		-1.18693	2.35815	1.79609	0.305156	10.5714	1.796 (0.305-10.571)
O0n2Pz	finn-b-K11_HEPFAIL	Hepatic failure, not elsewhere classified || id:finn-b-K11_HEPFAIL	family.Bacteroidaceae.id.917	Weighted mode	9	0.554092	0.850554	0.53302		-1.11299	2.22118	1.74036	0.328574	9.21818	1.74 (0.329-9.218)
obtxsV	finn-b-K11_HEPFAIL	Hepatic failure, not elsewhere classified || id:finn-b-K11_HEPFAIL	family.Veillonellaceae.id.2172	MR Egger	19	0.197883	0.516512	0.706383		-0.81448	1.21025	1.21882	0.44287	3.35431	1.219 (0.443-3.354)
obtxsV	finn-b-K11_HEPFAIL	Hepatic failure, not elsewhere classified || id:finn-b-K11_HEPFAIL	family.Veillonellaceae.id.2172	Weighted median	19	-0.269363	0.362067	0.456902		-0.979014	0.440289	0.763866	0.375681	1.55316	0.764 (0.376-1.553)
obtxsV	finn-b-K11_HEPFAIL	Hepatic failure, not elsewhere classified || id:finn-b-K11_HEPFAIL	family.Veillonellaceae.id.2172	Inverse variance weighted (fixed effects)	19	-0.0193482	0.254705	0.939448	0.983906	-0.51857	0.479874	0.980838	0.595371	1.61587	0.981 (0.595-1.616)
obtxsV	finn-b-K11_HEPFAIL	Hepatic failure, not elsewhere classified || id:finn-b-K11_HEPFAIL	family.Veillonellaceae.id.2172	Simple mode	19	-0.244315	0.549235	0.661746		-1.32082	0.832185	0.783241	0.266918	2.29833	0.783 (0.267-2.298)
obtxsV	finn-b-K11_HEPFAIL	Hepatic failure, not elsewhere classified || id:finn-b-K11_HEPFAIL	family.Veillonellaceae.id.2172	Weighted mode	19	-0.0915464	0.470846	0.848017		-1.0144	0.831312	0.912519	0.362618	2.29633	0.913 (0.363-2.296)
oU56W6	finn-b-K11_HEPFAIL	Hepatic failure, not elsewhere classified || id:finn-b-K11_HEPFAIL	family.Peptostreptococcaceae.id.2042	MR Egger	13	-1.19443	0.676915	0.105357		-2.52118	0.132327	0.302877	0.0803646	1.14148	0.303 (0.08-1.141)
oU56W6	finn-b-K11_HEPFAIL	Hepatic failure, not elsewhere classified || id:finn-b-K11_HEPFAIL	family.Peptostreptococcaceae.id.2042	Weighted median	13	0.0856244	0.424393	0.840107		-0.746187	0.917436	1.0894	0.474171	2.50286	1.089 (0.474-2.503)
oU56W6	finn-b-K11_HEPFAIL	Hepatic failure, not elsewhere classified || id:finn-b-K11_HEPFAIL	family.Peptostreptococcaceae.id.2042	Inverse variance weighted (fixed effects)	13	0.136671	0.298023	0.646528	0.983906	-0.447454	0.720796	1.14645	0.639254	2.05607	1.146 (0.639-2.056)
oU56W6	finn-b-K11_HEPFAIL	Hepatic failure, not elsewhere classified || id:finn-b-K11_HEPFAIL	family.Peptostreptococcaceae.id.2042	Simple mode	13	0.815348	0.7686	0.309655		-0.691107	2.3218	2.25996	0.501021	10.194	2.26 (0.501-10.194)
oU56W6	finn-b-K11_HEPFAIL	Hepatic failure, not elsewhere classified || id:finn-b-K11_HEPFAIL	family.Peptostreptococcaceae.id.2042	Weighted mode	13	-0.535334	0.59114	0.382973		-1.69397	0.6233	0.585474	0.183789	1.86507	0.585 (0.184-1.865)
pXAgfu	finn-b-K11_HEPFAIL	Hepatic failure, not elsewhere classified || id:finn-b-K11_HEPFAIL	family.Acidaminococcaceae.id.2166	MR Egger	7	-0.572838	1.11296	0.628702		-2.75425	1.60857	0.563923	0.063657	4.99567	0.564 (0.064-4.996)
pXAgfu	finn-b-K11_HEPFAIL	Hepatic failure, not elsewhere classified || id:finn-b-K11_HEPFAIL	family.Acidaminococcaceae.id.2166	Weighted median	7	0.104549	0.463972	0.821719		-0.804837	1.01393	1.11021	0.447161	2.75643	1.11 (0.447-2.756)
pXAgfu	finn-b-K11_HEPFAIL	Hepatic failure, not elsewhere classified || id:finn-b-K11_HEPFAIL	family.Acidaminococcaceae.id.2166	Inverse variance weighted (fixed effects)	7	0.272008	0.367976	0.459786	0.983906	-0.449226	0.993241	1.3126	0.638122	2.69997	1.313 (0.638-2.7)
pXAgfu	finn-b-K11_HEPFAIL	Hepatic failure, not elsewhere classified || id:finn-b-K11_HEPFAIL	family.Acidaminococcaceae.id.2166	Simple mode	7	0.191562	0.631161	0.771753		-1.04551	1.42864	1.21114	0.351511	4.17301	1.211 (0.352-4.173)
pXAgfu	finn-b-K11_HEPFAIL	Hepatic failure, not elsewhere classified || id:finn-b-K11_HEPFAIL	family.Acidaminococcaceae.id.2166	Weighted mode	7	0.0917031	0.572692	0.878036		-1.03077	1.21418	1.09604	0.356731	3.36753	1.096 (0.357-3.368)
Sgv0J4	finn-b-K11_HEPFAIL	Hepatic failure, not elsewhere classified || id:finn-b-K11_HEPFAIL	family.Victivallaceae.id.2255	MR Egger	12	-0.386751	0.823199	0.648565		-2.00022	1.22672	0.67926	0.135305	3.41003	0.679 (0.135-3.41)
Sgv0J4	finn-b-K11_HEPFAIL	Hepatic failure, not elsewhere classified || id:finn-b-K11_HEPFAIL	family.Victivallaceae.id.2255	Weighted median	12	0.161787	0.226026	0.474121		-0.281224	0.604799	1.17561	0.754859	1.83088	1.176 (0.755-1.831)
Sgv0J4	finn-b-K11_HEPFAIL	Hepatic failure, not elsewhere classified || id:finn-b-K11_HEPFAIL	family.Victivallaceae.id.2255	Inverse variance weighted (fixed effects)	12	0.00534649	0.173076	0.975356	0.983906	-0.333882	0.344575	1.00536	0.716138	1.41139	1.005 (0.716-1.411)
Sgv0J4	finn-b-K11_HEPFAIL	Hepatic failure, not elsewhere classified || id:finn-b-K11_HEPFAIL	family.Victivallaceae.id.2255	Simple mode	12	0.245379	0.380158	0.531859		-0.499731	0.990488	1.27811	0.606694	2.69255	1.278 (0.607-2.693)
Sgv0J4	finn-b-K11_HEPFAIL	Hepatic failure, not elsewhere classified || id:finn-b-K11_HEPFAIL	family.Victivallaceae.id.2255	Weighted mode	12	0.261551	0.346088	0.465683		-0.416781	0.939884	1.29894	0.659165	2.55968	1.299 (0.659-2.56)
SpO9Ka	finn-b-K11_HEPFAIL	Hepatic failure, not elsewhere classified || id:finn-b-K11_HEPFAIL	family.Porphyromonadaceae.id.943	MR Egger	9	1.05411	2.47149	0.682547		-3.79	5.89822	2.86942	0.0225955	364.39	2.869 (0.023-364.39)
SpO9Ka	finn-b-K11_HEPFAIL	Hepatic failure, not elsewhere classified || id:finn-b-K11_HEPFAIL	family.Porphyromonadaceae.id.943	Weighted median	9	0.635165	0.692921	0.359327		-0.72296	1.99329	1.88733	0.485314	7.33964	1.887 (0.485-7.34)
SpO9Ka	finn-b-K11_HEPFAIL	Hepatic failure, not elsewhere classified || id:finn-b-K11_HEPFAIL	family.Porphyromonadaceae.id.943	Inverse variance weighted (fixed effects)	9	0.11372	0.473848	0.810335	0.983906	-0.815022	1.04246	1.12044	0.44263	2.83619	1.12 (0.443-2.836)
SpO9Ka	finn-b-K11_HEPFAIL	Hepatic failure, not elsewhere classified || id:finn-b-K11_HEPFAIL	family.Porphyromonadaceae.id.943	Simple mode	9	0.764132	1.16349	0.52977		-1.5163	3.04457	2.14713	0.219522	21.0009	2.147 (0.22-21.001)
SpO9Ka	finn-b-K11_HEPFAIL	Hepatic failure, not elsewhere classified || id:finn-b-K11_HEPFAIL	family.Porphyromonadaceae.id.943	Weighted mode	9	0.764132	1.06852	0.494865		-1.33016	2.85843	2.14713	0.264434	17.4341	2.147 (0.264-17.434)
T35lgz	finn-b-K11_HEPFAIL	Hepatic failure, not elsewhere classified || id:finn-b-K11_HEPFAIL	family.Oxalobacteraceae.id.2966	MR Egger	14	-1.10821	0.904226	0.243862		-2.8805	0.66407	0.330149	0.056107	1.94268	0.33 (0.056-1.943)
T35lgz	finn-b-K11_HEPFAIL	Hepatic failure, not elsewhere classified || id:finn-b-K11_HEPFAIL	family.Oxalobacteraceae.id.2966	Weighted median	14	0.155811	0.287667	0.58807		-0.408017	0.719638	1.1686	0.664967	2.05369	1.169 (0.665-2.054)
T35lgz	finn-b-K11_HEPFAIL	Hepatic failure, not elsewhere classified || id:finn-b-K11_HEPFAIL	family.Oxalobacteraceae.id.2966	Inverse variance weighted (multiplicative random effects)	14	0.233244	0.245921	0.3429	0.983906	-0.248761	0.715248	1.26269	0.779766	2.04469	1.263 (0.78-2.045)
T35lgz	finn-b-K11_HEPFAIL	Hepatic failure, not elsewhere classified || id:finn-b-K11_HEPFAIL	family.Oxalobacteraceae.id.2966	Simple mode	14	-0.0649363	0.565197	0.910287		-1.17272	1.04285	0.937127	0.309523	2.83729	0.937 (0.31-2.837)
T35lgz	finn-b-K11_HEPFAIL	Hepatic failure, not elsewhere classified || id:finn-b-K11_HEPFAIL	family.Oxalobacteraceae.id.2966	Weighted mode	14	-0.199969	0.60626	0.746775		-1.38824	0.988301	0.818756	0.249514	2.68667	0.819 (0.25-2.687)
T8T6Lu	finn-b-K11_HEPFAIL	Hepatic failure, not elsewhere classified || id:finn-b-K11_HEPFAIL	family.Peptococcaceae.id.2024	MR Egger	9	0.110874	0.888909	0.904244		-1.63139	1.85313	1.11725	0.195658	6.37979	1.117 (0.196-6.38)
T8T6Lu	finn-b-K11_HEPFAIL	Hepatic failure, not elsewhere classified || id:finn-b-K11_HEPFAIL	family.Peptococcaceae.id.2024	Weighted median	9	0.0921692	0.429214	0.82997		-0.749089	0.933428	1.09655	0.472797	2.54321	1.097 (0.473-2.543)
T8T6Lu	finn-b-K11_HEPFAIL	Hepatic failure, not elsewhere classified || id:finn-b-K11_HEPFAIL	family.Peptococcaceae.id.2024	Inverse variance weighted (fixed effects)	9	0.0973069	0.317957	0.759576	0.983906	-0.525889	0.720503	1.1022	0.591029	2.05547	1.102 (0.591-2.055)
T8T6Lu	finn-b-K11_HEPFAIL	Hepatic failure, not elsewhere classified || id:finn-b-K11_HEPFAIL	family.Peptococcaceae.id.2024	Simple mode	9	0.0418232	0.670854	0.951819		-1.27305	1.3567	1.04271	0.279976	3.88335	1.043 (0.28-3.883)
T8T6Lu	finn-b-K11_HEPFAIL	Hepatic failure, not elsewhere classified || id:finn-b-K11_HEPFAIL	family.Peptococcaceae.id.2024	Weighted mode	9	0.134043	0.63976	0.839279		-1.11989	1.38797	1.14344	0.326317	4.00672	1.143 (0.326-4.007)
vlyGOP	finn-b-K11_HEPFAIL	Hepatic failure, not elsewhere classified || id:finn-b-K11_HEPFAIL	family.Ruminococcaceae.id.2050	MR Egger	9	0.0463976	1.12526	0.968262		-2.15911	2.2519	1.04749	0.115428	9.50578	1.047 (0.115-9.506)
vlyGOP	finn-b-K11_HEPFAIL	Hepatic failure, not elsewhere classified || id:finn-b-K11_HEPFAIL	family.Ruminococcaceae.id.2050	Weighted median	9	-0.890611	0.532836	0.0946321		-1.93497	0.153748	0.410405	0.144429	1.1662	0.41 (0.144-1.166)
vlyGOP	finn-b-K11_HEPFAIL	Hepatic failure, not elsewhere classified || id:finn-b-K11_HEPFAIL	family.Ruminococcaceae.id.2050	Inverse variance weighted (fixed effects)	9	-0.26359	0.383619	0.492012	0.983906	-1.01548	0.488305	0.768289	0.362227	1.62955	0.768 (0.362-1.63)
vlyGOP	finn-b-K11_HEPFAIL	Hepatic failure, not elsewhere classified || id:finn-b-K11_HEPFAIL	family.Ruminococcaceae.id.2050	Simple mode	9	-1.06052	0.803575	0.22343		-2.63553	0.514483	0.346274	0.0716809	1.67277	0.346 (0.072-1.673)
vlyGOP	finn-b-K11_HEPFAIL	Hepatic failure, not elsewhere classified || id:finn-b-K11_HEPFAIL	family.Ruminococcaceae.id.2050	Weighted mode	9	-1.01185	0.63549	0.149997		-2.25741	0.233711	0.363546	0.104621	1.26328	0.364 (0.105-1.263)
WEMGli	finn-b-K11_HEPFAIL	Hepatic failure, not elsewhere classified || id:finn-b-K11_HEPFAIL	family.Alcaligenaceae.id.2875	MR Egger	11	-1.90579	1.83115	0.325135		-5.49484	1.68326	0.148705	0.0041079	5.38305	0.149 (0.004-5.383)
WEMGli	finn-b-K11_HEPFAIL	Hepatic failure, not elsewhere classified || id:finn-b-K11_HEPFAIL	family.Alcaligenaceae.id.2875	Weighted median	11	-0.326477	0.539206	0.544862		-1.38332	0.730366	0.721461	0.250745	2.07584	0.721 (0.251-2.076)
WEMGli	finn-b-K11_HEPFAIL	Hepatic failure, not elsewhere classified || id:finn-b-K11_HEPFAIL	family.Alcaligenaceae.id.2875	Inverse variance weighted (fixed effects)	11	-0.411222	0.398261	0.301817	0.983906	-1.19181	0.36937	0.66284	0.30367	1.44682	0.663 (0.304-1.447)
WEMGli	finn-b-K11_HEPFAIL	Hepatic failure, not elsewhere classified || id:finn-b-K11_HEPFAIL	family.Alcaligenaceae.id.2875	Simple mode	11	0.507682	0.948105	0.604028		-1.3506	2.36597	1.66144	0.259084	10.6543	1.661 (0.259-10.654)
WEMGli	finn-b-K11_HEPFAIL	Hepatic failure, not elsewhere classified || id:finn-b-K11_HEPFAIL	family.Alcaligenaceae.id.2875	Weighted mode	11	0.267917	0.855248	0.760517		-1.40837	1.9442	1.30724	0.244542	6.98806	1.307 (0.245-6.988)
Xtktja	finn-b-K11_HEPFAIL	Hepatic failure, not elsewhere classified || id:finn-b-K11_HEPFAIL	family.Pasteurellaceae.id.3689	MR Egger	14	0.98199	0.497813	0.0720286		0.00627668	1.9577	2.66976	1.0063	7.08304	2.67 (1.006-7.083)
Xtktja	finn-b-K11_HEPFAIL	Hepatic failure, not elsewhere classified || id:finn-b-K11_HEPFAIL	family.Pasteurellaceae.id.3689	Weighted median	14	0.573933	0.293758	0.0507297		-0.00183334	1.1497	1.77524	0.998168	3.15724	1.775 (0.998-3.157)
Xtktja	finn-b-K11_HEPFAIL	Hepatic failure, not elsewhere classified || id:finn-b-K11_HEPFAIL	family.Pasteurellaceae.id.3689	Inverse variance weighted (fixed effects)	14	0.414346	0.228804	0.0701531	0.983906	-0.03411	0.862801	1.51338	0.966465	2.36979	1.513 (0.966-2.37)
Xtktja	finn-b-K11_HEPFAIL	Hepatic failure, not elsewhere classified || id:finn-b-K11_HEPFAIL	family.Pasteurellaceae.id.3689	Simple mode	14	0.621683	0.434045	0.175662		-0.229045	1.47241	1.86206	0.795293	4.35974	1.862 (0.795-4.36)
Xtktja	finn-b-K11_HEPFAIL	Hepatic failure, not elsewhere classified || id:finn-b-K11_HEPFAIL	family.Pasteurellaceae.id.3689	Weighted mode	14	0.61064	0.375419	0.127815		-0.125182	1.34646	1.84161	0.882337	3.8438	1.842 (0.882-3.844)
Y7cF3n	finn-b-K11_HEPFAIL	Hepatic failure, not elsewhere classified || id:finn-b-K11_HEPFAIL	family.Methanobacteriaceae.id.121	MR Egger	10	0.5248	0.999563	0.613798		-1.43434	2.48394	1.69012	0.238272	11.9884	1.69 (0.238-11.988)
Y7cF3n	finn-b-K11_HEPFAIL	Hepatic failure, not elsewhere classified || id:finn-b-K11_HEPFAIL	family.Methanobacteriaceae.id.121	Weighted median	10	-0.230248	0.270693	0.394999		-0.760806	0.300311	0.794337	0.46729	1.35028	0.794 (0.467-1.35)
Y7cF3n	finn-b-K11_HEPFAIL	Hepatic failure, not elsewhere classified || id:finn-b-K11_HEPFAIL	family.Methanobacteriaceae.id.121	Inverse variance weighted (fixed effects)	10	0.0401746	0.199151	0.840129	0.983906	-0.350162	0.430511	1.04099	0.704574	1.53804	1.041 (0.705-1.538)
Y7cF3n	finn-b-K11_HEPFAIL	Hepatic failure, not elsewhere classified || id:finn-b-K11_HEPFAIL	family.Methanobacteriaceae.id.121	Simple mode	10	-0.311675	0.388996	0.443636		-1.07411	0.450757	0.732219	0.341602	1.5695	0.732 (0.342-1.57)
Y7cF3n	finn-b-K11_HEPFAIL	Hepatic failure, not elsewhere classified || id:finn-b-K11_HEPFAIL	family.Methanobacteriaceae.id.121	Weighted mode	10	-0.284224	0.365604	0.456864		-1.00081	0.43236	0.752598	0.367582	1.54089	0.753 (0.368-1.541)
yfxJv6	finn-b-K11_HEPFAIL	Hepatic failure, not elsewhere classified || id:finn-b-K11_HEPFAIL	family.Erysipelotrichaceae.id.2149	MR Egger	13	1.93714	1.65088	0.265418		-1.29859	5.17286	6.93885	0.272918	176.418	6.939 (0.273-176.418)
yfxJv6	finn-b-K11_HEPFAIL	Hepatic failure, not elsewhere classified || id:finn-b-K11_HEPFAIL	family.Erysipelotrichaceae.id.2149	Weighted median	13	0.151511	0.51193	0.76726		-0.851872	1.15489	1.16359	0.426616	3.17369	1.164 (0.427-3.174)
yfxJv6	finn-b-K11_HEPFAIL	Hepatic failure, not elsewhere classified || id:finn-b-K11_HEPFAIL	family.Erysipelotrichaceae.id.2149	Inverse variance weighted (fixed effects)	13	0.191045	0.380446	0.615555	0.983906	-0.554629	0.936719	1.21051	0.574285	2.5516	1.211 (0.574-2.552)
yfxJv6	finn-b-K11_HEPFAIL	Hepatic failure, not elsewhere classified || id:finn-b-K11_HEPFAIL	family.Erysipelotrichaceae.id.2149	Simple mode	13	0.0424172	0.873441	0.962066		-1.66953	1.75436	1.04333	0.188336	5.77975	1.043 (0.188-5.78)
yfxJv6	finn-b-K11_HEPFAIL	Hepatic failure, not elsewhere classified || id:finn-b-K11_HEPFAIL	family.Erysipelotrichaceae.id.2149	Weighted mode	13	0.0559949	0.867928	0.949622		-1.64514	1.75713	1.05759	0.192985	5.7958	1.058 (0.193-5.796)
ylev3A	finn-b-K11_HEPFAIL	Hepatic failure, not elsewhere classified || id:finn-b-K11_HEPFAIL	family.FamilyXIII.id.1957	MR Egger	9	-1.04392	1.67176	0.552135		-4.32057	2.23273	0.352071	0.0132923	9.32525	0.352 (0.013-9.325)
ylev3A	finn-b-K11_HEPFAIL	Hepatic failure, not elsewhere classified || id:finn-b-K11_HEPFAIL	family.FamilyXIII.id.1957	Weighted median	9	-0.873763	0.571489	0.126283		-1.99388	0.246355	0.417378	0.136166	1.27935	0.417 (0.136-1.279)
ylev3A	finn-b-K11_HEPFAIL	Hepatic failure, not elsewhere classified || id:finn-b-K11_HEPFAIL	family.FamilyXIII.id.1957	Inverse variance weighted (fixed effects)	9	-0.657869	0.438992	0.13398	0.983906	-1.51829	0.202555	0.517954	0.219086	1.22453	0.518 (0.219-1.225)
ylev3A	finn-b-K11_HEPFAIL	Hepatic failure, not elsewhere classified || id:finn-b-K11_HEPFAIL	family.FamilyXIII.id.1957	Simple mode	9	-1.1588	0.934554	0.250128		-2.99053	0.672922	0.313861	0.0502608	1.95996	0.314 (0.05-1.96)
ylev3A	finn-b-K11_HEPFAIL	Hepatic failure, not elsewhere classified || id:finn-b-K11_HEPFAIL	family.FamilyXIII.id.1957	Weighted mode	9	-1.11419	0.940669	0.270223		-2.9579	0.729523	0.328182	0.0519279	2.07409	0.328 (0.052-2.074)
9i4tiU	finn-b-K11_HEPFAIL	Hepatic failure, not elsewhere classified || id:finn-b-K11_HEPFAIL	order.Gastranaerophilales.id.1591	MR Egger	9	-0.546474	0.763189	0.497152		-2.04233	0.949377	0.578988	0.129727	2.5841	0.579 (0.13-2.584)
9i4tiU	finn-b-K11_HEPFAIL	Hepatic failure, not elsewhere classified || id:finn-b-K11_HEPFAIL	order.Gastranaerophilales.id.1591	Weighted median	9	-0.423818	0.3332	0.203386		-1.07689	0.229254	0.654543	0.340653	1.25766	0.655 (0.341-1.258)
9i4tiU	finn-b-K11_HEPFAIL	Hepatic failure, not elsewhere classified || id:finn-b-K11_HEPFAIL	order.Gastranaerophilales.id.1591	Inverse variance weighted (fixed effects)	9	-0.356771	0.255694	0.162924	0.810262	-0.857931	0.144389	0.699933	0.424039	1.15533	0.7 (0.424-1.155)
9i4tiU	finn-b-K11_HEPFAIL	Hepatic failure, not elsewhere classified || id:finn-b-K11_HEPFAIL	order.Gastranaerophilales.id.1591	Simple mode	9	-0.505266	0.497728	0.339752		-1.48081	0.470281	0.603345	0.227453	1.60044	0.603 (0.227-1.6)
9i4tiU	finn-b-K11_HEPFAIL	Hepatic failure, not elsewhere classified || id:finn-b-K11_HEPFAIL	order.Gastranaerophilales.id.1591	Weighted mode	9	-0.529356	0.448844	0.27213		-1.40909	0.350378	0.588984	0.244365	1.4196	0.589 (0.244-1.42)
aGfu8V	finn-b-K11_HEPFAIL	Hepatic failure, not elsewhere classified || id:finn-b-K11_HEPFAIL	order.Bifidobacteriales.id.432	MR Egger	12	-0.581258	1.46899	0.700647		-3.46048	2.29796	0.559194	0.0314146	9.9539	0.559 (0.031-9.954)
aGfu8V	finn-b-K11_HEPFAIL	Hepatic failure, not elsewhere classified || id:finn-b-K11_HEPFAIL	order.Bifidobacteriales.id.432	Weighted median	12	-0.134556	0.446026	0.762897		-1.00877	0.739654	0.874104	0.364668	2.09521	0.874 (0.365-2.095)
aGfu8V	finn-b-K11_HEPFAIL	Hepatic failure, not elsewhere classified || id:finn-b-K11_HEPFAIL	order.Bifidobacteriales.id.432	Inverse variance weighted (multiplicative random effects)	12	-0.0985261	0.428379	0.818094	0.884346	-0.938149	0.741097	0.906172	0.391351	2.09824	0.906 (0.391-2.098)
aGfu8V	finn-b-K11_HEPFAIL	Hepatic failure, not elsewhere classified || id:finn-b-K11_HEPFAIL	order.Bifidobacteriales.id.432	Simple mode	12	-0.353715	0.726454	0.635882		-1.77756	1.07014	0.702075	0.169049	2.91577	0.702 (0.169-2.916)
aGfu8V	finn-b-K11_HEPFAIL	Hepatic failure, not elsewhere classified || id:finn-b-K11_HEPFAIL	order.Bifidobacteriales.id.432	Weighted mode	12	-0.217473	0.518057	0.682724		-1.23286	0.797919	0.804549	0.291456	2.22091	0.805 (0.291-2.221)
BPW89n	finn-b-K11_HEPFAIL	Hepatic failure, not elsewhere classified || id:finn-b-K11_HEPFAIL	order.Verrucomicrobiales.id.4030	MR Egger	11	0.269748	1.07337	0.807218		-1.83405	2.37355	1.30963	0.159765	10.7354	1.31 (0.16-10.735)
BPW89n	finn-b-K11_HEPFAIL	Hepatic failure, not elsewhere classified || id:finn-b-K11_HEPFAIL	order.Verrucomicrobiales.id.4030	Weighted median	11	-0.273827	0.433658	0.527756		-1.1238	0.576143	0.760463	0.325043	1.77916	0.76 (0.325-1.779)
BPW89n	finn-b-K11_HEPFAIL	Hepatic failure, not elsewhere classified || id:finn-b-K11_HEPFAIL	order.Verrucomicrobiales.id.4030	Inverse variance weighted (fixed effects)	11	-0.0960259	0.317441	0.762271	0.884346	-0.718211	0.526159	0.90844	0.487624	1.69242	0.908 (0.488-1.692)
BPW89n	finn-b-K11_HEPFAIL	Hepatic failure, not elsewhere classified || id:finn-b-K11_HEPFAIL	order.Verrucomicrobiales.id.4030	Simple mode	11	-0.450393	0.721958	0.546693		-1.86543	0.964644	0.637378	0.15483	2.62385	0.637 (0.155-2.624)
BPW89n	finn-b-K11_HEPFAIL	Hepatic failure, not elsewhere classified || id:finn-b-K11_HEPFAIL	order.Verrucomicrobiales.id.4030	Weighted mode	11	-0.172679	0.711098	0.813042		-1.56643	1.22107	0.841408	0.208789	3.39082	0.841 (0.209-3.391)
C1xV1V	finn-b-K11_HEPFAIL	Hepatic failure, not elsewhere classified || id:finn-b-K11_HEPFAIL	order.Victivallales.id.2254	MR Egger	8	-1.42102	1.13551	0.257356		-3.64662	0.804586	0.241469	0.0260792	2.23577	0.241 (0.026-2.236)
C1xV1V	finn-b-K11_HEPFAIL	Hepatic failure, not elsewhere classified || id:finn-b-K11_HEPFAIL	order.Victivallales.id.2254	Weighted median	8	-0.00939832	0.35903	0.979116		-0.713098	0.694301	0.990646	0.490124	2.00231	0.991 (0.49-2.002)
C1xV1V	finn-b-K11_HEPFAIL	Hepatic failure, not elsewhere classified || id:finn-b-K11_HEPFAIL	order.Victivallales.id.2254	Inverse variance weighted (fixed effects)	8	-0.0663404	0.242388	0.784319	0.884346	-0.541421	0.408741	0.935812	0.58192	1.50492	0.936 (0.582-1.505)
C1xV1V	finn-b-K11_HEPFAIL	Hepatic failure, not elsewhere classified || id:finn-b-K11_HEPFAIL	order.Victivallales.id.2254	Simple mode	8	-0.596517	0.696905	0.420356		-1.96245	0.769418	0.550727	0.140514	2.15851	0.551 (0.141-2.159)
C1xV1V	finn-b-K11_HEPFAIL	Hepatic failure, not elsewhere classified || id:finn-b-K11_HEPFAIL	order.Victivallales.id.2254	Weighted mode	8	0.0714073	0.674851	0.9187		-1.2513	1.39412	1.07402	0.286132	4.03141	1.074 (0.286-4.031)
CYNr8c	finn-b-K11_HEPFAIL	Hepatic failure, not elsewhere classified || id:finn-b-K11_HEPFAIL	order.Actinomycetales.id.420	MR Egger	5	-0.555758	0.838462	0.554817		-2.19914	1.08763	0.573637	0.110898	2.96723	0.574 (0.111-2.967)
CYNr8c	finn-b-K11_HEPFAIL	Hepatic failure, not elsewhere classified || id:finn-b-K11_HEPFAIL	order.Actinomycetales.id.420	Weighted median	5	-0.0782884	0.460036	0.86487		-0.97996	0.823383	0.924698	0.375326	2.27819	0.925 (0.375-2.278)
CYNr8c	finn-b-K11_HEPFAIL	Hepatic failure, not elsewhere classified || id:finn-b-K11_HEPFAIL	order.Actinomycetales.id.420	Inverse variance weighted (fixed effects)	5	-0.0292915	0.367758	0.936517	0.936517	-0.750096	0.691513	0.971133	0.472321	1.99674	0.971 (0.472-1.997)
CYNr8c	finn-b-K11_HEPFAIL	Hepatic failure, not elsewhere classified || id:finn-b-K11_HEPFAIL	order.Actinomycetales.id.420	Simple mode	5	-0.0770666	0.594964	0.903189		-1.2432	1.08906	0.925828	0.288461	2.97149	0.926 (0.288-2.971)
CYNr8c	finn-b-K11_HEPFAIL	Hepatic failure, not elsewhere classified || id:finn-b-K11_HEPFAIL	order.Actinomycetales.id.420	Weighted mode	5	-0.206974	0.526373	0.714223		-1.23867	0.824718	0.813041	0.289771	2.28124	0.813 (0.29-2.281)
dSCeM7	finn-b-K11_HEPFAIL	Hepatic failure, not elsewhere classified || id:finn-b-K11_HEPFAIL	order.Enterobacteriales.id.3468	MR Egger	7	1.13734	2.72796	0.694032		-4.20946	6.48415	3.11848	0.0148543	654.684	3.118 (0.015-654.684)
dSCeM7	finn-b-K11_HEPFAIL	Hepatic failure, not elsewhere classified || id:finn-b-K11_HEPFAIL	order.Enterobacteriales.id.3468	Weighted median	7	-0.333421	0.572647	0.560401		-1.45581	0.788966	0.716468	0.233212	2.20112	0.716 (0.233-2.201)
dSCeM7	finn-b-K11_HEPFAIL	Hepatic failure, not elsewhere classified || id:finn-b-K11_HEPFAIL	order.Enterobacteriales.id.3468	Inverse variance weighted (fixed effects)	7	-0.250283	0.456582	0.583578	0.884346	-1.14518	0.644619	0.77858	0.318165	1.90526	0.779 (0.318-1.905)
dSCeM7	finn-b-K11_HEPFAIL	Hepatic failure, not elsewhere classified || id:finn-b-K11_HEPFAIL	order.Enterobacteriales.id.3468	Simple mode	7	-0.71585	0.854778	0.434413		-2.39121	0.959515	0.488777	0.0915185	2.61043	0.489 (0.092-2.61)
dSCeM7	finn-b-K11_HEPFAIL	Hepatic failure, not elsewhere classified || id:finn-b-K11_HEPFAIL	order.Enterobacteriales.id.3468	Weighted mode	7	-0.665833	0.832508	0.454322		-2.29755	0.965882	0.513846	0.100505	2.6271	0.514 (0.101-2.627)
FlVBaS	finn-b-K11_HEPFAIL	Hepatic failure, not elsewhere classified || id:finn-b-K11_HEPFAIL	order.Erysipelotrichales.id.2148	MR Egger	13	1.93714	1.65088	0.265418		-1.29859	5.17286	6.93885	0.272918	176.418	6.939 (0.273-176.418)
FlVBaS	finn-b-K11_HEPFAIL	Hepatic failure, not elsewhere classified || id:finn-b-K11_HEPFAIL	order.Erysipelotrichales.id.2148	Weighted median	13	0.151511	0.497718	0.760815		-0.824017	1.12704	1.16359	0.438666	3.0865	1.164 (0.439-3.087)
FlVBaS	finn-b-K11_HEPFAIL	Hepatic failure, not elsewhere classified || id:finn-b-K11_HEPFAIL	order.Erysipelotrichales.id.2148	Inverse variance weighted (fixed effects)	13	0.191045	0.380446	0.615555	0.884346	-0.554629	0.936719	1.21051	0.574285	2.5516	1.211 (0.574-2.552)
FlVBaS	finn-b-K11_HEPFAIL	Hepatic failure, not elsewhere classified || id:finn-b-K11_HEPFAIL	order.Erysipelotrichales.id.2148	Simple mode	13	0.0424172	0.827555	0.959965		-1.57959	1.66443	1.04333	0.206059	5.28264	1.043 (0.206-5.283)
FlVBaS	finn-b-K11_HEPFAIL	Hepatic failure, not elsewhere classified || id:finn-b-K11_HEPFAIL	order.Erysipelotrichales.id.2148	Weighted mode	13	0.0559949	0.836161	0.947711		-1.58288	1.69487	1.05759	0.205383	5.44594	1.058 (0.205-5.446)
j0mByI	finn-b-K11_HEPFAIL	Hepatic failure, not elsewhere classified || id:finn-b-K11_HEPFAIL	order.NB1n.id.3953	MR Egger	13	-1.02717	0.823922	0.238409		-2.64206	0.58772	0.35802	0.0712147	1.79988	0.358 (0.071-1.8)
j0mByI	finn-b-K11_HEPFAIL	Hepatic failure, not elsewhere classified || id:finn-b-K11_HEPFAIL	order.NB1n.id.3953	Weighted median	13	-0.134195	0.286292	0.639259		-0.695327	0.426937	0.874419	0.498911	1.53256	0.874 (0.499-1.533)
j0mByI	finn-b-K11_HEPFAIL	Hepatic failure, not elsewhere classified || id:finn-b-K11_HEPFAIL	order.NB1n.id.3953	Inverse variance weighted (fixed effects)	13	-0.0987414	0.193208	0.609308	0.884346	-0.47743	0.279947	0.905977	0.620376	1.32306	0.906 (0.62-1.323)
j0mByI	finn-b-K11_HEPFAIL	Hepatic failure, not elsewhere classified || id:finn-b-K11_HEPFAIL	order.NB1n.id.3953	Simple mode	13	-0.313829	0.471837	0.518552		-1.23863	0.610972	0.730644	0.289781	1.84222	0.731 (0.29-1.842)
j0mByI	finn-b-K11_HEPFAIL	Hepatic failure, not elsewhere classified || id:finn-b-K11_HEPFAIL	order.NB1n.id.3953	Weighted mode	13	-0.313829	0.461128	0.509064		-1.21764	0.589982	0.730644	0.295928	1.80396	0.731 (0.296-1.804)
jfZByg	finn-b-K11_HEPFAIL	Hepatic failure, not elsewhere classified || id:finn-b-K11_HEPFAIL	order.Lactobacillales.id.1800	MR Egger	15	0.0244866	0.845083	0.977324		-1.63188	1.68085	1.02479	0.195562	5.37012	1.025 (0.196-5.37)
jfZByg	finn-b-K11_HEPFAIL	Hepatic failure, not elsewhere classified || id:finn-b-K11_HEPFAIL	order.Lactobacillales.id.1800	Weighted median	15	0.337727	0.466927	0.469497		-0.57745	1.2529	1.40176	0.561328	3.50049	1.402 (0.561-3.5)
jfZByg	finn-b-K11_HEPFAIL	Hepatic failure, not elsewhere classified || id:finn-b-K11_HEPFAIL	order.Lactobacillales.id.1800	Inverse variance weighted (fixed effects)	15	0.418112	0.328117	0.202566	0.810262	-0.224998	1.06122	1.51909	0.798518	2.8899	1.519 (0.799-2.89)
jfZByg	finn-b-K11_HEPFAIL	Hepatic failure, not elsewhere classified || id:finn-b-K11_HEPFAIL	order.Lactobacillales.id.1800	Simple mode	15	0.33876	0.726706	0.648272		-1.08558	1.7631	1.40321	0.337705	5.8305	1.403 (0.338-5.831)
jfZByg	finn-b-K11_HEPFAIL	Hepatic failure, not elsewhere classified || id:finn-b-K11_HEPFAIL	order.Lactobacillales.id.1800	Weighted mode	15	0.33876	0.595687	0.578577		-0.828786	1.50631	1.40321	0.436579	4.51004	1.403 (0.437-4.51)
jHia6Z	finn-b-K11_HEPFAIL	Hepatic failure, not elsewhere classified || id:finn-b-K11_HEPFAIL	order.Pasteurellales.id.3688	MR Egger	14	0.98199	0.497813	0.0720286		0.00627668	1.9577	2.66976	1.0063	7.08304	2.67 (1.006-7.083)
jHia6Z	finn-b-K11_HEPFAIL	Hepatic failure, not elsewhere classified || id:finn-b-K11_HEPFAIL	order.Pasteurellales.id.3688	Weighted median	14	0.573933	0.310628	0.0646523		-0.0348976	1.18276	1.77524	0.965704	3.26338	1.775 (0.966-3.263)
jHia6Z	finn-b-K11_HEPFAIL	Hepatic failure, not elsewhere classified || id:finn-b-K11_HEPFAIL	order.Pasteurellales.id.3688	Inverse variance weighted (fixed effects)	14	0.414346	0.228804	0.0701531	0.701531	-0.03411	0.862801	1.51338	0.966465	2.36979	1.513 (0.966-2.37)
jHia6Z	finn-b-K11_HEPFAIL	Hepatic failure, not elsewhere classified || id:finn-b-K11_HEPFAIL	order.Pasteurellales.id.3688	Simple mode	14	0.621683	0.470914	0.209554		-0.301309	1.54468	1.86206	0.739849	4.68645	1.862 (0.74-4.686)
jHia6Z	finn-b-K11_HEPFAIL	Hepatic failure, not elsewhere classified || id:finn-b-K11_HEPFAIL	order.Pasteurellales.id.3688	Weighted mode	14	0.61064	0.389308	0.140769		-0.152404	1.37368	1.84161	0.858641	3.94988	1.842 (0.859-3.95)
m0ByAU	finn-b-K11_HEPFAIL	Hepatic failure, not elsewhere classified || id:finn-b-K11_HEPFAIL	order.Desulfovibrionales.id.3156	MR Egger	12	0.154809	0.827336	0.85531		-1.46677	1.77639	1.16743	0.23067	5.90847	1.167 (0.231-5.908)
m0ByAU	finn-b-K11_HEPFAIL	Hepatic failure, not elsewhere classified || id:finn-b-K11_HEPFAIL	order.Desulfovibrionales.id.3156	Weighted median	12	-0.15239	0.467901	0.74466		-1.06948	0.764696	0.858653	0.343188	2.14834	0.859 (0.343-2.148)
m0ByAU	finn-b-K11_HEPFAIL	Hepatic failure, not elsewhere classified || id:finn-b-K11_HEPFAIL	order.Desulfovibrionales.id.3156	Inverse variance weighted (fixed effects)	12	0.287847	0.328996	0.381614	0.884346	-0.356985	0.932678	1.33355	0.699783	2.54131	1.334 (0.7-2.541)
m0ByAU	finn-b-K11_HEPFAIL	Hepatic failure, not elsewhere classified || id:finn-b-K11_HEPFAIL	order.Desulfovibrionales.id.3156	Simple mode	12	-0.448558	0.80998	0.590803		-2.03612	1.139	0.638548	0.130534	3.12365	0.639 (0.131-3.124)
m0ByAU	finn-b-K11_HEPFAIL	Hepatic failure, not elsewhere classified || id:finn-b-K11_HEPFAIL	order.Desulfovibrionales.id.3156	Weighted mode	12	-0.424149	0.63249	0.516306		-1.66383	0.815531	0.654326	0.189412	2.26038	0.654 (0.189-2.26)
NKNDGp	finn-b-K11_HEPFAIL	Hepatic failure, not elsewhere classified || id:finn-b-K11_HEPFAIL	order.Methanobacteriales.id.120	MR Egger	10	0.5248	0.999563	0.613798		-1.43434	2.48394	1.69012	0.238272	11.9884	1.69 (0.238-11.988)
NKNDGp	finn-b-K11_HEPFAIL	Hepatic failure, not elsewhere classified || id:finn-b-K11_HEPFAIL	order.Methanobacteriales.id.120	Weighted median	10	-0.230248	0.279308	0.40974		-0.777691	0.317196	0.794337	0.459466	1.37327	0.794 (0.459-1.373)
NKNDGp	finn-b-K11_HEPFAIL	Hepatic failure, not elsewhere classified || id:finn-b-K11_HEPFAIL	order.Methanobacteriales.id.120	Inverse variance weighted (fixed effects)	10	0.0401746	0.199151	0.840129	0.884346	-0.350162	0.430511	1.04099	0.704574	1.53804	1.041 (0.705-1.538)
NKNDGp	finn-b-K11_HEPFAIL	Hepatic failure, not elsewhere classified || id:finn-b-K11_HEPFAIL	order.Methanobacteriales.id.120	Simple mode	10	-0.311675	0.39429	0.449578		-1.08448	0.461133	0.732219	0.338076	1.58587	0.732 (0.338-1.586)
NKNDGp	finn-b-K11_HEPFAIL	Hepatic failure, not elsewhere classified || id:finn-b-K11_HEPFAIL	order.Methanobacteriales.id.120	Weighted mode	10	-0.284224	0.378433	0.471799		-1.02595	0.457504	0.752598	0.358455	1.58012	0.753 (0.358-1.58)
oGD8An	finn-b-K11_HEPFAIL	Hepatic failure, not elsewhere classified || id:finn-b-K11_HEPFAIL	order.Coriobacteriales.id.810	MR Egger	13	1.67497	1.5489	0.30266		-1.36087	4.71082	5.33864	0.256436	111.143	5.339 (0.256-111.143)
oGD8An	finn-b-K11_HEPFAIL	Hepatic failure, not elsewhere classified || id:finn-b-K11_HEPFAIL	order.Coriobacteriales.id.810	Weighted median	13	-0.0595563	0.496266	0.904476		-1.03224	0.913125	0.942182	0.356209	2.4921	0.942 (0.356-2.492)
oGD8An	finn-b-K11_HEPFAIL	Hepatic failure, not elsewhere classified || id:finn-b-K11_HEPFAIL	order.Coriobacteriales.id.810	Inverse variance weighted (fixed effects)	13	0.117133	0.364865	0.748187	0.884346	-0.598003	0.832268	1.12427	0.549909	2.29853	1.124 (0.55-2.299)
oGD8An	finn-b-K11_HEPFAIL	Hepatic failure, not elsewhere classified || id:finn-b-K11_HEPFAIL	order.Coriobacteriales.id.810	Simple mode	13	0.202891	0.85822	0.817102		-1.47922	1.885	1.22494	0.227815	6.58637	1.225 (0.228-6.586)
oGD8An	finn-b-K11_HEPFAIL	Hepatic failure, not elsewhere classified || id:finn-b-K11_HEPFAIL	order.Coriobacteriales.id.810	Weighted mode	13	-0.0281809	0.776993	0.971664		-1.55109	1.49472	0.972212	0.212018	4.45811	0.972 (0.212-4.458)
Oxkiqb	finn-b-K11_HEPFAIL	Hepatic failure, not elsewhere classified || id:finn-b-K11_HEPFAIL	order.Clostridiales.id.1863	MR Egger	12	2.15818	1.6963	0.232059		-1.16657	5.48294	8.65539	0.311432	240.553	8.655 (0.311-240.553)
Oxkiqb	finn-b-K11_HEPFAIL	Hepatic failure, not elsewhere classified || id:finn-b-K11_HEPFAIL	order.Clostridiales.id.1863	Weighted median	12	0.612025	0.531846	0.249833		-0.430394	1.65444	1.84416	0.650253	5.23017	1.844 (0.65-5.23)
Oxkiqb	finn-b-K11_HEPFAIL	Hepatic failure, not elsewhere classified || id:finn-b-K11_HEPFAIL	order.Clostridiales.id.1863	Inverse variance weighted (fixed effects)	12	0.255692	0.378375	0.499191	0.884346	-0.485923	0.997308	1.29136	0.615129	2.71097	1.291 (0.615-2.711)
Oxkiqb	finn-b-K11_HEPFAIL	Hepatic failure, not elsewhere classified || id:finn-b-K11_HEPFAIL	order.Clostridiales.id.1863	Simple mode	12	0.550804	0.888014	0.547718		-1.1897	2.29131	1.73465	0.304311	9.88791	1.735 (0.304-9.888)
Oxkiqb	finn-b-K11_HEPFAIL	Hepatic failure, not elsewhere classified || id:finn-b-K11_HEPFAIL	order.Clostridiales.id.1863	Weighted mode	12	0.550804	0.743259	0.474176		-0.905982	2.00759	1.73465	0.404145	7.44536	1.735 (0.404-7.445)
qiWbrh	finn-b-K11_HEPFAIL	Hepatic failure, not elsewhere classified || id:finn-b-K11_HEPFAIL	order.Selenomonadales.id.2165	MR Egger	12	-0.586189	1.55569	0.714192		-3.63534	2.46296	0.556444	0.0263749	11.7396	0.556 (0.026-11.74)
qiWbrh	finn-b-K11_HEPFAIL	Hepatic failure, not elsewhere classified || id:finn-b-K11_HEPFAIL	order.Selenomonadales.id.2165	Weighted median	12	-0.598566	0.525	0.254234		-1.62757	0.430434	0.549599	0.196407	1.53792	0.55 (0.196-1.538)
qiWbrh	finn-b-K11_HEPFAIL	Hepatic failure, not elsewhere classified || id:finn-b-K11_HEPFAIL	order.Selenomonadales.id.2165	Inverse variance weighted (fixed effects)	12	-0.909144	0.380586	0.0169035	0.338069	-1.65509	-0.163196	0.402869	0.191074	0.849425	0.403 (0.191-0.849)
qiWbrh	finn-b-K11_HEPFAIL	Hepatic failure, not elsewhere classified || id:finn-b-K11_HEPFAIL	order.Selenomonadales.id.2165	Simple mode	12	-0.594726	0.738234	0.437538		-2.04166	0.852213	0.551714	0.129813	2.34483	0.552 (0.13-2.345)
qiWbrh	finn-b-K11_HEPFAIL	Hepatic failure, not elsewhere classified || id:finn-b-K11_HEPFAIL	order.Selenomonadales.id.2165	Weighted mode	12	-0.576213	0.739646	0.452391		-2.02592	0.873493	0.562023	0.131873	2.39526	0.562 (0.132-2.395)
rsbOlb	finn-b-K11_HEPFAIL	Hepatic failure, not elsewhere classified || id:finn-b-K11_HEPFAIL	order.MollicutesRF9.id.11579	MR Egger	13	1.75968	0.956644	0.0929738		-0.115343	3.6347	5.81057	0.891061	37.8905	5.811 (0.891-37.891)
rsbOlb	finn-b-K11_HEPFAIL	Hepatic failure, not elsewhere classified || id:finn-b-K11_HEPFAIL	order.MollicutesRF9.id.11579	Weighted median	13	0.0684345	0.394598	0.862315		-0.704978	0.841847	1.07083	0.49412	2.32065	1.071 (0.494-2.321)
rsbOlb	finn-b-K11_HEPFAIL	Hepatic failure, not elsewhere classified || id:finn-b-K11_HEPFAIL	order.MollicutesRF9.id.11579	Inverse variance weighted (fixed effects)	13	-0.0579099	0.277017	0.83441	0.884346	-0.600863	0.485043	0.943735	0.548338	1.62424	0.944 (0.548-1.624)
rsbOlb	finn-b-K11_HEPFAIL	Hepatic failure, not elsewhere classified || id:finn-b-K11_HEPFAIL	order.MollicutesRF9.id.11579	Simple mode	13	-0.605247	0.777286	0.451258		-2.12873	0.918233	0.54594	0.118989	2.50486	0.546 (0.119-2.505)
rsbOlb	finn-b-K11_HEPFAIL	Hepatic failure, not elsewhere classified || id:finn-b-K11_HEPFAIL	order.MollicutesRF9.id.11579	Weighted mode	13	0.583881	0.706633	0.424766		-0.801119	1.96888	1.79298	0.448827	7.16266	1.793 (0.449-7.163)
sFxDb3	finn-b-K11_HEPFAIL	Hepatic failure, not elsewhere classified || id:finn-b-K11_HEPFAIL	order.Burkholderiales.id.2874	MR Egger	10	-1.22997	1.27495	0.362938		-3.72887	1.26893	0.292301	0.0240199	3.55706	0.292 (0.024-3.557)
sFxDb3	finn-b-K11_HEPFAIL	Hepatic failure, not elsewhere classified || id:finn-b-K11_HEPFAIL	order.Burkholderiales.id.2874	Weighted median	10	-0.634294	0.5171	0.219959		-1.64781	0.379223	0.53031	0.192471	1.46115	0.53 (0.192-1.461)
sFxDb3	finn-b-K11_HEPFAIL	Hepatic failure, not elsewhere classified || id:finn-b-K11_HEPFAIL	order.Burkholderiales.id.2874	Inverse variance weighted (fixed effects)	10	-0.548252	0.396484	0.166731	0.810262	-1.32536	0.228856	0.577959	0.265707	1.25716	0.578 (0.266-1.257)
sFxDb3	finn-b-K11_HEPFAIL	Hepatic failure, not elsewhere classified || id:finn-b-K11_HEPFAIL	order.Burkholderiales.id.2874	Simple mode	10	-0.65353	0.886626	0.479837		-2.39132	1.08426	0.520206	0.0915092	2.95724	0.52 (0.092-2.957)
sFxDb3	finn-b-K11_HEPFAIL	Hepatic failure, not elsewhere classified || id:finn-b-K11_HEPFAIL	order.Burkholderiales.id.2874	Weighted mode	10	-0.721429	0.854517	0.420402		-2.39628	0.953425	0.486057	0.0910558	2.59458	0.486 (0.091-2.595)
staWrf	finn-b-K11_HEPFAIL	Hepatic failure, not elsewhere classified || id:finn-b-K11_HEPFAIL	order.Rhodospirillales.id.2667	MR Egger	14	0.406504	0.955642	0.678094		-1.46655	2.27956	1.50156	0.230719	9.7724	1.502 (0.231-9.772)
staWrf	finn-b-K11_HEPFAIL	Hepatic failure, not elsewhere classified || id:finn-b-K11_HEPFAIL	order.Rhodospirillales.id.2667	Weighted median	14	0.197161	0.300943	0.512376		-0.392687	0.787009	1.21794	0.67524	2.19682	1.218 (0.675-2.197)
staWrf	finn-b-K11_HEPFAIL	Hepatic failure, not elsewhere classified || id:finn-b-K11_HEPFAIL	order.Rhodospirillales.id.2667	Inverse variance weighted (fixed effects)	14	0.2228	0.235857	0.344843	0.884346	-0.23948	0.68508	1.24957	0.787037	1.98393	1.25 (0.787-1.984)
staWrf	finn-b-K11_HEPFAIL	Hepatic failure, not elsewhere classified || id:finn-b-K11_HEPFAIL	order.Rhodospirillales.id.2667	Simple mode	14	0.163538	0.438904	0.715446		-0.696713	1.02379	1.17767	0.49822	2.78372	1.178 (0.498-2.784)
staWrf	finn-b-K11_HEPFAIL	Hepatic failure, not elsewhere classified || id:finn-b-K11_HEPFAIL	order.Rhodospirillales.id.2667	Weighted mode	14	0.217285	0.449284	0.636695		-0.663311	1.09788	1.2427	0.515143	2.99781	1.243 (0.515-2.998)
tSliO9	finn-b-K11_HEPFAIL	Hepatic failure, not elsewhere classified || id:finn-b-K11_HEPFAIL	order.Bacteroidales.id.913	MR Egger	13	-1.40452	0.861308	0.131231		-3.09268	0.283645	0.245485	0.0453801	1.32796	0.245 (0.045-1.328)
tSliO9	finn-b-K11_HEPFAIL	Hepatic failure, not elsewhere classified || id:finn-b-K11_HEPFAIL	order.Bacteroidales.id.913	Weighted median	13	-0.199182	0.535952	0.71016		-1.24965	0.851284	0.819401	0.286606	2.34265	0.819 (0.287-2.343)
tSliO9	finn-b-K11_HEPFAIL	Hepatic failure, not elsewhere classified || id:finn-b-K11_HEPFAIL	order.Bacteroidales.id.913	Inverse variance weighted (fixed effects)	13	-0.156947	0.368697	0.67034	0.884346	-0.879592	0.565698	0.854749	0.414952	1.76068	0.855 (0.415-1.761)
tSliO9	finn-b-K11_HEPFAIL	Hepatic failure, not elsewhere classified || id:finn-b-K11_HEPFAIL	order.Bacteroidales.id.913	Simple mode	13	-0.483099	0.808413	0.561222		-2.06759	1.10139	0.616869	0.12649	3.00835	0.617 (0.126-3.008)
tSliO9	finn-b-K11_HEPFAIL	Hepatic failure, not elsewhere classified || id:finn-b-K11_HEPFAIL	order.Bacteroidales.id.913	Weighted mode	13	-0.397647	0.808592	0.631749		-1.98249	1.18719	0.671899	0.137726	3.27787	0.672 (0.138-3.278)
uCOF7P	finn-b-K11_HEPFAIL	Hepatic failure, not elsewhere classified || id:finn-b-K11_HEPFAIL	order.Bacillales.id.1674	MR Egger	9	0.110878	0.802954	0.894059		-1.46291	1.68467	1.11726	0.231561	5.39066	1.117 (0.232-5.391)
uCOF7P	finn-b-K11_HEPFAIL	Hepatic failure, not elsewhere classified || id:finn-b-K11_HEPFAIL	order.Bacillales.id.1674	Weighted median	9	-0.118595	0.246441	0.630351		-0.601619	0.364428	0.888167	0.547924	1.43969	0.888 (0.548-1.44)
uCOF7P	finn-b-K11_HEPFAIL	Hepatic failure, not elsewhere classified || id:finn-b-K11_HEPFAIL	order.Bacillales.id.1674	Inverse variance weighted (fixed effects)	9	-0.104843	0.1864	0.573801	0.884346	-0.470187	0.260501	0.900466	0.624885	1.29758	0.9 (0.625-1.298)
uCOF7P	finn-b-K11_HEPFAIL	Hepatic failure, not elsewhere classified || id:finn-b-K11_HEPFAIL	order.Bacillales.id.1674	Simple mode	9	0.166091	0.37356	0.668379		-0.566087	0.898269	1.18068	0.567743	2.45535	1.181 (0.568-2.455)
uCOF7P	finn-b-K11_HEPFAIL	Hepatic failure, not elsewhere classified || id:finn-b-K11_HEPFAIL	order.Bacillales.id.1674	Weighted mode	9	0.023581	0.395322	0.953898		-0.751251	0.798413	1.02386	0.471776	2.22201	1.024 (0.472-2.222)
3cOJ1f	finn-b-K11_HEPFAIL	Hepatic failure, not elsewhere classified || id:finn-b-K11_HEPFAIL	class.Actinobacteria.id.419	MR Egger	15	0.624292	1.07989	0.573069		-1.49228	2.74087	1.86692	0.224858	15.5004	1.867 (0.225-15.5)
3cOJ1f	finn-b-K11_HEPFAIL	Hepatic failure, not elsewhere classified || id:finn-b-K11_HEPFAIL	class.Actinobacteria.id.419	Weighted median	15	-0.16941	0.422707	0.688586		-0.997916	0.659095	0.844163	0.368647	1.93304	0.844 (0.369-1.933)
3cOJ1f	finn-b-K11_HEPFAIL	Hepatic failure, not elsewhere classified || id:finn-b-K11_HEPFAIL	class.Actinobacteria.id.419	Inverse variance weighted (fixed effects)	15	-0.099805	0.291171	0.731771	0.836607	-0.670501	0.470891	0.905014	0.511452	1.60142	0.905 (0.511-1.601)
3cOJ1f	finn-b-K11_HEPFAIL	Hepatic failure, not elsewhere classified || id:finn-b-K11_HEPFAIL	class.Actinobacteria.id.419	Simple mode	15	-0.678763	0.760422	0.38715		-2.16919	0.811665	0.507244	0.11427	2.25165	0.507 (0.114-2.252)
3cOJ1f	finn-b-K11_HEPFAIL	Hepatic failure, not elsewhere classified || id:finn-b-K11_HEPFAIL	class.Actinobacteria.id.419	Weighted mode	15	-0.285094	0.551828	0.613475		-1.36668	0.796489	0.751944	0.254953	2.21774	0.752 (0.255-2.218)
3Oo7Td	finn-b-K11_HEPFAIL	Hepatic failure, not elsewhere classified || id:finn-b-K11_HEPFAIL	class.Methanobacteria.id.119	MR Egger	10	0.5248	0.999563	0.613798		-1.43434	2.48394	1.69012	0.238272	11.9884	1.69 (0.238-11.988)
3Oo7Td	finn-b-K11_HEPFAIL	Hepatic failure, not elsewhere classified || id:finn-b-K11_HEPFAIL	class.Methanobacteria.id.119	Weighted median	10	-0.230248	0.274518	0.401619		-0.768304	0.307808	0.794337	0.463799	1.36044	0.794 (0.464-1.36)
3Oo7Td	finn-b-K11_HEPFAIL	Hepatic failure, not elsewhere classified || id:finn-b-K11_HEPFAIL	class.Methanobacteria.id.119	Inverse variance weighted (fixed effects)	10	0.0401746	0.199151	0.840129	0.840129	-0.350162	0.430511	1.04099	0.704574	1.53804	1.041 (0.705-1.538)
3Oo7Td	finn-b-K11_HEPFAIL	Hepatic failure, not elsewhere classified || id:finn-b-K11_HEPFAIL	class.Methanobacteria.id.119	Simple mode	10	-0.311675	0.423371	0.480371		-1.14148	0.518132	0.732219	0.319345	1.67889	0.732 (0.319-1.679)
3Oo7Td	finn-b-K11_HEPFAIL	Hepatic failure, not elsewhere classified || id:finn-b-K11_HEPFAIL	class.Methanobacteria.id.119	Weighted mode	10	-0.284224	0.353838	0.44252		-0.977746	0.409298	0.752598	0.376158	1.50576	0.753 (0.376-1.506)
dP6VTT	finn-b-K11_HEPFAIL	Hepatic failure, not elsewhere classified || id:finn-b-K11_HEPFAIL	class.Alphaproteobacteria.id.2379	MR Egger	7	-1.16092	1.31913	0.419107		-3.7464	1.42457	0.313199	0.0236025	4.15608	0.313 (0.024-4.156)
dP6VTT	finn-b-K11_HEPFAIL	Hepatic failure, not elsewhere classified || id:finn-b-K11_HEPFAIL	class.Alphaproteobacteria.id.2379	Weighted median	7	-0.375893	0.450708	0.404277		-1.25928	0.507494	0.686676	0.283858	1.66112	0.687 (0.284-1.661)
dP6VTT	finn-b-K11_HEPFAIL	Hepatic failure, not elsewhere classified || id:finn-b-K11_HEPFAIL	class.Alphaproteobacteria.id.2379	Inverse variance weighted (fixed effects)	7	-0.140487	0.351717	0.689576	0.836607	-0.829852	0.548879	0.868935	0.436114	1.73131	0.869 (0.436-1.731)
dP6VTT	finn-b-K11_HEPFAIL	Hepatic failure, not elsewhere classified || id:finn-b-K11_HEPFAIL	class.Alphaproteobacteria.id.2379	Simple mode	7	-0.516136	0.614105	0.432856		-1.71978	0.68751	0.596822	0.179105	1.98876	0.597 (0.179-1.989)
dP6VTT	finn-b-K11_HEPFAIL	Hepatic failure, not elsewhere classified || id:finn-b-K11_HEPFAIL	class.Alphaproteobacteria.id.2379	Weighted mode	7	-0.495938	0.620198	0.454401		-1.71153	0.71965	0.608999	0.18059	2.05371	0.609 (0.181-2.054)
Fr2Ff4	finn-b-K11_HEPFAIL	Hepatic failure, not elsewhere classified || id:finn-b-K11_HEPFAIL	class.Clostridia.id.1859	MR Egger	11	2.16142	1.94324	0.294845		-1.64732	5.97016	8.68346	0.192565	391.569	8.683 (0.193-391.569)
Fr2Ff4	finn-b-K11_HEPFAIL	Hepatic failure, not elsewhere classified || id:finn-b-K11_HEPFAIL	class.Clostridia.id.1859	Weighted median	11	0.546473	0.555156	0.324938		-0.541631	1.63458	1.72715	0.581798	5.12729	1.727 (0.582-5.127)
Fr2Ff4	finn-b-K11_HEPFAIL	Hepatic failure, not elsewhere classified || id:finn-b-K11_HEPFAIL	class.Clostridia.id.1859	Inverse variance weighted (fixed effects)	11	0.106836	0.387749	0.782909	0.836607	-0.653152	0.866825	1.11275	0.520403	2.37934	1.113 (0.52-2.379)
Fr2Ff4	finn-b-K11_HEPFAIL	Hepatic failure, not elsewhere classified || id:finn-b-K11_HEPFAIL	class.Clostridia.id.1859	Simple mode	11	0.512573	0.925736	0.591953		-1.30187	2.32702	1.66958	0.272023	10.2473	1.67 (0.272-10.247)
Fr2Ff4	finn-b-K11_HEPFAIL	Hepatic failure, not elsewhere classified || id:finn-b-K11_HEPFAIL	class.Clostridia.id.1859	Weighted mode	11	0.584599	0.786845	0.474594		-0.957617	2.12682	1.79427	0.383807	8.38811	1.794 (0.384-8.388)
FRQYhm	finn-b-K11_HEPFAIL	Hepatic failure, not elsewhere classified || id:finn-b-K11_HEPFAIL	class.Gammaproteobacteria.id.3303	MR Egger	6	0.976324	1.57554	0.569024		-2.11173	4.06437	2.65468	0.121029	58.2285	2.655 (0.121-58.228)
FRQYhm	finn-b-K11_HEPFAIL	Hepatic failure, not elsewhere classified || id:finn-b-K11_HEPFAIL	class.Gammaproteobacteria.id.3303	Weighted median	6	0.587285	0.673552	0.383251		-0.732877	1.90745	1.7991	0.480525	6.73586	1.799 (0.481-6.736)
FRQYhm	finn-b-K11_HEPFAIL	Hepatic failure, not elsewhere classified || id:finn-b-K11_HEPFAIL	class.Gammaproteobacteria.id.3303	Inverse variance weighted (fixed effects)	6	0.29761	0.521832	0.568462	0.836607	-0.72518	1.3204	1.34664	0.484237	3.74492	1.347 (0.484-3.745)
FRQYhm	finn-b-K11_HEPFAIL	Hepatic failure, not elsewhere classified || id:finn-b-K11_HEPFAIL	class.Gammaproteobacteria.id.3303	Simple mode	6	0.695788	0.959756	0.500968		-1.18533	2.57691	2.00529	0.305644	13.1564	2.005 (0.306-13.156)
FRQYhm	finn-b-K11_HEPFAIL	Hepatic failure, not elsewhere classified || id:finn-b-K11_HEPFAIL	class.Gammaproteobacteria.id.3303	Weighted mode	6	0.641645	0.863929	0.491058		-1.05166	2.33495	1.8996	0.349359	10.3289	1.9 (0.349-10.329)
IgBtIU	finn-b-K11_HEPFAIL	Hepatic failure, not elsewhere classified || id:finn-b-K11_HEPFAIL	class.Bacilli.id.1673	MR Egger	18	-0.343789	0.811206	0.677354		-1.93375	1.24617	0.709078	0.144605	3.47701	0.709 (0.145-3.477)
IgBtIU	finn-b-K11_HEPFAIL	Hepatic failure, not elsewhere classified || id:finn-b-K11_HEPFAIL	class.Bacilli.id.1673	Weighted median	18	0.343211	0.407651	0.399831		-0.455785	1.14221	1.40947	0.63395	3.13368	1.409 (0.634-3.134)
IgBtIU	finn-b-K11_HEPFAIL	Hepatic failure, not elsewhere classified || id:finn-b-K11_HEPFAIL	class.Bacilli.id.1673	Inverse variance weighted (fixed effects)	18	0.247726	0.29598	0.402611	0.836607	-0.332396	0.827847	1.28111	0.717204	2.28839	1.281 (0.717-2.288)
IgBtIU	finn-b-K11_HEPFAIL	Hepatic failure, not elsewhere classified || id:finn-b-K11_HEPFAIL	class.Bacilli.id.1673	Simple mode	18	0.541601	0.671625	0.431147		-0.774784	1.85799	1.71876	0.460803	6.41081	1.719 (0.461-6.411)
IgBtIU	finn-b-K11_HEPFAIL	Hepatic failure, not elsewhere classified || id:finn-b-K11_HEPFAIL	class.Bacilli.id.1673	Weighted mode	18	0.431645	0.6123	0.490384		-0.768463	1.63175	1.53979	0.463725	5.11284	1.54 (0.464-5.113)
Msb4zz	finn-b-K11_HEPFAIL	Hepatic failure, not elsewhere classified || id:finn-b-K11_HEPFAIL	class.Melainabacteria.id.1589	MR Egger	10	-0.506546	0.738359	0.512074		-1.95373	0.940638	0.602573	0.141744	2.56162	0.603 (0.142-2.562)
Msb4zz	finn-b-K11_HEPFAIL	Hepatic failure, not elsewhere classified || id:finn-b-K11_HEPFAIL	class.Melainabacteria.id.1589	Weighted median	10	-0.346517	0.314778	0.27097		-0.963481	0.270447	0.707147	0.381562	1.31055	0.707 (0.382-1.311)
Msb4zz	finn-b-K11_HEPFAIL	Hepatic failure, not elsewhere classified || id:finn-b-K11_HEPFAIL	class.Melainabacteria.id.1589	Inverse variance weighted (fixed effects)	10	-0.363288	0.243904	0.136364	0.836607	-0.841341	0.114765	0.695386	0.431132	1.12161	0.695 (0.431-1.122)
Msb4zz	finn-b-K11_HEPFAIL	Hepatic failure, not elsewhere classified || id:finn-b-K11_HEPFAIL	class.Melainabacteria.id.1589	Simple mode	10	-0.260924	0.439216	0.567097		-1.12179	0.59994	0.770339	0.325697	1.82201	0.77 (0.326-1.822)
Msb4zz	finn-b-K11_HEPFAIL	Hepatic failure, not elsewhere classified || id:finn-b-K11_HEPFAIL	class.Melainabacteria.id.1589	Weighted mode	10	-0.424413	0.437817	0.357681		-1.28254	0.433709	0.654153	0.277333	1.54297	0.654 (0.277-1.543)
MXS84H	finn-b-K11_HEPFAIL	Hepatic failure, not elsewhere classified || id:finn-b-K11_HEPFAIL	class.Negativicutes.id.2164	MR Egger	12	-0.586189	1.55569	0.714192		-3.63534	2.46296	0.556444	0.0263749	11.7396	0.556 (0.026-11.74)
MXS84H	finn-b-K11_HEPFAIL	Hepatic failure, not elsewhere classified || id:finn-b-K11_HEPFAIL	class.Negativicutes.id.2164	Weighted median	12	-0.598566	0.537165	0.265148		-1.65141	0.454277	0.549599	0.19178	1.57503	0.55 (0.192-1.575)
MXS84H	finn-b-K11_HEPFAIL	Hepatic failure, not elsewhere classified || id:finn-b-K11_HEPFAIL	class.Negativicutes.id.2164	Inverse variance weighted (fixed effects)	12	-0.909144	0.380586	0.0169035	0.270456	-1.65509	-0.163196	0.402869	0.191074	0.849425	0.403 (0.191-0.849)
MXS84H	finn-b-K11_HEPFAIL	Hepatic failure, not elsewhere classified || id:finn-b-K11_HEPFAIL	class.Negativicutes.id.2164	Simple mode	12	-0.594726	0.849674	0.498497		-2.26009	1.07064	0.551714	0.104341	2.91723	0.552 (0.104-2.917)
MXS84H	finn-b-K11_HEPFAIL	Hepatic failure, not elsewhere classified || id:finn-b-K11_HEPFAIL	class.Negativicutes.id.2164	Weighted mode	12	-0.576213	0.735869	0.450135		-2.01852	0.86609	0.562023	0.132852	2.3776	0.562 (0.133-2.378)
n3j0op	finn-b-K11_HEPFAIL	Hepatic failure, not elsewhere classified || id:finn-b-K11_HEPFAIL	class.Deltaproteobacteria.id.3087	MR Egger	13	-0.242258	0.923738	0.797968		-2.05278	1.56827	0.784853	0.128377	4.79833	0.785 (0.128-4.798)
n3j0op	finn-b-K11_HEPFAIL	Hepatic failure, not elsewhere classified || id:finn-b-K11_HEPFAIL	class.Deltaproteobacteria.id.3087	Weighted median	13	0.0618327	0.472557	0.895896		-0.864378	0.988044	1.06378	0.421313	2.68598	1.064 (0.421-2.686)
n3j0op	finn-b-K11_HEPFAIL	Hepatic failure, not elsewhere classified || id:finn-b-K11_HEPFAIL	class.Deltaproteobacteria.id.3087	Inverse variance weighted (fixed effects)	13	0.448119	0.321307	0.163113	0.836607	-0.181642	1.07788	1.56537	0.8339	2.93844	1.565 (0.834-2.938)
n3j0op	finn-b-K11_HEPFAIL	Hepatic failure, not elsewhere classified || id:finn-b-K11_HEPFAIL	class.Deltaproteobacteria.id.3087	Simple mode	13	-0.509484	0.834848	0.553064		-2.14579	1.12682	0.600806	0.116976	3.08582	0.601 (0.117-3.086)
n3j0op	finn-b-K11_HEPFAIL	Hepatic failure, not elsewhere classified || id:finn-b-K11_HEPFAIL	class.Deltaproteobacteria.id.3087	Weighted mode	13	-0.303593	0.691483	0.66843		-1.6589	1.05171	0.738161	0.190348	2.86256	0.738 (0.19-2.863)
nQHoYD	finn-b-K11_HEPFAIL	Hepatic failure, not elsewhere classified || id:finn-b-K11_HEPFAIL	class.Lentisphaeria.id.2250	MR Egger	8	-1.42102	1.13551	0.257356		-3.64662	0.804586	0.241469	0.0260792	2.23577	0.241 (0.026-2.236)
nQHoYD	finn-b-K11_HEPFAIL	Hepatic failure, not elsewhere classified || id:finn-b-K11_HEPFAIL	class.Lentisphaeria.id.2250	Weighted median	8	-0.00939832	0.355983	0.978937		-0.707124	0.688328	0.990646	0.49306	1.99038	0.991 (0.493-1.99)
nQHoYD	finn-b-K11_HEPFAIL	Hepatic failure, not elsewhere classified || id:finn-b-K11_HEPFAIL	class.Lentisphaeria.id.2250	Inverse variance weighted (fixed effects)	8	-0.0663404	0.242388	0.784319	0.836607	-0.541421	0.408741	0.935812	0.58192	1.50492	0.936 (0.582-1.505)
nQHoYD	finn-b-K11_HEPFAIL	Hepatic failure, not elsewhere classified || id:finn-b-K11_HEPFAIL	class.Lentisphaeria.id.2250	Simple mode	8	-0.596517	0.686253	0.413526		-1.94157	0.748539	0.550727	0.143478	2.11391	0.551 (0.143-2.114)
nQHoYD	finn-b-K11_HEPFAIL	Hepatic failure, not elsewhere classified || id:finn-b-K11_HEPFAIL	class.Lentisphaeria.id.2250	Weighted mode	8	0.0714073	0.665863	0.917607		-1.23368	1.3765	1.07402	0.291218	3.96101	1.074 (0.291-3.961)
nRNBx9	finn-b-K11_HEPFAIL	Hepatic failure, not elsewhere classified || id:finn-b-K11_HEPFAIL	class.Mollicutes.id.3920	MR Egger	12	1.61868	1.02719	0.14614		-0.3946	3.63197	5.04644	0.673949	37.7871	5.046 (0.674-37.787)
nRNBx9	finn-b-K11_HEPFAIL	Hepatic failure, not elsewhere classified || id:finn-b-K11_HEPFAIL	class.Mollicutes.id.3920	Weighted median	12	0.508903	0.419101	0.224644		-0.312536	1.33034	1.66347	0.73159	3.78233	1.663 (0.732-3.782)
nRNBx9	finn-b-K11_HEPFAIL	Hepatic failure, not elsewhere classified || id:finn-b-K11_HEPFAIL	class.Mollicutes.id.3920	Inverse variance weighted (fixed effects)	12	0.173923	0.301157	0.563591	0.836607	-0.416344	0.76419	1.18996	0.659453	2.14725	1.19 (0.659-2.147)
nRNBx9	finn-b-K11_HEPFAIL	Hepatic failure, not elsewhere classified || id:finn-b-K11_HEPFAIL	class.Mollicutes.id.3920	Simple mode	12	0.575314	0.650213	0.395189		-0.699103	1.84973	1.77769	0.497031	6.35812	1.778 (0.497-6.358)
nRNBx9	finn-b-K11_HEPFAIL	Hepatic failure, not elsewhere classified || id:finn-b-K11_HEPFAIL	class.Mollicutes.id.3920	Weighted mode	12	0.647722	0.574324	0.283403		-0.477953	1.7734	1.91118	0.620052	5.89083	1.911 (0.62-5.891)
szt6bn	finn-b-K11_HEPFAIL	Hepatic failure, not elsewhere classified || id:finn-b-K11_HEPFAIL	class.Coriobacteriia.id.809	MR Egger	13	1.67497	1.5489	0.30266		-1.36087	4.71082	5.33864	0.256436	111.143	5.339 (0.256-111.143)
szt6bn	finn-b-K11_HEPFAIL	Hepatic failure, not elsewhere classified || id:finn-b-K11_HEPFAIL	class.Coriobacteriia.id.809	Weighted median	13	-0.0595563	0.503336	0.905812		-1.04609	0.926982	0.942182	0.351307	2.52687	0.942 (0.351-2.527)
szt6bn	finn-b-K11_HEPFAIL	Hepatic failure, not elsewhere classified || id:finn-b-K11_HEPFAIL	class.Coriobacteriia.id.809	Inverse variance weighted (fixed effects)	13	0.117133	0.364865	0.748187	0.836607	-0.598003	0.832268	1.12427	0.549909	2.29853	1.124 (0.55-2.299)
szt6bn	finn-b-K11_HEPFAIL	Hepatic failure, not elsewhere classified || id:finn-b-K11_HEPFAIL	class.Coriobacteriia.id.809	Simple mode	13	0.202891	0.786807	0.800879		-1.33925	1.74503	1.22494	0.262042	5.72609	1.225 (0.262-5.726)
szt6bn	finn-b-K11_HEPFAIL	Hepatic failure, not elsewhere classified || id:finn-b-K11_HEPFAIL	class.Coriobacteriia.id.809	Weighted mode	13	-0.0281809	0.748146	0.970572		-1.49455	1.43819	0.972212	0.22435	4.21304	0.972 (0.224-4.213)
UsMxlz	finn-b-K11_HEPFAIL	Hepatic failure, not elsewhere classified || id:finn-b-K11_HEPFAIL	class.Verrucomicrobiae.id.4029	MR Egger	11	0.269748	1.07337	0.807218		-1.83405	2.37355	1.30963	0.159765	10.7354	1.31 (0.16-10.735)
UsMxlz	finn-b-K11_HEPFAIL	Hepatic failure, not elsewhere classified || id:finn-b-K11_HEPFAIL	class.Verrucomicrobiae.id.4029	Weighted median	11	-0.273827	0.449264	0.542191		-1.15438	0.606729	0.760463	0.315252	1.83442	0.76 (0.315-1.834)
UsMxlz	finn-b-K11_HEPFAIL	Hepatic failure, not elsewhere classified || id:finn-b-K11_HEPFAIL	class.Verrucomicrobiae.id.4029	Inverse variance weighted (fixed effects)	11	-0.0960259	0.317441	0.762271	0.836607	-0.718211	0.526159	0.90844	0.487624	1.69242	0.908 (0.488-1.692)
UsMxlz	finn-b-K11_HEPFAIL	Hepatic failure, not elsewhere classified || id:finn-b-K11_HEPFAIL	class.Verrucomicrobiae.id.4029	Simple mode	11	-0.450393	0.797275	0.584581		-2.01305	1.11227	0.637378	0.133581	3.04124	0.637 (0.134-3.041)
UsMxlz	finn-b-K11_HEPFAIL	Hepatic failure, not elsewhere classified || id:finn-b-K11_HEPFAIL	class.Verrucomicrobiae.id.4029	Weighted mode	11	-0.172679	0.697703	0.809532		-1.54018	1.19482	0.841408	0.214343	3.30296	0.841 (0.214-3.303)
UTPK2n	finn-b-K11_HEPFAIL	Hepatic failure, not elsewhere classified || id:finn-b-K11_HEPFAIL	class.Bacteroidia.id.912	MR Egger	13	-1.40452	0.861308	0.131231		-3.09268	0.283645	0.245485	0.0453801	1.32796	0.245 (0.045-1.328)
UTPK2n	finn-b-K11_HEPFAIL	Hepatic failure, not elsewhere classified || id:finn-b-K11_HEPFAIL	class.Bacteroidia.id.912	Weighted median	13	-0.199182	0.519698	0.701523		-1.21779	0.819426	0.819401	0.295883	2.2692	0.819 (0.296-2.269)
UTPK2n	finn-b-K11_HEPFAIL	Hepatic failure, not elsewhere classified || id:finn-b-K11_HEPFAIL	class.Bacteroidia.id.912	Inverse variance weighted (fixed effects)	13	-0.156947	0.368697	0.67034	0.836607	-0.879592	0.565698	0.854749	0.414952	1.76068	0.855 (0.415-1.761)
UTPK2n	finn-b-K11_HEPFAIL	Hepatic failure, not elsewhere classified || id:finn-b-K11_HEPFAIL	class.Bacteroidia.id.912	Simple mode	13	-0.483099	0.869659	0.588757		-2.18763	1.22143	0.616869	0.112182	3.39204	0.617 (0.112-3.392)
UTPK2n	finn-b-K11_HEPFAIL	Hepatic failure, not elsewhere classified || id:finn-b-K11_HEPFAIL	class.Bacteroidia.id.912	Weighted mode	13	-0.397647	0.844629	0.64623		-2.05312	1.25783	0.671899	0.128334	3.51777	0.672 (0.128-3.518)
X4kHrP	finn-b-K11_HEPFAIL	Hepatic failure, not elsewhere classified || id:finn-b-K11_HEPFAIL	class.Betaproteobacteria.id.2867	MR Egger	11	-1.4566	1.44163	0.338704		-4.2822	1.369	0.233028	0.0138123	3.93143	0.233 (0.014-3.931)
X4kHrP	finn-b-K11_HEPFAIL	Hepatic failure, not elsewhere classified || id:finn-b-K11_HEPFAIL	class.Betaproteobacteria.id.2867	Weighted median	11	-0.596009	0.534673	0.264972		-1.64397	0.451951	0.551006	0.193212	1.57137	0.551 (0.193-1.571)
X4kHrP	finn-b-K11_HEPFAIL	Hepatic failure, not elsewhere classified || id:finn-b-K11_HEPFAIL	class.Betaproteobacteria.id.2867	Inverse variance weighted (fixed effects)	11	-0.314847	0.38166	0.409405	0.836607	-1.0629	0.433207	0.729901	0.345453	1.54219	0.73 (0.345-1.542)
X4kHrP	finn-b-K11_HEPFAIL	Hepatic failure, not elsewhere classified || id:finn-b-K11_HEPFAIL	class.Betaproteobacteria.id.2867	Simple mode	11	-0.454859	0.877965	0.615668		-2.17567	1.26595	0.634538	0.113532	3.54647	0.635 (0.114-3.546)
X4kHrP	finn-b-K11_HEPFAIL	Hepatic failure, not elsewhere classified || id:finn-b-K11_HEPFAIL	class.Betaproteobacteria.id.2867	Weighted mode	11	-0.526854	0.860656	0.554099		-2.21374	1.16003	0.59046	0.109291	3.19003	0.59 (0.109-3.19)
ZJXDpG	finn-b-K11_HEPFAIL	Hepatic failure, not elsewhere classified || id:finn-b-K11_HEPFAIL	class.Erysipelotrichia.id.2147	MR Egger	13	1.93714	1.65088	0.265418		-1.29859	5.17286	6.93885	0.272918	176.418	6.939 (0.273-176.418)
ZJXDpG	finn-b-K11_HEPFAIL	Hepatic failure, not elsewhere classified || id:finn-b-K11_HEPFAIL	class.Erysipelotrichia.id.2147	Weighted median	13	0.151511	0.498373	0.761119		-0.825301	1.12832	1.16359	0.438103	3.09047	1.164 (0.438-3.09)
ZJXDpG	finn-b-K11_HEPFAIL	Hepatic failure, not elsewhere classified || id:finn-b-K11_HEPFAIL	class.Erysipelotrichia.id.2147	Inverse variance weighted (fixed effects)	13	0.191045	0.380446	0.615555	0.836607	-0.554629	0.936719	1.21051	0.574285	2.5516	1.211 (0.574-2.552)
ZJXDpG	finn-b-K11_HEPFAIL	Hepatic failure, not elsewhere classified || id:finn-b-K11_HEPFAIL	class.Erysipelotrichia.id.2147	Simple mode	13	0.0424172	0.828644	0.960017		-1.58173	1.66656	1.04333	0.20562	5.29393	1.043 (0.206-5.294)
ZJXDpG	finn-b-K11_HEPFAIL	Hepatic failure, not elsewhere classified || id:finn-b-K11_HEPFAIL	class.Erysipelotrichia.id.2147	Weighted mode	13	0.0559949	0.813357	0.946248		-1.53819	1.65018	1.05759	0.21477	5.20789	1.058 (0.215-5.208)
0rWmph	finn-b-K11_HEPFAIL	Hepatic failure, not elsewhere classified || id:finn-b-K11_HEPFAIL	phylum.Firmicutes.id.1672	MR Egger	14	-0.852898	0.865515	0.343869		-2.54931	0.843512	0.426178	0.0781357	2.32452	0.426 (0.078-2.325)
0rWmph	finn-b-K11_HEPFAIL	Hepatic failure, not elsewhere classified || id:finn-b-K11_HEPFAIL	phylum.Firmicutes.id.1672	Weighted median	14	0.497594	0.456035	0.275215		-0.396235	1.39142	1.64476	0.672849	4.02057	1.645 (0.673-4.021)
0rWmph	finn-b-K11_HEPFAIL	Hepatic failure, not elsewhere classified || id:finn-b-K11_HEPFAIL	phylum.Firmicutes.id.1672	Inverse variance weighted (fixed effects)	14	0.267145	0.329821	0.417958	0.90977	-0.379304	0.913593	1.30623	0.684338	2.49327	1.306 (0.684-2.493)
0rWmph	finn-b-K11_HEPFAIL	Hepatic failure, not elsewhere classified || id:finn-b-K11_HEPFAIL	phylum.Firmicutes.id.1672	Simple mode	14	0.841007	0.81376	0.320222		-0.753962	2.43598	2.3187	0.470499	11.427	2.319 (0.47-11.427)
0rWmph	finn-b-K11_HEPFAIL	Hepatic failure, not elsewhere classified || id:finn-b-K11_HEPFAIL	phylum.Firmicutes.id.1672	Weighted mode	14	0.798907	0.759987	0.312311		-0.690668	2.28848	2.22311	0.501241	9.85997	2.223 (0.501-9.86)
2neTKK	finn-b-K11_HEPFAIL	Hepatic failure, not elsewhere classified || id:finn-b-K11_HEPFAIL	phylum.Euryarchaeota.id.55	MR Egger	12	1.20045	0.784159	0.1568		-0.336504	2.7374	3.3216	0.714263	15.4467	3.322 (0.714-15.447)
2neTKK	finn-b-K11_HEPFAIL	Hepatic failure, not elsewhere classified || id:finn-b-K11_HEPFAIL	phylum.Euryarchaeota.id.55	Weighted median	12	0.0529387	0.242426	0.827141		-0.422217	0.528094	1.05436	0.655592	1.6957	1.054 (0.656-1.696)
2neTKK	finn-b-K11_HEPFAIL	Hepatic failure, not elsewhere classified || id:finn-b-K11_HEPFAIL	phylum.Euryarchaeota.id.55	Inverse variance weighted (fixed effects)	12	0.0429318	0.177313	0.808684	0.90977	-0.304602	0.390466	1.04387	0.737417	1.47767	1.044 (0.737-1.478)
2neTKK	finn-b-K11_HEPFAIL	Hepatic failure, not elsewhere classified || id:finn-b-K11_HEPFAIL	phylum.Euryarchaeota.id.55	Simple mode	12	-0.12113	0.443316	0.789733		-0.99003	0.747769	0.885919	0.371566	2.11228	0.886 (0.372-2.112)
2neTKK	finn-b-K11_HEPFAIL	Hepatic failure, not elsewhere classified || id:finn-b-K11_HEPFAIL	phylum.Euryarchaeota.id.55	Weighted mode	12	-0.144077	0.434272	0.746301		-0.99525	0.707096	0.865821	0.369631	2.02809	0.866 (0.37-2.028)
6gX3qe	finn-b-K11_HEPFAIL	Hepatic failure, not elsewhere classified || id:finn-b-K11_HEPFAIL	phylum.Tenericutes.id.3919	MR Egger	12	1.61868	1.02719	0.14614		-0.3946	3.63197	5.04644	0.673949	37.7871	5.046 (0.674-37.787)
6gX3qe	finn-b-K11_HEPFAIL	Hepatic failure, not elsewhere classified || id:finn-b-K11_HEPFAIL	phylum.Tenericutes.id.3919	Weighted median	12	0.508903	0.406174	0.210235		-0.287198	1.305	1.66347	0.750363	3.6877	1.663 (0.75-3.688)
6gX3qe	finn-b-K11_HEPFAIL	Hepatic failure, not elsewhere classified || id:finn-b-K11_HEPFAIL	phylum.Tenericutes.id.3919	Inverse variance weighted (fixed effects)	12	0.173923	0.301157	0.563591	0.90977	-0.416344	0.76419	1.18996	0.659453	2.14725	1.19 (0.659-2.147)
6gX3qe	finn-b-K11_HEPFAIL	Hepatic failure, not elsewhere classified || id:finn-b-K11_HEPFAIL	phylum.Tenericutes.id.3919	Simple mode	12	0.575314	0.661151	0.402797		-0.720542	1.87117	1.77769	0.486489	6.49589	1.778 (0.486-6.496)
6gX3qe	finn-b-K11_HEPFAIL	Hepatic failure, not elsewhere classified || id:finn-b-K11_HEPFAIL	phylum.Tenericutes.id.3919	Weighted mode	12	0.647722	0.603027	0.305767		-0.53421	1.82966	1.91118	0.586132	6.23174	1.911 (0.586-6.232)
7ioeKt	finn-b-K11_HEPFAIL	Hepatic failure, not elsewhere classified || id:finn-b-K11_HEPFAIL	phylum.Proteobacteria.id.2375	MR Egger	12	-0.393529	1.06966	0.720615		-2.49006	1.70301	0.674672	0.0829046	5.49043	0.675 (0.083-5.49)
7ioeKt	finn-b-K11_HEPFAIL	Hepatic failure, not elsewhere classified || id:finn-b-K11_HEPFAIL	phylum.Proteobacteria.id.2375	Weighted median	12	0.0402557	0.504174	0.936361		-0.947926	1.02844	1.04108	0.387544	2.79669	1.041 (0.388-2.797)
7ioeKt	finn-b-K11_HEPFAIL	Hepatic failure, not elsewhere classified || id:finn-b-K11_HEPFAIL	phylum.Proteobacteria.id.2375	Inverse variance weighted (fixed effects)	12	-0.12316	0.363083	0.734454	0.90977	-0.834803	0.588483	0.884122	0.43396	1.80125	0.884 (0.434-1.801)
7ioeKt	finn-b-K11_HEPFAIL	Hepatic failure, not elsewhere classified || id:finn-b-K11_HEPFAIL	phylum.Proteobacteria.id.2375	Simple mode	12	0.316044	0.778036	0.692381		-1.20891	1.84099	1.37169	0.298524	6.3028	1.372 (0.299-6.303)
7ioeKt	finn-b-K11_HEPFAIL	Hepatic failure, not elsewhere classified || id:finn-b-K11_HEPFAIL	phylum.Proteobacteria.id.2375	Weighted mode	12	0.127597	0.681843	0.854961		-1.20881	1.46401	1.1361	0.298551	4.32326	1.136 (0.299-4.323)
fE3r8h	finn-b-K11_HEPFAIL	Hepatic failure, not elsewhere classified || id:finn-b-K11_HEPFAIL	phylum.Verrucomicrobia.id.3982	MR Egger	12	0.44955	0.789257	0.581527		-1.09739	1.99649	1.56761	0.33374	7.36319	1.568 (0.334-7.363)
fE3r8h	finn-b-K11_HEPFAIL	Hepatic failure, not elsewhere classified || id:finn-b-K11_HEPFAIL	phylum.Verrucomicrobia.id.3982	Weighted median	12	0.407136	0.415222	0.326827		-0.406699	1.22097	1.50251	0.665845	3.39048	1.503 (0.666-3.39)
fE3r8h	finn-b-K11_HEPFAIL	Hepatic failure, not elsewhere classified || id:finn-b-K11_HEPFAIL	phylum.Verrucomicrobia.id.3982	Inverse variance weighted (fixed effects)	12	0.231631	0.301067	0.441676	0.90977	-0.358461	0.821722	1.26065	0.698751	2.27441	1.261 (0.699-2.274)
fE3r8h	finn-b-K11_HEPFAIL	Hepatic failure, not elsewhere classified || id:finn-b-K11_HEPFAIL	phylum.Verrucomicrobia.id.3982	Simple mode	12	-0.455172	0.652925	0.500191		-1.7349	0.82456	0.634339	0.176417	2.28088	0.634 (0.176-2.281)
fE3r8h	finn-b-K11_HEPFAIL	Hepatic failure, not elsewhere classified || id:finn-b-K11_HEPFAIL	phylum.Verrucomicrobia.id.3982	Weighted mode	12	0.565826	0.559088	0.333257		-0.529986	1.66164	1.7609	0.588613	5.26794	1.761 (0.589-5.268)
gkAVOW	finn-b-K11_HEPFAIL	Hepatic failure, not elsewhere classified || id:finn-b-K11_HEPFAIL	phylum.Lentisphaerae.id.2238	MR Egger	9	-1.24185	1.09254	0.293088		-3.38322	0.89952	0.28885	0.033938	2.45842	0.289 (0.034-2.458)
gkAVOW	finn-b-K11_HEPFAIL	Hepatic failure, not elsewhere classified || id:finn-b-K11_HEPFAIL	phylum.Lentisphaerae.id.2238	Weighted median	9	0.201101	0.343686	0.55846		-0.472524	0.874727	1.22275	0.623427	2.39822	1.223 (0.623-2.398)
gkAVOW	finn-b-K11_HEPFAIL	Hepatic failure, not elsewhere classified || id:finn-b-K11_HEPFAIL	phylum.Lentisphaerae.id.2238	Inverse variance weighted (fixed effects)	9	-0.0156865	0.227031	0.944915	0.944915	-0.460667	0.429294	0.984436	0.630862	1.53617	0.984 (0.631-1.536)
gkAVOW	finn-b-K11_HEPFAIL	Hepatic failure, not elsewhere classified || id:finn-b-K11_HEPFAIL	phylum.Lentisphaerae.id.2238	Simple mode	9	0.23933	0.611518	0.705741		-0.959246	1.43791	1.2704	0.383182	4.21187	1.27 (0.383-4.212)
gkAVOW	finn-b-K11_HEPFAIL	Hepatic failure, not elsewhere classified || id:finn-b-K11_HEPFAIL	phylum.Lentisphaerae.id.2238	Weighted mode	9	0.284999	0.5325	0.607057		-0.7587	1.3287	1.32976	0.468275	3.77612	1.33 (0.468-3.776)
II0qrp	finn-b-K11_HEPFAIL	Hepatic failure, not elsewhere classified || id:finn-b-K11_HEPFAIL	phylum.Actinobacteria.id.400	MR Egger	15	0.0990148	1.41153	0.945144		-2.66758	2.86561	1.10408	0.0694197	17.5598	1.104 (0.069-17.56)
II0qrp	finn-b-K11_HEPFAIL	Hepatic failure, not elsewhere classified || id:finn-b-K11_HEPFAIL	phylum.Actinobacteria.id.400	Weighted median	15	-0.386054	0.439812	0.380069		-1.24809	0.475978	0.679734	0.287054	1.60959	0.68 (0.287-1.61)
II0qrp	finn-b-K11_HEPFAIL	Hepatic failure, not elsewhere classified || id:finn-b-K11_HEPFAIL	phylum.Actinobacteria.id.400	Inverse variance weighted (fixed effects)	15	-0.366372	0.332762	0.270895	0.90977	-1.01859	0.285842	0.693245	0.361105	1.33088	0.693 (0.361-1.331)
II0qrp	finn-b-K11_HEPFAIL	Hepatic failure, not elsewhere classified || id:finn-b-K11_HEPFAIL	phylum.Actinobacteria.id.400	Simple mode	15	-0.879512	0.70848	0.234853		-2.26813	0.509109	0.414985	0.103505	1.66381	0.415 (0.104-1.664)
II0qrp	finn-b-K11_HEPFAIL	Hepatic failure, not elsewhere classified || id:finn-b-K11_HEPFAIL	phylum.Actinobacteria.id.400	Weighted mode	15	-0.506287	0.674421	0.465265		-1.82815	0.815577	0.602729	0.16071	2.26048	0.603 (0.161-2.26)
oChqj7	finn-b-K11_HEPFAIL	Hepatic failure, not elsewhere classified || id:finn-b-K11_HEPFAIL	phylum.Bacteroidetes.id.905	MR Egger	11	-1.55749	0.978852	0.146041		-3.47604	0.361056	0.210663	0.0309295	1.43484	0.211 (0.031-1.435)
oChqj7	finn-b-K11_HEPFAIL	Hepatic failure, not elsewhere classified || id:finn-b-K11_HEPFAIL	phylum.Bacteroidetes.id.905	Weighted median	11	-0.380844	0.574203	0.507167		-1.50628	0.744595	0.683285	0.221733	2.10559	0.683 (0.222-2.106)
oChqj7	finn-b-K11_HEPFAIL	Hepatic failure, not elsewhere classified || id:finn-b-K11_HEPFAIL	phylum.Bacteroidetes.id.905	Inverse variance weighted (fixed effects)	11	-0.515668	0.392518	0.188933	0.90977	-1.285	0.253668	0.597101	0.276649	1.28874	0.597 (0.277-1.289)
oChqj7	finn-b-K11_HEPFAIL	Hepatic failure, not elsewhere classified || id:finn-b-K11_HEPFAIL	phylum.Bacteroidetes.id.905	Simple mode	11	-0.497317	0.905526	0.594917		-2.27215	1.27751	0.60816	0.103091	3.58771	0.608 (0.103-3.588)
oChqj7	finn-b-K11_HEPFAIL	Hepatic failure, not elsewhere classified || id:finn-b-K11_HEPFAIL	phylum.Bacteroidetes.id.905	Weighted mode	11	-0.375094	0.969377	0.706905		-2.27507	1.52488	0.687224	0.102789	4.59461	0.687 (0.103-4.595)
PcT6eJ	finn-b-K11_HEPFAIL	Hepatic failure, not elsewhere classified || id:finn-b-K11_HEPFAIL	phylum.Cyanobacteria.id.1500	MR Egger	8	1.15099	1.32442	0.418223		-1.44488	3.74686	3.16131	0.235774	42.3877	3.161 (0.236-42.388)
PcT6eJ	finn-b-K11_HEPFAIL	Hepatic failure, not elsewhere classified || id:finn-b-K11_HEPFAIL	phylum.Cyanobacteria.id.1500	Weighted median	8	-0.191645	0.409485	0.639774		-0.994235	0.610946	0.8256	0.370006	1.84217	0.826 (0.37-1.842)
PcT6eJ	finn-b-K11_HEPFAIL	Hepatic failure, not elsewhere classified || id:finn-b-K11_HEPFAIL	phylum.Cyanobacteria.id.1500	Inverse variance weighted (fixed effects)	8	-0.0978804	0.292003	0.737472	0.90977	-0.670207	0.474446	0.906757	0.511603	1.60712	0.907 (0.512-1.607)
PcT6eJ	finn-b-K11_HEPFAIL	Hepatic failure, not elsewhere classified || id:finn-b-K11_HEPFAIL	phylum.Cyanobacteria.id.1500	Simple mode	8	-0.315879	0.633616	0.633389		-1.55777	0.926009	0.729148	0.210606	2.52441	0.729 (0.211-2.524)
PcT6eJ	finn-b-K11_HEPFAIL	Hepatic failure, not elsewhere classified || id:finn-b-K11_HEPFAIL	phylum.Cyanobacteria.id.1500	Weighted mode	8	-0.367329	0.559752	0.532643		-1.46444	0.729785	0.692581	0.231207	2.07463	0.693 (0.231-2.075)

## Sheet: Sig
id.exposure	id.outcome	outcome	exposure	method	nsnp	b	se	pval	p_BH	lo_ci	up_ci	or	or_lci95	or_uci95	estimate
I5XXsr	finn-b-K11_HEPFAIL	Hepatic failure, not elsewhere classified || id:finn-b-K11_HEPFAIL	genus.Prevotella9.id.11183	MR Egger	15	-0.344069	0.881649	0.702667		-2.0721	1.38396	0.70888	0.125921	3.99069	0.71 (0.13-3.99)
I5XXsr	finn-b-K11_HEPFAIL	Hepatic failure, not elsewhere classified || id:finn-b-K11_HEPFAIL	genus.Prevotella9.id.11183	Weighted median	15	-0.468958	0.351376	0.181996		-1.15765	0.219739	0.625654	0.314222	1.24575	0.63 (0.31-1.25)
I5XXsr	finn-b-K11_HEPFAIL	Hepatic failure, not elsewhere classified || id:finn-b-K11_HEPFAIL	genus.Prevotella9.id.11183	Inverse variance weighted (fixed effects)	15	-0.516295	0.238596	0.0304728	0.741354	-0.983943	-0.0486472	0.596727	0.373834	0.952517	0.6 (0.37-0.95)
I5XXsr	finn-b-K11_HEPFAIL	Hepatic failure, not elsewhere classified || id:finn-b-K11_HEPFAIL	genus.Prevotella9.id.11183	Simple mode	15	-0.272375	0.671911	0.69133		-1.58932	1.04457	0.761569	0.204064	2.84218	0.76 (0.2-2.84)
I5XXsr	finn-b-K11_HEPFAIL	Hepatic failure, not elsewhere classified || id:finn-b-K11_HEPFAIL	genus.Prevotella9.id.11183	Weighted mode	15	-0.504013	0.618476	0.428759		-1.71623	0.708199	0.604101	0.179743	2.03033	0.6 (0.18-2.03)
jJC3Fm	finn-b-K11_HEPFAIL	Hepatic failure, not elsewhere classified || id:finn-b-K11_HEPFAIL	genus.Enterorhabdus.id.820	MR Egger	6	-0.980523	0.952997	0.361679		-2.8484	0.887352	0.375115	0.0579371	2.42869	0.38 (0.06-2.43)
jJC3Fm	finn-b-K11_HEPFAIL	Hepatic failure, not elsewhere classified || id:finn-b-K11_HEPFAIL	genus.Enterorhabdus.id.820	Weighted median	6	-0.755685	0.481057	0.116209		-1.69856	0.187187	0.469689	0.182948	1.20585	0.47 (0.18-1.21)
jJC3Fm	finn-b-K11_HEPFAIL	Hepatic failure, not elsewhere classified || id:finn-b-K11_HEPFAIL	genus.Enterorhabdus.id.820	Inverse variance weighted (fixed effects)	6	-0.892339	0.36071	0.0133671	0.741354	-1.59933	-0.185346	0.409696	0.202032	0.830817	0.41 (0.2-0.83)
jJC3Fm	finn-b-K11_HEPFAIL	Hepatic failure, not elsewhere classified || id:finn-b-K11_HEPFAIL	genus.Enterorhabdus.id.820	Simple mode	6	-0.482493	0.705493	0.524434		-1.86526	0.900273	0.617243	0.154856	2.46027	0.62 (0.15-2.46)
jJC3Fm	finn-b-K11_HEPFAIL	Hepatic failure, not elsewhere classified || id:finn-b-K11_HEPFAIL	genus.Enterorhabdus.id.820	Weighted mode	6	-0.686028	0.658549	0.345265		-1.97678	0.604728	0.503572	0.138514	1.83075	0.5 (0.14-1.83)
mz9jd0	finn-b-K11_HEPFAIL	Hepatic failure, not elsewhere classified || id:finn-b-K11_HEPFAIL	genus.Barnesiella.id.944	MR Egger	13	1.14207	1.7591	0.529508		-2.30576	4.5899	3.13325	0.0996832	98.4847	3.13 (0.1-98.48)
mz9jd0	finn-b-K11_HEPFAIL	Hepatic failure, not elsewhere classified || id:finn-b-K11_HEPFAIL	genus.Barnesiella.id.944	Weighted median	13	0.656364	0.489652	0.180092		-0.303354	1.61608	1.92777	0.738338	5.03333	1.93 (0.74-5.03)
mz9jd0	finn-b-K11_HEPFAIL	Hepatic failure, not elsewhere classified || id:finn-b-K11_HEPFAIL	genus.Barnesiella.id.944	Inverse variance weighted (fixed effects)	13	0.711596	0.330183	0.0311493	0.741354	0.0644383	1.35875	2.03724	1.06656	3.89134	2.04 (1.07-3.89)
mz9jd0	finn-b-K11_HEPFAIL	Hepatic failure, not elsewhere classified || id:finn-b-K11_HEPFAIL	genus.Barnesiella.id.944	Simple mode	13	0.997582	0.871223	0.274518		-0.710014	2.70518	2.71172	0.491637	14.957	2.71 (0.49-14.96)
mz9jd0	finn-b-K11_HEPFAIL	Hepatic failure, not elsewhere classified || id:finn-b-K11_HEPFAIL	genus.Barnesiella.id.944	Weighted mode	13	0.64715	0.777054	0.42121		-0.875876	2.17018	1.91009	0.416497	8.75983	1.91 (0.42-8.76)
TGrzdF	finn-b-K11_HEPFAIL	Hepatic failure, not elsewhere classified || id:finn-b-K11_HEPFAIL	genus..Eubacteriumfissicatenagroup.id.14373	MR Egger	9	2.28271	1.12834	0.0827537		0.071173	4.49426	9.80325	1.07377	89.5015	9.8 (1.07-89.5)
TGrzdF	finn-b-K11_HEPFAIL	Hepatic failure, not elsewhere classified || id:finn-b-K11_HEPFAIL	genus..Eubacteriumfissicatenagroup.id.14373	Weighted median	9	0.624003	0.292562	0.0329335		0.0505821	1.19742	1.86639	1.05188	3.31158	1.87 (1.05-3.31)
TGrzdF	finn-b-K11_HEPFAIL	Hepatic failure, not elsewhere classified || id:finn-b-K11_HEPFAIL	genus..Eubacteriumfissicatenagroup.id.14373	Inverse variance weighted (fixed effects)	9	0.578179	0.217458	0.0078417	0.741354	0.151962	1.0044	1.78279	1.16412	2.73026	1.78 (1.16-2.73)
TGrzdF	finn-b-K11_HEPFAIL	Hepatic failure, not elsewhere classified || id:finn-b-K11_HEPFAIL	genus..Eubacteriumfissicatenagroup.id.14373	Simple mode	9	0.722522	0.464308	0.158289		-0.187521	1.63257	2.05962	0.829012	5.11698	2.06 (0.83-5.12)
TGrzdF	finn-b-K11_HEPFAIL	Hepatic failure, not elsewhere classified || id:finn-b-K11_HEPFAIL	genus..Eubacteriumfissicatenagroup.id.14373	Weighted mode	9	0.722522	0.471973	0.164338		-0.202546	1.64759	2.05962	0.816649	5.19444	2.06 (0.82-5.19)
wQYhwp	finn-b-K11_HEPFAIL	Hepatic failure, not elsewhere classified || id:finn-b-K11_HEPFAIL	genus.Odoribacter.id.952	MR Egger	7	0.686751	1.38392	0.64077		-2.02573	3.39924	1.98725	0.131897	29.9412	1.99 (0.13-29.94)
wQYhwp	finn-b-K11_HEPFAIL	Hepatic failure, not elsewhere classified || id:finn-b-K11_HEPFAIL	genus.Odoribacter.id.952	Weighted median	7	0.96054	0.560371	0.0865081		-0.137788	2.05887	2.61311	0.871283	7.83709	2.61 (0.87-7.84)
wQYhwp	finn-b-K11_HEPFAIL	Hepatic failure, not elsewhere classified || id:finn-b-K11_HEPFAIL	genus.Odoribacter.id.952	Inverse variance weighted (fixed effects)	7	0.958078	0.441964	0.0301758	0.741354	0.091829	1.82433	2.60668	1.09618	6.19862	2.61 (1.1-6.2)
wQYhwp	finn-b-K11_HEPFAIL	Hepatic failure, not elsewhere classified || id:finn-b-K11_HEPFAIL	genus.Odoribacter.id.952	Simple mode	7	0.922565	0.732971	0.254908		-0.514058	2.35919	2.51574	0.598064	10.5824	2.52 (0.6-10.58)
wQYhwp	finn-b-K11_HEPFAIL	Hepatic failure, not elsewhere classified || id:finn-b-K11_HEPFAIL	genus.Odoribacter.id.952	Weighted mode	7	0.96733	0.739934	0.238965		-0.482942	2.4176	2.63091	0.616966	11.2189	2.63 (0.62-11.22)
qiWbrh	finn-b-K11_HEPFAIL	Hepatic failure, not elsewhere classified || id:finn-b-K11_HEPFAIL	order.Selenomonadales.id.2165	MR Egger	12	-0.586189	1.55569	0.714192		-3.63534	2.46296	0.556444	0.0263749	11.7396	0.56 (0.03-11.74)
qiWbrh	finn-b-K11_HEPFAIL	Hepatic failure, not elsewhere classified || id:finn-b-K11_HEPFAIL	order.Selenomonadales.id.2165	Weighted median	12	-0.598566	0.525	0.254234		-1.62757	0.430434	0.549599	0.196407	1.53792	0.55 (0.2-1.54)
qiWbrh	finn-b-K11_HEPFAIL	Hepatic failure, not elsewhere classified || id:finn-b-K11_HEPFAIL	order.Selenomonadales.id.2165	Inverse variance weighted (fixed effects)	12	-0.909144	0.380586	0.0169035	0.338069	-1.65509	-0.163196	0.402869	0.191074	0.849425	0.4 (0.19-0.85)
qiWbrh	finn-b-K11_HEPFAIL	Hepatic failure, not elsewhere classified || id:finn-b-K11_HEPFAIL	order.Selenomonadales.id.2165	Simple mode	12	-0.594726	0.738234	0.437538		-2.04166	0.852213	0.551714	0.129813	2.34483	0.55 (0.13-2.34)
qiWbrh	finn-b-K11_HEPFAIL	Hepatic failure, not elsewhere classified || id:finn-b-K11_HEPFAIL	order.Selenomonadales.id.2165	Weighted mode	12	-0.576213	0.739646	0.452391		-2.02592	0.873493	0.562023	0.131873	2.39526	0.56 (0.13-2.4)
MXS84H	finn-b-K11_HEPFAIL	Hepatic failure, not elsewhere classified || id:finn-b-K11_HEPFAIL	class.Negativicutes.id.2164	MR Egger	12	-0.586189	1.55569	0.714192		-3.63534	2.46296	0.556444	0.0263749	11.7396	0.56 (0.03-11.74)
MXS84H	finn-b-K11_HEPFAIL	Hepatic failure, not elsewhere classified || id:finn-b-K11_HEPFAIL	class.Negativicutes.id.2164	Weighted median	12	-0.598566	0.537165	0.265148		-1.65141	0.454277	0.549599	0.19178	1.57503	0.55 (0.19-1.58)
MXS84H	finn-b-K11_HEPFAIL	Hepatic failure, not elsewhere classified || id:finn-b-K11_HEPFAIL	class.Negativicutes.id.2164	Inverse variance weighted (fixed effects)	12	-0.909144	0.380586	0.0169035	0.270456	-1.65509	-0.163196	0.402869	0.191074	0.849425	0.4 (0.19-0.85)
MXS84H	finn-b-K11_HEPFAIL	Hepatic failure, not elsewhere classified || id:finn-b-K11_HEPFAIL	class.Negativicutes.id.2164	Simple mode	12	-0.594726	0.849674	0.498497		-2.26009	1.07064	0.551714	0.104341	2.91723	0.55 (0.1-2.92)
MXS84H	finn-b-K11_HEPFAIL	Hepatic failure, not elsewhere classified || id:finn-b-K11_HEPFAIL	class.Negativicutes.id.2164	Weighted mode	12	-0.576213	0.735869	0.450135		-2.01852	0.86609	0.562023	0.132852	2.3776	0.56 (0.13-2.38)

## Sheet: MRPRESSO
Exposure	MR Analysis	Causal Estimate	Sd	T-stat	P-value	Outlier	globalP
class.Actinobacteria.id.419	Raw	-0.0998050002646065	0.366878	-0.272039	0.789563
class.Actinobacteria.id.419	Outlier-corrected						0.094
class.Alphaproteobacteria.id.2379	Raw	-0.140486575854713	0.204401	-0.687307	0.51756
class.Alphaproteobacteria.id.2379	Outlier-corrected						0.92
class.Bacilli.id.1673	Raw	0.247725871165839	0.227128	1.09069	0.290628
class.Bacilli.id.1673	Outlier-corrected						0.897
class.Bacteroidia.id.912	Raw	-0.156947095463846	0.38299	-0.409794	0.689178
class.Bacteroidia.id.912	Outlier-corrected						0.325
class.Betaproteobacteria.id.2867	Raw	-0.314846617106952	0.42537	-0.740172	0.476214
class.Betaproteobacteria.id.2867	Outlier-corrected						0.249
class.Clostridia.id.1859	Raw	0.106836392874661	0.442626	0.241369	0.814146
class.Clostridia.id.1859	Outlier-corrected						0.256
class.Coriobacteriia.id.809	Raw	0.117132775362289	0.361856	0.3237	0.751737
class.Coriobacteriia.id.809	Outlier-corrected						0.459
class.Deltaproteobacteria.id.3087	Raw	0.448119332647246	0.344817	1.29958	0.218155
class.Deltaproteobacteria.id.3087	Outlier-corrected						0.348
class.Erysipelotrichia.id.2147	Raw	0.191044764406946	0.30787	0.620537	0.546509
class.Erysipelotrichia.id.2147	Outlier-corrected						0.796
class.Gammaproteobacteria.id.3303	Raw	0.297609909119744	0.402072	0.740191	0.492455
class.Gammaproteobacteria.id.3303	Outlier-corrected						0.714
class.Lentisphaeria.id.2250	Raw	-0.0663403984387206	0.331963	-0.199843	0.847285
class.Lentisphaeria.id.2250	Outlier-corrected						0.097
class.Melainabacteria.id.1589	Raw	-0.363288195739944	0.187669	-1.93579	0.084881
class.Melainabacteria.id.1589	Outlier-corrected						0.841
class.Methanobacteria.id.119	Raw	0.0401745886446916	0.23344	0.172098	0.867168
class.Methanobacteria.id.119	Outlier-corrected						0.218
class.Mollicutes.id.3920	Raw	0.173922719306076	0.284189	0.611996	0.55298
class.Mollicutes.id.3920	Outlier-corrected						0.545
class.Negativicutes.id.2164	Raw	-0.909144270837164	0.430672	-2.11099	0.0584763
class.Negativicutes.id.2164	Outlier-corrected						0.291
class.Verrucomicrobiae.id.4029	Raw	-0.0960259136979925	0.305126	-0.314709	0.759451
class.Verrucomicrobiae.id.4029	Outlier-corrected						0.5
family.Acidaminococcaceae.id.2166	Raw	0.272007557626525	0.241329	1.12712	0.302739
family.Acidaminococcaceae.id.2166	Outlier-corrected						0.882
family.Actinomycetaceae.id.421	Raw	-0.0294846046714771	0.153468	-0.192123	0.857006
family.Actinomycetaceae.id.421	Outlier-corrected						0.914
family.Alcaligenaceae.id.2875	Raw	-0.41122230542636	0.366989	-1.12053	0.288677
family.Alcaligenaceae.id.2875	Outlier-corrected						0.57
family.Bacteroidaceae.id.917	Raw	0.0374051214402854	0.419435	0.0891798	0.931131
family.Bacteroidaceae.id.917	Outlier-corrected						0.456
family.BacteroidalesS24.7group.id.11173	Raw	-0.224446351126597	0.260185	-0.862642	0.416906
family.BacteroidalesS24.7group.id.11173	Outlier-corrected						0.627
family.Bifidobacteriaceae.id.433	Raw	-0.0985261124418668	0.428379	-0.229997	0.822315
family.Bifidobacteriaceae.id.433	Outlier-corrected					NA	0.044
family.Christensenellaceae.id.1866	Raw	0.297242560084622	0.282005	1.05403	0.316669
family.Christensenellaceae.id.1866	Outlier-corrected						0.57
family.Clostridiaceae1.id.1869	Raw	0.381735511711593	0.287674	1.32697	0.217196
family.Clostridiaceae1.id.1869	Outlier-corrected						0.732
family.ClostridialesvadinBB60group.id.11286	Raw	-0.263582007207218	0.301822	-0.873303	0.39723
family.ClostridialesvadinBB60group.id.11286	Outlier-corrected						0.149
family.Coriobacteriaceae.id.811	Raw	0.117132775362289	0.361856	0.3237	0.751737
family.Coriobacteriaceae.id.811	Outlier-corrected						0.471
family.Defluviitaleaceae.id.1924	Raw	-0.318513931394575	0.279151	-1.14101	0.280454
family.Defluviitaleaceae.id.1924	Outlier-corrected						0.454
family.Desulfovibrionaceae.id.3169	Raw	0.27432425098012	0.31463	0.871895	0.405924
family.Desulfovibrionaceae.id.3169	Outlier-corrected						0.612
family.Enterobacteriaceae.id.3469	Raw	-0.25028305479945	0.370051	-0.676348	0.524021
family.Enterobacteriaceae.id.3469	Outlier-corrected						0.713
family.Erysipelotrichaceae.id.2149	Raw	0.191044764406946	0.30787	0.620537	0.546509
family.Erysipelotrichaceae.id.2149	Outlier-corrected						0.799
family.FamilyXI.id.1936	Raw	0.00447319659504416	0.266555	0.0167815	0.987079
family.FamilyXI.id.1936	Outlier-corrected						0.085
family.FamilyXIII.id.1957	Raw	-0.657868548238463	0.407042	-1.61622	0.144709
family.FamilyXIII.id.1957	Outlier-corrected						0.53
family.Lachnospiraceae.id.1987	Raw	0.00699576406442376	0.31433	0.0222561	0.982537
family.Lachnospiraceae.id.1987	Outlier-corrected						0.641
family.Lactobacillaceae.id.1836	Raw	0.200017410216039	0.304086	0.657766	0.531715
family.Lactobacillaceae.id.1836	Outlier-corrected						0.307
family.Methanobacteriaceae.id.121	Raw	0.0401745886446916	0.23344	0.172098	0.867168
family.Methanobacteriaceae.id.121	Outlier-corrected						0.248
family.Oxalobacteraceae.id.2966	Raw	0.233243517846291	0.245921	0.94845	0.360199
family.Oxalobacteraceae.id.2966	Outlier-corrected					NA	0.039
family.Pasteurellaceae.id.3689	Raw	0.414345771750976	0.214025	1.93597	0.0749208
family.Pasteurellaceae.id.3689	Outlier-corrected						0.617
family.Peptococcaceae.id.2024	Raw	0.0973069428179732	0.290225	0.335281	0.746036
family.Peptococcaceae.id.2024	Outlier-corrected						0.617
family.Peptostreptococcaceae.id.2042	Raw	0.136670733901852	0.281828	0.484944	0.636448
family.Peptostreptococcaceae.id.2042	Outlier-corrected						0.516
family.Porphyromonadaceae.id.943	Raw	0.113720493407924	0.527593	0.215546	0.834736
family.Porphyromonadaceae.id.943	Outlier-corrected						0.255
family.Prevotellaceae.id.960	Raw	0.0944901305242832	0.237638	0.397621	0.69651
family.Prevotellaceae.id.960	Outlier-corrected						0.835
family.Rhodospirillaceae.id.2717	Raw	0.172578662333107	0.187017	0.922794	0.371745
family.Rhodospirillaceae.id.2717	Outlier-corrected						0.822
family.Rikenellaceae.id.967	Raw	0.150478857676235	0.367031	0.40999	0.68725
family.Rikenellaceae.id.967	Outlier-corrected						0.145
family.Ruminococcaceae.id.2050	Raw	-0.263589540996185	0.469553	-0.561362	0.589925
family.Ruminococcaceae.id.2050	Outlier-corrected						0.198
family.Streptococcaceae.id.1850	Raw	-0.0146466380824816	0.417399	-0.0350903	0.972585
family.Streptococcaceae.id.1850	Outlier-corrected						0.178
family.Veillonellaceae.id.2172	Raw	-0.0193482431726403	0.191589	-0.100988	0.920676
family.Veillonellaceae.id.2172	Outlier-corrected						0.926
family.Verrucomicrobiaceae.id.4036	Raw	-0.0962104660855518	0.305196	-0.315242	0.759058
family.Verrucomicrobiaceae.id.4036	Outlier-corrected						0.499
family.Victivallaceae.id.2255	Raw	0.00534649467994112	0.116307	0.0459687	0.964159
family.Victivallaceae.id.2255	Outlier-corrected						0.924
genus..Clostridiuminnocuumgroup.id.14397	Raw	0.0423308911555528	0.18949	0.223394	0.828828
genus..Clostridiuminnocuumgroup.id.14397	Outlier-corrected						0.587
genus..Eubacteriumbrachygroup.id.11296	Raw	-0.420939756942351	0.297052	-1.41706	0.190139
genus..Eubacteriumbrachygroup.id.11296	Outlier-corrected					NA	0.029
genus..Eubacteriumcoprostanoligenesgroup.id.11375	Raw	0.479192630892107	0.262628	1.82461	0.0930423
genus..Eubacteriumcoprostanoligenesgroup.id.11375	Outlier-corrected						0.928
genus..Eubacteriumeligensgroup.id.14372	Raw	0.483648262200214	0.767224	0.630387	0.556126
genus..Eubacteriumeligensgroup.id.14372	Outlier-corrected	0.551594206524089	0.547817	1.00689	0.388161	rs265534,rs4583233	0.042
genus..Eubacteriumfissicatenagroup.id.14373	Raw	0.578179246140097	0.224989	2.56982	0.033137
genus..Eubacteriumfissicatenagroup.id.14373	Outlier-corrected						0.408
genus..Eubacteriumhalliigroup.id.11338	Raw	-0.0468285351433923	0.201953	-0.231878	0.819767
genus..Eubacteriumhalliigroup.id.11338	Outlier-corrected						0.929
genus..Eubacteriumnodatumgroup.id.11297	Raw	0.103737853419206	0.192158	0.539856	0.601111
genus..Eubacteriumnodatumgroup.id.11297	Outlier-corrected						0.303
genus..Eubacteriumoxidoreducensgroup.id.11339	Raw	0.166239521299976	0.157157	1.05779	0.3498
genus..Eubacteriumoxidoreducensgroup.id.11339	Outlier-corrected						0.928
genus..Eubacteriumrectalegroup.id.14374	Raw	-0.394269368795405	0.402283	-0.98008	0.359697
genus..Eubacteriumrectalegroup.id.14374	Outlier-corrected						0.595
genus..Eubacteriumruminantiumgroup.id.11340	Raw	-0.102316560678123	0.240406	-0.425599	0.675739
genus..Eubacteriumruminantiumgroup.id.11340	Outlier-corrected						0.081
genus..Eubacteriumventriosumgroup.id.11341	Raw	0.0393697053174619	0.278701	0.141262	0.889676
genus..Eubacteriumventriosumgroup.id.11341	Outlier-corrected						0.699
genus..Eubacteriumxylanophilumgroup.id.14375	Raw	-0.244255252518058	0.374634	-0.651984	0.532692
genus..Eubacteriumxylanophilumgroup.id.14375	Outlier-corrected						0.284
genus..Ruminococcusgauvreauiigroup.id.11342	Raw	0.40725736657057	0.452741	0.899538	0.387634
genus..Ruminococcusgauvreauiigroup.id.11342	Outlier-corrected					NA	0.035
genus..Ruminococcusgnavusgroup.id.14376	Raw	-0.116998559048752	0.233928	-0.500148	0.626825
genus..Ruminococcusgnavusgroup.id.14376	Outlier-corrected						0.425
genus..Ruminococcustorquesgroup.id.14377	Raw	0.543601940619875	0.478238	1.13668	0.288573
genus..Ruminococcustorquesgroup.id.14377	Outlier-corrected						0.428
genus.Actinomyces.id.423	Raw	-0.0958352942973499	0.18197	-0.526653	0.617328
genus.Actinomyces.id.423	Outlier-corrected						0.92
genus.Adlercreutzia.id.812	Raw	0.214975493088558	0.418074	0.514204	0.62294
genus.Adlercreutzia.id.812	Outlier-corrected						0.156
genus.Akkermansia.id.4037	Raw	-0.0967051634548316	0.30507	-0.316994	0.757767
genus.Akkermansia.id.4037	Outlier-corrected						0.5
genus.Alistipes.id.968	Raw	-0.478914499958239	0.36486	-1.3126	0.213869
genus.Alistipes.id.968	Outlier-corrected						0.595
genus.Allisonella.id.2174	Raw	0.0219425039761811	0.215276	0.101927	0.921673
genus.Allisonella.id.2174	Outlier-corrected						0.312
genus.Alloprevotella.id.961	Raw	-0.134713129702043	0.236314	-0.57006	0.593296
genus.Alloprevotella.id.961	Outlier-corrected						0.412
genus.Anaerofilum.id.2053	Raw	-0.217147198235938	0.276959	-0.784041	0.451188
genus.Anaerofilum.id.2053	Outlier-corrected						0.086
genus.Anaerostipes.id.1991	Raw	0.231064266924028	0.35724	0.646804	0.529936
genus.Anaerostipes.id.1991	Outlier-corrected						0.521
genus.Anaerotruncus.id.2054	Raw	-0.14695160096557	0.256767	-0.572314	0.577674
genus.Anaerotruncus.id.2054	Outlier-corrected						0.89
genus.Bacteroides.id.918	Raw	0.0374051214402854	0.419435	0.0891798	0.931131
genus.Bacteroides.id.918	Outlier-corrected						0.477
genus.Barnesiella.id.944	Raw	0.711596267471236	0.416042	1.71039	0.112897
genus.Barnesiella.id.944	Outlier-corrected						0.086
genus.Bifidobacterium.id.436	Raw	-0.112690324731051	0.262877	-0.42868	0.67575
genus.Bifidobacterium.id.436	Outlier-corrected						0.624
genus.Bilophila.id.3170	Raw	-0.24995389381379	0.311217	-0.803151	0.437507
genus.Bilophila.id.3170	Outlier-corrected						0.558
genus.Blautia.id.1992	Raw	-0.00599140926896755	0.51212	-0.0116992	0.990858
genus.Blautia.id.1992	Outlier-corrected	0.338974858575811	0.356601	0.950572	0.36224	rs2788271	0.039
genus.Butyricicoccus.id.2055	Raw	-0.194944435502239	0.425005	-0.458688	0.66036
genus.Butyricicoccus.id.2055	Outlier-corrected						0.32
genus.Butyricimonas.id.945	Raw	0.486960464340539	0.315555	1.54319	0.148736
genus.Butyricimonas.id.945	Outlier-corrected						0.42
genus.Butyrivibrio.id.1993	Raw	0.0784943181302666	0.132742	0.591328	0.563727
genus.Butyrivibrio.id.1993	Outlier-corrected						0.672
genus.CandidatusSoleaferrea.id.11350	Raw	0.341813814846593	0.30857	1.10773	0.296702
genus.CandidatusSoleaferrea.id.11350	Outlier-corrected						0.145
genus.Catenibacterium.id.2153	Raw	0.311156016069806	0.315028	0.987711	0.396115
genus.Catenibacterium.id.2153	Outlier-corrected						0.391
genus.ChristensenellaceaeR.7group.id.11283	Raw	-0.416585528618392	0.339333	-1.22766	0.254469
genus.ChristensenellaceaeR.7group.id.11283	Outlier-corrected						0.78
genus.Clostridiumsensustricto1.id.1873	Raw	0.093656373705951	0.423024	0.221397	0.832126
genus.Clostridiumsensustricto1.id.1873	Outlier-corrected						0.323
genus.Collinsella.id.815	Raw	0.226736588039007	0.200514	1.13078	0.290906
genus.Collinsella.id.815	Outlier-corrected						0.987
genus.Coprobacter.id.949	Raw	0.25304146985896	0.300857	0.841069	0.422093
genus.Coprobacter.id.949	Outlier-corrected						0.224
genus.Coprococcus1.id.11301	Raw	0.332844544630231	0.246603	1.34972	0.204228
genus.Coprococcus1.id.11301	Outlier-corrected						0.88
genus.Coprococcus2.id.11302	Raw	0.00822124928310483	0.293978	0.0279656	0.97847
genus.Coprococcus2.id.11302	Outlier-corrected						0.771
genus.Coprococcus3.id.11303	Raw	0.145657175106592	0.505198	0.288317	0.780433
genus.Coprococcus3.id.11303	Outlier-corrected						0.231
genus.DefluviitaleaceaeUCG011.id.11287	Raw	-0.171871905170844	0.32796	-0.524063	0.61444
genus.DefluviitaleaceaeUCG011.id.11287	Outlier-corrected						0.375
genus.Desulfovibrio.id.3173	Raw	0.0776712766168242	0.362521	0.214253	0.835125
genus.Desulfovibrio.id.3173	Outlier-corrected						0.191
genus.Dialister.id.2183	Raw	-0.305575412958801	0.315899	-0.967319	0.356196
genus.Dialister.id.2183	Outlier-corrected						0.546
genus.Dorea.id.1997	Raw	-0.0790973749062688	0.317767	-0.248917	0.809013
genus.Dorea.id.1997	Outlier-corrected						0.816
genus.Eggerthella.id.819	Raw	0.0164739754382916	0.246846	0.0667378	0.948249
genus.Eggerthella.id.819	Outlier-corrected						0.375
genus.Eisenbergiella.id.11304	Raw	0.233783599325553	0.251437	0.929789	0.37438
genus.Eisenbergiella.id.11304	Outlier-corrected						0.273
genus.Enterorhabdus.id.820	Raw	-0.892338784072594	0.294321	-3.03186	0.0290196
genus.Enterorhabdus.id.820	Outlier-corrected						0.695
genus.Erysipelatoclostridium.id.11381	Raw	0.150366989738057	0.31821	0.47254	0.643823
genus.Erysipelatoclostridium.id.11381	Outlier-corrected						0.067
genus.ErysipelotrichaceaeUCG003.id.11384	Raw	0.0716801518269318	0.319886	0.224081	0.825718
genus.ErysipelotrichaceaeUCG003.id.11384	Outlier-corrected						0.24
genus.Escherichia.Shigella.id.3504	Raw	0.18284889655238	0.294031	0.621871	0.549454
genus.Escherichia.Shigella.id.3504	Outlier-corrected						0.752
genus.Faecalibacterium.id.2057	Raw	0.0670672665986609	0.336658	0.199215	0.846523
genus.Faecalibacterium.id.2057	Outlier-corrected						0.306
genus.FamilyXIIIAD3011group.id.11293	Raw	-0.00631853002235102	0.387683	-0.0162982	0.987264
genus.FamilyXIIIAD3011group.id.11293	Outlier-corrected						0.206
genus.FamilyXIIIUCG001.id.11294	Raw	-0.596597579670644	0.462044	-1.29122	0.237631
genus.FamilyXIIIUCG001.id.11294	Outlier-corrected						0.216
genus.Flavonifractor.id.2059	Raw	0.602005241235232	0.446049	1.34964	0.248457
genus.Flavonifractor.id.2059	Outlier-corrected						0.449
genus.Fusicatenibacter.id.11305	Raw	-0.225129823459679	0.255764	-0.880226	0.391011
genus.Fusicatenibacter.id.11305	Outlier-corrected						0.837
genus.Gordonibacter.id.821	Raw	0.0164569283246342	0.227653	0.0722896	0.943669
genus.Gordonibacter.id.821	Outlier-corrected						0.101
genus.Haemophilus.id.3698	Raw	0.0581786012109734	0.2807	0.207263	0.840983
genus.Haemophilus.id.3698	Outlier-corrected						0.421
genus.Holdemanella.id.11393	Raw	0.149901465604266	0.274562	0.545967	0.597057
genus.Holdemanella.id.11393	Outlier-corrected						0.258
genus.Holdemania.id.2157	Raw	-0.173715315952706	0.24262	-0.715997	0.486657
genus.Holdemania.id.2157	Outlier-corrected						0.546
genus.Howardella.id.2000	Raw	-0.133534680408341	0.162075	-0.823907	0.433866
genus.Howardella.id.2000	Outlier-corrected						0.72
genus.Hungatella.id.11306	Raw	-0.246746718860044	0.273405	-0.902495	0.417827
genus.Hungatella.id.11306	Outlier-corrected						0.519
genus.Intestinibacter.id.11345	Raw	-0.0370862967380801	0.291515	-0.127219	0.900576
genus.Intestinibacter.id.11345	Outlier-corrected						0.367
genus.Intestinimonas.id.2062	Raw	0.340935046210631	0.31867	1.06987	0.301593
genus.Intestinimonas.id.2062	Outlier-corrected						0.123
genus.Lachnoclostridium.id.11308	Raw	-0.528733039471832	0.421054	-1.25574	0.233112
genus.Lachnoclostridium.id.11308	Outlier-corrected						0.185
genus.Lachnospira.id.2004	Raw	-0.541113343855513	0.478397	-1.1311	0.309331
genus.Lachnospira.id.2004	Outlier-corrected						0.595
genus.LachnospiraceaeFCS020group.id.11314	Raw	0.385041979645208	0.359399	1.07135	0.306956
genus.LachnospiraceaeFCS020group.id.11314	Outlier-corrected						0.274
genus.LachnospiraceaeNC2004group.id.11316	Raw	0.245432794947542	0.231443	1.06045	0.319904
genus.LachnospiraceaeNC2004group.id.11316	Outlier-corrected						0.646
genus.LachnospiraceaeND3007group.id.11317	dat<4SNP	dat<4SNP
genus.LachnospiraceaeND3007group.id.11317
genus.LachnospiraceaeNK4A136group.id.11319	Raw	-0.467209158792981	0.232381	-2.01053	0.0640458
genus.LachnospiraceaeNK4A136group.id.11319	Outlier-corrected						0.814
genus.LachnospiraceaeUCG001.id.11321	Raw	-0.0610314851422998	0.305914	-0.199506	0.845208
genus.LachnospiraceaeUCG001.id.11321	Outlier-corrected						0.18
genus.LachnospiraceaeUCG004.id.11324	Raw	0.0874897560231628	0.421835	0.207403	0.839485
genus.LachnospiraceaeUCG004.id.11324	Outlier-corrected						0.188
genus.LachnospiraceaeUCG008.id.11328	Raw	0.0568310983405529	0.213723	0.26591	0.79571
genus.LachnospiraceaeUCG008.id.11328	Outlier-corrected						0.637
genus.LachnospiraceaeUCG010.id.11330	Raw	-0.23797640635982	0.271767	-0.875662	0.403978
genus.LachnospiraceaeUCG010.id.11330	Outlier-corrected						0.832
genus.Lactobacillus.id.1837	Raw	0.194339693655598	0.233492	0.83232	0.429373
genus.Lactobacillus.id.1837	Outlier-corrected						0.514
genus.Lactococcus.id.1851	Raw	0.0961909399159644	0.165784	0.580219	0.577739
genus.Lactococcus.id.1851	Outlier-corrected						0.819
genus.Marvinbryantia.id.2005	Raw	0.103353982179022	0.3623	0.285272	0.781892
genus.Marvinbryantia.id.2005	Outlier-corrected						0.427
genus.Methanobrevibacter.id.123	Raw	0.278259388260511	0.392288	0.709324	0.50982
genus.Methanobrevibacter.id.123	Outlier-corrected						0.093
genus.Odoribacter.id.952	Raw	0.958078072047204	0.22561	4.24662	0.00540023
genus.Odoribacter.id.952	Outlier-corrected						0.961
genus.Olsenella.id.822	Raw	-0.25306027123562	0.20999	-1.20511	0.258892
genus.Olsenella.id.822	Outlier-corrected						0.295
genus.Oscillibacter.id.2063	Raw	0.381145290407945	0.191883	1.98634	0.0703184
genus.Oscillibacter.id.2063	Outlier-corrected						0.866
genus.Oscillospira.id.2064	Raw	0.320050568424576	0.443842	0.721092	0.494226
genus.Oscillospira.id.2064	Outlier-corrected						0.148
genus.Oxalobacter.id.2978	Raw	0.204441900669939	0.234355	0.872361	0.403471
genus.Oxalobacter.id.2978	Outlier-corrected						0.165
genus.Parabacteroides.id.954	Raw	-0.576344428641767	0.545313	-1.05691	0.35016
genus.Parabacteroides.id.954	Outlier-corrected						0.449
genus.Paraprevotella.id.962	Raw	-0.274067390026807	0.165119	-1.65981	0.122838
genus.Paraprevotella.id.962	Outlier-corrected						0.866
genus.Parasutterella.id.2892	Raw	0.0516240152135144	0.297635	0.173447	0.864972
genus.Parasutterella.id.2892	Outlier-corrected						0.202
genus.Peptococcus.id.2037	Raw	-0.348592435137092	0.190551	-1.82939	0.0945524
genus.Peptococcus.id.2037	Outlier-corrected						0.604
genus.Phascolarctobacterium.id.2168	Raw	-0.604077416691144	0.331892	-1.8201	0.106235
genus.Phascolarctobacterium.id.2168	Outlier-corrected						0.53
genus.Prevotella7.id.11182	Raw	-0.117026169962326	0.217952	-0.536935	0.603053
genus.Prevotella7.id.11182	Outlier-corrected						0.197
genus.Prevotella9.id.11183	Raw	-0.516295331843042	0.291496	-1.77119	0.0982871
genus.Prevotella9.id.11183	Outlier-corrected						0.126
genus.RikenellaceaeRC9gutgroup.id.11191	Raw	-0.147247360904868	0.142186	-1.0356	0.324784
genus.RikenellaceaeRC9gutgroup.id.11191	Outlier-corrected						0.773
genus.Romboutsia.id.11347	Raw	-0.165912121996823	0.385042	-0.430893	0.674184
genus.Romboutsia.id.11347	Outlier-corrected						0.159
genus.Roseburia.id.2012	Raw	0.65550453924662	0.227029	2.88731	0.0127138
genus.Roseburia.id.2012	Outlier-corrected						0.955
genus.Ruminiclostridium5.id.11355	Raw	0.224239288300748	0.433905	0.516793	0.616536
genus.Ruminiclostridium5.id.11355	Outlier-corrected						0.258
genus.Ruminiclostridium6.id.11356	Raw	0.12386855491014	0.339449	0.36491	0.720632
genus.Ruminiclostridium6.id.11356	Outlier-corrected						0.278
genus.Ruminiclostridium9.id.11357	Raw	-0.409554813703535	0.398784	-1.02701	0.33859
genus.Ruminiclostridium9.id.11357	Outlier-corrected						0.638
genus.RuminococcaceaeNK4A214group.id.11358	Raw	0.150422075967433	0.308929	0.486915	0.635091
genus.RuminococcaceaeNK4A214group.id.11358	Outlier-corrected						0.539
genus.RuminococcaceaeUCG002.id.11360	Raw	0.256705602498648	0.1997	1.28546	0.212629
genus.RuminococcaceaeUCG002.id.11360	Outlier-corrected						0.913
genus.RuminococcaceaeUCG003.id.11361	Raw	-0.433697943369903	0.279878	-1.5496	0.149513
genus.RuminococcaceaeUCG003.id.11361	Outlier-corrected						0.693
genus.RuminococcaceaeUCG004.id.11362	Raw	0.413638660151216	0.282925	1.46201	0.174442
genus.RuminococcaceaeUCG004.id.11362	Outlier-corrected						0.519
genus.RuminococcaceaeUCG005.id.11363	Raw	0.075600352328846	0.337052	0.224299	0.826012
genus.RuminococcaceaeUCG005.id.11363	Outlier-corrected						0.245
genus.RuminococcaceaeUCG009.id.11366	Raw	-0.24648393982169	0.236094	-1.04401	0.318884
genus.RuminococcaceaeUCG009.id.11366	Outlier-corrected						0.537
genus.RuminococcaceaeUCG010.id.11367	Raw	-0.412571967667268	0.401361	-1.02793	0.351116
genus.RuminococcaceaeUCG010.id.11367	Outlier-corrected						0.414
genus.RuminococcaceaeUCG011.id.11368	Raw	0.213005820203191	0.245577	0.867367	0.414483
genus.RuminococcaceaeUCG011.id.11368	Outlier-corrected						0.243
genus.RuminococcaceaeUCG013.id.11370	Raw	-0.29084747041559	0.511131	-0.569027	0.58077
genus.RuminococcaceaeUCG013.id.11370	Outlier-corrected	-0.603076593445315	0.388062	-1.55407	0.151218	rs4385846	0.027
genus.RuminococcaceaeUCG014.id.11371	Raw	-0.315725214417162	0.257979	-1.22384	0.249065
genus.RuminococcaceaeUCG014.id.11371	Outlier-corrected						0.72
genus.Ruminococcus1.id.11373	Raw	-0.108940942381206	0.317793	-0.342805	0.739616
genus.Ruminococcus1.id.11373	Outlier-corrected						0.625
genus.Ruminococcus2.id.11374	Raw	0.0357334873418696	0.358752	0.0996051	0.92207
genus.Ruminococcus2.id.11374	Outlier-corrected						0.076
genus.Sellimonas.id.14369	Raw	0.073410620621248	0.279834	0.262336	0.799691
genus.Sellimonas.id.14369	Outlier-corrected	-0.100389406936388	0.250533	-0.400703	0.700587	rs113379006	0.025
genus.Senegalimassilia.id.11160	Raw	-0.332836296005332	0.179627	-1.85293	0.137522
genus.Senegalimassilia.id.11160	Outlier-corrected						0.927
genus.Slackia.id.825	Raw	0.123840588019301	0.218961	0.565584	0.596113
genus.Slackia.id.825	Outlier-corrected						0.821
genus.Streptococcus.id.1853	Raw	-0.648872148095592	0.392551	-1.65296	0.122272
genus.Streptococcus.id.1853	Outlier-corrected						0.228
genus.Subdoligranulum.id.2070	Raw	0.495263938712507	0.399322	1.24026	0.24319
genus.Subdoligranulum.id.2070	Outlier-corrected						0.297
genus.Sutterella.id.2896	Raw	-0.0245162461777413	0.306427	-0.0800069	0.937669
genus.Sutterella.id.2896	Outlier-corrected						0.605
genus.Terrisporobacter.id.11348	Raw	-0.341669490357096	0.453924	-0.752702	0.493502
genus.Terrisporobacter.id.11348	Outlier-corrected						0.273
genus.Turicibacter.id.2162	Raw	-0.28038976751958	0.325444	-0.861562	0.411295
genus.Turicibacter.id.2162	Outlier-corrected						0.266
genus.Tyzzerella3.id.11335	Raw	0.399753751529132	0.275073	1.45327	0.171797
genus.Tyzzerella3.id.11335	Outlier-corrected						0.055
genus.Veillonella.id.2198	Raw	0.387361887429248	0.217515	1.78085	0.135047
genus.Veillonella.id.2198	Outlier-corrected						0.912
genus.Victivallis.id.2256	Raw	-0.16847693815215	0.145335	-1.15923	0.276192
genus.Victivallis.id.2256	Outlier-corrected						0.829
order.Actinomycetales.id.420	Raw	-0.0292914583947229	0.153671	-0.190612	0.858113
order.Actinomycetales.id.420	Outlier-corrected						0.937
order.Bacillales.id.1674	Raw	-0.104843015190097	0.168285	-0.623008	0.550623
order.Bacillales.id.1674	Outlier-corrected						0.604
order.Bacteroidales.id.913	Raw	-0.156947095463846	0.38299	-0.409794	0.689178
order.Bacteroidales.id.913	Outlier-corrected						0.315
order.Bifidobacteriales.id.432	Raw	-0.0985261124418668	0.428379	-0.229997	0.822315
order.Bifidobacteriales.id.432	Outlier-corrected	0.163723862523838	0.37169	0.440485	0.668955	rs12446429	0.045
order.Burkholderiales.id.2874	Raw	-0.548252264020466	0.387762	-1.41389	0.191039
order.Burkholderiales.id.2874	Outlier-corrected						0.473
order.Clostridiales.id.1863	Raw	0.255692360631563	0.399724	0.639673	0.53548
order.Clostridiales.id.1863	Outlier-corrected						0.361
order.Coriobacteriales.id.810	Raw	0.117132775362289	0.361856	0.3237	0.751737
order.Coriobacteriales.id.810	Outlier-corrected						0.462
order.Desulfovibrionales.id.3156	Raw	0.28784671430711	0.284027	1.01345	0.33262
order.Desulfovibrionales.id.3156	Outlier-corrected						0.738
order.Enterobacteriales.id.3468	Raw	-0.25028305479945	0.370051	-0.676348	0.524021
order.Enterobacteriales.id.3468	Outlier-corrected						0.7
order.Erysipelotrichales.id.2148	Raw	0.191044764406946	0.30787	0.620537	0.546509
order.Erysipelotrichales.id.2148	Outlier-corrected						0.818
order.Gastranaerophilales.id.1591	Raw	-0.356770728670912	0.214473	-1.66348	0.134787
order.Gastranaerophilales.id.1591	Outlier-corrected						0.729
order.Lactobacillales.id.1800	Raw	0.418112324590925	0.216603	1.93031	0.0740792
order.Lactobacillales.id.1800	Outlier-corrected						0.965
order.Methanobacteriales.id.120	Raw	0.0401745886446916	0.23344	0.172098	0.867168
order.Methanobacteriales.id.120	Outlier-corrected						0.218
order.MollicutesRF9.id.11579	Raw	-0.0579099224646802	0.339486	-0.170581	0.867396
order.MollicutesRF9.id.11579	Outlier-corrected						0.127
order.NB1n.id.3953	Raw	-0.0987413570834167	0.177939	-0.554916	0.589146
order.NB1n.id.3953	Outlier-corrected						0.615
order.Pasteurellales.id.3688	Raw	0.414345771750976	0.214025	1.93597	0.0749208
order.Pasteurellales.id.3688	Outlier-corrected						0.627
order.Rhodospirillales.id.2667	Raw	0.222800006810805	0.179043	1.24439	0.235323
order.Rhodospirillales.id.2667	Outlier-corrected						0.897
order.Selenomonadales.id.2165	Raw	-0.909144270837164	0.430672	-2.11099	0.0584763
order.Selenomonadales.id.2165	Outlier-corrected						0.282
order.Verrucomicrobiales.id.4030	Raw	-0.0960259136979925	0.305126	-0.314709	0.759451
order.Verrucomicrobiales.id.4030	Outlier-corrected						0.518
order.Victivallales.id.2254	Raw	-0.0663403984387206	0.331963	-0.199843	0.847285
order.Victivallales.id.2254	Outlier-corrected						0.104
phylum.Actinobacteria.id.400	Raw	-0.366371909501967	0.299137	-1.22476	0.240874
phylum.Actinobacteria.id.400	Outlier-corrected						0.683
phylum.Bacteroidetes.id.905	Raw	-0.51566828937909	0.436438	-1.18154	0.264724
phylum.Bacteroidetes.id.905	Outlier-corrected						0.262
phylum.Cyanobacteria.id.1500	Raw	-0.0978803895592228	0.369717	-0.264744	0.798833
phylum.Cyanobacteria.id.1500	Outlier-corrected						0.174
phylum.Euryarchaeota.id.55	Raw	0.0429317833368483	0.174658	0.245804	0.81036
phylum.Euryarchaeota.id.55	Outlier-corrected						0.48
phylum.Firmicutes.id.1672	Raw	0.267144798833703	0.249262	1.07174	0.303329
phylum.Firmicutes.id.1672	Outlier-corrected						0.83
phylum.Lentisphaerae.id.2238	Raw	-0.0156865381519632	0.293601	-0.053428	0.958701
phylum.Lentisphaerae.id.2238	Outlier-corrected						0.101
phylum.Proteobacteria.id.2375	Raw	-0.123160262036771	0.367364	-0.335254	0.74374
phylum.Proteobacteria.id.2375	Outlier-corrected						0.461
phylum.Tenericutes.id.3919	Raw	0.173922719306076	0.284189	0.611996	0.55298
phylum.Tenericutes.id.3919	Outlier-corrected						0.553
phylum.Verrucomicrobia.id.3982	Raw	0.231630719526742	0.281821	0.821907	0.428585
phylum.Verrucomicrobia.id.3982	Outlier-corrected						0.618

## Sheet: pleiotropy
id.exposure	id.outcome	outcome	exposure	egger_intercept	se	pval
0aMbT3	finn-b-K11_HEPFAIL	Hepatic failure, not elsewhere classified || id:finn-b-K11_HEPFAIL	genus.Eggerthella.id.819	0.0709443	0.130646	0.601908
0heWA4	finn-b-K11_HEPFAIL	Hepatic failure, not elsewhere classified || id:finn-b-K11_HEPFAIL	genus.Lactococcus.id.1851	-0.0158927	0.128619	0.905134
0lsDJy	finn-b-K11_HEPFAIL	Hepatic failure, not elsewhere classified || id:finn-b-K11_HEPFAIL	genus.DefluviitaleaceaeUCG011.id.11287	0.118229	0.118594	0.352005
0ngO8p	finn-b-K11_HEPFAIL	Hepatic failure, not elsewhere classified || id:finn-b-K11_HEPFAIL	genus.Flavonifractor.id.2059	-0.0872634	0.160606	0.62467
0rTnk2	finn-b-K11_HEPFAIL	Hepatic failure, not elsewhere classified || id:finn-b-K11_HEPFAIL	genus.Lachnospira.id.2004	-0.0398085	0.194799	0.848052
0rWmph	finn-b-K11_HEPFAIL	Hepatic failure, not elsewhere classified || id:finn-b-K11_HEPFAIL	phylum.Firmicutes.id.1672	0.0891165	0.0636689	0.186925
0Vfsi1	finn-b-K11_HEPFAIL	Hepatic failure, not elsewhere classified || id:finn-b-K11_HEPFAIL	genus.Hungatella.id.11306	0.0927866	0.242226	0.727208
1rpkuI	finn-b-K11_HEPFAIL	Hepatic failure, not elsewhere classified || id:finn-b-K11_HEPFAIL	genus.FamilyXIIIUCG001.id.11294	0.082321	0.125427	0.535958
1uqUdL	finn-b-K11_HEPFAIL	Hepatic failure, not elsewhere classified || id:finn-b-K11_HEPFAIL	genus.Escherichia.Shigella.id.3504	0.0332022	0.0846694	0.705196
1zf0TZ	finn-b-K11_HEPFAIL	Hepatic failure, not elsewhere classified || id:finn-b-K11_HEPFAIL	family.Streptococcaceae.id.1850	0.0446144	0.131482	0.740759
20HL0T	finn-b-K11_HEPFAIL	Hepatic failure, not elsewhere classified || id:finn-b-K11_HEPFAIL	genus.Holdemanella.id.11393	-0.0781137	0.0864893	0.389973
2GJP3o	finn-b-K11_HEPFAIL	Hepatic failure, not elsewhere classified || id:finn-b-K11_HEPFAIL	genus.Ruminococcus2.id.11374	-0.0412271	0.0706963	0.569766
2neTKK	finn-b-K11_HEPFAIL	Hepatic failure, not elsewhere classified || id:finn-b-K11_HEPFAIL	phylum.Euryarchaeota.id.55	-0.167409	0.110474	0.160629
2vslhf	finn-b-K11_HEPFAIL	Hepatic failure, not elsewhere classified || id:finn-b-K11_HEPFAIL	genus.Coprococcus2.id.11302	0.0980586	0.218765	0.669714
31r1VV	finn-b-K11_HEPFAIL	Hepatic failure, not elsewhere classified || id:finn-b-K11_HEPFAIL	family.Christensenellaceae.id.1866	-0.00175152	0.049341	0.972457
37ZEpI	finn-b-K11_HEPFAIL	Hepatic failure, not elsewhere classified || id:finn-b-K11_HEPFAIL	genus..Eubacteriumrectalegroup.id.14374	0.0277432	0.103966	0.798519
3cOJ1f	finn-b-K11_HEPFAIL	Hepatic failure, not elsewhere classified || id:finn-b-K11_HEPFAIL	class.Actinobacteria.id.419	-0.0548108	0.0766985	0.487475
3Oo7Td	finn-b-K11_HEPFAIL	Hepatic failure, not elsewhere classified || id:finn-b-K11_HEPFAIL	class.Methanobacteria.id.119	-0.0806713	0.161363	0.630578
3tgfXE	finn-b-K11_HEPFAIL	Hepatic failure, not elsewhere classified || id:finn-b-K11_HEPFAIL	genus.Subdoligranulum.id.2070	-0.041812	0.0778939	0.604432
4zBtt2	finn-b-K11_HEPFAIL	Hepatic failure, not elsewhere classified || id:finn-b-K11_HEPFAIL	genus.Bilophila.id.3170	0.134338	0.11735	0.276606
5IXuob	finn-b-K11_HEPFAIL	Hepatic failure, not elsewhere classified || id:finn-b-K11_HEPFAIL	genus.RuminococcaceaeUCG014.id.11371	-0.109801	0.0651032	0.125964
5qEcKL	finn-b-K11_HEPFAIL	Hepatic failure, not elsewhere classified || id:finn-b-K11_HEPFAIL	genus.Streptococcus.id.1853	-0.0887443	0.108228	0.428217
5TN0Z7	finn-b-K11_HEPFAIL	Hepatic failure, not elsewhere classified || id:finn-b-K11_HEPFAIL	genus.Oscillibacter.id.2063	0.0176301	0.0905316	0.849147
5XtLwc	finn-b-K11_HEPFAIL	Hepatic failure, not elsewhere classified || id:finn-b-K11_HEPFAIL	genus.Catenibacterium.id.2153	-0.774227	0.471843	0.242517
6gX3qe	finn-b-K11_HEPFAIL	Hepatic failure, not elsewhere classified || id:finn-b-K11_HEPFAIL	phylum.Tenericutes.id.3919	-0.131829	0.0896081	0.171999
6jMcBB	finn-b-K11_HEPFAIL	Hepatic failure, not elsewhere classified || id:finn-b-K11_HEPFAIL	family.Desulfovibrionaceae.id.3169	0.0106521	0.065377	0.874611
6mIWxZ	finn-b-K11_HEPFAIL	Hepatic failure, not elsewhere classified || id:finn-b-K11_HEPFAIL	genus.Coprobacter.id.949	0.0512472	0.124959	0.692487
77YJKV	finn-b-K11_HEPFAIL	Hepatic failure, not elsewhere classified || id:finn-b-K11_HEPFAIL	genus..Eubacteriumruminantiumgroup.id.11340	-0.0941138	0.0760552	0.233777
7aTYpg	finn-b-K11_HEPFAIL	Hepatic failure, not elsewhere classified || id:finn-b-K11_HEPFAIL	genus.Collinsella.id.815	-0.106991	0.112225	0.372161
7dqlOH	finn-b-K11_HEPFAIL	Hepatic failure, not elsewhere classified || id:finn-b-K11_HEPFAIL	genus..Clostridiuminnocuumgroup.id.14397	0.0781215	0.131317	0.570627
7ioeKt	finn-b-K11_HEPFAIL	Hepatic failure, not elsewhere classified || id:finn-b-K11_HEPFAIL	phylum.Proteobacteria.id.2375	0.0190805	0.0704593	0.792051
80h8vf	finn-b-K11_HEPFAIL	Hepatic failure, not elsewhere classified || id:finn-b-K11_HEPFAIL	genus.Anaerostipes.id.1991	0.0288632	0.0855095	0.74206
8jKldu	finn-b-K11_HEPFAIL	Hepatic failure, not elsewhere classified || id:finn-b-K11_HEPFAIL	genus.Coprococcus3.id.11303	0.155548	0.167719	0.384566
8NULRM	finn-b-K11_HEPFAIL	Hepatic failure, not elsewhere classified || id:finn-b-K11_HEPFAIL	genus.Paraprevotella.id.962	-0.129278	0.0876374	0.168214
9i4tiU	finn-b-K11_HEPFAIL	Hepatic failure, not elsewhere classified || id:finn-b-K11_HEPFAIL	order.Gastranaerophilales.id.1591	0.0229335	0.0869307	0.799522
9s731W	finn-b-K11_HEPFAIL	Hepatic failure, not elsewhere classified || id:finn-b-K11_HEPFAIL	genus.RuminococcaceaeUCG009.id.11366	0.0265059	0.0962853	0.788701
acLMuF	finn-b-K11_HEPFAIL	Hepatic failure, not elsewhere classified || id:finn-b-K11_HEPFAIL	genus.Parasutterella.id.2892	-0.0585219	0.0677803	0.404841
AdsBD9	finn-b-K11_HEPFAIL	Hepatic failure, not elsewhere classified || id:finn-b-K11_HEPFAIL	genus.Turicibacter.id.2162	-0.220761	0.134545	0.139468
aGfu8V	finn-b-K11_HEPFAIL	Hepatic failure, not elsewhere classified || id:finn-b-K11_HEPFAIL	order.Bifidobacteriales.id.432	0.0373687	0.108332	0.737281
AK0l7A	finn-b-K11_HEPFAIL	Hepatic failure, not elsewhere classified || id:finn-b-K11_HEPFAIL	genus.LachnospiraceaeUCG010.id.11330	0.0730063	0.0866609	0.424012
aKuChq	finn-b-K11_HEPFAIL	Hepatic failure, not elsewhere classified || id:finn-b-K11_HEPFAIL	genus.Faecalibacterium.id.2057	0.146083	0.0650525	0.0549423
aKXyAu	finn-b-K11_HEPFAIL	Hepatic failure, not elsewhere classified || id:finn-b-K11_HEPFAIL	genus.Blautia.id.1992	-0.0801288	0.0961873	0.422536
AN8qjo	finn-b-K11_HEPFAIL	Hepatic failure, not elsewhere classified || id:finn-b-K11_HEPFAIL	genus.Clostridiumsensustricto1.id.1873	0.228722	0.0966897	0.0643088
anDrA2	finn-b-K11_HEPFAIL	Hepatic failure, not elsewhere classified || id:finn-b-K11_HEPFAIL	genus..Eubacteriumventriosumgroup.id.11341	-0.102066	0.105519	0.351054
ASQ2fp	finn-b-K11_HEPFAIL	Hepatic failure, not elsewhere classified || id:finn-b-K11_HEPFAIL	genus.RuminococcaceaeNK4A214group.id.11358	-0.078683	0.0800995	0.347056
aToCrK	finn-b-K11_HEPFAIL	Hepatic failure, not elsewhere classified || id:finn-b-K11_HEPFAIL	genus.Anaerotruncus.id.2054	0.0125446	0.0699763	0.860985
axDRMS	finn-b-K11_HEPFAIL	Hepatic failure, not elsewhere classified || id:finn-b-K11_HEPFAIL	family.Prevotellaceae.id.960	-0.0707573	0.0740764	0.355684
AXpdwL	finn-b-K11_HEPFAIL	Hepatic failure, not elsewhere classified || id:finn-b-K11_HEPFAIL	family.Verrucomicrobiaceae.id.4036	-0.029951	0.0843158	0.730604
B5jn0Y	finn-b-K11_HEPFAIL	Hepatic failure, not elsewhere classified || id:finn-b-K11_HEPFAIL	genus.Roseburia.id.2012	0.112982	0.0777608	0.171884
BiKMtW	finn-b-K11_HEPFAIL	Hepatic failure, not elsewhere classified || id:finn-b-K11_HEPFAIL	genus.Sutterella.id.2896	-0.0616024	0.0948435	0.53064
BLC7wV	finn-b-K11_HEPFAIL	Hepatic failure, not elsewhere classified || id:finn-b-K11_HEPFAIL	genus.RuminococcaceaeUCG013.id.11370	0.130508	0.103914	0.237693
BLSFBU	finn-b-K11_HEPFAIL	Hepatic failure, not elsewhere classified || id:finn-b-K11_HEPFAIL	family.Rikenellaceae.id.967	-0.0693966	0.0819429	0.410366
BPW89n	finn-b-K11_HEPFAIL	Hepatic failure, not elsewhere classified || id:finn-b-K11_HEPFAIL	order.Verrucomicrobiales.id.4030	-0.0301035	0.0843376	0.729363
Bt0kEx	finn-b-K11_HEPFAIL	Hepatic failure, not elsewhere classified || id:finn-b-K11_HEPFAIL	genus.LachnospiraceaeNK4A136group.id.11319	-0.0231946	0.0419122	0.589376
Bt1upE	finn-b-K11_HEPFAIL	Hepatic failure, not elsewhere classified || id:finn-b-K11_HEPFAIL	family.Rhodospirillaceae.id.2717	0.00754239	0.0967823	0.939069
C1xV1V	finn-b-K11_HEPFAIL	Hepatic failure, not elsewhere classified || id:finn-b-K11_HEPFAIL	order.Victivallales.id.2254	0.201286	0.161895	0.260129
c62fwk	finn-b-K11_HEPFAIL	Hepatic failure, not elsewhere classified || id:finn-b-K11_HEPFAIL	genus.Sellimonas.id.14369	0.224516	0.237973	0.376865
cqFLTQ	finn-b-K11_HEPFAIL	Hepatic failure, not elsewhere classified || id:finn-b-K11_HEPFAIL	genus.Coprococcus1.id.11301	0.0298995	0.0632301	0.646459
CUtsMo	finn-b-K11_HEPFAIL	Hepatic failure, not elsewhere classified || id:finn-b-K11_HEPFAIL	family.ClostridialesvadinBB60group.id.11286	-0.0739135	0.0753154	0.344314
CYNr8c	finn-b-K11_HEPFAIL	Hepatic failure, not elsewhere classified || id:finn-b-K11_HEPFAIL	order.Actinomycetales.id.420	0.0625932	0.0895867	0.53504
d9u3Wa	finn-b-K11_HEPFAIL	Hepatic failure, not elsewhere classified || id:finn-b-K11_HEPFAIL	family.Lactobacillaceae.id.1836	0.00817466	0.103467	0.939596
dP6VTT	finn-b-K11_HEPFAIL	Hepatic failure, not elsewhere classified || id:finn-b-K11_HEPFAIL	class.Alphaproteobacteria.id.2379	0.0960382	0.119656	0.45863
dSCeM7	finn-b-K11_HEPFAIL	Hepatic failure, not elsewhere classified || id:finn-b-K11_HEPFAIL	order.Enterobacteriales.id.3468	-0.102531	0.198723	0.627889
DwGyne	finn-b-K11_HEPFAIL	Hepatic failure, not elsewhere classified || id:finn-b-K11_HEPFAIL	family.BacteroidalesS24.7group.id.11173	0.0849666	0.114726	0.486892
E1ZDX3	finn-b-K11_HEPFAIL	Hepatic failure, not elsewhere classified || id:finn-b-K11_HEPFAIL	genus.Oxalobacter.id.2978	0.121904	0.168285	0.487229
e5mJnF	finn-b-K11_HEPFAIL	Hepatic failure, not elsewhere classified || id:finn-b-K11_HEPFAIL	genus.Dorea.id.1997	-0.0413963	0.077532	0.607906
ebP4zV	finn-b-K11_HEPFAIL	Hepatic failure, not elsewhere classified || id:finn-b-K11_HEPFAIL	genus.Ruminococcus1.id.11373	0.0225657	0.0749855	0.771138
FcqSNY	finn-b-K11_HEPFAIL	Hepatic failure, not elsewhere classified || id:finn-b-K11_HEPFAIL	family.Clostridiaceae1.id.1869	0.0738536	0.0771886	0.366688
fE3r8h	finn-b-K11_HEPFAIL	Hepatic failure, not elsewhere classified || id:finn-b-K11_HEPFAIL	phylum.Verrucomicrobia.id.3982	-0.0207758	0.0695561	0.77129
FFi1Rd	finn-b-K11_HEPFAIL	Hepatic failure, not elsewhere classified || id:finn-b-K11_HEPFAIL	family.Actinomycetaceae.id.421	0.0627074	0.0895863	0.534345
FlVBaS	finn-b-K11_HEPFAIL	Hepatic failure, not elsewhere classified || id:finn-b-K11_HEPFAIL	order.Erysipelotrichales.id.2148	-0.10888	0.100172	0.300311
Fr2Ff4	finn-b-K11_HEPFAIL	Hepatic failure, not elsewhere classified || id:finn-b-K11_HEPFAIL	class.Clostridia.id.1859	-0.135692	0.125025	0.305992
FRQYhm	finn-b-K11_HEPFAIL	Hepatic failure, not elsewhere classified || id:finn-b-K11_HEPFAIL	class.Gammaproteobacteria.id.3303	-0.0527432	0.115525	0.671685
FT7OrH	finn-b-K11_HEPFAIL	Hepatic failure, not elsewhere classified || id:finn-b-K11_HEPFAIL	genus.Actinomyces.id.423	0.0341083	0.0850519	0.704962
FXBXNG	finn-b-K11_HEPFAIL	Hepatic failure, not elsewhere classified || id:finn-b-K11_HEPFAIL	family.FamilyXI.id.1936	0.151725	0.234325	0.541278
gkAVOW	finn-b-K11_HEPFAIL	Hepatic failure, not elsewhere classified || id:finn-b-K11_HEPFAIL	phylum.Lentisphaerae.id.2238	0.18396	0.158142	0.28284
GNp2YQ	finn-b-K11_HEPFAIL	Hepatic failure, not elsewhere classified || id:finn-b-K11_HEPFAIL	genus..Ruminococcusgauvreauiigroup.id.11342	0.255523	0.115418	0.0512223
hUph1f	finn-b-K11_HEPFAIL	Hepatic failure, not elsewhere classified || id:finn-b-K11_HEPFAIL	genus.RikenellaceaeRC9gutgroup.id.11191	-0.0686643	0.154056	0.666335
I2CEyx	finn-b-K11_HEPFAIL	Hepatic failure, not elsewhere classified || id:finn-b-K11_HEPFAIL	genus.Tyzzerella3.id.11335	0.0602546	0.233034	0.800745
I5XXsr	finn-b-K11_HEPFAIL	Hepatic failure, not elsewhere classified || id:finn-b-K11_HEPFAIL	genus.Prevotella9.id.11183	-0.0179919	0.086531	0.83851
iAhkfC	finn-b-K11_HEPFAIL	Hepatic failure, not elsewhere classified || id:finn-b-K11_HEPFAIL	genus.Erysipelatoclostridium.id.11381	0.0589028	0.102601	0.575701
IgBtIU	finn-b-K11_HEPFAIL	Hepatic failure, not elsewhere classified || id:finn-b-K11_HEPFAIL	class.Bacilli.id.1673	0.0467705	0.0597194	0.444965
II0qrp	finn-b-K11_HEPFAIL	Hepatic failure, not elsewhere classified || id:finn-b-K11_HEPFAIL	phylum.Actinobacteria.id.400	-0.0289598	0.0853603	0.739827
iMGTCD	finn-b-K11_HEPFAIL	Hepatic failure, not elsewhere classified || id:finn-b-K11_HEPFAIL	genus.Ruminiclostridium5.id.11355	-0.101776	0.11538	0.400672
iwPbIH	finn-b-K11_HEPFAIL	Hepatic failure, not elsewhere classified || id:finn-b-K11_HEPFAIL	genus.Ruminiclostridium6.id.11356	0.0231765	0.0751464	0.76265
j0mByI	finn-b-K11_HEPFAIL	Hepatic failure, not elsewhere classified || id:finn-b-K11_HEPFAIL	order.NB1n.id.3953	0.109926	0.0948323	0.270936
j4g0ZV	finn-b-K11_HEPFAIL	Hepatic failure, not elsewhere classified || id:finn-b-K11_HEPFAIL	genus.CandidatusSoleaferrea.id.11350	0.593209	0.24998	0.0450331
j87dXS	finn-b-K11_HEPFAIL	Hepatic failure, not elsewhere classified || id:finn-b-K11_HEPFAIL	genus.Eisenbergiella.id.11304	-0.144585	0.199057	0.486084
jfZByg	finn-b-K11_HEPFAIL	Hepatic failure, not elsewhere classified || id:finn-b-K11_HEPFAIL	order.Lactobacillales.id.1800	0.0312035	0.0617357	0.621713
JHChB7	finn-b-K11_HEPFAIL	Hepatic failure, not elsewhere classified || id:finn-b-K11_HEPFAIL	genus.Adlercreutzia.id.812	0.153265	0.167327	0.395008
jHia6Z	finn-b-K11_HEPFAIL	Hepatic failure, not elsewhere classified || id:finn-b-K11_HEPFAIL	order.Pasteurellales.id.3688	-0.0751105	0.0585006	0.223405
jJC3Fm	finn-b-K11_HEPFAIL	Hepatic failure, not elsewhere classified || id:finn-b-K11_HEPFAIL	genus.Enterorhabdus.id.820	0.01235	0.123535	0.925177
jUcEpg	finn-b-K11_HEPFAIL	Hepatic failure, not elsewhere classified || id:finn-b-K11_HEPFAIL	genus.Butyricimonas.id.945	0.160984	0.09277	0.110577
kjA5PB	finn-b-K11_HEPFAIL	Hepatic failure, not elsewhere classified || id:finn-b-K11_HEPFAIL	genus.RuminococcaceaeUCG010.id.11367	-0.147537	0.0824975	0.14823
kodRd1	finn-b-K11_HEPFAIL	Hepatic failure, not elsewhere classified || id:finn-b-K11_HEPFAIL	family.Defluviitaleaceae.id.1924	0.113148	0.0980053	0.278025
LCZ8yH	finn-b-K11_HEPFAIL	Hepatic failure, not elsewhere classified || id:finn-b-K11_HEPFAIL	genus.Prevotella7.id.11182	-0.188274	0.175033	0.310073
lJcL8y	finn-b-K11_HEPFAIL	Hepatic failure, not elsewhere classified || id:finn-b-K11_HEPFAIL	genus.RuminococcaceaeUCG003.id.11361	-0.0489176	0.0779856	0.544541
LKYg6S	finn-b-K11_HEPFAIL	Hepatic failure, not elsewhere classified || id:finn-b-K11_HEPFAIL	genus.Terrisporobacter.id.11348	-0.150675	0.129778	0.329622
LRKdIa	finn-b-K11_HEPFAIL	Hepatic failure, not elsewhere classified || id:finn-b-K11_HEPFAIL	family.Bifidobacteriaceae.id.433	0.0373687	0.108332	0.737281
m0ByAU	finn-b-K11_HEPFAIL	Hepatic failure, not elsewhere classified || id:finn-b-K11_HEPFAIL	order.Desulfovibrionales.id.3156	0.0106335	0.0606746	0.864377
m9LXEq	finn-b-K11_HEPFAIL	Hepatic failure, not elsewhere classified || id:finn-b-K11_HEPFAIL	family.Enterobacteriaceae.id.3469	-0.102531	0.198723	0.627889
MBOR7Y	finn-b-K11_HEPFAIL	Hepatic failure, not elsewhere classified || id:finn-b-K11_HEPFAIL	family.Coriobacteriaceae.id.811	-0.115009	0.111131	0.322935
MpL626	finn-b-K11_HEPFAIL	Hepatic failure, not elsewhere classified || id:finn-b-K11_HEPFAIL	genus.Lachnoclostridium.id.11308	0.225719	0.0817345	0.0185026
Msb4zz	finn-b-K11_HEPFAIL	Hepatic failure, not elsewhere classified || id:finn-b-K11_HEPFAIL	class.Melainabacteria.id.1589	0.0166488	0.080992	0.842268
MXS84H	finn-b-K11_HEPFAIL	Hepatic failure, not elsewhere classified || id:finn-b-K11_HEPFAIL	class.Negativicutes.id.2164	-0.0213137	0.0982674	0.832651
mz9jd0	finn-b-K11_HEPFAIL	Hepatic failure, not elsewhere classified || id:finn-b-K11_HEPFAIL	genus.Barnesiella.id.944	-0.0335749	0.132973	0.805316
n3j0op	finn-b-K11_HEPFAIL	Hepatic failure, not elsewhere classified || id:finn-b-K11_HEPFAIL	class.Deltaproteobacteria.id.3087	0.0542961	0.0672347	0.436459
nFlAu5	finn-b-K11_HEPFAIL	Hepatic failure, not elsewhere classified || id:finn-b-K11_HEPFAIL	family.Lachnospiraceae.id.1987	-0.0630116	0.072426	0.398964
nIesEv	finn-b-K11_HEPFAIL	Hepatic failure, not elsewhere classified || id:finn-b-K11_HEPFAIL	genus.Peptococcus.id.2037	-0.0297622	0.103548	0.779656
NKNDGp	finn-b-K11_HEPFAIL	Hepatic failure, not elsewhere classified || id:finn-b-K11_HEPFAIL	order.Methanobacteriales.id.120	-0.0806713	0.161363	0.630578
nnD7ru	finn-b-K11_HEPFAIL	Hepatic failure, not elsewhere classified || id:finn-b-K11_HEPFAIL	genus..Eubacteriumoxidoreducensgroup.id.11339	0.0771136	0.130818	0.596995
NqdTjG	finn-b-K11_HEPFAIL	Hepatic failure, not elsewhere classified || id:finn-b-K11_HEPFAIL	genus.FamilyXIIIAD3011group.id.11293	-0.067129	0.152907	0.669147
nQHoYD	finn-b-K11_HEPFAIL	Hepatic failure, not elsewhere classified || id:finn-b-K11_HEPFAIL	class.Lentisphaeria.id.2250	0.201286	0.161895	0.260129
nRNBx9	finn-b-K11_HEPFAIL	Hepatic failure, not elsewhere classified || id:finn-b-K11_HEPFAIL	class.Mollicutes.id.3920	-0.131829	0.0896081	0.171999
O0n2Pz	finn-b-K11_HEPFAIL	Hepatic failure, not elsewhere classified || id:finn-b-K11_HEPFAIL	family.Bacteroidaceae.id.917	0.159911	0.142492	0.29877
obtxsV	finn-b-K11_HEPFAIL	Hepatic failure, not elsewhere classified || id:finn-b-K11_HEPFAIL	family.Veillonellaceae.id.2172	-0.0193488	0.040023	0.63495
oChqj7	finn-b-K11_HEPFAIL	Hepatic failure, not elsewhere classified || id:finn-b-K11_HEPFAIL	phylum.Bacteroidetes.id.905	0.0820268	0.0693129	0.266955
oGD8An	finn-b-K11_HEPFAIL	Hepatic failure, not elsewhere classified || id:finn-b-K11_HEPFAIL	order.Coriobacteriales.id.810	-0.115009	0.111131	0.322935
OhSZ6N	finn-b-K11_HEPFAIL	Hepatic failure, not elsewhere classified || id:finn-b-K11_HEPFAIL	genus.RuminococcaceaeUCG002.id.11360	-0.039484	0.0507719	0.445863
olDlSu	finn-b-K11_HEPFAIL	Hepatic failure, not elsewhere classified || id:finn-b-K11_HEPFAIL	genus..Eubacteriumnodatumgroup.id.11297	0.169078	0.118291	0.186684
OtCSo3	finn-b-K11_HEPFAIL	Hepatic failure, not elsewhere classified || id:finn-b-K11_HEPFAIL	genus.Alloprevotella.id.961	0.497487	0.292843	0.164583
oU56W6	finn-b-K11_HEPFAIL	Hepatic failure, not elsewhere classified || id:finn-b-K11_HEPFAIL	family.Peptostreptococcaceae.id.2042	0.117288	0.0535538	0.0509595
Oxkiqb	finn-b-K11_HEPFAIL	Hepatic failure, not elsewhere classified || id:finn-b-K11_HEPFAIL	order.Clostridiales.id.1863	-0.126008	0.109281	0.275701
P9709V	finn-b-K11_HEPFAIL	Hepatic failure, not elsewhere classified || id:finn-b-K11_HEPFAIL	genus..Eubacteriumhalliigroup.id.11338	0.0133816	0.0468111	0.779168
PcT6eJ	finn-b-K11_HEPFAIL	Hepatic failure, not elsewhere classified || id:finn-b-K11_HEPFAIL	phylum.Cyanobacteria.id.1500	-0.151382	0.154125	0.363932
pCXx5P	finn-b-K11_HEPFAIL	Hepatic failure, not elsewhere classified || id:finn-b-K11_HEPFAIL	genus.Phascolarctobacterium.id.2168	-0.0637067	0.139177	0.66101
PGlGHi	finn-b-K11_HEPFAIL	Hepatic failure, not elsewhere classified || id:finn-b-K11_HEPFAIL	genus.LachnospiraceaeUCG008.id.11328	-0.0394477	0.128019	0.764989
pXAgfu	finn-b-K11_HEPFAIL	Hepatic failure, not elsewhere classified || id:finn-b-K11_HEPFAIL	family.Acidaminococcaceae.id.2166	0.0888025	0.110406	0.457728
q1bO5E	finn-b-K11_HEPFAIL	Hepatic failure, not elsewhere classified || id:finn-b-K11_HEPFAIL	genus.Lactobacillus.id.1837	0.00489487	0.0770441	0.951118
Q3dvBY	finn-b-K11_HEPFAIL	Hepatic failure, not elsewhere classified || id:finn-b-K11_HEPFAIL	genus.Methanobrevibacter.id.123	0.049212	0.233868	0.843619
Q46NVk	finn-b-K11_HEPFAIL	Hepatic failure, not elsewhere classified || id:finn-b-K11_HEPFAIL	genus.Intestinibacter.id.11345	-0.0379087	0.0778561	0.634431
qE3Gq8	finn-b-K11_HEPFAIL	Hepatic failure, not elsewhere classified || id:finn-b-K11_HEPFAIL	genus..Ruminococcustorquesgroup.id.14377	0.00811555	0.10088	0.938133
qENAoR	finn-b-K11_HEPFAIL	Hepatic failure, not elsewhere classified || id:finn-b-K11_HEPFAIL	genus.Victivallis.id.2256	0.116811	0.189216	0.55417
QGrGNV	finn-b-K11_HEPFAIL	Hepatic failure, not elsewhere classified || id:finn-b-K11_HEPFAIL	genus.Haemophilus.id.3698	-0.102059	0.0720128	0.19935
qiWbrh	finn-b-K11_HEPFAIL	Hepatic failure, not elsewhere classified || id:finn-b-K11_HEPFAIL	order.Selenomonadales.id.2165	-0.0213137	0.0982674	0.832651
QjakFr	finn-b-K11_HEPFAIL	Hepatic failure, not elsewhere classified || id:finn-b-K11_HEPFAIL	genus.LachnospiraceaeFCS020group.id.11314	0.00622239	0.0736834	0.934367
Qyd7XB	finn-b-K11_HEPFAIL	Hepatic failure, not elsewhere classified || id:finn-b-K11_HEPFAIL	genus..Eubacteriumxylanophilumgroup.id.14375	-0.143503	0.0851414	0.135767
R6RQXL	finn-b-K11_HEPFAIL	Hepatic failure, not elsewhere classified || id:finn-b-K11_HEPFAIL	genus..Ruminococcusgnavusgroup.id.14376	-0.00764244	0.123466	0.951863
R7oLoV	finn-b-K11_HEPFAIL	Hepatic failure, not elsewhere classified || id:finn-b-K11_HEPFAIL	genus.RuminococcaceaeUCG011.id.11368	-0.0266478	0.17532	0.884173
RKlTkD	finn-b-K11_HEPFAIL	Hepatic failure, not elsewhere classified || id:finn-b-K11_HEPFAIL	genus.Bifidobacterium.id.436	0.0235763	0.0591999	0.698068
rlb7o5	finn-b-K11_HEPFAIL	Hepatic failure, not elsewhere classified || id:finn-b-K11_HEPFAIL	genus..Eubacteriumcoprostanoligenesgroup.id.11375	-0.0875873	0.0909465	0.356209
RmoHnu	finn-b-K11_HEPFAIL	Hepatic failure, not elsewhere classified || id:finn-b-K11_HEPFAIL	genus.Ruminiclostridium9.id.11357	-0.0431346	0.142323	0.772066
rsbOlb	finn-b-K11_HEPFAIL	Hepatic failure, not elsewhere classified || id:finn-b-K11_HEPFAIL	order.MollicutesRF9.id.11579	-0.156481	0.0781053	0.0703846
Rv99Lm	finn-b-K11_HEPFAIL	Hepatic failure, not elsewhere classified || id:finn-b-K11_HEPFAIL	genus..Eubacteriumbrachygroup.id.11296	-0.0712436	0.156993	0.662029
sF7W2L	finn-b-K11_HEPFAIL	Hepatic failure, not elsewhere classified || id:finn-b-K11_HEPFAIL	genus.Howardella.id.2000	0.017663	0.118222	0.885447
sFxDb3	finn-b-K11_HEPFAIL	Hepatic failure, not elsewhere classified || id:finn-b-K11_HEPFAIL	order.Burkholderiales.id.2874	0.0500846	0.0888573	0.588438
Sgv0J4	finn-b-K11_HEPFAIL	Hepatic failure, not elsewhere classified || id:finn-b-K11_HEPFAIL	family.Victivallaceae.id.2255	0.0576565	0.118343	0.63662
SpO9Ka	finn-b-K11_HEPFAIL	Hepatic failure, not elsewhere classified || id:finn-b-K11_HEPFAIL	family.Porphyromonadaceae.id.943	-0.0563724	0.14433	0.707722
staWrf	finn-b-K11_HEPFAIL	Hepatic failure, not elsewhere classified || id:finn-b-K11_HEPFAIL	order.Rhodospirillales.id.2667	-0.0184926	0.0932238	0.846078
szt6bn	finn-b-K11_HEPFAIL	Hepatic failure, not elsewhere classified || id:finn-b-K11_HEPFAIL	class.Coriobacteriia.id.809	-0.115009	0.111131	0.322935
T35lgz	finn-b-K11_HEPFAIL	Hepatic failure, not elsewhere classified || id:finn-b-K11_HEPFAIL	family.Oxalobacteraceae.id.2966	0.187606	0.12215	0.15051
T8T6Lu	finn-b-K11_HEPFAIL	Hepatic failure, not elsewhere classified || id:finn-b-K11_HEPFAIL	family.Peptococcaceae.id.2024	-0.00130961	0.0801305	0.987416
tbXTaX	finn-b-K11_HEPFAIL	Hepatic failure, not elsewhere classified || id:finn-b-K11_HEPFAIL	genus.ChristensenellaceaeR.7group.id.11283	0.0706756	0.111681	0.546949
TGrzdF	finn-b-K11_HEPFAIL	Hepatic failure, not elsewhere classified || id:finn-b-K11_HEPFAIL	genus..Eubacteriumfissicatenagroup.id.14373	-0.224313	0.145703	0.167571
tkl5vG	finn-b-K11_HEPFAIL	Hepatic failure, not elsewhere classified || id:finn-b-K11_HEPFAIL	genus.Slackia.id.825	0.153303	0.214465	0.514225
TlODZI	finn-b-K11_HEPFAIL	Hepatic failure, not elsewhere classified || id:finn-b-K11_HEPFAIL	genus.RuminococcaceaeUCG004.id.11362	-0.134498	0.136169	0.349094
TQSpiB	finn-b-K11_HEPFAIL	Hepatic failure, not elsewhere classified || id:finn-b-K11_HEPFAIL	genus.LachnospiraceaeUCG004.id.11324	0.0612334	0.116821	0.611584
tSliO9	finn-b-K11_HEPFAIL	Hepatic failure, not elsewhere classified || id:finn-b-K11_HEPFAIL	order.Bacteroidales.id.913	0.099161	0.0618701	0.137298
TUj4LC	finn-b-K11_HEPFAIL	Hepatic failure, not elsewhere classified || id:finn-b-K11_HEPFAIL	genus.LachnospiraceaeNC2004group.id.11316	-0.140788	0.122908	0.28966
uCOF7P	finn-b-K11_HEPFAIL	Hepatic failure, not elsewhere classified || id:finn-b-K11_HEPFAIL	order.Bacillales.id.1674	-0.0333729	0.120826	0.790368
uHEy8Q	finn-b-K11_HEPFAIL	Hepatic failure, not elsewhere classified || id:finn-b-K11_HEPFAIL	genus.Akkermansia.id.4037	-0.0294919	0.0843107	0.734535
uQYGEB	finn-b-K11_HEPFAIL	Hepatic failure, not elsewhere classified || id:finn-b-K11_HEPFAIL	genus.Parabacteroides.id.954	0.21207	0.316653	0.550971
UsMxlz	finn-b-K11_HEPFAIL	Hepatic failure, not elsewhere classified || id:finn-b-K11_HEPFAIL	class.Verrucomicrobiae.id.4029	-0.0301035	0.0843376	0.729363
UTPK2n	finn-b-K11_HEPFAIL	Hepatic failure, not elsewhere classified || id:finn-b-K11_HEPFAIL	class.Bacteroidia.id.912	0.099161	0.0618701	0.137298
UYJxH8	finn-b-K11_HEPFAIL	Hepatic failure, not elsewhere classified || id:finn-b-K11_HEPFAIL	genus.Butyrivibrio.id.1993	0.0101681	0.0912544	0.912981
Vd8Fsi	finn-b-K11_HEPFAIL	Hepatic failure, not elsewhere classified || id:finn-b-K11_HEPFAIL	genus.Bacteroides.id.918	0.159911	0.142492	0.29877
vlyGOP	finn-b-K11_HEPFAIL	Hepatic failure, not elsewhere classified || id:finn-b-K11_HEPFAIL	family.Ruminococcaceae.id.2050	-0.0328711	0.106968	0.767557
W49loY	finn-b-K11_HEPFAIL	Hepatic failure, not elsewhere classified || id:finn-b-K11_HEPFAIL	genus.Olsenella.id.822	-0.0214246	0.0965017	0.829867
w5yhuV	finn-b-K11_HEPFAIL	Hepatic failure, not elsewhere classified || id:finn-b-K11_HEPFAIL	genus.Romboutsia.id.11347	0.07934	0.0926954	0.410299
WaNFee	finn-b-K11_HEPFAIL	Hepatic failure, not elsewhere classified || id:finn-b-K11_HEPFAIL	genus.Desulfovibrio.id.3173	0.106706	0.104918	0.338904
WCt5pC	finn-b-K11_HEPFAIL	Hepatic failure, not elsewhere classified || id:finn-b-K11_HEPFAIL	genus.Anaerofilum.id.2053	-0.422808	0.131813	0.0106996
WEMGli	finn-b-K11_HEPFAIL	Hepatic failure, not elsewhere classified || id:finn-b-K11_HEPFAIL	family.Alcaligenaceae.id.2875	0.097237	0.116283	0.42468
wFbL6J	finn-b-K11_HEPFAIL	Hepatic failure, not elsewhere classified || id:finn-b-K11_HEPFAIL	genus.Marvinbryantia.id.2005	0.0449155	0.12857	0.735847
wIF1Yn	finn-b-K11_HEPFAIL	Hepatic failure, not elsewhere classified || id:finn-b-K11_HEPFAIL	genus.LachnospiraceaeUCG001.id.11321	-0.0206964	0.125945	0.872452
wJFco0	finn-b-K11_HEPFAIL	Hepatic failure, not elsewhere classified || id:finn-b-K11_HEPFAIL	genus.Veillonella.id.2198	-0.108744	0.23902	0.672738
wn5rK2	finn-b-K11_HEPFAIL	Hepatic failure, not elsewhere classified || id:finn-b-K11_HEPFAIL	genus.ErysipelotrichaceaeUCG003.id.11384	-0.0319308	0.0784392	0.690107
wQYhwp	finn-b-K11_HEPFAIL	Hepatic failure, not elsewhere classified || id:finn-b-K11_HEPFAIL	genus.Odoribacter.id.952	0.0211682	0.102316	0.844257
WvdQyb	finn-b-K11_HEPFAIL	Hepatic failure, not elsewhere classified || id:finn-b-K11_HEPFAIL	genus..Eubacteriumeligensgroup.id.14372	0.138981	0.242705	0.597543
X4kHrP	finn-b-K11_HEPFAIL	Hepatic failure, not elsewhere classified || id:finn-b-K11_HEPFAIL	class.Betaproteobacteria.id.2867	0.0812443	0.097866	0.42792
xCukIr	finn-b-K11_HEPFAIL	Hepatic failure, not elsewhere classified || id:finn-b-K11_HEPFAIL	genus.Dialister.id.2183	0.00125572	0.100715	0.990324
Xtktja	finn-b-K11_HEPFAIL	Hepatic failure, not elsewhere classified || id:finn-b-K11_HEPFAIL	family.Pasteurellaceae.id.3689	-0.0751105	0.0585006	0.223405
XTu0EY	finn-b-K11_HEPFAIL	Hepatic failure, not elsewhere classified || id:finn-b-K11_HEPFAIL	genus.Intestinimonas.id.2062	-0.0649767	0.0765163	0.410064
XVFzMF	finn-b-K11_HEPFAIL	Hepatic failure, not elsewhere classified || id:finn-b-K11_HEPFAIL	genus.Holdemania.id.2157	-0.0156711	0.0718521	0.831015
y0FJ9U	finn-b-K11_HEPFAIL	Hepatic failure, not elsewhere classified || id:finn-b-K11_HEPFAIL	genus.LachnospiraceaeND3007group.id.11317	0.273678	1.39852	0.876974
Y7cF3n	finn-b-K11_HEPFAIL	Hepatic failure, not elsewhere classified || id:finn-b-K11_HEPFAIL	family.Methanobacteriaceae.id.121	-0.0806713	0.161363	0.630578
yakWtY	finn-b-K11_HEPFAIL	Hepatic failure, not elsewhere classified || id:finn-b-K11_HEPFAIL	genus.Butyricicoccus.id.2055	0.104684	0.0677578	0.173307
yerlNC	finn-b-K11_HEPFAIL	Hepatic failure, not elsewhere classified || id:finn-b-K11_HEPFAIL	genus.RuminococcaceaeUCG005.id.11363	-0.0250509	0.0797762	0.758902
yfxJv6	finn-b-K11_HEPFAIL	Hepatic failure, not elsewhere classified || id:finn-b-K11_HEPFAIL	family.Erysipelotrichaceae.id.2149	-0.10888	0.100172	0.300311
ygbSF7	finn-b-K11_HEPFAIL	Hepatic failure, not elsewhere classified || id:finn-b-K11_HEPFAIL	genus.Fusicatenibacter.id.11305	-0.0276782	0.0791174	0.731024
ylev3A	finn-b-K11_HEPFAIL	Hepatic failure, not elsewhere classified || id:finn-b-K11_HEPFAIL	family.FamilyXIII.id.1957	0.0257103	0.107428	0.817709
yLt27i	finn-b-K11_HEPFAIL	Hepatic failure, not elsewhere classified || id:finn-b-K11_HEPFAIL	genus.Senegalimassilia.id.11160	0.0635961	0.140552	0.681644
YXZeGZ	finn-b-K11_HEPFAIL	Hepatic failure, not elsewhere classified || id:finn-b-K11_HEPFAIL	genus.Alistipes.id.968	-0.172439	0.112149	0.152403
YYHfMs	finn-b-K11_HEPFAIL	Hepatic failure, not elsewhere classified || id:finn-b-K11_HEPFAIL	genus.Gordonibacter.id.821	0.0576924	0.153335	0.71459
zaZf8A	finn-b-K11_HEPFAIL	Hepatic failure, not elsewhere classified || id:finn-b-K11_HEPFAIL	genus.Oscillospira.id.2064	0.0839467	0.191287	0.676131
ZJXDpG	finn-b-K11_HEPFAIL	Hepatic failure, not elsewhere classified || id:finn-b-K11_HEPFAIL	class.Erysipelotrichia.id.2147	-0.10888	0.100172	0.300311
zkWLyI	finn-b-K11_HEPFAIL	Hepatic failure, not elsewhere classified || id:finn-b-K11_HEPFAIL	genus.Allisonella.id.2174	0.287281	0.190298	0.181874

## Sheet: heterogeneity
id.exposure	id.outcome	outcome	exposure	method	Q	Q_df	Q_pval
0aMbT3	finn-b-K11_HEPFAIL	Hepatic failure, not elsewhere classified || id:finn-b-K11_HEPFAIL	genus.Eggerthella.id.819	MR Egger	9.60324	8	0.293984
0aMbT3	finn-b-K11_HEPFAIL	Hepatic failure, not elsewhere classified || id:finn-b-K11_HEPFAIL	genus.Eggerthella.id.819	Inverse variance weighted	9.95721	9	0.35396
0heWA4	finn-b-K11_HEPFAIL	Hepatic failure, not elsewhere classified || id:finn-b-K11_HEPFAIL	genus.Lactococcus.id.1851	MR Egger	4.64239	7	0.703511
0heWA4	finn-b-K11_HEPFAIL	Hepatic failure, not elsewhere classified || id:finn-b-K11_HEPFAIL	genus.Lactococcus.id.1851	Inverse variance weighted	4.65766	8	0.793461
0lsDJy	finn-b-K11_HEPFAIL	Hepatic failure, not elsewhere classified || id:finn-b-K11_HEPFAIL	genus.DefluviitaleaceaeUCG011.id.11287	MR Egger	7.61216	7	0.368031
0lsDJy	finn-b-K11_HEPFAIL	Hepatic failure, not elsewhere classified || id:finn-b-K11_HEPFAIL	genus.DefluviitaleaceaeUCG011.id.11287	Inverse variance weighted	8.69295	8	0.368857
0ngO8p	finn-b-K11_HEPFAIL	Hepatic failure, not elsewhere classified || id:finn-b-K11_HEPFAIL	genus.Flavonifractor.id.2059	MR Egger	3.56128	3	0.312901
0ngO8p	finn-b-K11_HEPFAIL	Hepatic failure, not elsewhere classified || id:finn-b-K11_HEPFAIL	genus.Flavonifractor.id.2059	Inverse variance weighted	3.91172	4	0.418085
0rTnk2	finn-b-K11_HEPFAIL	Hepatic failure, not elsewhere classified || id:finn-b-K11_HEPFAIL	genus.Lachnospira.id.2004	MR Egger	3.69659	4	0.448622
0rTnk2	finn-b-K11_HEPFAIL	Hepatic failure, not elsewhere classified || id:finn-b-K11_HEPFAIL	genus.Lachnospira.id.2004	Inverse variance weighted	3.73835	5	0.587667
0rWmph	finn-b-K11_HEPFAIL	Hepatic failure, not elsewhere classified || id:finn-b-K11_HEPFAIL	phylum.Firmicutes.id.1672	MR Egger	5.46591	12	0.940583
0rWmph	finn-b-K11_HEPFAIL	Hepatic failure, not elsewhere classified || id:finn-b-K11_HEPFAIL	phylum.Firmicutes.id.1672	Inverse variance weighted	7.42504	13	0.878941
0Vfsi1	finn-b-K11_HEPFAIL	Hepatic failure, not elsewhere classified || id:finn-b-K11_HEPFAIL	genus.Hungatella.id.11306	MR Egger	3.32909	3	0.343615
0Vfsi1	finn-b-K11_HEPFAIL	Hepatic failure, not elsewhere classified || id:finn-b-K11_HEPFAIL	genus.Hungatella.id.11306	Inverse variance weighted	3.49192	4	0.479109
1rpkuI	finn-b-K11_HEPFAIL	Hepatic failure, not elsewhere classified || id:finn-b-K11_HEPFAIL	genus.FamilyXIIIUCG001.id.11294	MR Egger	9.40723	6	0.151938
1rpkuI	finn-b-K11_HEPFAIL	Hepatic failure, not elsewhere classified || id:finn-b-K11_HEPFAIL	genus.FamilyXIIIUCG001.id.11294	Inverse variance weighted	10.0826	7	0.18394
1uqUdL	finn-b-K11_HEPFAIL	Hepatic failure, not elsewhere classified || id:finn-b-K11_HEPFAIL	genus.Escherichia.Shigella.id.3504	MR Egger	5.68035	8	0.682988
1uqUdL	finn-b-K11_HEPFAIL	Hepatic failure, not elsewhere classified || id:finn-b-K11_HEPFAIL	genus.Escherichia.Shigella.id.3504	Inverse variance weighted	5.83412	9	0.756399
1zf0TZ	finn-b-K11_HEPFAIL	Hepatic failure, not elsewhere classified || id:finn-b-K11_HEPFAIL	family.Streptococcaceae.id.1850	MR Egger	16.5169	11	0.123
1zf0TZ	finn-b-K11_HEPFAIL	Hepatic failure, not elsewhere classified || id:finn-b-K11_HEPFAIL	family.Streptococcaceae.id.1850	Inverse variance weighted	16.6898	12	0.161644
20HL0T	finn-b-K11_HEPFAIL	Hepatic failure, not elsewhere classified || id:finn-b-K11_HEPFAIL	genus.Holdemanella.id.11393	MR Egger	12.3354	9	0.195055
20HL0T	finn-b-K11_HEPFAIL	Hepatic failure, not elsewhere classified || id:finn-b-K11_HEPFAIL	genus.Holdemanella.id.11393	Inverse variance weighted	13.4534	10	0.199415
2GJP3o	finn-b-K11_HEPFAIL	Hepatic failure, not elsewhere classified || id:finn-b-K11_HEPFAIL	genus.Ruminococcus2.id.11374	MR Egger	22.5547	13	0.0473404
2GJP3o	finn-b-K11_HEPFAIL	Hepatic failure, not elsewhere classified || id:finn-b-K11_HEPFAIL	genus.Ruminococcus2.id.11374	Inverse variance weighted	23.1448	14	0.0579547
2neTKK	finn-b-K11_HEPFAIL	Hepatic failure, not elsewhere classified || id:finn-b-K11_HEPFAIL	phylum.Euryarchaeota.id.55	MR Egger	8.37671	10	0.592091
2neTKK	finn-b-K11_HEPFAIL	Hepatic failure, not elsewhere classified || id:finn-b-K11_HEPFAIL	phylum.Euryarchaeota.id.55	Inverse variance weighted	10.6731	11	0.471045
2vslhf	finn-b-K11_HEPFAIL	Hepatic failure, not elsewhere classified || id:finn-b-K11_HEPFAIL	genus.Coprococcus2.id.11302	MR Egger	3.84222	6	0.698018
2vslhf	finn-b-K11_HEPFAIL	Hepatic failure, not elsewhere classified || id:finn-b-K11_HEPFAIL	genus.Coprococcus2.id.11302	Inverse variance weighted	4.04314	7	0.774796
31r1VV	finn-b-K11_HEPFAIL	Hepatic failure, not elsewhere classified || id:finn-b-K11_HEPFAIL	family.Christensenellaceae.id.1866	MR Egger	8.8051	9	0.455457
31r1VV	finn-b-K11_HEPFAIL	Hepatic failure, not elsewhere classified || id:finn-b-K11_HEPFAIL	family.Christensenellaceae.id.1866	Inverse variance weighted	8.80636	10	0.550575
37ZEpI	finn-b-K11_HEPFAIL	Hepatic failure, not elsewhere classified || id:finn-b-K11_HEPFAIL	genus..Eubacteriumrectalegroup.id.14374	MR Egger	5.53392	6	0.477367
37ZEpI	finn-b-K11_HEPFAIL	Hepatic failure, not elsewhere classified || id:finn-b-K11_HEPFAIL	genus..Eubacteriumrectalegroup.id.14374	Inverse variance weighted	5.60513	7	0.586536
3cOJ1f	finn-b-K11_HEPFAIL	Hepatic failure, not elsewhere classified || id:finn-b-K11_HEPFAIL	class.Actinobacteria.id.419	MR Egger	21.3865	13	0.0656274
3cOJ1f	finn-b-K11_HEPFAIL	Hepatic failure, not elsewhere classified || id:finn-b-K11_HEPFAIL	class.Actinobacteria.id.419	Inverse variance weighted	22.2267	14	0.0740757
3Oo7Td	finn-b-K11_HEPFAIL	Hepatic failure, not elsewhere classified || id:finn-b-K11_HEPFAIL	class.Methanobacteria.id.119	MR Egger	11.9912	8	0.151596
3Oo7Td	finn-b-K11_HEPFAIL	Hepatic failure, not elsewhere classified || id:finn-b-K11_HEPFAIL	class.Methanobacteria.id.119	Inverse variance weighted	12.3659	9	0.19346
3tgfXE	finn-b-K11_HEPFAIL	Hepatic failure, not elsewhere classified || id:finn-b-K11_HEPFAIL	genus.Subdoligranulum.id.2070	MR Egger	11.8337	9	0.222845
3tgfXE	finn-b-K11_HEPFAIL	Hepatic failure, not elsewhere classified || id:finn-b-K11_HEPFAIL	genus.Subdoligranulum.id.2070	Inverse variance weighted	12.2126	10	0.27108
4zBtt2	finn-b-K11_HEPFAIL	Hepatic failure, not elsewhere classified || id:finn-b-K11_HEPFAIL	genus.Bilophila.id.3170	MR Egger	9.40768	11	0.584316
4zBtt2	finn-b-K11_HEPFAIL	Hepatic failure, not elsewhere classified || id:finn-b-K11_HEPFAIL	genus.Bilophila.id.3170	Inverse variance weighted	10.7182	12	0.553214
5IXuob	finn-b-K11_HEPFAIL	Hepatic failure, not elsewhere classified || id:finn-b-K11_HEPFAIL	genus.RuminococcaceaeUCG014.id.11371	MR Egger	3.61567	9	0.934842
5IXuob	finn-b-K11_HEPFAIL	Hepatic failure, not elsewhere classified || id:finn-b-K11_HEPFAIL	genus.RuminococcaceaeUCG014.id.11371	Inverse variance weighted	6.46017	10	0.775234
5qEcKL	finn-b-K11_HEPFAIL	Hepatic failure, not elsewhere classified || id:finn-b-K11_HEPFAIL	genus.Streptococcus.id.1853	MR Egger	16.1487	12	0.184519
5qEcKL	finn-b-K11_HEPFAIL	Hepatic failure, not elsewhere classified || id:finn-b-K11_HEPFAIL	genus.Streptococcus.id.1853	Inverse variance weighted	17.0535	13	0.196868
5TN0Z7	finn-b-K11_HEPFAIL	Hepatic failure, not elsewhere classified || id:finn-b-K11_HEPFAIL	genus.Oscillibacter.id.2063	MR Egger	6.77728	11	0.816822
5TN0Z7	finn-b-K11_HEPFAIL	Hepatic failure, not elsewhere classified || id:finn-b-K11_HEPFAIL	genus.Oscillibacter.id.2063	Inverse variance weighted	6.8152	12	0.86958
5XtLwc	finn-b-K11_HEPFAIL	Hepatic failure, not elsewhere classified || id:finn-b-K11_HEPFAIL	genus.Catenibacterium.id.2153	MR Egger	0.770176	2	0.680391
5XtLwc	finn-b-K11_HEPFAIL	Hepatic failure, not elsewhere classified || id:finn-b-K11_HEPFAIL	genus.Catenibacterium.id.2153	Inverse variance weighted	3.46259	3	0.325647
6gX3qe	finn-b-K11_HEPFAIL	Hepatic failure, not elsewhere classified || id:finn-b-K11_HEPFAIL	phylum.Tenericutes.id.3919	MR Egger	7.63107	10	0.664823
6gX3qe	finn-b-K11_HEPFAIL	Hepatic failure, not elsewhere classified || id:finn-b-K11_HEPFAIL	phylum.Tenericutes.id.3919	Inverse variance weighted	9.79542	11	0.548878
6jMcBB	finn-b-K11_HEPFAIL	Hepatic failure, not elsewhere classified || id:finn-b-K11_HEPFAIL	family.Desulfovibrionaceae.id.3169	MR Egger	7.29099	8	0.505587
6jMcBB	finn-b-K11_HEPFAIL	Hepatic failure, not elsewhere classified || id:finn-b-K11_HEPFAIL	family.Desulfovibrionaceae.id.3169	Inverse variance weighted	7.31754	9	0.604096
6mIWxZ	finn-b-K11_HEPFAIL	Hepatic failure, not elsewhere classified || id:finn-b-K11_HEPFAIL	genus.Coprobacter.id.949	MR Egger	11.9294	8	0.15438
6mIWxZ	finn-b-K11_HEPFAIL	Hepatic failure, not elsewhere classified || id:finn-b-K11_HEPFAIL	genus.Coprobacter.id.949	Inverse variance weighted	12.1802	9	0.203337
77YJKV	finn-b-K11_HEPFAIL	Hepatic failure, not elsewhere classified || id:finn-b-K11_HEPFAIL	genus..Eubacteriumruminantiumgroup.id.11340	MR Egger	23.1118	16	0.110777
77YJKV	finn-b-K11_HEPFAIL	Hepatic failure, not elsewhere classified || id:finn-b-K11_HEPFAIL	genus..Eubacteriumruminantiumgroup.id.11340	Inverse variance weighted	25.3237	17	0.0876946
7aTYpg	finn-b-K11_HEPFAIL	Hepatic failure, not elsewhere classified || id:finn-b-K11_HEPFAIL	genus.Collinsella.id.815	MR Egger	0.845019	7	0.996957
7aTYpg	finn-b-K11_HEPFAIL	Hepatic failure, not elsewhere classified || id:finn-b-K11_HEPFAIL	genus.Collinsella.id.815	Inverse variance weighted	1.75391	8	0.987649
7dqlOH	finn-b-K11_HEPFAIL	Hepatic failure, not elsewhere classified || id:finn-b-K11_HEPFAIL	genus..Clostridiuminnocuumgroup.id.14397	MR Egger	6.28698	7	0.506668
7dqlOH	finn-b-K11_HEPFAIL	Hepatic failure, not elsewhere classified || id:finn-b-K11_HEPFAIL	genus..Clostridiuminnocuumgroup.id.14397	Inverse variance weighted	6.64089	8	0.575825
7ioeKt	finn-b-K11_HEPFAIL	Hepatic failure, not elsewhere classified || id:finn-b-K11_HEPFAIL	phylum.Proteobacteria.id.2375	MR Egger	11.1789	10	0.34375
7ioeKt	finn-b-K11_HEPFAIL	Hepatic failure, not elsewhere classified || id:finn-b-K11_HEPFAIL	phylum.Proteobacteria.id.2375	Inverse variance weighted	11.2609	11	0.421672
80h8vf	finn-b-K11_HEPFAIL	Hepatic failure, not elsewhere classified || id:finn-b-K11_HEPFAIL	genus.Anaerostipes.id.1991	MR Egger	11.1293	11	0.432497
80h8vf	finn-b-K11_HEPFAIL	Hepatic failure, not elsewhere classified || id:finn-b-K11_HEPFAIL	genus.Anaerostipes.id.1991	Inverse variance weighted	11.2446	12	0.508085
8jKldu	finn-b-K11_HEPFAIL	Hepatic failure, not elsewhere classified || id:finn-b-K11_HEPFAIL	genus.Coprococcus3.id.11303	MR Egger	9.5046	7	0.218428
8jKldu	finn-b-K11_HEPFAIL	Hepatic failure, not elsewhere classified || id:finn-b-K11_HEPFAIL	genus.Coprococcus3.id.11303	Inverse variance weighted	10.6725	8	0.220956
8NULRM	finn-b-K11_HEPFAIL	Hepatic failure, not elsewhere classified || id:finn-b-K11_HEPFAIL	genus.Paraprevotella.id.962	MR Egger	4.74818	11	0.942746
8NULRM	finn-b-K11_HEPFAIL	Hepatic failure, not elsewhere classified || id:finn-b-K11_HEPFAIL	genus.Paraprevotella.id.962	Inverse variance weighted	6.92422	12	0.86258
9i4tiU	finn-b-K11_HEPFAIL	Hepatic failure, not elsewhere classified || id:finn-b-K11_HEPFAIL	order.Gastranaerophilales.id.1591	MR Egger	5.55892	7	0.592087
9i4tiU	finn-b-K11_HEPFAIL	Hepatic failure, not elsewhere classified || id:finn-b-K11_HEPFAIL	order.Gastranaerophilales.id.1591	Inverse variance weighted	5.62851	8	0.688764
9s731W	finn-b-K11_HEPFAIL	Hepatic failure, not elsewhere classified || id:finn-b-K11_HEPFAIL	genus.RuminococcaceaeUCG009.id.11366	MR Egger	10.26	10	0.417984
9s731W	finn-b-K11_HEPFAIL	Hepatic failure, not elsewhere classified || id:finn-b-K11_HEPFAIL	genus.RuminococcaceaeUCG009.id.11366	Inverse variance weighted	10.3378	11	0.500284
acLMuF	finn-b-K11_HEPFAIL	Hepatic failure, not elsewhere classified || id:finn-b-K11_HEPFAIL	genus.Parasutterella.id.2892	MR Egger	16.1698	12	0.183581
acLMuF	finn-b-K11_HEPFAIL	Hepatic failure, not elsewhere classified || id:finn-b-K11_HEPFAIL	genus.Parasutterella.id.2892	Inverse variance weighted	17.1743	13	0.191457
AdsBD9	finn-b-K11_HEPFAIL	Hepatic failure, not elsewhere classified || id:finn-b-K11_HEPFAIL	genus.Turicibacter.id.2162	MR Egger	8.49857	8	0.386342
AdsBD9	finn-b-K11_HEPFAIL	Hepatic failure, not elsewhere classified || id:finn-b-K11_HEPFAIL	genus.Turicibacter.id.2162	Inverse variance weighted	11.3586	9	0.251929
aGfu8V	finn-b-K11_HEPFAIL	Hepatic failure, not elsewhere classified || id:finn-b-K11_HEPFAIL	order.Bifidobacteriales.id.432	MR Egger	21.0939	10	0.020448
aGfu8V	finn-b-K11_HEPFAIL	Hepatic failure, not elsewhere classified || id:finn-b-K11_HEPFAIL	order.Bifidobacteriales.id.432	Inverse variance weighted	21.3449	11	0.0299687
AK0l7A	finn-b-K11_HEPFAIL	Hepatic failure, not elsewhere classified || id:finn-b-K11_HEPFAIL	genus.LachnospiraceaeUCG010.id.11330	MR Egger	4.08682	8	0.849206
AK0l7A	finn-b-K11_HEPFAIL	Hepatic failure, not elsewhere classified || id:finn-b-K11_HEPFAIL	genus.LachnospiraceaeUCG010.id.11330	Inverse variance weighted	4.79652	9	0.851673
aKuChq	finn-b-K11_HEPFAIL	Hepatic failure, not elsewhere classified || id:finn-b-K11_HEPFAIL	genus.Faecalibacterium.id.2057	MR Egger	4.88664	8	0.76962
aKuChq	finn-b-K11_HEPFAIL	Hepatic failure, not elsewhere classified || id:finn-b-K11_HEPFAIL	genus.Faecalibacterium.id.2057	Inverse variance weighted	9.92941	9	0.35623
aKXyAu	finn-b-K11_HEPFAIL	Hepatic failure, not elsewhere classified || id:finn-b-K11_HEPFAIL	genus.Blautia.id.1992	MR Egger	21.1171	11	0.0321776
aKXyAu	finn-b-K11_HEPFAIL	Hepatic failure, not elsewhere classified || id:finn-b-K11_HEPFAIL	genus.Blautia.id.1992	Inverse variance weighted	22.4494	12	0.0327813
AN8qjo	finn-b-K11_HEPFAIL	Hepatic failure, not elsewhere classified || id:finn-b-K11_HEPFAIL	genus.Clostridiumsensustricto1.id.1873	MR Egger	1.93528	5	0.858026
AN8qjo	finn-b-K11_HEPFAIL	Hepatic failure, not elsewhere classified || id:finn-b-K11_HEPFAIL	genus.Clostridiumsensustricto1.id.1873	Inverse variance weighted	7.53098	6	0.274517
anDrA2	finn-b-K11_HEPFAIL	Hepatic failure, not elsewhere classified || id:finn-b-K11_HEPFAIL	genus..Eubacteriumventriosumgroup.id.11341	MR Egger	9.97075	13	0.696325
anDrA2	finn-b-K11_HEPFAIL	Hepatic failure, not elsewhere classified || id:finn-b-K11_HEPFAIL	genus..Eubacteriumventriosumgroup.id.11341	Inverse variance weighted	10.9064	14	0.693374
ASQ2fp	finn-b-K11_HEPFAIL	Hepatic failure, not elsewhere classified || id:finn-b-K11_HEPFAIL	genus.RuminococcaceaeNK4A214group.id.11358	MR Egger	9.38258	11	0.586623
ASQ2fp	finn-b-K11_HEPFAIL	Hepatic failure, not elsewhere classified || id:finn-b-K11_HEPFAIL	genus.RuminococcaceaeNK4A214group.id.11358	Inverse variance weighted	10.3475	12	0.585501
aToCrK	finn-b-K11_HEPFAIL	Hepatic failure, not elsewhere classified || id:finn-b-K11_HEPFAIL	genus.Anaerotruncus.id.2054	MR Egger	6.30372	11	0.85235
aToCrK	finn-b-K11_HEPFAIL	Hepatic failure, not elsewhere classified || id:finn-b-K11_HEPFAIL	genus.Anaerotruncus.id.2054	Inverse variance weighted	6.33586	12	0.898214
axDRMS	finn-b-K11_HEPFAIL	Hepatic failure, not elsewhere classified || id:finn-b-K11_HEPFAIL	family.Prevotellaceae.id.960	MR Egger	8.74266	14	0.847174
axDRMS	finn-b-K11_HEPFAIL	Hepatic failure, not elsewhere classified || id:finn-b-K11_HEPFAIL	family.Prevotellaceae.id.960	Inverse variance weighted	9.65506	15	0.840859
AXpdwL	finn-b-K11_HEPFAIL	Hepatic failure, not elsewhere classified || id:finn-b-K11_HEPFAIL	family.Verrucomicrobiaceae.id.4036	MR Egger	9.11111	9	0.427082
AXpdwL	finn-b-K11_HEPFAIL	Hepatic failure, not elsewhere classified || id:finn-b-K11_HEPFAIL	family.Verrucomicrobiaceae.id.4036	Inverse variance weighted	9.23885	10	0.509596
B5jn0Y	finn-b-K11_HEPFAIL	Hepatic failure, not elsewhere classified || id:finn-b-K11_HEPFAIL	genus.Roseburia.id.2012	MR Egger	3.22182	12	0.993765
B5jn0Y	finn-b-K11_HEPFAIL	Hepatic failure, not elsewhere classified || id:finn-b-K11_HEPFAIL	genus.Roseburia.id.2012	Inverse variance weighted	5.33287	13	0.967116
BiKMtW	finn-b-K11_HEPFAIL	Hepatic failure, not elsewhere classified || id:finn-b-K11_HEPFAIL	genus.Sutterella.id.2896	MR Egger	9.16507	10	0.516513
BiKMtW	finn-b-K11_HEPFAIL	Hepatic failure, not elsewhere classified || id:finn-b-K11_HEPFAIL	genus.Sutterella.id.2896	Inverse variance weighted	9.58694	11	0.567879
BLC7wV	finn-b-K11_HEPFAIL	Hepatic failure, not elsewhere classified || id:finn-b-K11_HEPFAIL	genus.RuminococcaceaeUCG013.id.11370	MR Egger	19.9143	10	0.0300739
BLC7wV	finn-b-K11_HEPFAIL	Hepatic failure, not elsewhere classified || id:finn-b-K11_HEPFAIL	genus.RuminococcaceaeUCG013.id.11370	Inverse variance weighted	23.0555	11	0.0173595
BLSFBU	finn-b-K11_HEPFAIL	Hepatic failure, not elsewhere classified || id:finn-b-K11_HEPFAIL	family.Rikenellaceae.id.967	MR Egger	21.3939	15	0.12471
BLSFBU	finn-b-K11_HEPFAIL	Hepatic failure, not elsewhere classified || id:finn-b-K11_HEPFAIL	family.Rikenellaceae.id.967	Inverse variance weighted	22.4168	16	0.130236
BPW89n	finn-b-K11_HEPFAIL	Hepatic failure, not elsewhere classified || id:finn-b-K11_HEPFAIL	order.Verrucomicrobiales.id.4030	MR Egger	9.11019	9	0.427165
BPW89n	finn-b-K11_HEPFAIL	Hepatic failure, not elsewhere classified || id:finn-b-K11_HEPFAIL	order.Verrucomicrobiales.id.4030	Inverse variance weighted	9.23916	10	0.509567
Bt0kEx	finn-b-K11_HEPFAIL	Hepatic failure, not elsewhere classified || id:finn-b-K11_HEPFAIL	genus.LachnospiraceaeNK4A136group.id.11319	MR Egger	9.16219	13	0.760586
Bt0kEx	finn-b-K11_HEPFAIL	Hepatic failure, not elsewhere classified || id:finn-b-K11_HEPFAIL	genus.LachnospiraceaeNK4A136group.id.11319	Inverse variance weighted	9.46845	14	0.799923
Bt1upE	finn-b-K11_HEPFAIL	Hepatic failure, not elsewhere classified || id:finn-b-K11_HEPFAIL	family.Rhodospirillaceae.id.2717	MR Egger	9.27892	13	0.751567
Bt1upE	finn-b-K11_HEPFAIL	Hepatic failure, not elsewhere classified || id:finn-b-K11_HEPFAIL	family.Rhodospirillaceae.id.2717	Inverse variance weighted	9.28499	14	0.812372
C1xV1V	finn-b-K11_HEPFAIL	Hepatic failure, not elsewhere classified || id:finn-b-K11_HEPFAIL	order.Victivallales.id.2254	MR Egger	10.44	6	0.107306
C1xV1V	finn-b-K11_HEPFAIL	Hepatic failure, not elsewhere classified || id:finn-b-K11_HEPFAIL	order.Victivallales.id.2254	Inverse variance weighted	13.1297	7	0.0690107
c62fwk	finn-b-K11_HEPFAIL	Hepatic failure, not elsewhere classified || id:finn-b-K11_HEPFAIL	genus.Sellimonas.id.14369	MR Egger	16.9978	7	0.0174104
c62fwk	finn-b-K11_HEPFAIL	Hepatic failure, not elsewhere classified || id:finn-b-K11_HEPFAIL	genus.Sellimonas.id.14369	Inverse variance weighted	19.1592	8	0.0140311
cqFLTQ	finn-b-K11_HEPFAIL	Hepatic failure, not elsewhere classified || id:finn-b-K11_HEPFAIL	genus.Coprococcus1.id.11301	MR Egger	5.54445	10	0.851976
cqFLTQ	finn-b-K11_HEPFAIL	Hepatic failure, not elsewhere classified || id:finn-b-K11_HEPFAIL	genus.Coprococcus1.id.11301	Inverse variance weighted	5.76805	11	0.888383
CUtsMo	finn-b-K11_HEPFAIL	Hepatic failure, not elsewhere classified || id:finn-b-K11_HEPFAIL	family.ClostridialesvadinBB60group.id.11286	MR Egger	18.3496	13	0.144692
CUtsMo	finn-b-K11_HEPFAIL	Hepatic failure, not elsewhere classified || id:finn-b-K11_HEPFAIL	family.ClostridialesvadinBB60group.id.11286	Inverse variance weighted	19.709	14	0.139586
CYNr8c	finn-b-K11_HEPFAIL	Hepatic failure, not elsewhere classified || id:finn-b-K11_HEPFAIL	order.Actinomycetales.id.420	MR Egger	0.210257	3	0.975917
CYNr8c	finn-b-K11_HEPFAIL	Hepatic failure, not elsewhere classified || id:finn-b-K11_HEPFAIL	order.Actinomycetales.id.420	Inverse variance weighted	0.698423	4	0.951523
d9u3Wa	finn-b-K11_HEPFAIL	Hepatic failure, not elsewhere classified || id:finn-b-K11_HEPFAIL	family.Lactobacillaceae.id.1836	MR Egger	9.29072	6	0.157876
d9u3Wa	finn-b-K11_HEPFAIL	Hepatic failure, not elsewhere classified || id:finn-b-K11_HEPFAIL	family.Lactobacillaceae.id.1836	Inverse variance weighted	9.30039	7	0.231803
dP6VTT	finn-b-K11_HEPFAIL	Hepatic failure, not elsewhere classified || id:finn-b-K11_HEPFAIL	class.Alphaproteobacteria.id.2379	MR Egger	1.38223	5	0.926247
dP6VTT	finn-b-K11_HEPFAIL	Hepatic failure, not elsewhere classified || id:finn-b-K11_HEPFAIL	class.Alphaproteobacteria.id.2379	Inverse variance weighted	2.02643	6	0.917252
dSCeM7	finn-b-K11_HEPFAIL	Hepatic failure, not elsewhere classified || id:finn-b-K11_HEPFAIL	order.Enterobacteriales.id.3468	MR Egger	3.67507	5	0.597079
dSCeM7	finn-b-K11_HEPFAIL	Hepatic failure, not elsewhere classified || id:finn-b-K11_HEPFAIL	order.Enterobacteriales.id.3468	Inverse variance weighted	3.94127	6	0.684624
DwGyne	finn-b-K11_HEPFAIL	Hepatic failure, not elsewhere classified || id:finn-b-K11_HEPFAIL	family.BacteroidalesS24.7group.id.11173	MR Egger	4.89984	6	0.556722
DwGyne	finn-b-K11_HEPFAIL	Hepatic failure, not elsewhere classified || id:finn-b-K11_HEPFAIL	family.BacteroidalesS24.7group.id.11173	Inverse variance weighted	5.44834	7	0.605422
E1ZDX3	finn-b-K11_HEPFAIL	Hepatic failure, not elsewhere classified || id:finn-b-K11_HEPFAIL	genus.Oxalobacter.id.2978	MR Egger	13.6451	9	0.135523
E1ZDX3	finn-b-K11_HEPFAIL	Hepatic failure, not elsewhere classified || id:finn-b-K11_HEPFAIL	genus.Oxalobacter.id.2978	Inverse variance weighted	14.4406	10	0.153825
e5mJnF	finn-b-K11_HEPFAIL	Hepatic failure, not elsewhere classified || id:finn-b-K11_HEPFAIL	genus.Dorea.id.1997	MR Egger	4.79132	8	0.77963
e5mJnF	finn-b-K11_HEPFAIL	Hepatic failure, not elsewhere classified || id:finn-b-K11_HEPFAIL	genus.Dorea.id.1997	Inverse variance weighted	5.07639	9	0.827599
ebP4zV	finn-b-K11_HEPFAIL	Hepatic failure, not elsewhere classified || id:finn-b-K11_HEPFAIL	genus.Ruminococcus1.id.11373	MR Egger	6.76874	8	0.561777
ebP4zV	finn-b-K11_HEPFAIL	Hepatic failure, not elsewhere classified || id:finn-b-K11_HEPFAIL	genus.Ruminococcus1.id.11373	Inverse variance weighted	6.8593	9	0.651765
FcqSNY	finn-b-K11_HEPFAIL	Hepatic failure, not elsewhere classified || id:finn-b-K11_HEPFAIL	family.Clostridiaceae1.id.1869	MR Egger	4.75022	8	0.783908
FcqSNY	finn-b-K11_HEPFAIL	Hepatic failure, not elsewhere classified || id:finn-b-K11_HEPFAIL	family.Clostridiaceae1.id.1869	Inverse variance weighted	5.66568	9	0.772856
fE3r8h	finn-b-K11_HEPFAIL	Hepatic failure, not elsewhere classified || id:finn-b-K11_HEPFAIL	phylum.Verrucomicrobia.id.3982	MR Egger	9.54937	10	0.480877
fE3r8h	finn-b-K11_HEPFAIL	Hepatic failure, not elsewhere classified || id:finn-b-K11_HEPFAIL	phylum.Verrucomicrobia.id.3982	Inverse variance weighted	9.63858	11	0.56316
FFi1Rd	finn-b-K11_HEPFAIL	Hepatic failure, not elsewhere classified || id:finn-b-K11_HEPFAIL	family.Actinomycetaceae.id.421	MR Egger	0.208369	3	0.976227
FFi1Rd	finn-b-K11_HEPFAIL	Hepatic failure, not elsewhere classified || id:finn-b-K11_HEPFAIL	family.Actinomycetaceae.id.421	Inverse variance weighted	0.698323	4	0.951536
FlVBaS	finn-b-K11_HEPFAIL	Hepatic failure, not elsewhere classified || id:finn-b-K11_HEPFAIL	order.Erysipelotrichales.id.2148	MR Egger	6.67692	11	0.824612
FlVBaS	finn-b-K11_HEPFAIL	Hepatic failure, not elsewhere classified || id:finn-b-K11_HEPFAIL	order.Erysipelotrichales.id.2148	Inverse variance weighted	7.85833	12	0.796101
Fr2Ff4	finn-b-K11_HEPFAIL	Hepatic failure, not elsewhere classified || id:finn-b-K11_HEPFAIL	class.Clostridia.id.1859	MR Egger	11.5227	9	0.241571
Fr2Ff4	finn-b-K11_HEPFAIL	Hepatic failure, not elsewhere classified || id:finn-b-K11_HEPFAIL	class.Clostridia.id.1859	Inverse variance weighted	13.0308	10	0.221953
FRQYhm	finn-b-K11_HEPFAIL	Hepatic failure, not elsewhere classified || id:finn-b-K11_HEPFAIL	class.Gammaproteobacteria.id.3303	MR Egger	2.75992	4	0.59877
FRQYhm	finn-b-K11_HEPFAIL	Hepatic failure, not elsewhere classified || id:finn-b-K11_HEPFAIL	class.Gammaproteobacteria.id.3303	Inverse variance weighted	2.96836	5	0.704864
FT7OrH	finn-b-K11_HEPFAIL	Hepatic failure, not elsewhere classified || id:finn-b-K11_HEPFAIL	genus.Actinomyces.id.423	MR Egger	1.92313	5	0.859676
FT7OrH	finn-b-K11_HEPFAIL	Hepatic failure, not elsewhere classified || id:finn-b-K11_HEPFAIL	genus.Actinomyces.id.423	Inverse variance weighted	2.08396	6	0.911817
FXBXNG	finn-b-K11_HEPFAIL	Hepatic failure, not elsewhere classified || id:finn-b-K11_HEPFAIL	family.FamilyXI.id.1936	MR Egger	12.2098	6	0.0574482
FXBXNG	finn-b-K11_HEPFAIL	Hepatic failure, not elsewhere classified || id:finn-b-K11_HEPFAIL	family.FamilyXI.id.1936	Inverse variance weighted	13.063	7	0.0705885
gkAVOW	finn-b-K11_HEPFAIL	Hepatic failure, not elsewhere classified || id:finn-b-K11_HEPFAIL	phylum.Lentisphaerae.id.2238	MR Egger	11.212	7	0.129636
gkAVOW	finn-b-K11_HEPFAIL	Hepatic failure, not elsewhere classified || id:finn-b-K11_HEPFAIL	phylum.Lentisphaerae.id.2238	Inverse variance weighted	13.3794	8	0.099446
GNp2YQ	finn-b-K11_HEPFAIL	Hepatic failure, not elsewhere classified || id:finn-b-K11_HEPFAIL	genus..Ruminococcusgauvreauiigroup.id.11342	MR Egger	14.3414	10	0.157982
GNp2YQ	finn-b-K11_HEPFAIL	Hepatic failure, not elsewhere classified || id:finn-b-K11_HEPFAIL	genus..Ruminococcusgauvreauiigroup.id.11342	Inverse variance weighted	21.3705	11	0.0297293
hUph1f	finn-b-K11_HEPFAIL	Hepatic failure, not elsewhere classified || id:finn-b-K11_HEPFAIL	genus.RikenellaceaeRC9gutgroup.id.11191	MR Egger	6.1712	9	0.722669
hUph1f	finn-b-K11_HEPFAIL	Hepatic failure, not elsewhere classified || id:finn-b-K11_HEPFAIL	genus.RikenellaceaeRC9gutgroup.id.11191	Inverse variance weighted	6.36986	10	0.783292
I2CEyx	finn-b-K11_HEPFAIL	Hepatic failure, not elsewhere classified || id:finn-b-K11_HEPFAIL	genus.Tyzzerella3.id.11335	MR Egger	21.4099	11	0.0293647
I2CEyx	finn-b-K11_HEPFAIL	Hepatic failure, not elsewhere classified || id:finn-b-K11_HEPFAIL	genus.Tyzzerella3.id.11335	Inverse variance weighted	21.54	12	0.0430102
I5XXsr	finn-b-K11_HEPFAIL	Hepatic failure, not elsewhere classified || id:finn-b-K11_HEPFAIL	genus.Prevotella9.id.11183	MR Egger	20.8269	13	0.0764227
I5XXsr	finn-b-K11_HEPFAIL	Hepatic failure, not elsewhere classified || id:finn-b-K11_HEPFAIL	genus.Prevotella9.id.11183	Inverse variance weighted	20.8962	14	0.104322
iAhkfC	finn-b-K11_HEPFAIL	Hepatic failure, not elsewhere classified || id:finn-b-K11_HEPFAIL	genus.Erysipelatoclostridium.id.11381	MR Egger	21.9944	13	0.0554487
iAhkfC	finn-b-K11_HEPFAIL	Hepatic failure, not elsewhere classified || id:finn-b-K11_HEPFAIL	genus.Erysipelatoclostridium.id.11381	Inverse variance weighted	22.552	14	0.0679611
IgBtIU	finn-b-K11_HEPFAIL	Hepatic failure, not elsewhere classified || id:finn-b-K11_HEPFAIL	class.Bacilli.id.1673	MR Egger	9.39731	16	0.896154
IgBtIU	finn-b-K11_HEPFAIL	Hepatic failure, not elsewhere classified || id:finn-b-K11_HEPFAIL	class.Bacilli.id.1673	Inverse variance weighted	10.0107	17	0.903162
II0qrp	finn-b-K11_HEPFAIL	Hepatic failure, not elsewhere classified || id:finn-b-K11_HEPFAIL	phylum.Actinobacteria.id.400	MR Egger	11.1985	13	0.594191
II0qrp	finn-b-K11_HEPFAIL	Hepatic failure, not elsewhere classified || id:finn-b-K11_HEPFAIL	phylum.Actinobacteria.id.400	Inverse variance weighted	11.3136	14	0.661242
iMGTCD	finn-b-K11_HEPFAIL	Hepatic failure, not elsewhere classified || id:finn-b-K11_HEPFAIL	genus.Ruminiclostridium5.id.11355	MR Egger	11.2082	9	0.261707
iMGTCD	finn-b-K11_HEPFAIL	Hepatic failure, not elsewhere classified || id:finn-b-K11_HEPFAIL	genus.Ruminiclostridium5.id.11355	Inverse variance weighted	12.1772	10	0.273372
iwPbIH	finn-b-K11_HEPFAIL	Hepatic failure, not elsewhere classified || id:finn-b-K11_HEPFAIL	genus.Ruminiclostridium6.id.11356	MR Egger	17.3208	13	0.18505
iwPbIH	finn-b-K11_HEPFAIL	Hepatic failure, not elsewhere classified || id:finn-b-K11_HEPFAIL	genus.Ruminiclostridium6.id.11356	Inverse variance weighted	17.4476	14	0.233111
j0mByI	finn-b-K11_HEPFAIL	Hepatic failure, not elsewhere classified || id:finn-b-K11_HEPFAIL	order.NB1n.id.3953	MR Egger	8.83462	11	0.637155
j0mByI	finn-b-K11_HEPFAIL	Hepatic failure, not elsewhere classified || id:finn-b-K11_HEPFAIL	order.NB1n.id.3953	Inverse variance weighted	10.1783	12	0.600325
j4g0ZV	finn-b-K11_HEPFAIL	Hepatic failure, not elsewhere classified || id:finn-b-K11_HEPFAIL	genus.CandidatusSoleaferrea.id.11350	MR Egger	8.18444	8	0.415664
j4g0ZV	finn-b-K11_HEPFAIL	Hepatic failure, not elsewhere classified || id:finn-b-K11_HEPFAIL	genus.CandidatusSoleaferrea.id.11350	Inverse variance weighted	13.9455	9	0.124276
j87dXS	finn-b-K11_HEPFAIL	Hepatic failure, not elsewhere classified || id:finn-b-K11_HEPFAIL	genus.Eisenbergiella.id.11304	MR Egger	11.688	9	0.231477
j87dXS	finn-b-K11_HEPFAIL	Hepatic failure, not elsewhere classified || id:finn-b-K11_HEPFAIL	genus.Eisenbergiella.id.11304	Inverse variance weighted	12.3731	10	0.260861
jfZByg	finn-b-K11_HEPFAIL	Hepatic failure, not elsewhere classified || id:finn-b-K11_HEPFAIL	order.Lactobacillales.id.1800	MR Egger	5.84551	13	0.951595
jfZByg	finn-b-K11_HEPFAIL	Hepatic failure, not elsewhere classified || id:finn-b-K11_HEPFAIL	order.Lactobacillales.id.1800	Inverse variance weighted	6.10098	14	0.963882
JHChB7	finn-b-K11_HEPFAIL	Hepatic failure, not elsewhere classified || id:finn-b-K11_HEPFAIL	genus.Adlercreutzia.id.812	MR Egger	9.88581	6	0.129544
JHChB7	finn-b-K11_HEPFAIL	Hepatic failure, not elsewhere classified || id:finn-b-K11_HEPFAIL	genus.Adlercreutzia.id.812	Inverse variance weighted	11.2682	7	0.127342
jHia6Z	finn-b-K11_HEPFAIL	Hepatic failure, not elsewhere classified || id:finn-b-K11_HEPFAIL	order.Pasteurellales.id.3688	MR Egger	9.72641	12	0.639948
jHia6Z	finn-b-K11_HEPFAIL	Hepatic failure, not elsewhere classified || id:finn-b-K11_HEPFAIL	order.Pasteurellales.id.3688	Inverse variance weighted	11.3749	13	0.579444
jJC3Fm	finn-b-K11_HEPFAIL	Hepatic failure, not elsewhere classified || id:finn-b-K11_HEPFAIL	genus.Enterorhabdus.id.820	MR Egger	3.31885	4	0.505951
jJC3Fm	finn-b-K11_HEPFAIL	Hepatic failure, not elsewhere classified || id:finn-b-K11_HEPFAIL	genus.Enterorhabdus.id.820	Inverse variance weighted	3.32885	5	0.649428
jUcEpg	finn-b-K11_HEPFAIL	Hepatic failure, not elsewhere classified || id:finn-b-K11_HEPFAIL	genus.Butyricimonas.id.945	MR Egger	9.81985	11	0.546661
jUcEpg	finn-b-K11_HEPFAIL	Hepatic failure, not elsewhere classified || id:finn-b-K11_HEPFAIL	genus.Butyricimonas.id.945	Inverse variance weighted	12.8311	12	0.381433
kjA5PB	finn-b-K11_HEPFAIL	Hepatic failure, not elsewhere classified || id:finn-b-K11_HEPFAIL	genus.RuminococcaceaeUCG010.id.11367	MR Egger	1.30851	4	0.859929
kjA5PB	finn-b-K11_HEPFAIL	Hepatic failure, not elsewhere classified || id:finn-b-K11_HEPFAIL	genus.RuminococcaceaeUCG010.id.11367	Inverse variance weighted	4.50682	5	0.478971
kodRd1	finn-b-K11_HEPFAIL	Hepatic failure, not elsewhere classified || id:finn-b-K11_HEPFAIL	family.Defluviitaleaceae.id.1924	MR Egger	8.52997	9	0.481742
kodRd1	finn-b-K11_HEPFAIL	Hepatic failure, not elsewhere classified || id:finn-b-K11_HEPFAIL	family.Defluviitaleaceae.id.1924	Inverse variance weighted	9.86285	10	0.452607
LCZ8yH	finn-b-K11_HEPFAIL	Hepatic failure, not elsewhere classified || id:finn-b-K11_HEPFAIL	genus.Prevotella7.id.11182	MR Egger	12.3418	9	0.194716
LCZ8yH	finn-b-K11_HEPFAIL	Hepatic failure, not elsewhere classified || id:finn-b-K11_HEPFAIL	genus.Prevotella7.id.11182	Inverse variance weighted	13.9285	10	0.176279
lJcL8y	finn-b-K11_HEPFAIL	Hepatic failure, not elsewhere classified || id:finn-b-K11_HEPFAIL	genus.RuminococcaceaeUCG003.id.11361	MR Egger	7.88647	10	0.639926
lJcL8y	finn-b-K11_HEPFAIL	Hepatic failure, not elsewhere classified || id:finn-b-K11_HEPFAIL	genus.RuminococcaceaeUCG003.id.11361	Inverse variance weighted	8.27993	11	0.68803
LKYg6S	finn-b-K11_HEPFAIL	Hepatic failure, not elsewhere classified || id:finn-b-K11_HEPFAIL	genus.Terrisporobacter.id.11348	MR Egger	3.95142	3	0.266758
LKYg6S	finn-b-K11_HEPFAIL	Hepatic failure, not elsewhere classified || id:finn-b-K11_HEPFAIL	genus.Terrisporobacter.id.11348	Inverse variance weighted	5.72688	4	0.220495
LRKdIa	finn-b-K11_HEPFAIL	Hepatic failure, not elsewhere classified || id:finn-b-K11_HEPFAIL	family.Bifidobacteriaceae.id.433	MR Egger	21.0939	10	0.020448
LRKdIa	finn-b-K11_HEPFAIL	Hepatic failure, not elsewhere classified || id:finn-b-K11_HEPFAIL	family.Bifidobacteriaceae.id.433	Inverse variance weighted	21.3449	11	0.0299687
m0ByAU	finn-b-K11_HEPFAIL	Hepatic failure, not elsewhere classified || id:finn-b-K11_HEPFAIL	order.Desulfovibrionales.id.3156	MR Egger	8.16776	10	0.612455
m0ByAU	finn-b-K11_HEPFAIL	Hepatic failure, not elsewhere classified || id:finn-b-K11_HEPFAIL	order.Desulfovibrionales.id.3156	Inverse variance weighted	8.19847	11	0.695423
m9LXEq	finn-b-K11_HEPFAIL	Hepatic failure, not elsewhere classified || id:finn-b-K11_HEPFAIL	family.Enterobacteriaceae.id.3469	MR Egger	3.67507	5	0.597079
m9LXEq	finn-b-K11_HEPFAIL	Hepatic failure, not elsewhere classified || id:finn-b-K11_HEPFAIL	family.Enterobacteriaceae.id.3469	Inverse variance weighted	3.94127	6	0.684624
MBOR7Y	finn-b-K11_HEPFAIL	Hepatic failure, not elsewhere classified || id:finn-b-K11_HEPFAIL	family.Coriobacteriaceae.id.811	MR Egger	10.7319	11	0.465993
MBOR7Y	finn-b-K11_HEPFAIL	Hepatic failure, not elsewhere classified || id:finn-b-K11_HEPFAIL	family.Coriobacteriaceae.id.811	Inverse variance weighted	11.8029	12	0.461639
MpL626	finn-b-K11_HEPFAIL	Hepatic failure, not elsewhere classified || id:finn-b-K11_HEPFAIL	genus.Lachnoclostridium.id.11308	MR Egger	8.90174	11	0.630961
MpL626	finn-b-K11_HEPFAIL	Hepatic failure, not elsewhere classified || id:finn-b-K11_HEPFAIL	genus.Lachnoclostridium.id.11308	Inverse variance weighted	16.5282	12	0.168222
Msb4zz	finn-b-K11_HEPFAIL	Hepatic failure, not elsewhere classified || id:finn-b-K11_HEPFAIL	class.Melainabacteria.id.1589	MR Egger	5.28606	8	0.72661
Msb4zz	finn-b-K11_HEPFAIL	Hepatic failure, not elsewhere classified || id:finn-b-K11_HEPFAIL	class.Melainabacteria.id.1589	Inverse variance weighted	5.32831	9	0.804801
MXS84H	finn-b-K11_HEPFAIL	Hepatic failure, not elsewhere classified || id:finn-b-K11_HEPFAIL	class.Negativicutes.id.2164	MR Egger	14.0198	10	0.172091
MXS84H	finn-b-K11_HEPFAIL	Hepatic failure, not elsewhere classified || id:finn-b-K11_HEPFAIL	class.Negativicutes.id.2164	Inverse variance weighted	14.0857	11	0.228285
mz9jd0	finn-b-K11_HEPFAIL	Hepatic failure, not elsewhere classified || id:finn-b-K11_HEPFAIL	genus.Barnesiella.id.944	MR Egger	18.9425	11	0.062133
mz9jd0	finn-b-K11_HEPFAIL	Hepatic failure, not elsewhere classified || id:finn-b-K11_HEPFAIL	genus.Barnesiella.id.944	Inverse variance weighted	19.0523	12	0.0872738
n3j0op	finn-b-K11_HEPFAIL	Hepatic failure, not elsewhere classified || id:finn-b-K11_HEPFAIL	class.Deltaproteobacteria.id.3087	MR Egger	13.0469	11	0.290273
n3j0op	finn-b-K11_HEPFAIL	Hepatic failure, not elsewhere classified || id:finn-b-K11_HEPFAIL	class.Deltaproteobacteria.id.3087	Inverse variance weighted	13.8204	12	0.312325
nFlAu5	finn-b-K11_HEPFAIL	Hepatic failure, not elsewhere classified || id:finn-b-K11_HEPFAIL	family.Lachnospiraceae.id.1987	MR Egger	11.5655	14	0.641154
nFlAu5	finn-b-K11_HEPFAIL	Hepatic failure, not elsewhere classified || id:finn-b-K11_HEPFAIL	family.Lachnospiraceae.id.1987	Inverse variance weighted	12.3224	15	0.654481
nIesEv	finn-b-K11_HEPFAIL	Hepatic failure, not elsewhere classified || id:finn-b-K11_HEPFAIL	genus.Peptococcus.id.2037	MR Egger	9.25896	10	0.507716
nIesEv	finn-b-K11_HEPFAIL	Hepatic failure, not elsewhere classified || id:finn-b-K11_HEPFAIL	genus.Peptococcus.id.2037	Inverse variance weighted	9.34158	11	0.590395
NKNDGp	finn-b-K11_HEPFAIL	Hepatic failure, not elsewhere classified || id:finn-b-K11_HEPFAIL	order.Methanobacteriales.id.120	MR Egger	11.9912	8	0.151596
NKNDGp	finn-b-K11_HEPFAIL	Hepatic failure, not elsewhere classified || id:finn-b-K11_HEPFAIL	order.Methanobacteriales.id.120	Inverse variance weighted	12.3659	9	0.19346
nnD7ru	finn-b-K11_HEPFAIL	Hepatic failure, not elsewhere classified || id:finn-b-K11_HEPFAIL	genus..Eubacteriumoxidoreducensgroup.id.11339	MR Egger	0.578606	3	0.901312
nnD7ru	finn-b-K11_HEPFAIL	Hepatic failure, not elsewhere classified || id:finn-b-K11_HEPFAIL	genus..Eubacteriumoxidoreducensgroup.id.11339	Inverse variance weighted	0.926082	4	0.920789
NqdTjG	finn-b-K11_HEPFAIL	Hepatic failure, not elsewhere classified || id:finn-b-K11_HEPFAIL	genus.FamilyXIIIAD3011group.id.11293	MR Egger	16.1824	11	0.134493
NqdTjG	finn-b-K11_HEPFAIL	Hepatic failure, not elsewhere classified || id:finn-b-K11_HEPFAIL	genus.FamilyXIIIAD3011group.id.11293	Inverse variance weighted	16.4659	12	0.170815
nQHoYD	finn-b-K11_HEPFAIL	Hepatic failure, not elsewhere classified || id:finn-b-K11_HEPFAIL	class.Lentisphaeria.id.2250	MR Egger	10.44	6	0.107306
nQHoYD	finn-b-K11_HEPFAIL	Hepatic failure, not elsewhere classified || id:finn-b-K11_HEPFAIL	class.Lentisphaeria.id.2250	Inverse variance weighted	13.1297	7	0.0690107
nRNBx9	finn-b-K11_HEPFAIL	Hepatic failure, not elsewhere classified || id:finn-b-K11_HEPFAIL	class.Mollicutes.id.3920	MR Egger	7.63107	10	0.664823
nRNBx9	finn-b-K11_HEPFAIL	Hepatic failure, not elsewhere classified || id:finn-b-K11_HEPFAIL	class.Mollicutes.id.3920	Inverse variance weighted	9.79542	11	0.548878
O0n2Pz	finn-b-K11_HEPFAIL	Hepatic failure, not elsewhere classified || id:finn-b-K11_HEPFAIL	family.Bacteroidaceae.id.917	MR Egger	6.58858	7	0.472935
O0n2Pz	finn-b-K11_HEPFAIL	Hepatic failure, not elsewhere classified || id:finn-b-K11_HEPFAIL	family.Bacteroidaceae.id.917	Inverse variance weighted	7.84802	8	0.448455
obtxsV	finn-b-K11_HEPFAIL	Hepatic failure, not elsewhere classified || id:finn-b-K11_HEPFAIL	family.Veillonellaceae.id.2172	MR Egger	9.95079	17	0.905661
obtxsV	finn-b-K11_HEPFAIL	Hepatic failure, not elsewhere classified || id:finn-b-K11_HEPFAIL	family.Veillonellaceae.id.2172	Inverse variance weighted	10.1845	18	0.925717
oChqj7	finn-b-K11_HEPFAIL	Hepatic failure, not elsewhere classified || id:finn-b-K11_HEPFAIL	phylum.Bacteroidetes.id.905	MR Egger	10.6982	9	0.296962
oChqj7	finn-b-K11_HEPFAIL	Hepatic failure, not elsewhere classified || id:finn-b-K11_HEPFAIL	phylum.Bacteroidetes.id.905	Inverse variance weighted	12.363	10	0.261496
oGD8An	finn-b-K11_HEPFAIL	Hepatic failure, not elsewhere classified || id:finn-b-K11_HEPFAIL	order.Coriobacteriales.id.810	MR Egger	10.7319	11	0.465993
oGD8An	finn-b-K11_HEPFAIL	Hepatic failure, not elsewhere classified || id:finn-b-K11_HEPFAIL	order.Coriobacteriales.id.810	Inverse variance weighted	11.8029	12	0.461639
OhSZ6N	finn-b-K11_HEPFAIL	Hepatic failure, not elsewhere classified || id:finn-b-K11_HEPFAIL	genus.RuminococcaceaeUCG002.id.11360	MR Egger	12.652	20	0.89181
OhSZ6N	finn-b-K11_HEPFAIL	Hepatic failure, not elsewhere classified || id:finn-b-K11_HEPFAIL	genus.RuminococcaceaeUCG002.id.11360	Inverse variance weighted	13.2568	21	0.899363
olDlSu	finn-b-K11_HEPFAIL	Hepatic failure, not elsewhere classified || id:finn-b-K11_HEPFAIL	genus..Eubacteriumnodatumgroup.id.11297	MR Egger	9.53461	9	0.389456
olDlSu	finn-b-K11_HEPFAIL	Hepatic failure, not elsewhere classified || id:finn-b-K11_HEPFAIL	genus..Eubacteriumnodatumgroup.id.11297	Inverse variance weighted	11.699	10	0.305707
OtCSo3	finn-b-K11_HEPFAIL	Hepatic failure, not elsewhere classified || id:finn-b-K11_HEPFAIL	genus.Alloprevotella.id.961	MR Egger	2.60425	4	0.626071
OtCSo3	finn-b-K11_HEPFAIL	Hepatic failure, not elsewhere classified || id:finn-b-K11_HEPFAIL	genus.Alloprevotella.id.961	Inverse variance weighted	5.49022	5	0.359019
oU56W6	finn-b-K11_HEPFAIL	Hepatic failure, not elsewhere classified || id:finn-b-K11_HEPFAIL	family.Peptostreptococcaceae.id.2042	MR Egger	5.93472	11	0.877684
oU56W6	finn-b-K11_HEPFAIL	Hepatic failure, not elsewhere classified || id:finn-b-K11_HEPFAIL	family.Peptostreptococcaceae.id.2042	Inverse variance weighted	10.7313	12	0.55208
Oxkiqb	finn-b-K11_HEPFAIL	Hepatic failure, not elsewhere classified || id:finn-b-K11_HEPFAIL	order.Clostridiales.id.1863	MR Egger	10.8356	10	0.370468
Oxkiqb	finn-b-K11_HEPFAIL	Hepatic failure, not elsewhere classified || id:finn-b-K11_HEPFAIL	order.Clostridiales.id.1863	Inverse variance weighted	12.2763	11	0.343239
P9709V	finn-b-K11_HEPFAIL	Hepatic failure, not elsewhere classified || id:finn-b-K11_HEPFAIL	genus..Eubacteriumhalliigroup.id.11338	MR Egger	7.90449	14	0.894242
P9709V	finn-b-K11_HEPFAIL	Hepatic failure, not elsewhere classified || id:finn-b-K11_HEPFAIL	genus..Eubacteriumhalliigroup.id.11338	Inverse variance weighted	7.98621	15	0.924334
PcT6eJ	finn-b-K11_HEPFAIL	Hepatic failure, not elsewhere classified || id:finn-b-K11_HEPFAIL	phylum.Cyanobacteria.id.1500	MR Egger	9.66741	6	0.139375
PcT6eJ	finn-b-K11_HEPFAIL	Hepatic failure, not elsewhere classified || id:finn-b-K11_HEPFAIL	phylum.Cyanobacteria.id.1500	Inverse variance weighted	11.2218	7	0.129233
pCXx5P	finn-b-K11_HEPFAIL	Hepatic failure, not elsewhere classified || id:finn-b-K11_HEPFAIL	genus.Phascolarctobacterium.id.2168	MR Egger	6.93783	7	0.435381
pCXx5P	finn-b-K11_HEPFAIL	Hepatic failure, not elsewhere classified || id:finn-b-K11_HEPFAIL	genus.Phascolarctobacterium.id.2168	Inverse variance weighted	7.14736	8	0.520821
PGlGHi	finn-b-K11_HEPFAIL	Hepatic failure, not elsewhere classified || id:finn-b-K11_HEPFAIL	genus.LachnospiraceaeUCG008.id.11328	MR Egger	7.76043	9	0.558458
PGlGHi	finn-b-K11_HEPFAIL	Hepatic failure, not elsewhere classified || id:finn-b-K11_HEPFAIL	genus.LachnospiraceaeUCG008.id.11328	Inverse variance weighted	7.85538	10	0.642961
pXAgfu	finn-b-K11_HEPFAIL	Hepatic failure, not elsewhere classified || id:finn-b-K11_HEPFAIL	family.Acidaminococcaceae.id.2166	MR Egger	1.93371	5	0.858239
pXAgfu	finn-b-K11_HEPFAIL	Hepatic failure, not elsewhere classified || id:finn-b-K11_HEPFAIL	family.Acidaminococcaceae.id.2166	Inverse variance weighted	2.58066	6	0.859334
q1bO5E	finn-b-K11_HEPFAIL	Hepatic failure, not elsewhere classified || id:finn-b-K11_HEPFAIL	genus.Lactobacillus.id.1837	MR Egger	7.26311	7	0.402009
q1bO5E	finn-b-K11_HEPFAIL	Hepatic failure, not elsewhere classified || id:finn-b-K11_HEPFAIL	genus.Lactobacillus.id.1837	Inverse variance weighted	7.2673	8	0.508087
Q3dvBY	finn-b-K11_HEPFAIL	Hepatic failure, not elsewhere classified || id:finn-b-K11_HEPFAIL	genus.Methanobrevibacter.id.123	MR Egger	10.8774	4	0.0279764
Q3dvBY	finn-b-K11_HEPFAIL	Hepatic failure, not elsewhere classified || id:finn-b-K11_HEPFAIL	genus.Methanobrevibacter.id.123	Inverse variance weighted	10.9979	5	0.0514225
Q46NVk	finn-b-K11_HEPFAIL	Hepatic failure, not elsewhere classified || id:finn-b-K11_HEPFAIL	genus.Intestinibacter.id.11345	MR Egger	15.1736	13	0.296642
Q46NVk	finn-b-K11_HEPFAIL	Hepatic failure, not elsewhere classified || id:finn-b-K11_HEPFAIL	genus.Intestinibacter.id.11345	Inverse variance weighted	15.4503	14	0.348081
qE3Gq8	finn-b-K11_HEPFAIL	Hepatic failure, not elsewhere classified || id:finn-b-K11_HEPFAIL	genus..Ruminococcustorquesgroup.id.14377	MR Egger	8.44502	7	0.294991
qE3Gq8	finn-b-K11_HEPFAIL	Hepatic failure, not elsewhere classified || id:finn-b-K11_HEPFAIL	genus..Ruminococcustorquesgroup.id.14377	Inverse variance weighted	8.45283	8	0.390531
qENAoR	finn-b-K11_HEPFAIL	Hepatic failure, not elsewhere classified || id:finn-b-K11_HEPFAIL	genus.Victivallis.id.2256	MR Egger	4.88054	8	0.770265
qENAoR	finn-b-K11_HEPFAIL	Hepatic failure, not elsewhere classified || id:finn-b-K11_HEPFAIL	genus.Victivallis.id.2256	Inverse variance weighted	5.26165	9	0.810929
QGrGNV	finn-b-K11_HEPFAIL	Hepatic failure, not elsewhere classified || id:finn-b-K11_HEPFAIL	genus.Haemophilus.id.3698	MR Egger	6.37429	7	0.496787
QGrGNV	finn-b-K11_HEPFAIL	Hepatic failure, not elsewhere classified || id:finn-b-K11_HEPFAIL	genus.Haemophilus.id.3698	Inverse variance weighted	8.38285	8	0.396993
qiWbrh	finn-b-K11_HEPFAIL	Hepatic failure, not elsewhere classified || id:finn-b-K11_HEPFAIL	order.Selenomonadales.id.2165	MR Egger	14.0198	10	0.172091
qiWbrh	finn-b-K11_HEPFAIL	Hepatic failure, not elsewhere classified || id:finn-b-K11_HEPFAIL	order.Selenomonadales.id.2165	Inverse variance weighted	14.0857	11	0.228285
QjakFr	finn-b-K11_HEPFAIL	Hepatic failure, not elsewhere classified || id:finn-b-K11_HEPFAIL	genus.LachnospiraceaeFCS020group.id.11314	MR Egger	13.8566	10	0.179634
QjakFr	finn-b-K11_HEPFAIL	Hepatic failure, not elsewhere classified || id:finn-b-K11_HEPFAIL	genus.LachnospiraceaeFCS020group.id.11314	Inverse variance weighted	13.8665	11	0.240471
Qyd7XB	finn-b-K11_HEPFAIL	Hepatic failure, not elsewhere classified || id:finn-b-K11_HEPFAIL	genus..Eubacteriumxylanophilumgroup.id.14375	MR Egger	6.40965	7	0.492811
Qyd7XB	finn-b-K11_HEPFAIL	Hepatic failure, not elsewhere classified || id:finn-b-K11_HEPFAIL	genus..Eubacteriumxylanophilumgroup.id.14375	Inverse variance weighted	9.25043	8	0.321612
R6RQXL	finn-b-K11_HEPFAIL	Hepatic failure, not elsewhere classified || id:finn-b-K11_HEPFAIL	genus..Ruminococcusgnavusgroup.id.14376	MR Egger	11.593	10	0.313218
R6RQXL	finn-b-K11_HEPFAIL	Hepatic failure, not elsewhere classified || id:finn-b-K11_HEPFAIL	genus..Ruminococcusgnavusgroup.id.14376	Inverse variance weighted	11.5974	11	0.39465
R7oLoV	finn-b-K11_HEPFAIL	Hepatic failure, not elsewhere classified || id:finn-b-K11_HEPFAIL	genus.RuminococcaceaeUCG011.id.11368	MR Egger	10.0341	6	0.123225
R7oLoV	finn-b-K11_HEPFAIL	Hepatic failure, not elsewhere classified || id:finn-b-K11_HEPFAIL	genus.RuminococcaceaeUCG011.id.11368	Inverse variance weighted	10.0727	7	0.184491
RKlTkD	finn-b-K11_HEPFAIL	Hepatic failure, not elsewhere classified || id:finn-b-K11_HEPFAIL	genus.Bifidobacterium.id.436	MR Egger	10.2326	11	0.50959
RKlTkD	finn-b-K11_HEPFAIL	Hepatic failure, not elsewhere classified || id:finn-b-K11_HEPFAIL	genus.Bifidobacterium.id.436	Inverse variance weighted	10.3913	12	0.581678
rlb7o5	finn-b-K11_HEPFAIL	Hepatic failure, not elsewhere classified || id:finn-b-K11_HEPFAIL	genus..Eubacteriumcoprostanoligenesgroup.id.11375	MR Egger	4.90387	11	0.935733
rlb7o5	finn-b-K11_HEPFAIL	Hepatic failure, not elsewhere classified || id:finn-b-K11_HEPFAIL	genus..Eubacteriumcoprostanoligenesgroup.id.11375	Inverse variance weighted	5.83136	12	0.924343
RmoHnu	finn-b-K11_HEPFAIL	Hepatic failure, not elsewhere classified || id:finn-b-K11_HEPFAIL	genus.Ruminiclostridium9.id.11357	MR Egger	5.04733	6	0.537757
RmoHnu	finn-b-K11_HEPFAIL	Hepatic failure, not elsewhere classified || id:finn-b-K11_HEPFAIL	genus.Ruminiclostridium9.id.11357	Inverse variance weighted	5.13918	7	0.642983
rsbOlb	finn-b-K11_HEPFAIL	Hepatic failure, not elsewhere classified || id:finn-b-K11_HEPFAIL	order.MollicutesRF9.id.11579	MR Egger	13.2042	11	0.280186
rsbOlb	finn-b-K11_HEPFAIL	Hepatic failure, not elsewhere classified || id:finn-b-K11_HEPFAIL	order.MollicutesRF9.id.11579	Inverse variance weighted	18.0224	12	0.115011
Rv99Lm	finn-b-K11_HEPFAIL	Hepatic failure, not elsewhere classified || id:finn-b-K11_HEPFAIL	genus..Eubacteriumbrachygroup.id.11296	MR Egger	18.5217	8	0.0176377
Rv99Lm	finn-b-K11_HEPFAIL	Hepatic failure, not elsewhere classified || id:finn-b-K11_HEPFAIL	genus..Eubacteriumbrachygroup.id.11296	Inverse variance weighted	18.9985	9	0.0252056
sF7W2L	finn-b-K11_HEPFAIL	Hepatic failure, not elsewhere classified || id:finn-b-K11_HEPFAIL	genus.Howardella.id.2000	MR Egger	5.69406	7	0.575891
sF7W2L	finn-b-K11_HEPFAIL	Hepatic failure, not elsewhere classified || id:finn-b-K11_HEPFAIL	genus.Howardella.id.2000	Inverse variance weighted	5.71638	8	0.678967
sFxDb3	finn-b-K11_HEPFAIL	Hepatic failure, not elsewhere classified || id:finn-b-K11_HEPFAIL	order.Burkholderiales.id.2874	MR Egger	8.27958	8	0.406648
sFxDb3	finn-b-K11_HEPFAIL	Hepatic failure, not elsewhere classified || id:finn-b-K11_HEPFAIL	order.Burkholderiales.id.2874	Inverse variance weighted	8.60838	9	0.47418
Sgv0J4	finn-b-K11_HEPFAIL	Hepatic failure, not elsewhere classified || id:finn-b-K11_HEPFAIL	family.Victivallaceae.id.2255	MR Egger	4.73008	10	0.908464
Sgv0J4	finn-b-K11_HEPFAIL	Hepatic failure, not elsewhere classified || id:finn-b-K11_HEPFAIL	family.Victivallaceae.id.2255	Inverse variance weighted	4.96745	11	0.932733
SpO9Ka	finn-b-K11_HEPFAIL	Hepatic failure, not elsewhere classified || id:finn-b-K11_HEPFAIL	family.Porphyromonadaceae.id.943	MR Egger	9.70616	7	0.205846
SpO9Ka	finn-b-K11_HEPFAIL	Hepatic failure, not elsewhere classified || id:finn-b-K11_HEPFAIL	family.Porphyromonadaceae.id.943	Inverse variance weighted	9.91768	8	0.270851
staWrf	finn-b-K11_HEPFAIL	Hepatic failure, not elsewhere classified || id:finn-b-K11_HEPFAIL	order.Rhodospirillales.id.2667	MR Egger	7.452	12	0.826357
staWrf	finn-b-K11_HEPFAIL	Hepatic failure, not elsewhere classified || id:finn-b-K11_HEPFAIL	order.Rhodospirillales.id.2667	Inverse variance weighted	7.49135	13	0.875089
szt6bn	finn-b-K11_HEPFAIL	Hepatic failure, not elsewhere classified || id:finn-b-K11_HEPFAIL	class.Coriobacteriia.id.809	MR Egger	10.7319	11	0.465993
szt6bn	finn-b-K11_HEPFAIL	Hepatic failure, not elsewhere classified || id:finn-b-K11_HEPFAIL	class.Coriobacteriia.id.809	Inverse variance weighted	11.8029	12	0.461639
T35lgz	finn-b-K11_HEPFAIL	Hepatic failure, not elsewhere classified || id:finn-b-K11_HEPFAIL	family.Oxalobacteraceae.id.2966	MR Egger	19.3813	12	0.0797327
T35lgz	finn-b-K11_HEPFAIL	Hepatic failure, not elsewhere classified || id:finn-b-K11_HEPFAIL	family.Oxalobacteraceae.id.2966	Inverse variance weighted	23.1911	13	0.0394392
T8T6Lu	finn-b-K11_HEPFAIL	Hepatic failure, not elsewhere classified || id:finn-b-K11_HEPFAIL	family.Peptococcaceae.id.2024	MR Egger	6.66506	7	0.464567
T8T6Lu	finn-b-K11_HEPFAIL	Hepatic failure, not elsewhere classified || id:finn-b-K11_HEPFAIL	family.Peptococcaceae.id.2024	Inverse variance weighted	6.66532	8	0.573134
tbXTaX	finn-b-K11_HEPFAIL	Hepatic failure, not elsewhere classified || id:finn-b-K11_HEPFAIL	genus.ChristensenellaceaeR.7group.id.11283	MR Egger	4.45983	7	0.725549
tbXTaX	finn-b-K11_HEPFAIL	Hepatic failure, not elsewhere classified || id:finn-b-K11_HEPFAIL	genus.ChristensenellaceaeR.7group.id.11283	Inverse variance weighted	4.86031	8	0.772397
TGrzdF	finn-b-K11_HEPFAIL	Hepatic failure, not elsewhere classified || id:finn-b-K11_HEPFAIL	genus..Eubacteriumfissicatenagroup.id.14373	MR Egger	6.19356	7	0.51734
TGrzdF	finn-b-K11_HEPFAIL	Hepatic failure, not elsewhere classified || id:finn-b-K11_HEPFAIL	genus..Eubacteriumfissicatenagroup.id.14373	Inverse variance weighted	8.56368	8	0.380428
tkl5vG	finn-b-K11_HEPFAIL	Hepatic failure, not elsewhere classified || id:finn-b-K11_HEPFAIL	genus.Slackia.id.825	MR Egger	1.65318	4	0.799204
tkl5vG	finn-b-K11_HEPFAIL	Hepatic failure, not elsewhere classified || id:finn-b-K11_HEPFAIL	genus.Slackia.id.825	Inverse variance weighted	2.16414	5	0.825998
TlODZI	finn-b-K11_HEPFAIL	Hepatic failure, not elsewhere classified || id:finn-b-K11_HEPFAIL	genus.RuminococcaceaeUCG004.id.11362	MR Egger	8.40083	9	0.49431
TlODZI	finn-b-K11_HEPFAIL	Hepatic failure, not elsewhere classified || id:finn-b-K11_HEPFAIL	genus.RuminococcaceaeUCG004.id.11362	Inverse variance weighted	9.37644	10	0.496789
TQSpiB	finn-b-K11_HEPFAIL	Hepatic failure, not elsewhere classified || id:finn-b-K11_HEPFAIL	genus.LachnospiraceaeUCG004.id.11324	MR Egger	14.9898	10	0.132436
TQSpiB	finn-b-K11_HEPFAIL	Hepatic failure, not elsewhere classified || id:finn-b-K11_HEPFAIL	genus.LachnospiraceaeUCG004.id.11324	Inverse variance weighted	15.4016	11	0.16484
tSliO9	finn-b-K11_HEPFAIL	Hepatic failure, not elsewhere classified || id:finn-b-K11_HEPFAIL	order.Bacteroidales.id.913	MR Egger	10.3797	11	0.496587
tSliO9	finn-b-K11_HEPFAIL	Hepatic failure, not elsewhere classified || id:finn-b-K11_HEPFAIL	order.Bacteroidales.id.913	Inverse variance weighted	12.9485	12	0.372796
TUj4LC	finn-b-K11_HEPFAIL	Hepatic failure, not elsewhere classified || id:finn-b-K11_HEPFAIL	genus.LachnospiraceaeNC2004group.id.11316	MR Egger	4.90042	7	0.672114
TUj4LC	finn-b-K11_HEPFAIL	Hepatic failure, not elsewhere classified || id:finn-b-K11_HEPFAIL	genus.LachnospiraceaeNC2004group.id.11316	Inverse variance weighted	6.21253	8	0.623439
uCOF7P	finn-b-K11_HEPFAIL	Hepatic failure, not elsewhere classified || id:finn-b-K11_HEPFAIL	order.Bacillales.id.1674	MR Egger	6.44434	7	0.488926
uCOF7P	finn-b-K11_HEPFAIL	Hepatic failure, not elsewhere classified || id:finn-b-K11_HEPFAIL	order.Bacillales.id.1674	Inverse variance weighted	6.52063	8	0.589121
uHEy8Q	finn-b-K11_HEPFAIL	Hepatic failure, not elsewhere classified || id:finn-b-K11_HEPFAIL	genus.Akkermansia.id.4037	MR Egger	9.11393	9	0.426825
uHEy8Q	finn-b-K11_HEPFAIL	Hepatic failure, not elsewhere classified || id:finn-b-K11_HEPFAIL	genus.Akkermansia.id.4037	Inverse variance weighted	9.23784	10	0.509691
uQYGEB	finn-b-K11_HEPFAIL	Hepatic failure, not elsewhere classified || id:finn-b-K11_HEPFAIL	genus.Parabacteroides.id.954	MR Egger	3.42097	3	0.331158
uQYGEB	finn-b-K11_HEPFAIL	Hepatic failure, not elsewhere classified || id:finn-b-K11_HEPFAIL	genus.Parabacteroides.id.954	Inverse variance weighted	3.93244	4	0.415227
UsMxlz	finn-b-K11_HEPFAIL	Hepatic failure, not elsewhere classified || id:finn-b-K11_HEPFAIL	class.Verrucomicrobiae.id.4029	MR Egger	9.11019	9	0.427165
UsMxlz	finn-b-K11_HEPFAIL	Hepatic failure, not elsewhere classified || id:finn-b-K11_HEPFAIL	class.Verrucomicrobiae.id.4029	Inverse variance weighted	9.23916	10	0.509567
UTPK2n	finn-b-K11_HEPFAIL	Hepatic failure, not elsewhere classified || id:finn-b-K11_HEPFAIL	class.Bacteroidia.id.912	MR Egger	10.3797	11	0.496587
UTPK2n	finn-b-K11_HEPFAIL	Hepatic failure, not elsewhere classified || id:finn-b-K11_HEPFAIL	class.Bacteroidia.id.912	Inverse variance weighted	12.9485	12	0.372796
UYJxH8	finn-b-K11_HEPFAIL	Hepatic failure, not elsewhere classified || id:finn-b-K11_HEPFAIL	genus.Butyrivibrio.id.1993	MR Egger	11.2034	13	0.593781
UYJxH8	finn-b-K11_HEPFAIL	Hepatic failure, not elsewhere classified || id:finn-b-K11_HEPFAIL	genus.Butyrivibrio.id.1993	Inverse variance weighted	11.2158	14	0.669004
Vd8Fsi	finn-b-K11_HEPFAIL	Hepatic failure, not elsewhere classified || id:finn-b-K11_HEPFAIL	genus.Bacteroides.id.918	MR Egger	6.58858	7	0.472935
Vd8Fsi	finn-b-K11_HEPFAIL	Hepatic failure, not elsewhere classified || id:finn-b-K11_HEPFAIL	genus.Bacteroides.id.918	Inverse variance weighted	7.84802	8	0.448455
vlyGOP	finn-b-K11_HEPFAIL	Hepatic failure, not elsewhere classified || id:finn-b-K11_HEPFAIL	family.Ruminococcaceae.id.2050	MR Egger	11.826	7	0.106427
vlyGOP	finn-b-K11_HEPFAIL	Hepatic failure, not elsewhere classified || id:finn-b-K11_HEPFAIL	family.Ruminococcaceae.id.2050	Inverse variance weighted	11.9856	8	0.151849
W49loY	finn-b-K11_HEPFAIL	Hepatic failure, not elsewhere classified || id:finn-b-K11_HEPFAIL	genus.Olsenella.id.822	MR Egger	11.3248	8	0.183967
W49loY	finn-b-K11_HEPFAIL	Hepatic failure, not elsewhere classified || id:finn-b-K11_HEPFAIL	genus.Olsenella.id.822	Inverse variance weighted	11.3945	9	0.249631
w5yhuV	finn-b-K11_HEPFAIL	Hepatic failure, not elsewhere classified || id:finn-b-K11_HEPFAIL	genus.Romboutsia.id.11347	MR Egger	16.2106	11	0.133491
w5yhuV	finn-b-K11_HEPFAIL	Hepatic failure, not elsewhere classified || id:finn-b-K11_HEPFAIL	genus.Romboutsia.id.11347	Inverse variance weighted	17.2902	12	0.139002
WaNFee	finn-b-K11_HEPFAIL	Hepatic failure, not elsewhere classified || id:finn-b-K11_HEPFAIL	genus.Desulfovibrio.id.3173	MR Egger	11.073	8	0.197596
WaNFee	finn-b-K11_HEPFAIL	Hepatic failure, not elsewhere classified || id:finn-b-K11_HEPFAIL	genus.Desulfovibrio.id.3173	Inverse variance weighted	12.5047	9	0.186328
WCt5pC	finn-b-K11_HEPFAIL	Hepatic failure, not elsewhere classified || id:finn-b-K11_HEPFAIL	genus.Anaerofilum.id.2053	MR Egger	5.71515	9	0.768054
WCt5pC	finn-b-K11_HEPFAIL	Hepatic failure, not elsewhere classified || id:finn-b-K11_HEPFAIL	genus.Anaerofilum.id.2053	Inverse variance weighted	16.004	10	0.0995173
WEMGli	finn-b-K11_HEPFAIL	Hepatic failure, not elsewhere classified || id:finn-b-K11_HEPFAIL	family.Alcaligenaceae.id.2875	MR Egger	7.79197	9	0.555239
WEMGli	finn-b-K11_HEPFAIL	Hepatic failure, not elsewhere classified || id:finn-b-K11_HEPFAIL	family.Alcaligenaceae.id.2875	Inverse variance weighted	8.49122	10	0.580969
wFbL6J	finn-b-K11_HEPFAIL	Hepatic failure, not elsewhere classified || id:finn-b-K11_HEPFAIL	genus.Marvinbryantia.id.2005	MR Egger	9.16113	8	0.328886
wFbL6J	finn-b-K11_HEPFAIL	Hepatic failure, not elsewhere classified || id:finn-b-K11_HEPFAIL	genus.Marvinbryantia.id.2005	Inverse variance weighted	9.30088	9	0.409976
wIF1Yn	finn-b-K11_HEPFAIL	Hepatic failure, not elsewhere classified || id:finn-b-K11_HEPFAIL	genus.LachnospiraceaeUCG001.id.11321	MR Egger	16.1975	11	0.133954
wIF1Yn	finn-b-K11_HEPFAIL	Hepatic failure, not elsewhere classified || id:finn-b-K11_HEPFAIL	genus.LachnospiraceaeUCG001.id.11321	Inverse variance weighted	16.2373	12	0.180607
wJFco0	finn-b-K11_HEPFAIL	Hepatic failure, not elsewhere classified || id:finn-b-K11_HEPFAIL	genus.Veillonella.id.2198	MR Egger	1.29077	4	0.86294
wJFco0	finn-b-K11_HEPFAIL	Hepatic failure, not elsewhere classified || id:finn-b-K11_HEPFAIL	genus.Veillonella.id.2198	Inverse variance weighted	1.49776	5	0.913329
wn5rK2	finn-b-K11_HEPFAIL	Hepatic failure, not elsewhere classified || id:finn-b-K11_HEPFAIL	genus.ErysipelotrichaceaeUCG003.id.11384	MR Egger	18.5554	14	0.182642
wn5rK2	finn-b-K11_HEPFAIL	Hepatic failure, not elsewhere classified || id:finn-b-K11_HEPFAIL	genus.ErysipelotrichaceaeUCG003.id.11384	Inverse variance weighted	18.7751	15	0.224109
wQYhwp	finn-b-K11_HEPFAIL	Hepatic failure, not elsewhere classified || id:finn-b-K11_HEPFAIL	genus.Odoribacter.id.952	MR Egger	1.52068	5	0.910671
wQYhwp	finn-b-K11_HEPFAIL	Hepatic failure, not elsewhere classified || id:finn-b-K11_HEPFAIL	genus.Odoribacter.id.952	Inverse variance weighted	1.56348	6	0.955167
WvdQyb	finn-b-K11_HEPFAIL	Hepatic failure, not elsewhere classified || id:finn-b-K11_HEPFAIL	genus..Eubacteriumeligensgroup.id.14372	MR Egger	11.4956	4	0.0215243
WvdQyb	finn-b-K11_HEPFAIL	Hepatic failure, not elsewhere classified || id:finn-b-K11_HEPFAIL	genus..Eubacteriumeligensgroup.id.14372	Inverse variance weighted	12.438	5	0.0292555
X4kHrP	finn-b-K11_HEPFAIL	Hepatic failure, not elsewhere classified || id:finn-b-K11_HEPFAIL	class.Betaproteobacteria.id.2867	MR Egger	11.5382	9	0.240615
X4kHrP	finn-b-K11_HEPFAIL	Hepatic failure, not elsewhere classified || id:finn-b-K11_HEPFAIL	class.Betaproteobacteria.id.2867	Inverse variance weighted	12.4217	10	0.257826
xCukIr	finn-b-K11_HEPFAIL	Hepatic failure, not elsewhere classified || id:finn-b-K11_HEPFAIL	genus.Dialister.id.2183	MR Egger	9.10853	9	0.427317
xCukIr	finn-b-K11_HEPFAIL	Hepatic failure, not elsewhere classified || id:finn-b-K11_HEPFAIL	genus.Dialister.id.2183	Inverse variance weighted	9.10869	10	0.52182
Xtktja	finn-b-K11_HEPFAIL	Hepatic failure, not elsewhere classified || id:finn-b-K11_HEPFAIL	family.Pasteurellaceae.id.3689	MR Egger	9.72641	12	0.639948
Xtktja	finn-b-K11_HEPFAIL	Hepatic failure, not elsewhere classified || id:finn-b-K11_HEPFAIL	family.Pasteurellaceae.id.3689	Inverse variance weighted	11.3749	13	0.579444
XTu0EY	finn-b-K11_HEPFAIL	Hepatic failure, not elsewhere classified || id:finn-b-K11_HEPFAIL	genus.Intestinimonas.id.2062	MR Egger	20.596	14	0.112443
XTu0EY	finn-b-K11_HEPFAIL	Hepatic failure, not elsewhere classified || id:finn-b-K11_HEPFAIL	genus.Intestinimonas.id.2062	Inverse variance weighted	21.6569	15	0.117122
XVFzMF	finn-b-K11_HEPFAIL	Hepatic failure, not elsewhere classified || id:finn-b-K11_HEPFAIL	genus.Holdemania.id.2157	MR Egger	11.9	12	0.453745
XVFzMF	finn-b-K11_HEPFAIL	Hepatic failure, not elsewhere classified || id:finn-b-K11_HEPFAIL	genus.Holdemania.id.2157	Inverse variance weighted	11.9476	13	0.531949
y0FJ9U	finn-b-K11_HEPFAIL	Hepatic failure, not elsewhere classified || id:finn-b-K11_HEPFAIL	genus.LachnospiraceaeND3007group.id.11317	MR Egger	3.62183	1	0.0570262
y0FJ9U	finn-b-K11_HEPFAIL	Hepatic failure, not elsewhere classified || id:finn-b-K11_HEPFAIL	genus.LachnospiraceaeND3007group.id.11317	Inverse variance weighted	3.76053	2	0.15255
Y7cF3n	finn-b-K11_HEPFAIL	Hepatic failure, not elsewhere classified || id:finn-b-K11_HEPFAIL	family.Methanobacteriaceae.id.121	MR Egger	11.9912	8	0.151596
Y7cF3n	finn-b-K11_HEPFAIL	Hepatic failure, not elsewhere classified || id:finn-b-K11_HEPFAIL	family.Methanobacteriaceae.id.121	Inverse variance weighted	12.3659	9	0.19346
yakWtY	finn-b-K11_HEPFAIL	Hepatic failure, not elsewhere classified || id:finn-b-K11_HEPFAIL	genus.Butyricicoccus.id.2055	MR Egger	5.3696	6	0.497355
yakWtY	finn-b-K11_HEPFAIL	Hepatic failure, not elsewhere classified || id:finn-b-K11_HEPFAIL	genus.Butyricicoccus.id.2055	Inverse variance weighted	7.75653	7	0.354552
yerlNC	finn-b-K11_HEPFAIL	Hepatic failure, not elsewhere classified || id:finn-b-K11_HEPFAIL	genus.RuminococcaceaeUCG005.id.11363	MR Egger	16.2797	12	0.17876
yerlNC	finn-b-K11_HEPFAIL	Hepatic failure, not elsewhere classified || id:finn-b-K11_HEPFAIL	genus.RuminococcaceaeUCG005.id.11363	Inverse variance weighted	16.4134	13	0.227523
yfxJv6	finn-b-K11_HEPFAIL	Hepatic failure, not elsewhere classified || id:finn-b-K11_HEPFAIL	family.Erysipelotrichaceae.id.2149	MR Egger	6.67692	11	0.824612
yfxJv6	finn-b-K11_HEPFAIL	Hepatic failure, not elsewhere classified || id:finn-b-K11_HEPFAIL	family.Erysipelotrichaceae.id.2149	Inverse variance weighted	7.85833	12	0.796101
ygbSF7	finn-b-K11_HEPFAIL	Hepatic failure, not elsewhere classified || id:finn-b-K11_HEPFAIL	genus.Fusicatenibacter.id.11305	MR Egger	11.2098	16	0.796357
ygbSF7	finn-b-K11_HEPFAIL	Hepatic failure, not elsewhere classified || id:finn-b-K11_HEPFAIL	genus.Fusicatenibacter.id.11305	Inverse variance weighted	11.3321	17	0.838786
ylev3A	finn-b-K11_HEPFAIL	Hepatic failure, not elsewhere classified || id:finn-b-K11_HEPFAIL	family.FamilyXIII.id.1957	MR Egger	6.82061	7	0.447794
ylev3A	finn-b-K11_HEPFAIL	Hepatic failure, not elsewhere classified || id:finn-b-K11_HEPFAIL	family.FamilyXIII.id.1957	Inverse variance weighted	6.87789	8	0.549863
yLt27i	finn-b-K11_HEPFAIL	Hepatic failure, not elsewhere classified || id:finn-b-K11_HEPFAIL	genus.Senegalimassilia.id.11160	MR Egger	0.591762	3	0.898316
yLt27i	finn-b-K11_HEPFAIL	Hepatic failure, not elsewhere classified || id:finn-b-K11_HEPFAIL	genus.Senegalimassilia.id.11160	Inverse variance weighted	0.796495	4	0.938917
YXZeGZ	finn-b-K11_HEPFAIL	Hepatic failure, not elsewhere classified || id:finn-b-K11_HEPFAIL	genus.Alistipes.id.968	MR Egger	7.83197	11	0.728272
YXZeGZ	finn-b-K11_HEPFAIL	Hepatic failure, not elsewhere classified || id:finn-b-K11_HEPFAIL	genus.Alistipes.id.968	Inverse variance weighted	10.1961	12	0.598759
YYHfMs	finn-b-K11_HEPFAIL	Hepatic failure, not elsewhere classified || id:finn-b-K11_HEPFAIL	genus.Gordonibacter.id.821	MR Egger	17.4151	10	0.0656693
YYHfMs	finn-b-K11_HEPFAIL	Hepatic failure, not elsewhere classified || id:finn-b-K11_HEPFAIL	genus.Gordonibacter.id.821	Inverse variance weighted	17.6616	11	0.0897719
zaZf8A	finn-b-K11_HEPFAIL	Hepatic failure, not elsewhere classified || id:finn-b-K11_HEPFAIL	genus.Oscillospira.id.2064	MR Egger	11.0089	6	0.0881029
zaZf8A	finn-b-K11_HEPFAIL	Hepatic failure, not elsewhere classified || id:finn-b-K11_HEPFAIL	genus.Oscillospira.id.2064	Inverse variance weighted	11.3622	7	0.123581
ZJXDpG	finn-b-K11_HEPFAIL	Hepatic failure, not elsewhere classified || id:finn-b-K11_HEPFAIL	class.Erysipelotrichia.id.2147	MR Egger	6.67692	11	0.824612
ZJXDpG	finn-b-K11_HEPFAIL	Hepatic failure, not elsewhere classified || id:finn-b-K11_HEPFAIL	class.Erysipelotrichia.id.2147	Inverse variance weighted	7.85833	12	0.796101
zkWLyI	finn-b-K11_HEPFAIL	Hepatic failure, not elsewhere classified || id:finn-b-K11_HEPFAIL	genus.Allisonella.id.2174	MR Egger	6.22447	6	0.398521
zkWLyI	finn-b-K11_HEPFAIL	Hepatic failure, not elsewhere classified || id:finn-b-K11_HEPFAIL	genus.Allisonella.id.2174	Inverse variance weighted	8.58874	7	0.283546

## Sheet: leaveone
exposure	outcome	id.exposure	id.outcome	under0.05	c_p	c_SNP
genus.Eggerthella.id.819	Hepatic failure, not elsewhere classified || id:finn-b-K11_HEPFAIL	0aMbT3	finn-b-K11_HEPFAIL	0	0.96741807451393 0.78189957381207 0.591208124187269 0.916850729203027 0.932586955253579 0.859635722600635 0.666153152444218 0.598745781608404 0.823905741209289 0.790177708858815	rs112205261 rs13070736 rs1784446 rs2223081 rs2240838 rs3851328 rs4985746 rs6430926 rs67490567 rs76663501
genus.Lactococcus.id.1851	Hepatic failure, not elsewhere classified || id:finn-b-K11_HEPFAIL	0heWA4	finn-b-K11_HEPFAIL	0	0.4391789873148 0.590575319769727 0.690051562019086 0.753734136274957 0.657057661163785 0.601058268897018 0.50285720711106 0.891716299109036 0.974414465280161	rs10417872 rs123059 rs12621813 rs17168302 rs2293361 rs4766997 rs55910161 rs6674304 rs7992246
genus.DefluviitaleaceaeUCG011.id.11287	Hepatic failure, not elsewhere classified || id:finn-b-K11_HEPFAIL	0lsDJy	finn-b-K11_HEPFAIL	0	0.563433821076508 0.538590814612489 0.52690914172006 0.761070745569476 0.325088176854586 0.908094434880982 0.967887035205327 0.754965877784607 0.369112869215261	rs112893842 rs1582238 rs2892880 rs4344384 rs4677103 rs55658617 rs72731813 rs9608282 rs9725395
genus.Flavonifractor.id.2059	Hepatic failure, not elsewhere classified || id:finn-b-K11_HEPFAIL	0ngO8p	finn-b-K11_HEPFAIL	0	0.32627344489197 0.428662766262632 0.0689305681685198 0.122559021643848 0.511096783200106	rs114873521 rs11811696 rs12030302 rs34066017 rs806808
genus.Lachnospira.id.2004	Hepatic failure, not elsewhere classified || id:finn-b-K11_HEPFAIL	0rTnk2	finn-b-K11_HEPFAIL	0	0.130782510691652 0.618030414782705 0.574236759977718 0.280485953278961 0.454832222292479 0.318339228667273	rs13157098 rs159484 rs2520509 rs4686798 rs4923324 rs56791201
phylum.Firmicutes.id.1672	Hepatic failure, not elsewhere classified || id:finn-b-K11_HEPFAIL	0rWmph	finn-b-K11_HEPFAIL	0	0.710173927240595 0.499878969510278 0.504147319031307 0.393971354234771 0.43998809599143 0.52154350540511 0.476978343328677 0.154734933792293 0.370693717301082 0.559778552461476 0.494151357382222 0.462989778323845 0.37464360071686 0.28616867458497	rs112334273 rs2273429 rs2332027 rs2547978 rs3792064 rs3852931 rs4750583 rs56199908 rs6814436 rs6815608 rs7247191 rs72738886 rs72771021 rs8085381
genus.Hungatella.id.11306	Hepatic failure, not elsewhere classified || id:finn-b-K11_HEPFAIL	0Vfsi1	finn-b-K11_HEPFAIL	0	0.279937958004071 0.871035634545563 0.553550982146688 0.654619099311737 0.161504336109878	rs10044993 rs13128780 rs13249325 rs17092615 rs72759041
genus.FamilyXIIIUCG001.id.11294	Hepatic failure, not elsewhere classified || id:finn-b-K11_HEPFAIL	1rpkuI	finn-b-K11_HEPFAIL	0	0.0858032584281047 0.285444698450251 0.275042233604298 0.206316804694901 0.263680050216793 0.207775955228704 0.702002268341868 0.153993859994593	rs112362903 rs12049454 rs1426266 rs3842897 rs62414802 rs7119679 rs76463770 rs8076666
genus.Escherichia.Shigella.id.3504	Hepatic failure, not elsewhere classified || id:finn-b-K11_HEPFAIL	1uqUdL	finn-b-K11_HEPFAIL	0	0.834631317665324 0.438180059147341 0.74947516404438 0.348167791457095 0.839341892318551 0.783548326543317 0.588812590213888 0.721117255609923 0.713915076314048 0.445671230108375	rs112767262 rs113127095 rs113513883 rs1154904 rs118526 rs2798105 rs4731451 rs57024273 rs592299 rs73208162
family.Streptococcaceae.id.1850	Hepatic failure, not elsewhere classified || id:finn-b-K11_HEPFAIL	1zf0TZ	finn-b-K11_HEPFAIL	0	0.570061769443047 0.904969359833008 0.726746530736678 0.879192062703216 0.99781013485679 0.709730327511935 0.796777681084031 0.863970121535506 0.639392098328923 0.717926164576109 0.952677020933019 0.842343538489606 0.940781921765129	rs10028567 rs11110281 rs16950051 rs2370083 rs2952251 rs35344081 rs4968759 rs57646748 rs6806351 rs77968078 rs7916711 rs957755 rs9903102
genus.Holdemanella.id.11393	Hepatic failure, not elsewhere classified || id:finn-b-K11_HEPFAIL	20HL0T	finn-b-K11_HEPFAIL	0	0.786711618262852 0.783526579039546 0.359432907257551 0.926589903239927 0.539519018858657 0.519810057424518 0.564368132631554 0.722991391526817 0.657463733671723 0.686836486843866 0.237517654051825	rs12513188 rs17586763 rs1926302 rs34187114 rs35228298 rs4541991 rs607782 rs62113381 rs73011279 rs75764681 rs8113760
genus.Ruminococcus2.id.11374	Hepatic failure, not elsewhere classified || id:finn-b-K11_HEPFAIL	2GJP3o	finn-b-K11_HEPFAIL	0	0.94351879623627 0.923688455500545 0.895250627994096 0.887003440537157 0.993354159280245 0.926120004036543 0.800735462061548 0.800037159644531 0.771586003018954 0.859348496961358 0.688567517332719 0.818082571603718 0.835737663896079 0.606582672254315 0.834954473602401	rs12406309 rs12986628 rs1819812 rs2368224 rs2846589 rs2997412 rs4400279 rs4799823 rs55707116 rs58681734 rs61791565 rs75140805 rs7635831 rs7693984 rs78120384
phylum.Euryarchaeota.id.55	Hepatic failure, not elsewhere classified || id:finn-b-K11_HEPFAIL	2neTKK	finn-b-K11_HEPFAIL	0	0.692767779812796 0.641942934422036 0.930002681280719 0.812338465834141 0.833960714581761 0.582564604865973 0.975361482916634 0.846568699552135 0.786899209126525 0.845357340289474 0.467995972198613 0.677611102064873	rs10202904 rs11022995 rs34928225 rs45498998 rs56131665 rs6064552 rs6508769 rs7015093 rs76029318 rs7635189 rs77658038 rs894996
genus.Coprococcus2.id.11302	Hepatic failure, not elsewhere classified || id:finn-b-K11_HEPFAIL	2vslhf	finn-b-K11_HEPFAIL	0	0.730527544302935 0.867709659139824 0.903525499539753 0.683891114717343 0.879500141400078 0.811116821446951 0.721791080196241 0.887610924636627	rs10070053 rs12634070 rs2482516 rs35890118 rs61823518 rs6677933 rs72680320 rs9426473
family.Christensenellaceae.id.1866	Hepatic failure, not elsewhere classified || id:finn-b-K11_HEPFAIL	31r1VV	finn-b-K11_HEPFAIL	0	0.240186603994929 0.251029492666261 0.348922006820149 0.331409344496274 0.573545220166694 0.370607781487887 0.203769207672166 0.732288805079109 0.42370662342508 0.276403343119539 0.230019127084115	rs117186816 rs12380890 rs12657403 rs4076564 rs62573205 rs7211194 rs72706624 rs77867022 rs870002 rs892686 rs9608766
genus..Eubacteriumrectalegroup.id.14374	Hepatic failure, not elsewhere classified || id:finn-b-K11_HEPFAIL	37ZEpI	finn-b-K11_HEPFAIL	0	0.306995556490949 0.187333284420458 0.36878863538956 0.256561929599269 0.490306621658297 0.825855482017066 0.628890703279368 0.440852226513383	rs10248854 rs10797540 rs143694765 rs2884897 rs314726 rs35398954 rs59427698 rs62547233
class.Actinobacteria.id.419	Hepatic failure, not elsewhere classified || id:finn-b-K11_HEPFAIL	3cOJ1f	finn-b-K11_HEPFAIL	0	0.892396030609802 0.960516122273736 0.77097928504672 0.785107888809929 0.915512400847116 0.81726051514519 0.830054410338433 0.517249315102642 0.650294638713425 0.858289577830015 0.964132473034543 0.418383643024782 0.924814598397682 0.512517684758286 0.885677763431786	rs11655079 rs11745923 rs12049045 rs134366 rs1376754 rs1515761 rs182549 rs4945008 rs6660520 rs72767435 rs7322849 rs80083040 rs8047955 rs857444 rs961091
class.Methanobacteria.id.119	Hepatic failure, not elsewhere classified || id:finn-b-K11_HEPFAIL	3Oo7Td	finn-b-K11_HEPFAIL	0	0.747997458008537 0.794253635341528 0.726469866587129 0.775609215149812 0.922951003737232 0.571368002283197 0.76618132873522 0.702472488301656 0.843749775827022 0.731079510873702	rs10202904 rs10424197 rs4257531 rs56131665 rs6508769 rs6776814 rs73068003 rs73457410 rs75208022 rs894996
genus.Subdoligranulum.id.2070	Hepatic failure, not elsewhere classified || id:finn-b-K11_HEPFAIL	3tgfXE	finn-b-K11_HEPFAIL	0	0.166548123323854 0.197543107567556 0.347678686859926 0.46807105215065 0.16769332769154 0.336063025331273 0.0656018617723311 0.434758676488247 0.310638244328447 0.21391740121873 0.151322028342623	rs10065321 rs10497836 rs1667315 rs2114677 rs2171249 rs35940633 rs3761728 rs4347804 rs6555306 rs75158211 rs76528319
genus.Bilophila.id.3170	Hepatic failure, not elsewhere classified || id:finn-b-K11_HEPFAIL	4zBtt2	finn-b-K11_HEPFAIL	0	0.409800484898863 0.549168729878198 0.325488376378462 0.223478199407385 0.455130481386441 0.503166301056641 0.638608721197951 0.592493224594961 0.448342524477012 0.392331971757593 0.460897933584019 0.327470951053372 0.9172333583478	rs11069458 rs1241171 rs1571225 rs1969927 rs2728491 rs3827020 rs4798126 rs542415 rs60178956 rs6793291 rs72676854 rs7802841 rs9899990
genus.RuminococcaceaeUCG014.id.11371	Hepatic failure, not elsewhere classified || id:finn-b-K11_HEPFAIL	5IXuob	finn-b-K11_HEPFAIL	0	0.441936227122189 0.341893242178746 0.245939750877405 0.0892583372922023 0.362562782770386 0.542332827663152 0.337726784003628 0.511172206753713 0.355257747725161 0.404880808059328 0.329484657111215	rs10495392 rs10791168 rs10941294 rs115777838 rs12638134 rs34402072 rs56105232 rs72809222 rs73186226 rs853612 rs995642
genus.Streptococcus.id.1853	Hepatic failure, not elsewhere classified || id:finn-b-K11_HEPFAIL	5qEcKL	finn-b-K11_HEPFAIL	1	0.222158945337909 0.203847939894416 0.131841130774397 0.0822589518931601 0.0555074625889683 0.130215482303391 0.174702938298129 0.0729220919481304 0.0484859662426551 0.146087235938451 0.200885545971735 0.0506395389004296 0.076867030383221 0.121250716786824	rs10028567 rs10448310 rs11110281 rs11720390 rs11764382 rs17708276 rs1918540 rs2370083 rs4968759 rs57646748 rs6806351 rs71481756 rs7916711 rs9903102
genus.Oscillibacter.id.2063	Hepatic failure, not elsewhere classified || id:finn-b-K11_HEPFAIL	5TN0Z7	finn-b-K11_HEPFAIL	0	0.0515873288055721 0.132636030017075 0.214802386994211 0.176347183648223 0.085077764511198 0.288962248777251 0.170906539668212 0.172468573137517 0.160928005282894 0.161915311459054 0.10035403055415 0.216414627153165 0.145687696295484	rs11627628 rs11990279 rs12649930 rs133832 rs16866406 rs16934185 rs234108 rs36095275 rs4506202 rs61883564 rs75453768 rs761240 rs9393920
genus.Catenibacterium.id.2153	Hepatic failure, not elsewhere classified || id:finn-b-K11_HEPFAIL	5XtLwc	finn-b-K11_HEPFAIL	0	0.719209326376103 0.690453531344938 0.272829646113373 0.11680370955306	rs12404911 rs212393 rs73128290 rs7742829
phylum.Tenericutes.id.3919	Hepatic failure, not elsewhere classified || id:finn-b-K11_HEPFAIL	6gX3qe	finn-b-K11_HEPFAIL	0	0.727191391678133 0.359034313274763 0.651704628441095 0.64758567024296 0.538088825443335 0.708799560977029 0.230188296592922 0.609019242547297 0.439876697350639 0.577273020606837 0.985454071750596 0.697452079684307	rs10108398 rs11890098 rs12566890 rs17214486 rs2464826 rs28537087 rs3768491 rs4885016 rs6043847 rs72901605 rs74603314 rs78169027
family.Desulfovibrionaceae.id.3169	Hepatic failure, not elsewhere classified || id:finn-b-K11_HEPFAIL	6jMcBB	finn-b-K11_HEPFAIL	0	0.811551753189642 0.680166707452838 0.389852982166539 0.36930595055174 0.591757515901924 0.67821471876204 0.301805091204657 0.324198822101902 0.376971349793808 0.251360357577465	rs112381107 rs11599763 rs17791387 rs2692012 rs2838334 rs3935584 rs4506934 rs6058181 rs72647048 rs9928243
genus.Coprobacter.id.949	Hepatic failure, not elsewhere classified || id:finn-b-K11_HEPFAIL	6mIWxZ	finn-b-K11_HEPFAIL	0	0.507821692638201 0.121513409967042 0.717602147544926 0.489071352322141 0.266322559834599 0.610786404163132 0.290017885403942 0.675794018247362 0.288019407684117 0.518767017714773	rs11532348 rs12684609 rs12996055 rs143662916 rs189356 rs213863 rs305411 rs3828477 rs72821405 rs74919520
genus..Eubacteriumruminantiumgroup.id.11340	Hepatic failure, not elsewhere classified || id:finn-b-K11_HEPFAIL	77YJKV	finn-b-K11_HEPFAIL	0	0.125380956572927 0.674743170381153 0.781526891347043 0.879474936064659 0.510907090511403 0.891585997294 0.729570158917621 0.555691074090632 0.657352930409635 0.794339352418847 0.864719258868786 0.829955566637976 0.435178254121074 0.620242649350137 0.818089073127805 0.659275220804557 0.949855449683244 0.635599178411442	rs10131724 rs10923018 rs11637981 rs13025464 rs139749 rs16891896 rs17519472 rs209813 rs2116427 rs2229917 rs2418654 rs2817174 rs57340348 rs606117 rs6676699 rs7000472 rs72836424 rs73139629
genus.Collinsella.id.815	Hepatic failure, not elsewhere classified || id:finn-b-K11_HEPFAIL	7aTYpg	finn-b-K11_HEPFAIL	0	0.443988608273352 0.589856181175309 0.746004581849923 0.68964338806334 0.530316578391163 0.509590134394742 0.620693940580773 0.767089582990161 0.695882223884978	rs10890671 rs11597285 rs1496626 rs149807560 rs2103510 rs62448871 rs73052258 rs75672793 rs9541268
genus..Clostridiuminnocuumgroup.id.14397	Hepatic failure, not elsewhere classified || id:finn-b-K11_HEPFAIL	7dqlOH	finn-b-K11_HEPFAIL	0	0.667402873398301 0.87772869939646 0.974681700787457 0.555789193955446 0.511694321053808 0.754129020746211 0.832290886750905 0.820873884631627 0.935750837865433	rs10074000 rs10506058 rs1942371 rs40656 rs4869133 rs61267978 rs6577484 rs6890185 rs77845139
phylum.Proteobacteria.id.2375	Hepatic failure, not elsewhere classified || id:finn-b-K11_HEPFAIL	7ioeKt	finn-b-K11_HEPFAIL	0	0.708872182107908 0.672501658273588 0.808266970712801 0.741119410294417 0.864125910988685 0.647222994071047 0.998298372991277 0.390697669328044 0.927600786532388 0.609797586148146 0.710912120251082 0.700553956637353	rs10750258 rs11126162 rs11715072 rs12150865 rs12467198 rs2347697 rs2532663 rs3890996 rs4340090 rs6707783 rs72771021 rs922773
genus.Anaerostipes.id.1991	Hepatic failure, not elsewhere classified || id:finn-b-K11_HEPFAIL	80h8vf	finn-b-K11_HEPFAIL	0	0.289721476353709 0.63815359951617 0.590461469145049 0.570619957952672 0.741982239150601 0.606168343491438 0.80033089077322 0.203629890078423 0.571000662684455 0.492425840441129 0.759034948469633 0.56104493267473 0.519303804018205	rs10502061 rs2014785 rs2396460 rs2804244 rs3900776 rs60983350 rs62157625 rs62215703 rs6474958 rs6726833 rs6854026 rs7193624 rs78735375
genus.Coprococcus3.id.11303	Hepatic failure, not elsewhere classified || id:finn-b-K11_HEPFAIL	8jKldu	finn-b-K11_HEPFAIL	0	0.448841606662549 0.997659945718101 0.833150742196572 0.80456807573204 0.641186368168181 0.517913790213035 0.579023838154357 0.848530191131915 0.78508861584425	rs10810043 rs11077359 rs11080344 rs13247359 rs13394391 rs178271 rs4575475 rs7521171 rs8100692
genus.Paraprevotella.id.962	Hepatic failure, not elsewhere classified || id:finn-b-K11_HEPFAIL	8NULRM	finn-b-K11_HEPFAIL	0	0.31813546839863 0.244361082950833 0.165272682399025 0.320533017716238 0.183102220720248 0.203770791843929 0.134482471923441 0.428213048383005 0.1901270739893 0.283148610997385 0.200330588918387 0.150090494430232 0.222037627739491	rs10842464 rs140997932 rs145020347 rs17109926 rs17785622 rs2081023 rs3008582 rs3801748 rs4756632 rs4767113 rs7240324 rs9602779 rs9900242
order.Gastranaerophilales.id.1591	Hepatic failure, not elsewhere classified || id:finn-b-K11_HEPFAIL	9i4tiU	finn-b-K11_HEPFAIL	0	0.244009806456449 0.152006296255032 0.114737747829601 0.092338998216427 0.189893561014991 0.401683836286839 0.224496408985576 0.119726652210539 0.292315370065997	rs11150282 rs113884518 rs28678345 rs367480 rs4129395 rs789069 rs79790072 rs8028558 rs9864379
genus.RuminococcaceaeUCG009.id.11366	Hepatic failure, not elsewhere classified || id:finn-b-K11_HEPFAIL	9s731W	finn-b-K11_HEPFAIL	0	0.120109073359673 0.251743698388683 0.5164023475021 0.44908576932687 0.576532591440988 0.348358551827605 0.493407909589333 0.338868524458479 0.244609034730479 0.22820739400626 0.337183123151536 0.316813712492542	rs113006825 rs12508214 rs138460696 rs1550196 rs2058609 rs2192926 rs4079028 rs4708333 rs6952765 rs758191 rs78410648 rs9558661
genus.Parasutterella.id.2892	Hepatic failure, not elsewhere classified || id:finn-b-K11_HEPFAIL	acLMuF	finn-b-K11_HEPFAIL	0	0.734641149310624 0.988930239769616 0.742600142261615 0.95195777172993 0.80655023115266 0.942688895463828 0.818701672046389 0.413896453462538 0.592097587042127 0.897171982830434 0.930469835905099 0.985611746431167 0.772389920893177 0.885237492484112	rs10899911 rs11715853 rs2090816 rs35055552 rs55877868 rs62273907 rs6809952 rs6828768 rs7303158 rs7311004 rs7572229 rs78383039 rs8039785 rs823424
genus.Turicibacter.id.2162	Hepatic failure, not elsewhere classified || id:finn-b-K11_HEPFAIL	AdsBD9	finn-b-K11_HEPFAIL	0	0.269665783597484 0.588337231425634 0.615557372297207 0.336108373278758 0.31097850590327 0.712268066058001 0.543468852599548 0.158342135343173 0.309624035922762 0.516832200615525	rs11054680 rs11666533 rs12603364 rs149744580 rs2834977 rs2952020 rs3734633 rs4869133 rs55756211 rs7199484
order.Bifidobacteriales.id.432	Hepatic failure, not elsewhere classified || id:finn-b-K11_HEPFAIL	aGfu8V	finn-b-K11_HEPFAIL	0	0.701692223685044 0.659585879187318 0.906062666057948 0.863081497026754 0.833294523226797 0.840582818465652 0.850747785724049 0.408241148359052 0.946032546220344 0.979137658750422 0.751155381761235 0.531580107280807	rs10831953 rs12446429 rs13020688 rs182549 rs4957061 rs540489 rs55888705 rs6899771 rs7174549 rs7322849 rs73797465 rs857444
genus.LachnospiraceaeUCG010.id.11330	Hepatic failure, not elsewhere classified || id:finn-b-K11_HEPFAIL	AK0l7A	finn-b-K11_HEPFAIL	0	0.454663379497587 0.51825987809329 0.601551655794598 0.466295385674429 0.487488569636689 0.629319276115137 0.705664217731743 0.983688395634122 0.373697050001959 0.3432534775937	rs10414815 rs11192447 rs12346653 rs17730011 rs2833528 rs336138 rs4576377 rs72894957 rs74315802 rs9981767
genus.Faecalibacterium.id.2057	Hepatic failure, not elsewhere classified || id:finn-b-K11_HEPFAIL	aKuChq	finn-b-K11_HEPFAIL	0	0.613044084805541 0.990378683885874 0.987601483023207 0.895958801480108 0.999006978626694 0.864829456173634 0.596602924500101 0.241025401190948 0.710518610296784 0.935378490204195	rs10927394 rs114946999 rs11776390 rs1271565 rs12753492 rs2835874 rs6910935 rs75499067 rs79656633 rs9536330
genus.Blautia.id.1992	Hepatic failure, not elsewhere classified || id:finn-b-K11_HEPFAIL	aKXyAu	finn-b-K11_HEPFAIL	0	0.942137970947907 0.959323927986195 0.744932519562425 0.95559990865283 0.920567501985827 0.923804409359233 0.380318575759126 0.803088444026413 0.868884472491364 0.976367158780345 0.803244908275799 0.830483943464591 0.703380796988353	rs11149971 rs113271346 rs115043014 rs117001700 rs12453000 rs16892041 rs2788271 rs3005511 rs4926264 rs67794373 rs682885 rs72973581 rs7860714
genus.Clostridiumsensustricto1.id.1873	Hepatic failure, not elsewhere classified || id:finn-b-K11_HEPFAIL	AN8qjo	finn-b-K11_HEPFAIL	0	0.725267181811261 0.608090162572683 0.591569387672252 0.968417454548096 0.565444219627913 0.906254391058071 0.651054750035443	rs11264403 rs115807074 rs116847295 rs12341505 rs2795528 rs2817172 rs550843
genus..Eubacteriumventriosumgroup.id.11341	Hepatic failure, not elsewhere classified || id:finn-b-K11_HEPFAIL	anDrA2	finn-b-K11_HEPFAIL	0	0.902045659012969 0.920250360769012 0.684837683515672 0.819987064012996 0.936228717948509 0.973620845903659 0.674133487663874 0.714111346439958 0.782872514942407 0.929256203370819 0.857370759835022 0.827401086613437 0.750537108541523 0.653809909823081 0.97303562762736	rs11617697 rs12964517 rs13082419 rs16884680 rs35179274 rs3809430 rs57199565 rs66746423 rs6704822 rs72783037 rs73615400 rs73849225 rs78250280 rs876734 rs9316536
genus.RuminococcaceaeNK4A214group.id.11358	Hepatic failure, not elsewhere classified || id:finn-b-K11_HEPFAIL	ASQ2fp	finn-b-K11_HEPFAIL	0	0.735597614724376 0.598313329656271 0.97122301738697 0.500217294586249 0.510394738200182 0.497469386838879 0.646298855536383 0.405757156209769 0.655276271627921 0.577921256361249 0.665171436482088 0.586770978998604 0.732716037419046	rs11241747 rs11586410 rs12642039 rs12731 rs13087692 rs136761 rs147475196 rs35559912 rs4814689 rs5994253 rs62027366 rs6681678 rs7573569
genus.Anaerotruncus.id.2054	Hepatic failure, not elsewhere classified || id:finn-b-K11_HEPFAIL	aToCrK	finn-b-K11_HEPFAIL	0	0.677667940592672 0.642435787002544 0.999087093910089 0.967639141574979 0.487383817931203 0.819983845412844 0.716595000611801 0.686145139503666 0.55548191167487 0.564852518164791 0.713087194347478 0.497344643601558 0.719269470371079	rs10150232 rs11018566 rs115414803 rs1272208 rs1431492 rs17734739 rs34449434 rs4669806 rs6494922 rs6563550 rs7155595 rs8005030 rs9347879
family.Prevotellaceae.id.960	Hepatic failure, not elsewhere classified || id:finn-b-K11_HEPFAIL	axDRMS	finn-b-K11_HEPFAIL	0	0.603966679878473 0.918477068623601 0.577292889776309 0.658369030570642 0.9272713375685 0.754431900766001 0.786023123637232 0.536733921573357 0.749555846390919 0.989690018742935 0.96707553499876 0.748757842592193 0.595258389741305 0.841293993633431 0.60479364381285 0.943274086363807	rs12057990 rs12118202 rs13069367 rs148376875 rs2206482 rs2278540 rs34660375 rs3758087 rs3860225 rs4493272 rs4685827 rs7252711 rs7975087 rs912860 rs9586501 rs9958960
family.Verrucomicrobiaceae.id.4036	Hepatic failure, not elsewhere classified || id:finn-b-K11_HEPFAIL	AXpdwL	finn-b-K11_HEPFAIL	0	0.829655813855056 0.544594151994327 0.913692820982633 0.875768762597236 0.487756349478996 0.813913091114138 0.600293125584974 0.477415092443346 0.827730453073547 0.894141748223835 0.81167020112902	rs111862613 rs117107102 rs11729256 rs12908520 rs2602429 rs4242783 rs4936098 rs61779207 rs74542928 rs9349825 rs941682
genus.Roseburia.id.2012	Hepatic failure, not elsewhere classified || id:finn-b-K11_HEPFAIL	B5jn0Y	finn-b-K11_HEPFAIL	1	0.0828486181429684 0.0955290279284037 0.0859415442844138 0.0714516502876307 0.0825741040022733 0.0843425855271645 0.134983364216508 0.0206681355501814 0.0540588609990238 0.122978414097069 0.0553099496936417 0.0778461976600412 0.0805319811321756 0.0605084030816212	rs12740451 rs147990086 rs16910295 rs2160994 rs2943022 rs302266 rs329182 rs55858165 rs57466170 rs6445851 rs6930661 rs75326254 rs78753150 rs9300744
genus.Sutterella.id.2896	Hepatic failure, not elsewhere classified || id:finn-b-K11_HEPFAIL	BiKMtW	finn-b-K11_HEPFAIL	0	0.747702062446082 0.582232639764838 0.978926116999532 0.781423564262218 0.936462328799523 0.882123777741176 0.963999438905005 0.956942390890074 0.698704833531102 0.819047518507522 0.770026713122698 0.966038266058537	rs1145877 rs11591622 rs13173038 rs143438747 rs2050185 rs2321387 rs2613606 rs607327 rs62501473 rs7499539 rs7638039 rs9350083
genus.RuminococcaceaeUCG013.id.11370	Hepatic failure, not elsewhere classified || id:finn-b-K11_HEPFAIL	BLC7wV	finn-b-K11_HEPFAIL	0	0.592119320744857 0.614897040788205 0.564257009618072 0.524854282449378 0.82944268513327 0.911388176293333 0.638901831678663 0.120166622629827 0.531693965013023 0.95858850455521 0.529289559833393 0.399208165140497	rs11581881 rs12189346 rs12336782 rs12485353 rs12781711 rs16918863 rs2730183 rs4385846 rs75088940 rs76973485 rs7784330 rs9313055
family.Rikenellaceae.id.967	Hepatic failure, not elsewhere classified || id:finn-b-K11_HEPFAIL	BLSFBU	finn-b-K11_HEPFAIL	0	0.469948727060767 0.824516902952526 0.358071475033433 0.519081674140598 0.620456428169501 0.747928353076158 0.811638680294441 0.825218954107693 0.672286995620528 0.388029512931804 0.57955153801114 0.916028048979809 0.692010454682332 0.939389655203133 0.638399976545627 0.938509914447157 0.825399271683311	rs10217435 rs10832801 rs1939881 rs2447496 rs2833282 rs35909684 rs36021379 rs4264350 rs59663348 rs62532512 rs6744030 rs6837275 rs74474130 rs77885767 rs9389714 rs9578457 rs9603208
order.Verrucomicrobiales.id.4030	Hepatic failure, not elsewhere classified || id:finn-b-K11_HEPFAIL	BPW89n	finn-b-K11_HEPFAIL	0	0.829381276699652 0.545030012028558 0.913358835550683 0.876126141398512 0.487657048744629 0.81439446302401 0.60066454367784 0.478005747278332 0.828142561394066 0.894463309304925 0.812060372021109	rs111862613 rs117107102 rs11729256 rs12908520 rs2602429 rs4242783 rs4936098 rs61779207 rs74542928 rs9349825 rs941682
genus.LachnospiraceaeNK4A136group.id.11319	Hepatic failure, not elsewhere classified || id:finn-b-K11_HEPFAIL	Bt0kEx	finn-b-K11_HEPFAIL	0	0.108520921343395 0.0900361959555106 0.0755059959773528 0.0523547895480097 0.12660152415451 0.0925834540682909 0.120356488665549 0.0961198927916184 0.218532718026955 0.0865405781738015 0.184142444091331 0.111135438742434 0.0744464495223465 0.125542122889744 0.168231560045847	rs10952110 rs11263806 rs12611395 rs160061 rs28540839 rs2880566 rs4955932 rs59805249 rs68104925 rs7073658 rs73044693 rs7616165 rs76193507 rs7832116 rs954878
family.Rhodospirillaceae.id.2717	Hepatic failure, not elsewhere classified || id:finn-b-K11_HEPFAIL	Bt1upE	finn-b-K11_HEPFAIL	0	0.673424877670399 0.479224018987469 0.566145721406253 0.374211535716768 0.391063011943297 0.45341660392686 0.672505865799595 0.303929313654405 0.634432381267467 0.313531423545768 0.488140335654499 0.513723998782963 0.467197463445685 0.324913817737088 0.485733321308711	rs1035406 rs11591293 rs13336560 rs1549633 rs1923415 rs3754624 rs4278423 rs55876211 rs61933850 rs6679026 rs7001029 rs72714493 rs74354280 rs76784716 rs9813022
order.Victivallales.id.2254	Hepatic failure, not elsewhere classified || id:finn-b-K11_HEPFAIL	C1xV1V	finn-b-K11_HEPFAIL	0	0.470049482996142 0.708288124155547 0.756548725318676 0.890692289884022 0.482090473241143 0.928367731431602 0.787503489381687 0.85567050100836	rs1002941 rs11770843 rs17114848 rs2031282 rs2825714 rs62570196 rs72640280 rs77599476
genus.Sellimonas.id.14369	Hepatic failure, not elsewhere classified || id:finn-b-K11_HEPFAIL	c62fwk	finn-b-K11_HEPFAIL	0	0.688638594448738 0.505157777071142 0.842373768812666 0.477172693505866 0.916104719325614 0.977257457139596 0.495800798775414 0.975541756543381 0.805274676645653	rs113379006 rs13417181 rs2016057 rs2187447 rs2371572 rs41816 rs4600608 rs553697 rs56203279
genus.Coprococcus1.id.11301	Hepatic failure, not elsewhere classified || id:finn-b-K11_HEPFAIL	cqFLTQ	finn-b-K11_HEPFAIL	0	0.404948640085411 0.273833296609132 0.270428312459145 0.256427110447563 0.42830168809545 0.37657540082201 0.461558369868806 0.196580539350275 0.394362572848993 0.521638792567674 0.439378296153187 0.265698374921069	rs1010560 rs12794898 rs1519491 rs1576241 rs1762123 rs2907920 rs4277593 rs56405618 rs73031725 rs73167075 rs74101919 rs946513
family.ClostridialesvadinBB60group.id.11286	Hepatic failure, not elsewhere classified || id:finn-b-K11_HEPFAIL	CUtsMo	finn-b-K11_HEPFAIL	0	0.630866579921621 0.318947529546316 0.360869665958005 0.263289652954972 0.206726506152018 0.412851925411341 0.377255024095785 0.267199249603165 0.47994863237304 0.517795976485417 0.405820844435014 0.625308415404145 0.330526001342943 0.687212939261616 0.330479554657377	rs10517600 rs10904722 rs118104867 rs13409132 rs17121075 rs2191834 rs28691777 rs34088226 rs55682560 rs6588624 rs66714985 rs7226487 rs7538034 rs7725895 rs989682
order.Actinomycetales.id.420	Hepatic failure, not elsewhere classified || id:finn-b-K11_HEPFAIL	CYNr8c	finn-b-K11_HEPFAIL	0	0.87405562213449 0.98115844345414 0.755153256140968 0.728449503861176 0.906817644589056	rs2889192 rs34583783 rs35011108 rs4073240 rs58484246
family.Lactobacillaceae.id.1836	Hepatic failure, not elsewhere classified || id:finn-b-K11_HEPFAIL	d9u3Wa	finn-b-K11_HEPFAIL	0	0.414062819722228 0.424394230376346 0.674742923358861 0.405120455280894 0.401078924677286 0.436952407628454 0.834179384707185 0.91581515772143	rs1530559 rs16861661 rs62314653 rs74599091 rs768253 rs77478751 rs921925 rs9345899
class.Alphaproteobacteria.id.2379	Hepatic failure, not elsewhere classified || id:finn-b-K11_HEPFAIL	dP6VTT	finn-b-K11_HEPFAIL	0	0.80120367102347 0.55783145241431 0.932480487820295 0.490793384542387 0.894927734185568 0.778617600473759 0.578201125105978	rs140912403 rs34569731 rs55876211 rs62285697 rs76784716 rs7960664 rs9813022
order.Enterobacteriales.id.3468	Hepatic failure, not elsewhere classified || id:finn-b-K11_HEPFAIL	dSCeM7	finn-b-K11_HEPFAIL	0	0.800290102017378 0.813446976998871 0.35086475420897 0.879131440608224 0.615212258121343 0.576235280151977 0.36435756264859	rs11026530 rs2374342 rs35673018 rs504442 rs62210023 rs78143293 rs79757635
family.BacteroidalesS24.7group.id.11173	Hepatic failure, not elsewhere classified || id:finn-b-K11_HEPFAIL	DwGyne	finn-b-K11_HEPFAIL	0	0.651090993214636 0.318836321205636 0.525633304406803 0.627900018416338 0.630765673805404 0.700546736157425 0.271701682657564 0.242813054570107	rs10872669 rs12748533 rs17043785 rs61508842 rs689695 rs738193 rs78609301 rs941000
genus.Oxalobacter.id.2978	Hepatic failure, not elsewhere classified || id:finn-b-K11_HEPFAIL	E1ZDX3	finn-b-K11_HEPFAIL	0	0.247125028081222 0.461694872886692 0.160628023600451 0.337151568503591 0.298185092552375 0.583811648285063 0.532164482413823 0.557250867523003 0.371337708558658 0.361033438483208 0.806990535025999	rs10464997 rs11108500 rs111966731 rs12002250 rs1569853 rs36057338 rs3862635 rs4428215 rs6000536 rs6993398 rs736744
genus.Dorea.id.1997	Hepatic failure, not elsewhere classified || id:finn-b-K11_HEPFAIL	e5mJnF	finn-b-K11_HEPFAIL	0	0.822408613485902 0.705064647356232 0.713178230259778 0.658051333576643 0.821545965525714 0.927064299698339 0.577713357470304 0.97417519528034 0.967110216765804 0.968262947933411	rs11150408 rs12537781 rs13279148 rs1899291 rs3005511 rs345219 rs3752849 rs4793307 rs62503162 rs73729431
genus.Ruminococcus1.id.11373	Hepatic failure, not elsewhere classified || id:finn-b-K11_HEPFAIL	ebP4zV	finn-b-K11_HEPFAIL	0	0.824153307065254 0.811981180861312 0.868403750436909 0.519230578226186 0.59138120720817 0.563695679351312 0.657054627150235 0.865219129743061 0.721043390619841 0.963216622305093	rs10167839 rs11783695 rs17781867 rs3819978 rs6105066 rs6493760 rs7117576 rs7583465 rs78572139 rs78613526
family.Clostridiaceae1.id.1869	Hepatic failure, not elsewhere classified || id:finn-b-K11_HEPFAIL	FcqSNY	finn-b-K11_HEPFAIL	0	0.214468114713844 0.401315000045836 0.423919080644812 0.123724864442024 0.458912822926629 0.246198087410041 0.625346637308689 0.261317645720327 0.313354388949659 0.28172774472979	rs10875374 rs12186080 rs12341505 rs2795528 rs2817172 rs4723021 rs550843 rs56188186 rs62397761 rs881532
phylum.Verrucomicrobia.id.3982	Hepatic failure, not elsewhere classified || id:finn-b-K11_HEPFAIL	fE3r8h	finn-b-K11_HEPFAIL	0	0.38285029012371 0.560164502234901 0.245268955998493 0.696004130421035 0.345373588398384 0.656587778226612 0.712090793839516 0.348994711920878 0.664298348686235 0.378819444009929 0.405018614917952 0.341478076730042	rs11252894 rs117107102 rs11729256 rs12512971 rs12908520 rs2602429 rs3995795 rs45598138 rs61779207 rs74542928 rs76430504 rs9349825
family.Actinomycetaceae.id.421	Hepatic failure, not elsewhere classified || id:finn-b-K11_HEPFAIL	FFi1Rd	finn-b-K11_HEPFAIL	0	0.873327500072766 0.981748091515765 0.755836748672335 0.7289597314176 0.906155515102439	rs2889192 rs34583783 rs35011108 rs4073240 rs58484246
order.Erysipelotrichales.id.2148	Hepatic failure, not elsewhere classified || id:finn-b-K11_HEPFAIL	FlVBaS	finn-b-K11_HEPFAIL	0	0.581845811374706 0.658455164741875 0.690297117184105 0.339499175901099 0.540265598509895 0.872845416531863 0.57972849826713 0.622332764094089 0.601906399135846 0.436107689387042 0.839647581104131 0.877688217893426 0.650449487105338	rs1074800 rs10781552 rs17530232 rs1884466 rs2300774 rs290833 rs35161940 rs4078432 rs56970041 rs62504403 rs7234058 rs7826267 rs8003149
class.Clostridia.id.1859	Hepatic failure, not elsewhere classified || id:finn-b-K11_HEPFAIL	Fr2Ff4	finn-b-K11_HEPFAIL	0	0.367272537239 0.790671423463967 0.885004905516762 0.855292445431811 0.550724017409097 0.935442278349521 0.630137351379148 0.757572214691941 0.951687273469729 0.887390371995949 0.725900307052955	rs10774377 rs112334273 rs13105690 rs13179700 rs1842454 rs2273429 rs6797343 rs6814436 rs6815608 rs72738886 rs72915163
class.Gammaproteobacteria.id.3303	Hepatic failure, not elsewhere classified || id:finn-b-K11_HEPFAIL	FRQYhm	finn-b-K11_HEPFAIL	0	0.752621845160181 0.848035627896552 0.328019969878975 0.647017006522903 0.752785354758429 0.387827522949701	rs11181912 rs12404135 rs6706173 rs75101789 rs79795896 rs9494710
genus.Actinomyces.id.423	Hepatic failure, not elsewhere classified || id:finn-b-K11_HEPFAIL	FT7OrH	finn-b-K11_HEPFAIL	0	0.989246697097624 0.816478109414206 0.944900667284644 0.587594692865601 0.609939833560003 0.630773538721563 0.872859278661697	rs2715439 rs34583783 rs35011108 rs4073240 rs4146653 rs71315246 rs7915461
family.FamilyXI.id.1936	Hepatic failure, not elsewhere classified || id:finn-b-K11_HEPFAIL	FXBXNG	finn-b-K11_HEPFAIL	0	0.980253028419052 0.786789853878862 0.855127864814974 0.202121845454361 0.939360072860728 0.99227801491495 0.857427316095622 0.802696507169974	rs10759623 rs11547158 rs17379710 rs2155352 rs2156611 rs3733511 rs488164 rs697771
phylum.Lentisphaerae.id.2238	Hepatic failure, not elsewhere classified || id:finn-b-K11_HEPFAIL	gkAVOW	finn-b-K11_HEPFAIL	0	0.580585359378129 0.820722049649675 0.640056515101043 0.775165668089214 0.599256663409352 0.867617997966349 0.957156201676163 0.902761951632144 0.735502928782777	rs1002941 rs11770843 rs17114848 rs2031282 rs2825714 rs60995569 rs62570196 rs72640280 rs77599476
[truncated: 120 more rows]

## Sheet: R2-F_statistic
SNP	exposure	R2	F_statistic
[truncated: 2,142 more rows]
