# Supplementary material for: Causal impact of gut microbiota on five liver diseases: insights from mendelian randomization and single-cell RNA sequencing
Source: Front Genet. 2024 Nov 11;15:1362139. doi: 10.3389/fgene.2024.1362139 (PMC11586359; doi:10.3389/fgene.2024.1362139)
Supplement: Supplementary file 1 [file DataSheet1.zip › Annex 1 _Data/MR results/Malignant neoplasm of liver, primary/outcome_GCST90041812.xlsx]

## Sheet: main
id.exposure	id.outcome	outcome	exposure	method	nsnp	b	se	pval	p_BH	lo_ci	up_ci	or	or_lci95	or_uci95	estimate
0aMbT3	GCST90041812	Malignant neoplasm of liver, primary || id:GCST90041812	genus.Eggerthella.id.819	MR Egger	11	0.9556	1.95463	0.636611		-2.87547	4.78667	2.60023	0.0563896	119.902	2.6 (0.056-119.902)
0aMbT3	GCST90041812	Malignant neoplasm of liver, primary || id:GCST90041812	genus.Eggerthella.id.819	Weighted median	11	-0.278221	0.595439	0.640319		-1.44528	0.88884	0.75713	0.23568	2.43231	0.757 (0.236-2.432)
0aMbT3	GCST90041812	Malignant neoplasm of liver, primary || id:GCST90041812	genus.Eggerthella.id.819	Inverse variance weighted (fixed effects)	11	-0.0920706	0.422086	0.827326	0.992835	-0.919359	0.735218	0.912041	0.398775	2.08594	0.912 (0.399-2.086)
0aMbT3	GCST90041812	Malignant neoplasm of liver, primary || id:GCST90041812	genus.Eggerthella.id.819	Simple mode	11	-0.606262	1.07504	0.585219		-2.71335	1.50083	0.545386	0.0663143	4.48539	0.545 (0.066-4.485)
0aMbT3	GCST90041812	Malignant neoplasm of liver, primary || id:GCST90041812	genus.Eggerthella.id.819	Weighted mode	11	-0.62443	0.942891	0.522779		-2.4725	1.22364	0.535566	0.084374	3.39952	0.536 (0.084-3.4)
0heWA4	GCST90041812	Malignant neoplasm of liver, primary || id:GCST90041812	genus.Lactococcus.id.1851	MR Egger	9	1.63189	2.56467	0.544819		-3.39486	6.65864	5.11353	0.0335451	779.492	5.114 (0.034-779.492)
0heWA4	GCST90041812	Malignant neoplasm of liver, primary || id:GCST90041812	genus.Lactococcus.id.1851	Weighted median	9	-0.1551	0.608239	0.798724		-1.34725	1.03705	0.856329	0.259954	2.82088	0.856 (0.26-2.821)
0heWA4	GCST90041812	Malignant neoplasm of liver, primary || id:GCST90041812	genus.Lactococcus.id.1851	Inverse variance weighted (fixed effects)	9	0.180528	0.407938	0.6581	0.992835	-0.61903	0.980086	1.19785	0.538467	2.66469	1.198 (0.538-2.665)
0heWA4	GCST90041812	Malignant neoplasm of liver, primary || id:GCST90041812	genus.Lactococcus.id.1851	Simple mode	9	-0.168886	0.861781	0.849518		-1.85798	1.52021	0.844605	0.155988	4.57316	0.845 (0.156-4.573)
0heWA4	GCST90041812	Malignant neoplasm of liver, primary || id:GCST90041812	genus.Lactococcus.id.1851	Weighted mode	9	-0.155283	0.80105	0.851125		-1.72534	1.41478	0.856173	0.178112	4.11556	0.856 (0.178-4.116)
0lsDJy	GCST90041812	Malignant neoplasm of liver, primary || id:GCST90041812	genus.DefluviitaleaceaeUCG011.id.11287	MR Egger	9	-4.60753	2.53186	0.111598		-9.56997	0.354915	0.00997645	6.97935e-05	1.42606	0.01 (0-1.426)
0lsDJy	GCST90041812	Malignant neoplasm of liver, primary || id:GCST90041812	genus.DefluviitaleaceaeUCG011.id.11287	Weighted median	9	-0.391232	0.846373	0.643905		-2.05012	1.26766	0.676223	0.128719	3.55253	0.676 (0.129-3.553)
0lsDJy	GCST90041812	Malignant neoplasm of liver, primary || id:GCST90041812	genus.DefluviitaleaceaeUCG011.id.11287	Inverse variance weighted (multiplicative random effects)	9	-0.533719	0.83493	0.522668	0.992835	-2.17018	1.10274	0.58642	0.114157	3.01242	0.586 (0.114-3.012)
0lsDJy	GCST90041812	Malignant neoplasm of liver, primary || id:GCST90041812	genus.DefluviitaleaceaeUCG011.id.11287	Simple mode	9	-0.103532	1.51796	0.947297		-3.07874	2.87168	0.901648	0.0460172	17.6666	0.902 (0.046-17.667)
0lsDJy	GCST90041812	Malignant neoplasm of liver, primary || id:GCST90041812	genus.DefluviitaleaceaeUCG011.id.11287	Weighted mode	9	-0.0399394	1.41311	0.978144		-2.80963	2.72976	0.960848	0.060227	15.3291	0.961 (0.06-15.329)
0ngO8p	GCST90041812	Malignant neoplasm of liver, primary || id:GCST90041812	genus.Flavonifractor.id.2059	MR Egger	5	-0.94529	4.13348	0.833812		-9.04692	7.15634	0.388567	0.000117753	1282.21	0.389 (0-1282.208)
0ngO8p	GCST90041812	Malignant neoplasm of liver, primary || id:GCST90041812	genus.Flavonifractor.id.2059	Weighted median	5	-0.187931	1.19279	0.874807		-2.52581	2.14994	0.828672	0.0799939	8.58437	0.829 (0.08-8.584)
0ngO8p	GCST90041812	Malignant neoplasm of liver, primary || id:GCST90041812	genus.Flavonifractor.id.2059	Inverse variance weighted (fixed effects)	5	-0.353768	0.850571	0.67747	0.992835	-2.02089	1.31335	0.702038	0.132538	3.71862	0.702 (0.133-3.719)
0ngO8p	GCST90041812	Malignant neoplasm of liver, primary || id:GCST90041812	genus.Flavonifractor.id.2059	Simple mode	5	0.263844	1.7043	0.884468		-3.07658	3.60427	1.30193	0.0461165	36.7549	1.302 (0.046-36.755)
0ngO8p	GCST90041812	Malignant neoplasm of liver, primary || id:GCST90041812	genus.Flavonifractor.id.2059	Weighted mode	5	0.138824	1.70533	0.93903		-3.20363	3.48127	1.14892	0.0406147	32.5011	1.149 (0.041-32.501)
0rTnk2	GCST90041812	Malignant neoplasm of liver, primary || id:GCST90041812	genus.Lachnospira.id.2004	MR Egger	6	13.7204	7.63842	0.146881		-1.25095	28.6917	909239	0.286233	2.88826e+12	909239.216 (0.286-2888257594201.17)
0rTnk2	GCST90041812	Malignant neoplasm of liver, primary || id:GCST90041812	genus.Lachnospira.id.2004	Weighted median	6	-0.00120533	1.36455	0.999295		-2.67572	2.67331	0.998795	0.0688571	14.4879	0.999 (0.069-14.488)
0rTnk2	GCST90041812	Malignant neoplasm of liver, primary || id:GCST90041812	genus.Lachnospira.id.2004	Inverse variance weighted (multiplicative random effects)	6	0.418075	1.51847	0.783065	0.992835	-2.55812	3.39427	1.51903	0.0774502	29.7929	1.519 (0.077-29.793)
0rTnk2	GCST90041812	Malignant neoplasm of liver, primary || id:GCST90041812	genus.Lachnospira.id.2004	Simple mode	6	-1.12886	2.07508	0.609806		-5.19603	2.9383	0.3234	0.00553851	18.8837	0.323 (0.006-18.884)
0rTnk2	GCST90041812	Malignant neoplasm of liver, primary || id:GCST90041812	genus.Lachnospira.id.2004	Weighted mode	6	-0.68564	2.07913	0.754939		-4.76073	3.38945	0.503768	0.00855936	29.6497	0.504 (0.009-29.65)
0Vfsi1	GCST90041812	Malignant neoplasm of liver, primary || id:GCST90041812	genus.Hungatella.id.11306	MR Egger	5	-0.705853	3.49309	0.852788		-7.55231	6.14061	0.493687	0.000524895	464.335	0.494 (0.001-464.335)
0Vfsi1	GCST90041812	Malignant neoplasm of liver, primary || id:GCST90041812	genus.Hungatella.id.11306	Weighted median	5	-1.17177	0.739452	0.113045		-2.6211	0.277552	0.309817	0.0727229	1.31989	0.31 (0.073-1.32)
0Vfsi1	GCST90041812	Malignant neoplasm of liver, primary || id:GCST90041812	genus.Hungatella.id.11306	Inverse variance weighted (fixed effects)	5	-1.03781	0.552409	0.060286	0.75106	-2.12053	0.0449128	0.35423	0.119968	1.04594	0.354 (0.12-1.046)
0Vfsi1	GCST90041812	Malignant neoplasm of liver, primary || id:GCST90041812	genus.Hungatella.id.11306	Simple mode	5	-1.13402	0.94569	0.296648		-2.98757	0.719531	0.321737	0.0504095	2.05347	0.322 (0.05-2.053)
0Vfsi1	GCST90041812	Malignant neoplasm of liver, primary || id:GCST90041812	genus.Hungatella.id.11306	Weighted mode	5	-1.09328	0.944269	0.311368		-2.94405	0.757487	0.335116	0.0526522	2.13291	0.335 (0.053-2.133)
1rpkuI	GCST90041812	Malignant neoplasm of liver, primary || id:GCST90041812	genus.FamilyXIIIUCG001.id.11294	MR Egger	8	0.158273	3.12537	0.961255		-5.96744	6.28399	1.17149	0.00256078	535.922	1.171 (0.003-535.922)
1rpkuI	GCST90041812	Malignant neoplasm of liver, primary || id:GCST90041812	genus.FamilyXIIIUCG001.id.11294	Weighted median	8	1.38894	1.10063	0.206964		-0.768283	3.54617	4.01061	0.463809	34.6802	4.011 (0.464-34.68)
1rpkuI	GCST90041812	Malignant neoplasm of liver, primary || id:GCST90041812	genus.FamilyXIIIUCG001.id.11294	Inverse variance weighted (multiplicative random effects)	8	0.531522	1.05455	0.614243	0.992835	-1.5354	2.59844	1.70152	0.21537	13.4428	1.702 (0.215-13.443)
1rpkuI	GCST90041812	Malignant neoplasm of liver, primary || id:GCST90041812	genus.FamilyXIIIUCG001.id.11294	Simple mode	8	2.31838	1.92391	0.267341		-1.45248	6.08924	10.1592	0.23399	441.087	10.159 (0.234-441.087)
1rpkuI	GCST90041812	Malignant neoplasm of liver, primary || id:GCST90041812	genus.FamilyXIIIUCG001.id.11294	Weighted mode	8	2.16893	1.54797	0.203912		-0.865083	5.20294	8.74892	0.421016	181.807	8.749 (0.421-181.807)
1uqUdL	GCST90041812	Malignant neoplasm of liver, primary || id:GCST90041812	genus.Escherichia.Shigella.id.3504	MR Egger	9	0.575306	1.81078	0.759972		-2.97383	4.12444	1.77767	0.0511071	61.8334	1.778 (0.051-61.833)
1uqUdL	GCST90041812	Malignant neoplasm of liver, primary || id:GCST90041812	genus.Escherichia.Shigella.id.3504	Weighted median	9	-1.02849	0.854045	0.228489		-2.70242	0.645435	0.357545	0.067043	1.90682	0.358 (0.067-1.907)
1uqUdL	GCST90041812	Malignant neoplasm of liver, primary || id:GCST90041812	genus.Escherichia.Shigella.id.3504	Inverse variance weighted (fixed effects)	9	-0.804735	0.66624	0.227096	0.900176	-2.11057	0.501096	0.447207	0.121169	1.65053	0.447 (0.121-1.651)
1uqUdL	GCST90041812	Malignant neoplasm of liver, primary || id:GCST90041812	genus.Escherichia.Shigella.id.3504	Simple mode	9	-1.0973	1.17623	0.378169		-3.40271	1.20811	0.333771	0.0332829	3.34715	0.334 (0.033-3.347)
1uqUdL	GCST90041812	Malignant neoplasm of liver, primary || id:GCST90041812	genus.Escherichia.Shigella.id.3504	Weighted mode	9	-1.01329	1.18128	0.415963		-3.32859	1.30201	0.363022	0.0358435	3.67667	0.363 (0.036-3.677)
20HL0T	GCST90041812	Malignant neoplasm of liver, primary || id:GCST90041812	genus.Holdemanella.id.11393	MR Egger	10	1.46263	1.44536	0.341187		-1.37028	4.29554	4.3173	0.254036	73.3716	4.317 (0.254-73.372)
20HL0T	GCST90041812	Malignant neoplasm of liver, primary || id:GCST90041812	genus.Holdemanella.id.11393	Weighted median	10	0.465426	0.64405	0.469892		-0.796912	1.72776	1.59269	0.450719	5.62805	1.593 (0.451-5.628)
20HL0T	GCST90041812	Malignant neoplasm of liver, primary || id:GCST90041812	genus.Holdemanella.id.11393	Inverse variance weighted (fixed effects)	10	0.180924	0.497687	0.716209	0.992835	-0.794543	1.15639	1.19832	0.451788	3.17844	1.198 (0.452-3.178)
20HL0T	GCST90041812	Malignant neoplasm of liver, primary || id:GCST90041812	genus.Holdemanella.id.11393	Simple mode	10	0.395281	1.07659	0.721985		-1.71484	2.5054	1.4848	0.179993	12.2485	1.485 (0.18-12.248)
20HL0T	GCST90041812	Malignant neoplasm of liver, primary || id:GCST90041812	genus.Holdemanella.id.11393	Weighted mode	10	0.657507	0.955788	0.508842		-1.21584	2.53085	1.92997	0.296461	12.5642	1.93 (0.296-12.564)
2GJP3o	GCST90041812	Malignant neoplasm of liver, primary || id:GCST90041812	genus.Ruminococcus2.id.11374	MR Egger	14	0.791654	1.88162	0.681389		-2.89632	4.47962	2.20704	0.0552263	88.2015	2.207 (0.055-88.201)
2GJP3o	GCST90041812	Malignant neoplasm of liver, primary || id:GCST90041812	genus.Ruminococcus2.id.11374	Weighted median	14	0.178528	0.81291	0.82617		-1.41477	1.77183	1.19546	0.24298	5.88161	1.195 (0.243-5.882)
2GJP3o	GCST90041812	Malignant neoplasm of liver, primary || id:GCST90041812	genus.Ruminococcus2.id.11374	Inverse variance weighted (fixed effects)	14	0.015565	0.600987	0.979338	0.993161	-1.16237	1.1935	1.01569	0.312744	3.29861	1.016 (0.313-3.299)
2GJP3o	GCST90041812	Malignant neoplasm of liver, primary || id:GCST90041812	genus.Ruminococcus2.id.11374	Simple mode	14	0.158249	1.315	0.906053		-2.41915	2.73565	1.17146	0.0889973	15.4197	1.171 (0.089-15.42)
2GJP3o	GCST90041812	Malignant neoplasm of liver, primary || id:GCST90041812	genus.Ruminococcus2.id.11374	Weighted mode	14	-0.0306493	1.17481	0.979583		-2.33327	2.27197	0.969816	0.0969782	9.69849	0.97 (0.097-9.698)
2vslhf	GCST90041812	Malignant neoplasm of liver, primary || id:GCST90041812	genus.Coprococcus2.id.11302	MR Egger	8	0.168087	5.82833	0.977928		-11.2554	11.5916	1.18304	1.29368e-05	108186	1.183 (0-108185.697)
2vslhf	GCST90041812	Malignant neoplasm of liver, primary || id:GCST90041812	genus.Coprococcus2.id.11302	Weighted median	8	1.05215	0.959477	0.272823		-0.828426	2.93272	2.8638	0.436736	18.7787	2.864 (0.437-18.779)
2vslhf	GCST90041812	Malignant neoplasm of liver, primary || id:GCST90041812	genus.Coprococcus2.id.11302	Inverse variance weighted (fixed effects)	8	0.783992	0.734705	0.285934	0.945169	-0.656029	2.22401	2.1902	0.518908	9.24436	2.19 (0.519-9.244)
2vslhf	GCST90041812	Malignant neoplasm of liver, primary || id:GCST90041812	genus.Coprococcus2.id.11302	Simple mode	8	1.49693	1.4255	0.328563		-1.29704	4.2909	4.46795	0.273339	73.0324	4.468 (0.273-73.032)
2vslhf	GCST90041812	Malignant neoplasm of liver, primary || id:GCST90041812	genus.Coprococcus2.id.11302	Weighted mode	8	1.49693	1.49891	0.351214		-1.44094	4.4348	4.46795	0.236706	84.335	4.468 (0.237-84.335)
37ZEpI	GCST90041812	Malignant neoplasm of liver, primary || id:GCST90041812	genus..Eubacteriumrectalegroup.id.14374	MR Egger	8	0.409024	3.09384	0.899143		-5.65489	6.47294	1.50535	0.00350035	647.386	1.505 (0.004-647.386)
37ZEpI	GCST90041812	Malignant neoplasm of liver, primary || id:GCST90041812	genus..Eubacteriumrectalegroup.id.14374	Weighted median	8	0.977559	1.08287	0.36666		-1.14487	3.09999	2.65796	0.318266	22.1977	2.658 (0.318-22.198)
37ZEpI	GCST90041812	Malignant neoplasm of liver, primary || id:GCST90041812	genus..Eubacteriumrectalegroup.id.14374	Inverse variance weighted (fixed effects)	8	0.830627	0.865406	0.33715	0.968354	-0.865569	2.52682	2.29476	0.420812	12.5137	2.295 (0.421-12.514)
37ZEpI	GCST90041812	Malignant neoplasm of liver, primary || id:GCST90041812	genus..Eubacteriumrectalegroup.id.14374	Simple mode	8	1.14116	1.65661	0.513094		-2.10581	4.38812	3.1304	0.121748	80.4893	3.13 (0.122-80.489)
37ZEpI	GCST90041812	Malignant neoplasm of liver, primary || id:GCST90041812	genus..Eubacteriumrectalegroup.id.14374	Weighted mode	8	1.18929	1.70221	0.507298		-2.14704	4.52561	3.28473	0.11683	92.3522	3.285 (0.117-92.352)
3tgfXE	GCST90041812	Malignant neoplasm of liver, primary || id:GCST90041812	genus.Subdoligranulum.id.2070	MR Egger	11	-2.02015	2.28841	0.400324		-6.50544	2.46515	0.132636	0.00149529	11.7652	0.133 (0.001-11.765)
3tgfXE	GCST90041812	Malignant neoplasm of liver, primary || id:GCST90041812	genus.Subdoligranulum.id.2070	Weighted median	11	-2.19399	1.07101	0.0405083		-4.29316	-0.0948138	0.111471	0.0136617	0.909542	0.111 (0.014-0.91)
3tgfXE	GCST90041812	Malignant neoplasm of liver, primary || id:GCST90041812	genus.Subdoligranulum.id.2070	Inverse variance weighted (fixed effects)	11	-1.56849	0.730975	0.0318929	0.661722	-3.0012	-0.135779	0.20836	0.0497274	0.873036	0.208 (0.05-0.873)
3tgfXE	GCST90041812	Malignant neoplasm of liver, primary || id:GCST90041812	genus.Subdoligranulum.id.2070	Simple mode	11	-3.32902	1.73031	0.083264		-6.72042	0.062385	0.0358282	0.00120603	1.06437	0.036 (0.001-1.064)
3tgfXE	GCST90041812	Malignant neoplasm of liver, primary || id:GCST90041812	genus.Subdoligranulum.id.2070	Weighted mode	11	-2.88294	1.57661	0.0974045		-5.9731	0.207226	0.0559702	0.00254634	1.23026	0.056 (0.003-1.23)
4zBtt2	GCST90041812	Malignant neoplasm of liver, primary || id:GCST90041812	genus.Bilophila.id.3170	MR Egger	12	-4.32734	3.28661	0.217329		-10.7691	2.11441	0.0132027	2.104e-05	8.28472	0.013 (0-8.285)
4zBtt2	GCST90041812	Malignant neoplasm of liver, primary || id:GCST90041812	genus.Bilophila.id.3170	Weighted median	12	0.181698	0.94012	0.846746		-1.66094	2.02433	1.19925	0.189961	7.57107	1.199 (0.19-7.571)
4zBtt2	GCST90041812	Malignant neoplasm of liver, primary || id:GCST90041812	genus.Bilophila.id.3170	Inverse variance weighted (fixed effects)	12	0.480925	0.638919	0.451621	0.992835	-0.771356	1.73321	1.61757	0.462385	5.65876	1.618 (0.462-5.659)
4zBtt2	GCST90041812	Malignant neoplasm of liver, primary || id:GCST90041812	genus.Bilophila.id.3170	Simple mode	12	-1.12725	1.99826	0.583994		-5.04384	2.78934	0.323923	0.00644896	16.2703	0.324 (0.006-16.27)
4zBtt2	GCST90041812	Malignant neoplasm of liver, primary || id:GCST90041812	genus.Bilophila.id.3170	Weighted mode	12	-1.22432	1.90549	0.533697		-4.95908	2.51044	0.293958	0.0070194	12.3104	0.294 (0.007-12.31)
5IXuob	GCST90041812	Malignant neoplasm of liver, primary || id:GCST90041812	genus.RuminococcaceaeUCG014.id.11371	MR Egger	11	1.25638	2.38111	0.610505		-3.41059	5.92335	3.51268	0.0330218	373.66	3.513 (0.033-373.66)
5IXuob	GCST90041812	Malignant neoplasm of liver, primary || id:GCST90041812	genus.RuminococcaceaeUCG014.id.11371	Weighted median	11	-0.880758	0.910319	0.333281		-2.66498	0.903468	0.414469	0.0696005	2.46815	0.414 (0.07-2.468)
5IXuob	GCST90041812	Malignant neoplasm of liver, primary || id:GCST90041812	genus.RuminococcaceaeUCG014.id.11371	Inverse variance weighted (fixed effects)	11	-0.625579	0.647339	0.333851	0.968354	-1.89436	0.643205	0.534951	0.150414	1.90257	0.535 (0.15-1.903)
5IXuob	GCST90041812	Malignant neoplasm of liver, primary || id:GCST90041812	genus.RuminococcaceaeUCG014.id.11371	Simple mode	11	-1.26416	1.44271	0.401459		-4.09186	1.56355	0.282478	0.0167081	4.77575	0.282 (0.017-4.776)
5IXuob	GCST90041812	Malignant neoplasm of liver, primary || id:GCST90041812	genus.RuminococcaceaeUCG014.id.11371	Weighted mode	11	-1.19181	1.28087	0.374044		-3.70232	1.3187	0.30367	0.0246661	3.73854	0.304 (0.025-3.739)
5qEcKL	GCST90041812	Malignant neoplasm of liver, primary || id:GCST90041812	genus.Streptococcus.id.1853	MR Egger	15	-1.86293	2.22466	0.417497		-6.22326	2.4974	0.155217	0.00198277	12.1509	0.155 (0.002-12.151)
5qEcKL	GCST90041812	Malignant neoplasm of liver, primary || id:GCST90041812	genus.Streptococcus.id.1853	Weighted median	15	1.43576	0.799468	0.0725111		-0.131196	3.00272	4.20284	0.877046	20.1402	4.203 (0.877-20.14)
5qEcKL	GCST90041812	Malignant neoplasm of liver, primary || id:GCST90041812	genus.Streptococcus.id.1853	Inverse variance weighted (fixed effects)	15	0.882212	0.606435	0.145738	0.78831	-0.3064	2.07082	2.41624	0.736092	7.93136	2.416 (0.736-7.931)
5qEcKL	GCST90041812	Malignant neoplasm of liver, primary || id:GCST90041812	genus.Streptococcus.id.1853	Simple mode	15	1.94503	1.40067	0.18664		-0.800288	4.69034	6.99381	0.449199	108.89	6.994 (0.449-108.89)
5qEcKL	GCST90041812	Malignant neoplasm of liver, primary || id:GCST90041812	genus.Streptococcus.id.1853	Weighted mode	15	1.92214	1.38939	0.188194		-0.801066	4.64535	6.83557	0.44885	104.1	6.836 (0.449-104.1)
5TN0Z7	GCST90041812	Malignant neoplasm of liver, primary || id:GCST90041812	genus.Oscillibacter.id.2063	MR Egger	14	-0.368755	1.67424	0.829377		-3.65027	2.91276	0.691595	0.0259842	18.4075	0.692 (0.026-18.407)
5TN0Z7	GCST90041812	Malignant neoplasm of liver, primary || id:GCST90041812	genus.Oscillibacter.id.2063	Weighted median	14	0.361163	0.62903	0.565861		-0.871736	1.59406	1.435	0.418225	4.92371	1.435 (0.418-4.924)
5TN0Z7	GCST90041812	Malignant neoplasm of liver, primary || id:GCST90041812	genus.Oscillibacter.id.2063	Inverse variance weighted (fixed effects)	14	0.0940583	0.461906	0.838642	0.992835	-0.811277	0.999394	1.09862	0.44429	2.71663	1.099 (0.444-2.717)
5TN0Z7	GCST90041812	Malignant neoplasm of liver, primary || id:GCST90041812	genus.Oscillibacter.id.2063	Simple mode	14	0.619938	1.10076	0.582887		-1.53754	2.77742	1.85881	0.214909	16.0775	1.859 (0.215-16.077)
5TN0Z7	GCST90041812	Malignant neoplasm of liver, primary || id:GCST90041812	genus.Oscillibacter.id.2063	Weighted mode	14	0.602712	1.0837	0.587546		-1.52134	2.72676	1.82707	0.21842	15.2833	1.827 (0.218-15.283)
5XtLwc	GCST90041812	Malignant neoplasm of liver, primary || id:GCST90041812	genus.Catenibacterium.id.2153	MR Egger	5	3.68687	5.41674	0.544923		-6.92995	14.3037	39.9196	0.000978053	1.62934e+06	39.92 (0.001-1629336.586)
5XtLwc	GCST90041812	Malignant neoplasm of liver, primary || id:GCST90041812	genus.Catenibacterium.id.2153	Weighted median	5	-0.963345	0.693861	0.16502		-2.32331	0.396622	0.381614	0.0979486	1.48679	0.382 (0.098-1.487)
5XtLwc	GCST90041812	Malignant neoplasm of liver, primary || id:GCST90041812	genus.Catenibacterium.id.2153	Inverse variance weighted (fixed effects)	5	-1.27925	0.482183	0.00797696	0.476598	-2.22433	-0.334173	0.278246	0.10814	0.71593	0.278 (0.108-0.716)
5XtLwc	GCST90041812	Malignant neoplasm of liver, primary || id:GCST90041812	genus.Catenibacterium.id.2153	Simple mode	5	-1.63764	1.00021	0.176911		-3.59806	0.322777	0.194438	0.0273768	1.38096	0.194 (0.027-1.381)
5XtLwc	GCST90041812	Malignant neoplasm of liver, primary || id:GCST90041812	genus.Catenibacterium.id.2153	Weighted mode	5	-1.4216	0.945541	0.207146		-3.27486	0.431658	0.241327	0.037822	1.53981	0.241 (0.038-1.54)
6mIWxZ	GCST90041812	Malignant neoplasm of liver, primary || id:GCST90041812	genus.Coprobacter.id.949	MR Egger	10	0.361106	1.75167	0.841824		-3.07217	3.79438	1.43492	0.0463204	44.4508	1.435 (0.046-44.451)
6mIWxZ	GCST90041812	Malignant neoplasm of liver, primary || id:GCST90041812	genus.Coprobacter.id.949	Weighted median	10	-0.444486	0.680031	0.513353		-1.77735	0.888375	0.641154	0.169086	2.43118	0.641 (0.169-2.431)
6mIWxZ	GCST90041812	Malignant neoplasm of liver, primary || id:GCST90041812	genus.Coprobacter.id.949	Inverse variance weighted (fixed effects)	10	-0.401326	0.472316	0.395493	0.97711	-1.32706	0.524413	0.669432	0.265255	1.68947	0.669 (0.265-1.689)
6mIWxZ	GCST90041812	Malignant neoplasm of liver, primary || id:GCST90041812	genus.Coprobacter.id.949	Simple mode	10	-0.524263	1.1533	0.66018		-2.78474	1.73621	0.591992	0.0617454	5.67579	0.592 (0.062-5.676)
6mIWxZ	GCST90041812	Malignant neoplasm of liver, primary || id:GCST90041812	genus.Coprobacter.id.949	Weighted mode	10	-0.346961	0.928577	0.717316		-2.16697	1.47305	0.706833	0.114524	4.36252	0.707 (0.115-4.363)
77YJKV	GCST90041812	Malignant neoplasm of liver, primary || id:GCST90041812	genus..Eubacteriumruminantiumgroup.id.11340	MR Egger	18	0.818532	1.42077	0.572551		-1.96618	3.60324	2.26717	0.139991	36.717	2.267 (0.14-36.717)
77YJKV	GCST90041812	Malignant neoplasm of liver, primary || id:GCST90041812	genus..Eubacteriumruminantiumgroup.id.11340	Weighted median	18	-0.512063	0.533	0.336694		-1.55674	0.532616	0.599258	0.210822	1.70338	0.599 (0.211-1.703)
77YJKV	GCST90041812	Malignant neoplasm of liver, primary || id:GCST90041812	genus..Eubacteriumruminantiumgroup.id.11340	Inverse variance weighted (fixed effects)	18	-0.164166	0.393609	0.676622	0.992835	-0.935639	0.607308	0.848602	0.392335	1.83548	0.849 (0.392-1.835)
77YJKV	GCST90041812	Malignant neoplasm of liver, primary || id:GCST90041812	genus..Eubacteriumruminantiumgroup.id.11340	Simple mode	18	-0.529612	0.980828	0.596225		-2.45203	1.39281	0.588834	0.0861182	4.02615	0.589 (0.086-4.026)
77YJKV	GCST90041812	Malignant neoplasm of liver, primary || id:GCST90041812	genus..Eubacteriumruminantiumgroup.id.11340	Weighted mode	18	-0.529612	0.967822	0.59134		-2.42654	1.36732	0.588834	0.0883417	3.92482	0.589 (0.088-3.925)
7aTYpg	GCST90041812	Malignant neoplasm of liver, primary || id:GCST90041812	genus.Collinsella.id.815	MR Egger	9	4.03565	2.77903	0.189755		-1.41125	9.48255	56.5795	0.243837	13128.6	56.579 (0.244-13128.579)
7aTYpg	GCST90041812	Malignant neoplasm of liver, primary || id:GCST90041812	genus.Collinsella.id.815	Weighted median	9	0.679034	0.996918	0.495787		-1.27493	2.63299	1.97197	0.279452	13.9153	1.972 (0.279-13.915)
7aTYpg	GCST90041812	Malignant neoplasm of liver, primary || id:GCST90041812	genus.Collinsella.id.815	Inverse variance weighted (fixed effects)	9	1.16584	0.761052	0.125552	0.78831	-0.325821	2.6575	3.20862	0.721934	14.2606	3.209 (0.722-14.261)
7aTYpg	GCST90041812	Malignant neoplasm of liver, primary || id:GCST90041812	genus.Collinsella.id.815	Simple mode	9	0.413583	1.54039	0.795115		-2.60559	3.43276	1.51223	0.0738595	30.9619	1.512 (0.074-30.962)
7aTYpg	GCST90041812	Malignant neoplasm of liver, primary || id:GCST90041812	genus.Collinsella.id.815	Weighted mode	9	0.413583	1.48006	0.786999		-2.48734	3.31451	1.51223	0.0831308	27.5088	1.512 (0.083-27.509)
7dqlOH	GCST90041812	Malignant neoplasm of liver, primary || id:GCST90041812	genus..Clostridiuminnocuumgroup.id.14397	MR Egger	9	-0.106985	2.71476	0.969665		-5.42791	5.21394	0.898539	0.00439225	183.818	0.899 (0.004-183.818)
7dqlOH	GCST90041812	Malignant neoplasm of liver, primary || id:GCST90041812	genus..Clostridiuminnocuumgroup.id.14397	Weighted median	9	0.285426	0.591869	0.629631		-0.874638	1.44549	1.33033	0.417013	4.24393	1.33 (0.417-4.244)
7dqlOH	GCST90041812	Malignant neoplasm of liver, primary || id:GCST90041812	genus..Clostridiuminnocuumgroup.id.14397	Inverse variance weighted (fixed effects)	9	-0.142868	0.418275	0.732678	0.992835	-0.962688	0.676952	0.866868	0.381865	1.96787	0.867 (0.382-1.968)
7dqlOH	GCST90041812	Malignant neoplasm of liver, primary || id:GCST90041812	genus..Clostridiuminnocuumgroup.id.14397	Simple mode	9	0.631615	0.975443	0.535434		-1.28025	2.54348	1.88064	0.277967	12.7239	1.881 (0.278-12.724)
7dqlOH	GCST90041812	Malignant neoplasm of liver, primary || id:GCST90041812	genus..Clostridiuminnocuumgroup.id.14397	Weighted mode	9	0.631615	0.926222	0.51454		-1.18378	2.44701	1.88064	0.306119	11.5537	1.881 (0.306-11.554)
80h8vf	GCST90041812	Malignant neoplasm of liver, primary || id:GCST90041812	genus.Anaerostipes.id.1991	MR Egger	11	-1.1363	2.34512	0.639577		-5.73274	3.46013	0.321004	0.0032382	31.8212	0.321 (0.003-31.821)
80h8vf	GCST90041812	Malignant neoplasm of liver, primary || id:GCST90041812	genus.Anaerostipes.id.1991	Weighted median	11	0.0717905	0.904795	0.936759		-1.70161	1.84519	1.07443	0.18239	6.32929	1.074 (0.182-6.329)
80h8vf	GCST90041812	Malignant neoplasm of liver, primary || id:GCST90041812	genus.Anaerostipes.id.1991	Inverse variance weighted (fixed effects)	11	-0.301995	0.72235	0.675893	0.992835	-1.7178	1.11381	0.739341	0.17946	3.04595	0.739 (0.179-3.046)
80h8vf	GCST90041812	Malignant neoplasm of liver, primary || id:GCST90041812	genus.Anaerostipes.id.1991	Simple mode	11	-0.0153722	1.41846	0.991566		-2.79555	2.76481	0.984745	0.061081	15.876	0.985 (0.061-15.876)
80h8vf	GCST90041812	Malignant neoplasm of liver, primary || id:GCST90041812	genus.Anaerostipes.id.1991	Weighted mode	11	0.0442282	1.31259	0.973783		-2.52845	2.6169	1.04522	0.0797829	13.6932	1.045 (0.08-13.693)
8jKldu	GCST90041812	Malignant neoplasm of liver, primary || id:GCST90041812	genus.Coprococcus3.id.11303	MR Egger	9	-3.71003	3.54176	0.32968		-10.6519	3.23181	0.0244768	2.36565e-05	25.3256	0.024 (0-25.326)
8jKldu	GCST90041812	Malignant neoplasm of liver, primary || id:GCST90041812	genus.Coprococcus3.id.11303	Weighted median	9	0.598508	1.10821	0.589152		-1.57359	2.77061	1.8194	0.207299	15.9683	1.819 (0.207-15.968)
8jKldu	GCST90041812	Malignant neoplasm of liver, primary || id:GCST90041812	genus.Coprococcus3.id.11303	Inverse variance weighted (fixed effects)	9	-0.0207716	0.775306	0.978626	0.993161	-1.54037	1.49883	0.979443	0.214302	4.47644	0.979 (0.214-4.476)
8jKldu	GCST90041812	Malignant neoplasm of liver, primary || id:GCST90041812	genus.Coprococcus3.id.11303	Simple mode	9	0.999061	1.76349	0.586575		-2.45738	4.4555	2.71573	0.0856588	86.0996	2.716 (0.086-86.1)
8jKldu	GCST90041812	Malignant neoplasm of liver, primary || id:GCST90041812	genus.Coprococcus3.id.11303	Weighted mode	9	0.810435	1.94394	0.687711		-2.99969	4.62056	2.24889	0.0498026	101.551	2.249 (0.05-101.551)
8NULRM	GCST90041812	Malignant neoplasm of liver, primary || id:GCST90041812	genus.Paraprevotella.id.962	MR Egger	13	-1.68579	1.38794	0.249949		-4.40615	1.03457	0.185298	0.012202	2.81391	0.185 (0.012-2.814)
8NULRM	GCST90041812	Malignant neoplasm of liver, primary || id:GCST90041812	genus.Paraprevotella.id.962	Weighted median	13	-1.02133	0.570187	0.073259		-2.13889	0.0962398	0.360117	0.117785	1.10102	0.36 (0.118-1.101)
8NULRM	GCST90041812	Malignant neoplasm of liver, primary || id:GCST90041812	genus.Paraprevotella.id.962	Inverse variance weighted (fixed effects)	13	-0.899234	0.422637	0.0333641	0.661722	-1.7276	-0.0708651	0.406881	0.17771	0.931588	0.407 (0.178-0.932)
8NULRM	GCST90041812	Malignant neoplasm of liver, primary || id:GCST90041812	genus.Paraprevotella.id.962	Simple mode	13	-0.735956	0.926049	0.442207		-2.55101	1.0791	0.479047	0.0780026	2.94203	0.479 (0.078-2.942)
8NULRM	GCST90041812	Malignant neoplasm of liver, primary || id:GCST90041812	genus.Paraprevotella.id.962	Weighted mode	13	-0.856051	0.849625	0.333549		-2.52132	0.809213	0.424836	0.0803539	2.24614	0.425 (0.08-2.246)
9s731W	GCST90041812	Malignant neoplasm of liver, primary || id:GCST90041812	genus.RuminococcaceaeUCG009.id.11366	MR Egger	11	0.279079	2.27625	0.905114		-4.18237	4.74052	1.32191	0.0152623	114.494	1.322 (0.015-114.494)
9s731W	GCST90041812	Malignant neoplasm of liver, primary || id:GCST90041812	genus.RuminococcaceaeUCG009.id.11366	Weighted median	11	-0.855112	0.717082	0.23307		-2.26059	0.550368	0.425236	0.104289	1.73389	0.425 (0.104-1.734)
9s731W	GCST90041812	Malignant neoplasm of liver, primary || id:GCST90041812	genus.RuminococcaceaeUCG009.id.11366	Inverse variance weighted (fixed effects)	11	-0.476068	0.514206	0.354534	0.968354	-1.48391	0.531776	0.621222	0.226749	1.70195	0.621 (0.227-1.702)
9s731W	GCST90041812	Malignant neoplasm of liver, primary || id:GCST90041812	genus.RuminococcaceaeUCG009.id.11366	Simple mode	11	-1.41871	1.22179	0.272539		-3.81341	0.975997	0.242027	0.0220727	2.65381	0.242 (0.022-2.654)
9s731W	GCST90041812	Malignant neoplasm of liver, primary || id:GCST90041812	genus.RuminococcaceaeUCG009.id.11366	Weighted mode	11	-1.41871	1.16531	0.251381		-3.70271	0.865295	0.242027	0.0246566	2.37571	0.242 (0.025-2.376)
acLMuF	GCST90041812	Malignant neoplasm of liver, primary || id:GCST90041812	genus.Parasutterella.id.2892	MR Egger	14	-0.442434	1.46587	0.767954		-3.31555	2.43068	0.642471	0.0363142	11.3666	0.642 (0.036-11.367)
acLMuF	GCST90041812	Malignant neoplasm of liver, primary || id:GCST90041812	genus.Parasutterella.id.2892	Weighted median	14	0.56745	0.690003	0.410857		-0.784957	1.91986	1.76376	0.456139	6.81998	1.764 (0.456-6.82)
acLMuF	GCST90041812	Malignant neoplasm of liver, primary || id:GCST90041812	genus.Parasutterella.id.2892	Inverse variance weighted (fixed effects)	14	0.579558	0.505187	0.251293	0.900176	-0.410609	1.56972	1.78525	0.663246	4.80533	1.785 (0.663-4.805)
acLMuF	GCST90041812	Malignant neoplasm of liver, primary || id:GCST90041812	genus.Parasutterella.id.2892	Simple mode	14	0.734073	1.07305	0.505924		-1.3691	2.83725	2.08355	0.254335	17.0687	2.084 (0.254-17.069)
acLMuF	GCST90041812	Malignant neoplasm of liver, primary || id:GCST90041812	genus.Parasutterella.id.2892	Weighted mode	14	0.622276	1.0177	0.551441		-1.37241	2.61696	1.86316	0.253496	13.694	1.863 (0.253-13.694)
AdsBD9	GCST90041812	Malignant neoplasm of liver, primary || id:GCST90041812	genus.Turicibacter.id.2162	MR Egger	10	2.05874	3.56881	0.579892		-4.93611	9.0536	7.83613	0.00718245	8549.3	7.836 (0.007-8549.3)
AdsBD9	GCST90041812	Malignant neoplasm of liver, primary || id:GCST90041812	genus.Turicibacter.id.2162	Weighted median	10	0.254793	0.850422	0.764476		-1.41203	1.92162	1.2902	0.243647	6.83203	1.29 (0.244-6.832)
AdsBD9	GCST90041812	Malignant neoplasm of liver, primary || id:GCST90041812	genus.Turicibacter.id.2162	Inverse variance weighted (multiplicative random effects)	10	0.237314	0.809769	0.769473	0.992835	-1.34983	1.82446	1.26784	0.259283	6.19946	1.268 (0.259-6.199)
AdsBD9	GCST90041812	Malignant neoplasm of liver, primary || id:GCST90041812	genus.Turicibacter.id.2162	Simple mode	10	1.78764	1.63167	0.301711		-1.41044	4.98572	5.97531	0.244035	146.309	5.975 (0.244-146.309)
AdsBD9	GCST90041812	Malignant neoplasm of liver, primary || id:GCST90041812	genus.Turicibacter.id.2162	Weighted mode	10	0.204436	1.61298	0.901929		-2.957	3.36587	1.22683	0.0519746	28.9587	1.227 (0.052-28.959)
AK0l7A	GCST90041812	Malignant neoplasm of liver, primary || id:GCST90041812	genus.LachnospiraceaeUCG010.id.11330	MR Egger	9	-1.09553	1.68267	0.535784		-4.39356	2.2025	0.334363	0.0123567	9.04762	0.334 (0.012-9.048)
AK0l7A	GCST90041812	Malignant neoplasm of liver, primary || id:GCST90041812	genus.LachnospiraceaeUCG010.id.11330	Weighted median	9	-0.240152	0.902104	0.790076		-2.00828	1.52797	0.786509	0.13422	4.60883	0.787 (0.134-4.609)
AK0l7A	GCST90041812	Malignant neoplasm of liver, primary || id:GCST90041812	genus.LachnospiraceaeUCG010.id.11330	Inverse variance weighted (fixed effects)	9	-0.975252	0.666624	0.143476	0.78831	-2.28184	0.331332	0.377097	0.102097	1.39282	0.377 (0.102-1.393)
AK0l7A	GCST90041812	Malignant neoplasm of liver, primary || id:GCST90041812	genus.LachnospiraceaeUCG010.id.11330	Simple mode	9	0.210851	1.38842	0.883054		-2.51046	2.93216	1.23473	0.0812307	18.7682	1.235 (0.081-18.768)
AK0l7A	GCST90041812	Malignant neoplasm of liver, primary || id:GCST90041812	genus.LachnospiraceaeUCG010.id.11330	Weighted mode	9	0.113197	1.15152	0.924111		-2.14378	2.37018	1.11985	0.11721	10.6993	1.12 (0.117-10.699)
aKuChq	GCST90041812	Malignant neoplasm of liver, primary || id:GCST90041812	genus.Faecalibacterium.id.2057	MR Egger	10	-1.99121	1.28774	0.160622		-4.51518	0.532763	0.13653	0.0109416	1.70363	0.137 (0.011-1.704)
aKuChq	GCST90041812	Malignant neoplasm of liver, primary || id:GCST90041812	genus.Faecalibacterium.id.2057	Weighted median	10	0.0801963	0.918197	0.9304		-1.71947	1.87986	1.0835	0.179161	6.55261	1.083 (0.179-6.553)
aKuChq	GCST90041812	Malignant neoplasm of liver, primary || id:GCST90041812	genus.Faecalibacterium.id.2057	Inverse variance weighted (fixed effects)	10	-0.443107	0.651947	0.496715	0.992835	-1.72092	0.834708	0.642038	0.178901	2.30414	0.642 (0.179-2.304)
aKuChq	GCST90041812	Malignant neoplasm of liver, primary || id:GCST90041812	genus.Faecalibacterium.id.2057	Simple mode	10	0.254122	1.36338	0.856272		-2.4181	2.92635	1.28933	0.0890903	18.6594	1.289 (0.089-18.659)
aKuChq	GCST90041812	Malignant neoplasm of liver, primary || id:GCST90041812	genus.Faecalibacterium.id.2057	Weighted mode	10	0.130287	1.23295	0.918162		-2.2863	2.54688	1.13915	0.101642	12.7672	1.139 (0.102-12.767)
aKXyAu	GCST90041812	Malignant neoplasm of liver, primary || id:GCST90041812	genus.Blautia.id.1992	MR Egger	11	-2.51155	1.70704	0.175292		-5.85735	0.834246	0.0811421	0.0028588	2.30308	0.081 (0.003-2.303)
aKXyAu	GCST90041812	Malignant neoplasm of liver, primary || id:GCST90041812	genus.Blautia.id.1992	Weighted median	11	-0.135736	0.922625	0.883038		-1.94408	1.67261	0.873073	0.143119	5.32604	0.873 (0.143-5.326)
aKXyAu	GCST90041812	Malignant neoplasm of liver, primary || id:GCST90041812	genus.Blautia.id.1992	Inverse variance weighted (fixed effects)	11	0.0352181	0.706471	0.960241	0.993161	-1.34947	1.4199	1.03585	0.259379	4.13671	1.036 (0.259-4.137)
aKXyAu	GCST90041812	Malignant neoplasm of liver, primary || id:GCST90041812	genus.Blautia.id.1992	Simple mode	11	1.21103	1.58498	0.462475		-1.89553	4.31758	3.35693	0.150239	75.0071	3.357 (0.15-75.007)
aKXyAu	GCST90041812	Malignant neoplasm of liver, primary || id:GCST90041812	genus.Blautia.id.1992	Weighted mode	11	-1.20171	1.21716	0.346779		-3.58734	1.18393	0.300681	0.0276719	3.26717	0.301 (0.028-3.267)
AN8qjo	GCST90041812	Malignant neoplasm of liver, primary || id:GCST90041812	genus.Clostridiumsensustricto1.id.1873	MR Egger	7	0.451762	1.54678	0.781967		-2.57993	3.48346	1.57108	0.0757792	32.5721	1.571 (0.076-32.572)
AN8qjo	GCST90041812	Malignant neoplasm of liver, primary || id:GCST90041812	genus.Clostridiumsensustricto1.id.1873	Weighted median	7	0.237042	0.919999	0.796674		-1.56616	2.04024	1.26749	0.208846	7.69246	1.267 (0.209-7.692)
AN8qjo	GCST90041812	Malignant neoplasm of liver, primary || id:GCST90041812	genus.Clostridiumsensustricto1.id.1873	Inverse variance weighted (fixed effects)	7	0.63433	0.713108	0.373719	0.968354	-0.763363	2.03202	1.88576	0.466097	7.6295	1.886 (0.466-7.629)
AN8qjo	GCST90041812	Malignant neoplasm of liver, primary || id:GCST90041812	genus.Clostridiumsensustricto1.id.1873	Simple mode	7	0.168104	1.31401	0.902383		-2.40735	2.74356	1.18306	0.0900535	15.5422	1.183 (0.09-15.542)
AN8qjo	GCST90041812	Malignant neoplasm of liver, primary || id:GCST90041812	genus.Clostridiumsensustricto1.id.1873	Weighted mode	7	0.099825	1.21695	0.937292		-2.2854	2.48505	1.10498	0.101734	12.0017	1.105 (0.102-12.002)
anDrA2	GCST90041812	Malignant neoplasm of liver, primary || id:GCST90041812	genus..Eubacteriumventriosumgroup.id.11341	MR Egger	13	4.7131	2.83252	0.124324		-0.838642	10.2648	111.397	0.432297	28705.7	111.397 (0.432-28705.668)
anDrA2	GCST90041812	Malignant neoplasm of liver, primary || id:GCST90041812	genus..Eubacteriumventriosumgroup.id.11341	Weighted median	13	0.903505	0.88097	0.30509		-0.823197	2.63021	2.46824	0.439026	13.8766	2.468 (0.439-13.877)
anDrA2	GCST90041812	Malignant neoplasm of liver, primary || id:GCST90041812	genus..Eubacteriumventriosumgroup.id.11341	Inverse variance weighted (fixed effects)	13	0.911891	0.654038	0.163243	0.844605	-0.370024	2.19381	2.48902	0.690718	8.96928	2.489 (0.691-8.969)
anDrA2	GCST90041812	Malignant neoplasm of liver, primary || id:GCST90041812	genus..Eubacteriumventriosumgroup.id.11341	Simple mode	13	2.24419	1.5993	0.18589		-0.890437	5.37883	9.43282	0.410476	216.768	9.433 (0.41-216.768)
anDrA2	GCST90041812	Malignant neoplasm of liver, primary || id:GCST90041812	genus..Eubacteriumventriosumgroup.id.11341	Weighted mode	13	2.33608	1.54347	0.15603		-0.68912	5.36129	10.3407	0.502018	212.999	10.341 (0.502-212.999)
ASQ2fp	GCST90041812	Malignant neoplasm of liver, primary || id:GCST90041812	genus.RuminococcaceaeNK4A214group.id.11358	MR Egger	13	1.63118	2.46896	0.522415		-3.20797	6.47034	5.10992	0.0404385	645.703	5.11 (0.04-645.703)
ASQ2fp	GCST90041812	Malignant neoplasm of liver, primary || id:GCST90041812	genus.RuminococcaceaeNK4A214group.id.11358	Weighted median	13	0.190768	0.922924	0.836245		-1.61816	1.9997	1.21018	0.198262	7.38683	1.21 (0.198-7.387)
ASQ2fp	GCST90041812	Malignant neoplasm of liver, primary || id:GCST90041812	genus.RuminococcaceaeNK4A214group.id.11358	Inverse variance weighted (fixed effects)	13	-0.0123996	0.651476	0.984815	0.993161	-1.28929	1.26449	0.987677	0.275466	3.5413	0.988 (0.275-3.541)
ASQ2fp	GCST90041812	Malignant neoplasm of liver, primary || id:GCST90041812	genus.RuminococcaceaeNK4A214group.id.11358	Simple mode	13	-0.531403	1.67257	0.756161		-3.80965	2.74684	0.58778	0.022156	15.5933	0.588 (0.022-15.593)
ASQ2fp	GCST90041812	Malignant neoplasm of liver, primary || id:GCST90041812	genus.RuminococcaceaeNK4A214group.id.11358	Weighted mode	13	0.988031	1.65258	0.56104		-2.25103	4.22709	2.68594	0.105291	68.5175	2.686 (0.105-68.518)
aToCrK	GCST90041812	Malignant neoplasm of liver, primary || id:GCST90041812	genus.Anaerotruncus.id.2054	MR Egger	12	1.29793	3.19336	0.692977		-4.96106	7.55692	3.6617	0.00700547	1913.94	3.662 (0.007-1913.94)
aToCrK	GCST90041812	Malignant neoplasm of liver, primary || id:GCST90041812	genus.Anaerotruncus.id.2054	Weighted median	12	0.532226	0.9993	0.594311		-1.4264	2.49085	1.70272	0.240172	12.0716	1.703 (0.24-12.072)
aToCrK	GCST90041812	Malignant neoplasm of liver, primary || id:GCST90041812	genus.Anaerotruncus.id.2054	Inverse variance weighted (multiplicative random effects)	12	0.0431506	0.971479	0.964572	0.993161	-1.86095	1.94725	1.0441	0.155525	7.00938	1.044 (0.156-7.009)
aToCrK	GCST90041812	Malignant neoplasm of liver, primary || id:GCST90041812	genus.Anaerotruncus.id.2054	Simple mode	12	1.45888	1.78393	0.430833		-2.03761	4.95538	4.30115	0.130339	141.937	4.301 (0.13-141.937)
aToCrK	GCST90041812	Malignant neoplasm of liver, primary || id:GCST90041812	genus.Anaerotruncus.id.2054	Weighted mode	12	1.32822	1.55053	0.409926		-1.71082	4.36726	3.77432	0.180718	78.8272	3.774 (0.181-78.827)
B5jn0Y	GCST90041812	Malignant neoplasm of liver, primary || id:GCST90041812	genus.Roseburia.id.2012	MR Egger	14	0.0602156	1.89457	0.975167		-3.65314	3.77357	1.06207	0.0259095	43.5354	1.062 (0.026-43.535)
B5jn0Y	GCST90041812	Malignant neoplasm of liver, primary || id:GCST90041812	genus.Roseburia.id.2012	Weighted median	14	0.953478	0.887428	0.28263		-0.78588	2.69284	2.59472	0.455718	14.7735	2.595 (0.456-14.774)
B5jn0Y	GCST90041812	Malignant neoplasm of liver, primary || id:GCST90041812	genus.Roseburia.id.2012	Inverse variance weighted (fixed effects)	14	1.09473	0.652429	0.0933606	0.78831	-0.18403	2.37349	2.98838	0.831911	10.7348	2.988 (0.832-10.735)
B5jn0Y	GCST90041812	Malignant neoplasm of liver, primary || id:GCST90041812	genus.Roseburia.id.2012	Simple mode	14	0.93619	1.48922	0.540472		-1.98269	3.85507	2.55025	0.137698	47.2319	2.55 (0.138-47.232)
B5jn0Y	GCST90041812	Malignant neoplasm of liver, primary || id:GCST90041812	genus.Roseburia.id.2012	Weighted mode	14	0.526406	1.33279	0.699272		-2.08585	3.13866	1.69284	0.124201	23.073	1.693 (0.124-23.073)
BiKMtW	GCST90041812	Malignant neoplasm of liver, primary || id:GCST90041812	genus.Sutterella.id.2896	MR Egger	12	-1.86305	2.97332	0.544967		-7.69075	3.96466	0.155199	0.000457035	52.7023	0.155 (0-52.702)
BiKMtW	GCST90041812	Malignant neoplasm of liver, primary || id:GCST90041812	genus.Sutterella.id.2896	Weighted median	12	0.75187	0.852219	0.377642		-0.918479	2.42222	2.12096	0.399126	11.2708	2.121 (0.399-11.271)
BiKMtW	GCST90041812	Malignant neoplasm of liver, primary || id:GCST90041812	genus.Sutterella.id.2896	Inverse variance weighted (fixed effects)	12	0.720893	0.629016	0.251768	0.900176	-0.511979	1.95377	2.05627	0.599309	7.0552	2.056 (0.599-7.055)
BiKMtW	GCST90041812	Malignant neoplasm of liver, primary || id:GCST90041812	genus.Sutterella.id.2896	Simple mode	12	0.860484	1.45178	0.565362		-1.98501	3.70598	2.3643	0.137379	40.6899	2.364 (0.137-40.69)
BiKMtW	GCST90041812	Malignant neoplasm of liver, primary || id:GCST90041812	genus.Sutterella.id.2896	Weighted mode	12	0.860484	1.41492	0.555437		-1.91276	3.63373	2.3643	0.147672	37.8538	2.364 (0.148-37.854)
BLC7wV	GCST90041812	Malignant neoplasm of liver, primary || id:GCST90041812	genus.RuminococcaceaeUCG013.id.11370	MR Egger	12	1.81354	1.72335	0.317412		-1.56424	5.19131	6.1321	0.209248	179.704	6.132 (0.209-179.704)
BLC7wV	GCST90041812	Malignant neoplasm of liver, primary || id:GCST90041812	genus.RuminococcaceaeUCG013.id.11370	Weighted median	12	1.40467	0.916624	0.125415		-0.391916	3.20125	4.07417	0.675761	24.5632	4.074 (0.676-24.563)
BLC7wV	GCST90041812	Malignant neoplasm of liver, primary || id:GCST90041812	genus.RuminococcaceaeUCG013.id.11370	Inverse variance weighted (fixed effects)	12	1.2556	0.652286	0.0542389	0.75106	-0.0228798	2.53408	3.50994	0.97738	12.6048	3.51 (0.977-12.605)
BLC7wV	GCST90041812	Malignant neoplasm of liver, primary || id:GCST90041812	genus.RuminococcaceaeUCG013.id.11370	Simple mode	12	1.29698	1.24818	0.321061		-1.14945	3.74342	3.65825	0.31681	42.2423	3.658 (0.317-42.242)
BLC7wV	GCST90041812	Malignant neoplasm of liver, primary || id:GCST90041812	genus.RuminococcaceaeUCG013.id.11370	Weighted mode	12	1.46846	1.08011	0.201188		-0.648547	3.58547	4.34254	0.522805	36.0702	4.343 (0.523-36.07)
Bt0kEx	GCST90041812	Malignant neoplasm of liver, primary || id:GCST90041812	genus.LachnospiraceaeNK4A136group.id.11319	MR Egger	15	0.396941	1.13551	0.732258		-1.82865	2.62254	1.48727	0.16063	13.7706	1.487 (0.161-13.771)
Bt0kEx	GCST90041812	Malignant neoplasm of liver, primary || id:GCST90041812	genus.LachnospiraceaeNK4A136group.id.11319	Weighted median	15	0.801447	0.80681	0.320538		-0.7799	2.38279	2.22876	0.458452	10.8351	2.229 (0.458-10.835)
Bt0kEx	GCST90041812	Malignant neoplasm of liver, primary || id:GCST90041812	genus.LachnospiraceaeNK4A136group.id.11319	Inverse variance weighted (fixed effects)	15	0.678412	0.553779	0.220553	0.900176	-0.406996	1.76382	1.97075	0.665647	5.83468	1.971 (0.666-5.835)
Bt0kEx	GCST90041812	Malignant neoplasm of liver, primary || id:GCST90041812	genus.LachnospiraceaeNK4A136group.id.11319	Simple mode	15	1.44125	1.36085	0.307492		-1.22601	4.10852	4.22599	0.293462	60.8564	4.226 (0.293-60.856)
Bt0kEx	GCST90041812	Malignant neoplasm of liver, primary || id:GCST90041812	genus.LachnospiraceaeNK4A136group.id.11319	Weighted mode	15	0.956669	0.950376	0.331199		-0.906067	2.8194	2.60301	0.40411	16.7669	2.603 (0.404-16.767)
c62fwk	GCST90041812	Malignant neoplasm of liver, primary || id:GCST90041812	genus.Sellimonas.id.14369	MR Egger	8	1.00568	2.07912	0.645742		-3.0694	5.08075	2.73376	0.0464492	160.895	2.734 (0.046-160.895)
c62fwk	GCST90041812	Malignant neoplasm of liver, primary || id:GCST90041812	genus.Sellimonas.id.14369	Weighted median	8	0.151104	0.472425	0.749084		-0.774848	1.07706	1.16312	0.460774	2.93602	1.163 (0.461-2.936)
c62fwk	GCST90041812	Malignant neoplasm of liver, primary || id:GCST90041812	genus.Sellimonas.id.14369	Inverse variance weighted (fixed effects)	8	0.10133	0.375719	0.787393	0.992835	-0.635078	0.837739	1.10664	0.529894	2.31114	1.107 (0.53-2.311)
c62fwk	GCST90041812	Malignant neoplasm of liver, primary || id:GCST90041812	genus.Sellimonas.id.14369	Simple mode	8	0.205489	0.684066	0.772602		-1.13528	1.54626	1.22813	0.321332	4.69388	1.228 (0.321-4.694)
c62fwk	GCST90041812	Malignant neoplasm of liver, primary || id:GCST90041812	genus.Sellimonas.id.14369	Weighted mode	8	0.213551	0.727068	0.777493		-1.2115	1.6386	1.23807	0.29775	5.14798	1.238 (0.298-5.148)
cqFLTQ	GCST90041812	Malignant neoplasm of liver, primary || id:GCST90041812	genus.Coprococcus1.id.11301	MR Egger	12	2.79822	1.92051	0.175784		-0.965975	6.56242	16.4154	0.380612	707.981	16.415 (0.381-707.981)
cqFLTQ	GCST90041812	Malignant neoplasm of liver, primary || id:GCST90041812	genus.Coprococcus1.id.11301	Weighted median	12	0.995074	0.948517	0.29414		-0.86402	2.85417	2.70492	0.421465	17.36	2.705 (0.421-17.36)
cqFLTQ	GCST90041812	Malignant neoplasm of liver, primary || id:GCST90041812	genus.Coprococcus1.id.11301	Inverse variance weighted (fixed effects)	12	0.129684	0.638034	0.838935	0.992835	-1.12086	1.38023	1.13847	0.325999	3.97582	1.138 (0.326-3.976)
cqFLTQ	GCST90041812	Malignant neoplasm of liver, primary || id:GCST90041812	genus.Coprococcus1.id.11301	Simple mode	12	2.09165	1.56002	0.207022		-0.96599	5.14929	8.09827	0.380606	172.309	8.098 (0.381-172.309)
cqFLTQ	GCST90041812	Malignant neoplasm of liver, primary || id:GCST90041812	genus.Coprococcus1.id.11301	Weighted mode	12	1.54393	1.24636	0.241219		-0.898929	3.9868	4.68298	0.407005	53.8821	4.683 (0.407-53.882)
E1ZDX3	GCST90041812	Malignant neoplasm of liver, primary || id:GCST90041812	genus.Oxalobacter.id.2978	MR Egger	11	-0.0501224	2.26689	0.982842		-4.49323	4.39299	0.951113	0.0111845	80.8815	0.951 (0.011-80.881)
E1ZDX3	GCST90041812	Malignant neoplasm of liver, primary || id:GCST90041812	genus.Oxalobacter.id.2978	Weighted median	11	-0.346833	0.533946	0.515973		-1.39337	0.699701	0.706923	0.248238	2.01315	0.707 (0.248-2.013)
E1ZDX3	GCST90041812	Malignant neoplasm of liver, primary || id:GCST90041812	genus.Oxalobacter.id.2978	Inverse variance weighted (fixed effects)	11	-0.0316185	0.376691	0.933106	0.992835	-0.769932	0.706695	0.968876	0.463044	2.02728	0.969 (0.463-2.027)
E1ZDX3	GCST90041812	Malignant neoplasm of liver, primary || id:GCST90041812	genus.Oxalobacter.id.2978	Simple mode	11	-0.474113	0.904406	0.611543		-2.24675	1.29852	0.622437	0.105742	3.66388	0.622 (0.106-3.664)
E1ZDX3	GCST90041812	Malignant neoplasm of liver, primary || id:GCST90041812	genus.Oxalobacter.id.2978	Weighted mode	11	-0.4585	0.823067	0.589734		-2.07171	1.15471	0.632231	0.12597	3.17311	0.632 (0.126-3.173)
e5mJnF	GCST90041812	Malignant neoplasm of liver, primary || id:GCST90041812	genus.Dorea.id.1997	MR Egger	10	-0.949304	2.09856	0.663025		-5.06249	3.16388	0.38701	0.00632978	23.6623	0.387 (0.006-23.662)
e5mJnF	GCST90041812	Malignant neoplasm of liver, primary || id:GCST90041812	genus.Dorea.id.1997	Weighted median	10	-0.781582	0.973421	0.422019		-2.68949	1.12632	0.457681	0.0679158	3.08429	0.458 (0.068-3.084)
e5mJnF	GCST90041812	Malignant neoplasm of liver, primary || id:GCST90041812	genus.Dorea.id.1997	Inverse variance weighted (fixed effects)	10	-0.404565	0.756187	0.592645	0.992835	-1.88669	1.07756	0.667267	0.151573	2.93751	0.667 (0.152-2.938)
e5mJnF	GCST90041812	Malignant neoplasm of liver, primary || id:GCST90041812	genus.Dorea.id.1997	Simple mode	10	-0.882776	1.7058	0.617275		-4.22614	2.46059	0.413633	0.0146086	11.7117	0.414 (0.015-11.712)
e5mJnF	GCST90041812	Malignant neoplasm of liver, primary || id:GCST90041812	genus.Dorea.id.1997	Weighted mode	10	-0.910035	1.5347	0.567798		-3.91804	2.09797	0.40251	0.0198799	8.14964	0.403 (0.02-8.15)
ebP4zV	GCST90041812	Malignant neoplasm of liver, primary || id:GCST90041812	genus.Ruminococcus1.id.11373	MR Egger	10	-3.54772	2.26702	0.156231		-7.99108	0.89564	0.0287901	0.000338467	2.4489	0.029 (0-2.449)
ebP4zV	GCST90041812	Malignant neoplasm of liver, primary || id:GCST90041812	genus.Ruminococcus1.id.11373	Weighted median	10	-1.32874	1.06008	0.210049		-3.40651	0.749024	0.26481	0.0331568	2.11494	0.265 (0.033-2.115)
ebP4zV	GCST90041812	Malignant neoplasm of liver, primary || id:GCST90041812	genus.Ruminococcus1.id.11373	Inverse variance weighted (fixed effects)	10	-1.0801	0.715715	0.131269	0.78831	-2.4829	0.322704	0.339563	0.083501	1.38086	0.34 (0.084-1.381)
ebP4zV	GCST90041812	Malignant neoplasm of liver, primary || id:GCST90041812	genus.Ruminococcus1.id.11373	Simple mode	10	-2.0258	1.97907	0.332742		-5.90477	1.85317	0.131888	0.00272641	6.38001	0.132 (0.003-6.38)
ebP4zV	GCST90041812	Malignant neoplasm of liver, primary || id:GCST90041812	genus.Ruminococcus1.id.11373	Weighted mode	10	-2.13117	1.59278	0.213711		-5.25302	0.990673	0.118698	0.00523172	2.69305	0.119 (0.005-2.693)
FT7OrH	GCST90041812	Malignant neoplasm of liver, primary || id:GCST90041812	genus.Actinomyces.id.423	MR Egger	7	-1.05668	1.57579	0.532217		-4.14522	2.03187	0.347609	0.0158399	7.62831	0.348 (0.016-7.628)
FT7OrH	GCST90041812	Malignant neoplasm of liver, primary || id:GCST90041812	genus.Actinomyces.id.423	Weighted median	7	-0.104096	0.729082	0.886467		-1.5331	1.3249	0.901139	0.215866	3.76183	0.901 (0.216-3.762)
FT7OrH	GCST90041812	Malignant neoplasm of liver, primary || id:GCST90041812	genus.Actinomyces.id.423	Inverse variance weighted (fixed effects)	7	-0.107597	0.590747	0.855474	0.992835	-1.26546	1.05027	0.897989	0.282109	2.85841	0.898 (0.282-2.858)
FT7OrH	GCST90041812	Malignant neoplasm of liver, primary || id:GCST90041812	genus.Actinomyces.id.423	Simple mode	7	-0.0597561	1.0704	0.957293		-2.15775	2.03824	0.941994	0.115585	7.67707	0.942 (0.116-7.677)
FT7OrH	GCST90041812	Malignant neoplasm of liver, primary || id:GCST90041812	genus.Actinomyces.id.423	Weighted mode	7	-0.0853973	0.97087	0.932771		-1.9883	1.81751	0.918147	0.136928	6.1565	0.918 (0.137-6.157)
GNp2YQ	GCST90041812	Malignant neoplasm of liver, primary || id:GCST90041812	genus..Ruminococcusgauvreauiigroup.id.11342	MR Egger	11	-3.76708	3.18483	0.267183		-10.0093	2.47518	0.0231194	4.49776e-05	11.8838	0.023 (0-11.884)
GNp2YQ	GCST90041812	Malignant neoplasm of liver, primary || id:GCST90041812	genus..Ruminococcusgauvreauiigroup.id.11342	Weighted median	11	-0.206312	0.869576	0.812458		-1.91068	1.49806	0.813579	0.14798	4.47299	0.814 (0.148-4.473)
GNp2YQ	GCST90041812	Malignant neoplasm of liver, primary || id:GCST90041812	genus..Ruminococcusgauvreauiigroup.id.11342	Inverse variance weighted (fixed effects)	11	-0.200306	0.661176	0.761924	0.992835	-1.49621	1.0956	0.81848	0.223977	2.99097	0.818 (0.224-2.991)
GNp2YQ	GCST90041812	Malignant neoplasm of liver, primary || id:GCST90041812	genus..Ruminococcusgauvreauiigroup.id.11342	Simple mode	11	-0.207905	1.37238	0.882601		-2.89778	2.48197	0.812285	0.0551456	11.9648	0.812 (0.055-11.965)
GNp2YQ	GCST90041812	Malignant neoplasm of liver, primary || id:GCST90041812	genus..Ruminococcusgauvreauiigroup.id.11342	Weighted mode	11	-0.257468	1.30579	0.847641		-2.81682	2.30188	0.773006	0.059796	9.99295	0.773 (0.06-9.993)
hUph1f	GCST90041812	Malignant neoplasm of liver, primary || id:GCST90041812	genus.RikenellaceaeRC9gutgroup.id.11191	MR Egger	11	3.75363	2.10125	0.107686		-0.364824	7.87207	42.6755	0.694319	2623	42.676 (0.694-2623)
hUph1f	GCST90041812	Malignant neoplasm of liver, primary || id:GCST90041812	genus.RikenellaceaeRC9gutgroup.id.11191	Weighted median	11	0.0827648	0.467057	0.859347		-0.832666	0.998196	1.08629	0.434888	2.71338	1.086 (0.435-2.713)
hUph1f	GCST90041812	Malignant neoplasm of liver, primary || id:GCST90041812	genus.RikenellaceaeRC9gutgroup.id.11191	Inverse variance weighted (fixed effects)	11	0.040059	0.337448	0.905504	0.992835	-0.62134	0.701458	1.04087	0.537224	2.01669	1.041 (0.537-2.017)
hUph1f	GCST90041812	Malignant neoplasm of liver, primary || id:GCST90041812	genus.RikenellaceaeRC9gutgroup.id.11191	Simple mode	11	0.152901	0.753378	0.843241		-1.32372	1.62952	1.16521	0.266143	5.10143	1.165 (0.266-5.101)
hUph1f	GCST90041812	Malignant neoplasm of liver, primary || id:GCST90041812	genus.RikenellaceaeRC9gutgroup.id.11191	Weighted mode	11	0.185966	0.771404	0.814369		-1.32599	1.69792	1.20438	0.265541	5.46256	1.204 (0.266-5.463)
I2CEyx	GCST90041812	Malignant neoplasm of liver, primary || id:GCST90041812	genus.Tyzzerella3.id.11335	MR Egger	12	4.03149	2.76116	0.174962		-1.38038	9.44337	56.3449	0.251482	12624.2	56.345 (0.251-12624.154)
I2CEyx	GCST90041812	Malignant neoplasm of liver, primary || id:GCST90041812	genus.Tyzzerella3.id.11335	Weighted median	12	0.118447	0.536818	0.825368		-0.933717	1.17061	1.12575	0.39309	3.22396	1.126 (0.393-3.224)
I2CEyx	GCST90041812	Malignant neoplasm of liver, primary || id:GCST90041812	genus.Tyzzerella3.id.11335	Inverse variance weighted (fixed effects)	12	-0.131808	0.381945	0.730021	0.992835	-0.88042	0.616804	0.876509	0.414609	1.853	0.877 (0.415-1.853)
I2CEyx	GCST90041812	Malignant neoplasm of liver, primary || id:GCST90041812	genus.Tyzzerella3.id.11335	Simple mode	12	0.167991	0.981896	0.867261		-1.75653	2.09251	1.18293	0.172644	8.10522	1.183 (0.173-8.105)
I2CEyx	GCST90041812	Malignant neoplasm of liver, primary || id:GCST90041812	genus.Tyzzerella3.id.11335	Weighted mode	12	0.167991	0.894764	0.854492		-1.58575	1.92173	1.18293	0.204795	6.83276	1.183 (0.205-6.833)
I5XXsr	GCST90041812	Malignant neoplasm of liver, primary || id:GCST90041812	genus.Prevotella9.id.11183	MR Egger	14	-0.986837	1.81877	0.597348		-4.55162	2.57795	0.372754	0.0105501	13.17	0.373 (0.011-13.17)
I5XXsr	GCST90041812	Malignant neoplasm of liver, primary || id:GCST90041812	genus.Prevotella9.id.11183	Weighted median	14	0.718437	0.712785	0.313488		-0.678621	2.11549	2.05122	0.507316	8.29369	2.051 (0.507-8.294)
I5XXsr	GCST90041812	Malignant neoplasm of liver, primary || id:GCST90041812	genus.Prevotella9.id.11183	Inverse variance weighted (fixed effects)	14	-0.237912	0.471865	0.614124	0.992835	-1.16277	0.686943	0.788272	0.31262	1.98763	0.788 (0.313-1.988)
I5XXsr	GCST90041812	Malignant neoplasm of liver, primary || id:GCST90041812	genus.Prevotella9.id.11183	Simple mode	14	1.07248	1.19883	0.387262		-1.27722	3.42217	2.92261	0.27881	30.636	2.923 (0.279-30.636)
I5XXsr	GCST90041812	Malignant neoplasm of liver, primary || id:GCST90041812	genus.Prevotella9.id.11183	Weighted mode	14	1.18917	1.11077	0.303833		-0.987947	3.36629	3.28436	0.37234	28.9709	3.284 (0.372-28.971)
iAhkfC	GCST90041812	Malignant neoplasm of liver, primary || id:GCST90041812	genus.Erysipelatoclostridium.id.11381	MR Egger	15	-1.93251	1.99563	0.350531		-5.84393	1.97892	0.144785	0.00289742	7.23492	0.145 (0.003-7.235)
iAhkfC	GCST90041812	Malignant neoplasm of liver, primary || id:GCST90041812	genus.Erysipelatoclostridium.id.11381	Weighted median	15	0.0110675	0.659786	0.986617		-1.28211	1.30425	1.01113	0.277451	3.68492	1.011 (0.277-3.685)
iAhkfC	GCST90041812	Malignant neoplasm of liver, primary || id:GCST90041812	genus.Erysipelatoclostridium.id.11381	Inverse variance weighted (fixed effects)	15	0.0642854	0.477243	0.892848	0.992835	-0.87111	0.999681	1.0664	0.418487	2.71742	1.066 (0.418-2.717)
iAhkfC	GCST90041812	Malignant neoplasm of liver, primary || id:GCST90041812	genus.Erysipelatoclostridium.id.11381	Simple mode	15	-0.0528865	1.08808	0.961921		-2.18553	2.07976	0.948488	0.112418	8.00253	0.948 (0.112-8.003)
iAhkfC	GCST90041812	Malignant neoplasm of liver, primary || id:GCST90041812	genus.Erysipelatoclostridium.id.11381	Weighted mode	15	-0.0288893	1.0064	0.977505		-2.00143	1.94365	0.971524	0.135143	6.98418	0.972 (0.135-6.984)
iMGTCD	GCST90041812	Malignant neoplasm of liver, primary || id:GCST90041812	genus.Ruminiclostridium5.id.11355	MR Egger	10	0.748728	3.30635	0.826529		-5.73172	7.22917	2.11431	0.0032415	1379.08	2.114 (0.003-1379.084)
iMGTCD	GCST90041812	Malignant neoplasm of liver, primary || id:GCST90041812	genus.Ruminiclostridium5.id.11355	Weighted median	10	0.014408	1.07415	0.989298		-2.09093	2.11974	1.01451	0.123572	8.329	1.015 (0.124-8.329)
iMGTCD	GCST90041812	Malignant neoplasm of liver, primary || id:GCST90041812	genus.Ruminiclostridium5.id.11355	Inverse variance weighted (fixed effects)	10	0.427438	0.822801	0.603418	0.992835	-1.18525	2.04013	1.53332	0.305669	7.6916	1.533 (0.306-7.692)
iMGTCD	GCST90041812	Malignant neoplasm of liver, primary || id:GCST90041812	genus.Ruminiclostridium5.id.11355	Simple mode	10	-1.12363	1.82812	0.554013		-4.70674	2.45948	0.325098	0.00903419	11.6987	0.325 (0.009-11.699)
iMGTCD	GCST90041812	Malignant neoplasm of liver, primary || id:GCST90041812	genus.Ruminiclostridium5.id.11355	Weighted mode	10	-0.934576	1.69673	0.595171		-4.26017	2.39102	0.392752	0.0141199	10.9246	0.393 (0.014-10.925)
iwPbIH	GCST90041812	Malignant neoplasm of liver, primary || id:GCST90041812	genus.Ruminiclostridium6.id.11356	MR Egger	15	-1.2107	1.26688	0.356681		-3.69378	1.27238	0.297989	0.0248777	3.56935	0.298 (0.025-3.569)
iwPbIH	GCST90041812	Malignant neoplasm of liver, primary || id:GCST90041812	genus.Ruminiclostridium6.id.11356	Weighted median	15	-0.630699	0.74273	0.395791		-2.08645	0.825051	0.53222	0.124127	2.282	0.532 (0.124-2.282)
iwPbIH	GCST90041812	Malignant neoplasm of liver, primary || id:GCST90041812	genus.Ruminiclostridium6.id.11356	Inverse variance weighted (fixed effects)	15	-0.637121	0.519069	0.219661	0.900176	-1.6545	0.380253	0.528813	0.191188	1.46266	0.529 (0.191-1.463)
iwPbIH	GCST90041812	Malignant neoplasm of liver, primary || id:GCST90041812	genus.Ruminiclostridium6.id.11356	Simple mode	15	0.245404	1.3669	0.860092		-2.43372	2.92453	1.27814	0.08771	18.6254	1.278 (0.088-18.625)
iwPbIH	GCST90041812	Malignant neoplasm of liver, primary || id:GCST90041812	genus.Ruminiclostridium6.id.11356	Weighted mode	15	-1.47954	1.08924	0.195847		-3.61444	0.655367	0.227743	0.0269319	1.92585	0.228 (0.027-1.926)
j4g0ZV	GCST90041812	Malignant neoplasm of liver, primary || id:GCST90041812	genus.CandidatusSoleaferrea.id.11350	MR Egger	9	4.40911	5.49526	0.44873		-6.3616	15.1798	82.1962	0.0017266	3.91301e+06	82.196 (0.002-3913014.526)
j4g0ZV	GCST90041812	Malignant neoplasm of liver, primary || id:GCST90041812	genus.CandidatusSoleaferrea.id.11350	Weighted median	9	-0.685533	0.68408	0.316284		-2.02633	0.655264	0.503822	0.131819	1.92565	0.504 (0.132-1.926)
j4g0ZV	GCST90041812	Malignant neoplasm of liver, primary || id:GCST90041812	genus.CandidatusSoleaferrea.id.11350	Inverse variance weighted (fixed effects)	9	-0.848008	0.505899	0.0936911	0.78831	-1.83957	0.143554	0.428267	0.158886	1.15437	0.428 (0.159-1.154)
j4g0ZV	GCST90041812	Malignant neoplasm of liver, primary || id:GCST90041812	genus.CandidatusSoleaferrea.id.11350	Simple mode	9	-0.765734	1.09818	0.505386		-2.91817	1.3867	0.464992	0.0540323	4.00164	0.465 (0.054-4.002)
j4g0ZV	GCST90041812	Malignant neoplasm of liver, primary || id:GCST90041812	genus.CandidatusSoleaferrea.id.11350	Weighted mode	9	-0.679847	1.13256	0.564937		-2.89967	1.53998	0.506695	0.0550414	4.66448	0.507 (0.055-4.664)
j87dXS	GCST90041812	Malignant neoplasm of liver, primary || id:GCST90041812	genus.Eisenbergiella.id.11304	MR Egger	11	-3.25053	3.45737	0.371675		-10.027	3.52591	0.0387536	4.41918e-05	33.9846	0.039 (0-33.985)
j87dXS	GCST90041812	Malignant neoplasm of liver, primary || id:GCST90041812	genus.Eisenbergiella.id.11304	Weighted median	11	0.188161	0.55841	0.736148		-0.906322	1.28265	1.20703	0.404007	3.60617	1.207 (0.404-3.606)
j87dXS	GCST90041812	Malignant neoplasm of liver, primary || id:GCST90041812	genus.Eisenbergiella.id.11304	Inverse variance weighted (fixed effects)	11	-0.0612463	0.441242	0.889605	0.992835	-0.92608	0.803588	0.940592	0.396103	2.23354	0.941 (0.396-2.234)
j87dXS	GCST90041812	Malignant neoplasm of liver, primary || id:GCST90041812	genus.Eisenbergiella.id.11304	Simple mode	11	0.523547	0.95799	0.5967		-1.35411	2.40121	1.688	0.258176	11.0365	1.688 (0.258-11.036)
j87dXS	GCST90041812	Malignant neoplasm of liver, primary || id:GCST90041812	genus.Eisenbergiella.id.11304	Weighted mode	11	0.51255	0.918883	0.589251		-1.28846	2.31356	1.66954	0.275695	10.1104	1.67 (0.276-10.11)
JHChB7	GCST90041812	Malignant neoplasm of liver, primary || id:GCST90041812	genus.Adlercreutzia.id.812	MR Egger	8	-2.10509	3.30201	0.54733		-8.57704	4.36686	0.121835	0.000188383	78.7957	0.122 (0-78.796)
JHChB7	GCST90041812	Malignant neoplasm of liver, primary || id:GCST90041812	genus.Adlercreutzia.id.812	Weighted median	8	-0.792468	0.850399	0.351399		-2.45925	0.874314	0.452726	0.0854991	2.39723	0.453 (0.085-2.397)
JHChB7	GCST90041812	Malignant neoplasm of liver, primary || id:GCST90041812	genus.Adlercreutzia.id.812	Inverse variance weighted (fixed effects)	8	-0.169375	0.624222	0.786132	0.992835	-1.39285	1.0541	0.844193	0.248367	2.86939	0.844 (0.248-2.869)
JHChB7	GCST90041812	Malignant neoplasm of liver, primary || id:GCST90041812	genus.Adlercreutzia.id.812	Simple mode	8	-1.34412	1.41995	0.375367		-4.12723	1.43898	0.260769	0.0161276	4.21641	0.261 (0.016-4.216)
JHChB7	GCST90041812	Malignant neoplasm of liver, primary || id:GCST90041812	genus.Adlercreutzia.id.812	Weighted mode	8	-1.38954	1.38605	0.349481		-4.10619	1.32711	0.24919	0.0164703	3.77015	0.249 (0.016-3.77)
jJC3Fm	GCST90041812	Malignant neoplasm of liver, primary || id:GCST90041812	genus.Enterorhabdus.id.820	MR Egger	6	3.52191	3.09991	0.319352		-2.55391	9.59773	33.849	0.077777	14731.3	33.849 (0.078-14731.323)
jJC3Fm	GCST90041812	Malignant neoplasm of liver, primary || id:GCST90041812	genus.Enterorhabdus.id.820	Weighted median	6	0.84508	0.925461	0.361166		-0.968824	2.65898	2.32816	0.379529	14.2818	2.328 (0.38-14.282)
jJC3Fm	GCST90041812	Malignant neoplasm of liver, primary || id:GCST90041812	genus.Enterorhabdus.id.820	Inverse variance weighted (multiplicative random effects)	6	0.252209	1.19642	0.833041	0.992835	-2.09276	2.59718	1.28686	0.123346	13.4258	1.287 (0.123-13.426)
jJC3Fm	GCST90041812	Malignant neoplasm of liver, primary || id:GCST90041812	genus.Enterorhabdus.id.820	Simple mode	6	0.850712	1.21849	0.516199		-1.53752	3.23895	2.34131	0.214913	25.5069	2.341 (0.215-25.507)
jJC3Fm	GCST90041812	Malignant neoplasm of liver, primary || id:GCST90041812	genus.Enterorhabdus.id.820	Weighted mode	6	0.956578	1.03904	0.399481		-1.07994	2.99309	2.60277	0.339616	19.9473	2.603 (0.34-19.947)
jUcEpg	GCST90041812	Malignant neoplasm of liver, primary || id:GCST90041812	genus.Butyricimonas.id.945	MR Egger	13	1.50331	1.8044	0.422489		-2.03332	5.03994	4.49656	0.130901	154.461	4.497 (0.131-154.461)
jUcEpg	GCST90041812	Malignant neoplasm of liver, primary || id:GCST90041812	genus.Butyricimonas.id.945	Weighted median	13	0.0416301	0.71974	0.953876		-1.36906	1.45232	1.04251	0.254346	4.27302	1.043 (0.254-4.273)
jUcEpg	GCST90041812	Malignant neoplasm of liver, primary || id:GCST90041812	genus.Butyricimonas.id.945	Inverse variance weighted (fixed effects)	13	-0.367236	0.538633	0.495369	0.992835	-1.42296	0.688483	0.692646	0.241	1.99069	0.693 (0.241-1.991)
jUcEpg	GCST90041812	Malignant neoplasm of liver, primary || id:GCST90041812	genus.Butyricimonas.id.945	Simple mode	13	0.310861	1.29954	0.814981		-2.23624	2.85797	1.3646	0.106859	17.4261	1.365 (0.107-17.426)
jUcEpg	GCST90041812	Malignant neoplasm of liver, primary || id:GCST90041812	genus.Butyricimonas.id.945	Weighted mode	13	0.330835	1.1883	0.785437		-1.99824	2.65991	1.39213	0.135574	14.295	1.392 (0.136-14.295)
kjA5PB	GCST90041812	Malignant neoplasm of liver, primary || id:GCST90041812	genus.RuminococcaceaeUCG010.id.11367	MR Egger	6	0.908329	2.74106	0.756993		-4.46415	6.28081	2.48017	0.0115144	534.222	2.48 (0.012-534.222)
kjA5PB	GCST90041812	Malignant neoplasm of liver, primary || id:GCST90041812	genus.RuminococcaceaeUCG010.id.11367	Weighted median	6	0.281844	0.99925	0.777901		-1.67669	2.24037	1.32557	0.186992	9.39685	1.326 (0.187-9.397)
kjA5PB	GCST90041812	Malignant neoplasm of liver, primary || id:GCST90041812	genus.RuminococcaceaeUCG010.id.11367	Inverse variance weighted (fixed effects)	6	0.251746	0.842519	0.765092	0.992835	-1.39959	1.90308	1.28627	0.246698	6.70654	1.286 (0.247-6.707)
kjA5PB	GCST90041812	Malignant neoplasm of liver, primary || id:GCST90041812	genus.RuminococcaceaeUCG010.id.11367	Simple mode	6	0.286399	1.40852	0.84689		-2.47429	3.04709	1.33162	0.0842225	21.054	1.332 (0.084-21.054)
kjA5PB	GCST90041812	Malignant neoplasm of liver, primary || id:GCST90041812	genus.RuminococcaceaeUCG010.id.11367	Weighted mode	6	0.286399	1.41158	0.847216		-2.48029	3.05309	1.33162	0.0837189	21.1807	1.332 (0.084-21.181)
LCZ8yH	GCST90041812	Malignant neoplasm of liver, primary || id:GCST90041812	genus.Prevotella7.id.11182	MR Egger	11	6.38981	2.46694	0.0292052		1.5546	11.225	595.742	4.73319	74982.9	595.742 (4.733-74982.867)
LCZ8yH	GCST90041812	Malignant neoplasm of liver, primary || id:GCST90041812	genus.Prevotella7.id.11182	Weighted median	11	0.391414	0.485725	0.420338		-0.560606	1.34343	1.47907	0.570863	3.83218	1.479 (0.571-3.832)
LCZ8yH	GCST90041812	Malignant neoplasm of liver, primary || id:GCST90041812	genus.Prevotella7.id.11182	Inverse variance weighted (multiplicative random effects)	11	0.42147	0.503277	0.402339	0.97711	-0.564954	1.40789	1.5242	0.568386	4.08734	1.524 (0.568-4.087)
LCZ8yH	GCST90041812	Malignant neoplasm of liver, primary || id:GCST90041812	genus.Prevotella7.id.11182	Simple mode	11	0.184093	0.658839	0.785617		-1.10723	1.47542	1.20213	0.330472	4.37286	1.202 (0.33-4.373)
LCZ8yH	GCST90041812	Malignant neoplasm of liver, primary || id:GCST90041812	genus.Prevotella7.id.11182	Weighted mode	11	0.184093	0.683835	0.793244		-1.15622	1.52441	1.20213	0.314672	4.59243	1.202 (0.315-4.592)
lJcL8y	GCST90041812	Malignant neoplasm of liver, primary || id:GCST90041812	genus.RuminococcaceaeUCG003.id.11361	MR Egger	12	-2.79282	2.12269	0.217639		-6.95329	1.36765	0.0612483	0.00095549	3.92611	0.061 (0.001-3.926)
lJcL8y	GCST90041812	Malignant neoplasm of liver, primary || id:GCST90041812	genus.RuminococcaceaeUCG003.id.11361	Weighted median	12	0.173074	0.839182	0.836603		-1.47172	1.81787	1.18895	0.22953	6.15872	1.189 (0.23-6.159)
lJcL8y	GCST90041812	Malignant neoplasm of liver, primary || id:GCST90041812	genus.RuminococcaceaeUCG003.id.11361	Inverse variance weighted (fixed effects)	12	0.112784	0.637873	0.859655	0.992835	-1.13745	1.36302	1.11939	0.320637	3.90796	1.119 (0.321-3.908)
lJcL8y	GCST90041812	Malignant neoplasm of liver, primary || id:GCST90041812	genus.RuminococcaceaeUCG003.id.11361	Simple mode	12	-1.06073	1.48513	0.489961		-3.97158	1.85012	0.346204	0.0188437	6.36058	0.346 (0.019-6.361)
lJcL8y	GCST90041812	Malignant neoplasm of liver, primary || id:GCST90041812	genus.RuminococcaceaeUCG003.id.11361	Weighted mode	12	-1.19997	1.42476	0.417595		-3.9925	1.59255	0.301202	0.0184536	4.91627	0.301 (0.018-4.916)
LKYg6S	GCST90041812	Malignant neoplasm of liver, primary || id:GCST90041812	genus.Terrisporobacter.id.11348	MR Egger	5	0.0463108	1.80647	0.981158		-3.49436	3.58698	1.0474	0.0303681	36.125	1.047 (0.03-36.125)
LKYg6S	GCST90041812	Malignant neoplasm of liver, primary || id:GCST90041812	genus.Terrisporobacter.id.11348	Weighted median	5	-0.569197	0.794516	0.47374		-2.12645	0.988055	0.56598	0.11926	2.68601	0.566 (0.119-2.686)
LKYg6S	GCST90041812	Malignant neoplasm of liver, primary || id:GCST90041812	genus.Terrisporobacter.id.11348	Inverse variance weighted (fixed effects)	5	-0.275041	0.661913	0.677758	0.992835	-1.57239	1.02231	0.759541	0.207548	2.77961	0.76 (0.208-2.78)
LKYg6S	GCST90041812	Malignant neoplasm of liver, primary || id:GCST90041812	genus.Terrisporobacter.id.11348	Simple mode	5	-0.755762	0.988177	0.487018		-2.69259	1.18107	0.469653	0.0677054	3.25784	0.47 (0.068-3.258)
LKYg6S	GCST90041812	Malignant neoplasm of liver, primary || id:GCST90041812	genus.Terrisporobacter.id.11348	Weighted mode	5	-0.713091	1.01516	0.521128		-2.7028	1.27661	0.490127	0.0670179	3.58448	0.49 (0.067-3.584)
MpL626	GCST90041812	Malignant neoplasm of liver, primary || id:GCST90041812	genus.Lachnoclostridium.id.11308	MR Egger	13	-2.42193	2.60564	0.372582		-7.52899	2.68513	0.0887505	0.000537282	14.6602	0.089 (0.001-14.66)
MpL626	GCST90041812	Malignant neoplasm of liver, primary || id:GCST90041812	genus.Lachnoclostridium.id.11308	Weighted median	13	-0.175264	0.956338	0.854589		-2.04969	1.69916	0.839235	0.128775	5.46934	0.839 (0.129-5.469)
MpL626	GCST90041812	Malignant neoplasm of liver, primary || id:GCST90041812	genus.Lachnoclostridium.id.11308	Inverse variance weighted (fixed effects)	13	-0.278234	0.725191	0.701223	0.992835	-1.69961	1.14314	0.757119	0.182755	3.1366	0.757 (0.183-3.137)
MpL626	GCST90041812	Malignant neoplasm of liver, primary || id:GCST90041812	genus.Lachnoclostridium.id.11308	Simple mode	13	-0.273207	1.8021	0.882017		-3.80532	3.2589	0.760935	0.0222522	26.0209	0.761 (0.022-26.021)
MpL626	GCST90041812	Malignant neoplasm of liver, primary || id:GCST90041812	genus.Lachnoclostridium.id.11308	Weighted mode	13	-0.10636	1.57583	0.9473		-3.19499	2.98227	0.899101	0.0409668	19.7326	0.899 (0.041-19.733)
mz9jd0	GCST90041812	Malignant neoplasm of liver, primary || id:GCST90041812	genus.Barnesiella.id.944	MR Egger	13	-1.12018	2.17944	0.617435		-5.39188	3.15152	0.32622	0.00455339	23.3715	0.326 (0.005-23.372)
mz9jd0	GCST90041812	Malignant neoplasm of liver, primary || id:GCST90041812	genus.Barnesiella.id.944	Weighted median	13	0.752117	0.866633	0.38547		-0.946483	2.45072	2.12149	0.388104	11.5967	2.121 (0.388-11.597)
mz9jd0	GCST90041812	Malignant neoplasm of liver, primary || id:GCST90041812	genus.Barnesiella.id.944	Inverse variance weighted (fixed effects)	13	0.697593	0.606471	0.250041	0.900176	-0.49109	1.88628	2.00891	0.611959	6.59477	2.009 (0.612-6.595)
mz9jd0	GCST90041812	Malignant neoplasm of liver, primary || id:GCST90041812	genus.Barnesiella.id.944	Simple mode	13	0.994687	1.54629	0.532147		-2.03604	4.02541	2.70388	0.130545	56.0034	2.704 (0.131-56.003)
mz9jd0	GCST90041812	Malignant neoplasm of liver, primary || id:GCST90041812	genus.Barnesiella.id.944	Weighted mode	13	0.906831	1.45539	0.544888		-1.94572	3.75939	2.47646	0.142884	42.9221	2.476 (0.143-42.922)
nIesEv	GCST90041812	Malignant neoplasm of liver, primary || id:GCST90041812	genus.Peptococcus.id.2037	MR Egger	12	4.18063	1.82137	0.0446081		0.610743	7.75052	65.4072	1.8418	2322.78	65.407 (1.842-2322.78)
nIesEv	GCST90041812	Malignant neoplasm of liver, primary || id:GCST90041812	genus.Peptococcus.id.2037	Weighted median	12	0.0715097	0.623963	0.908758		-1.15146	1.29448	1.07413	0.316175	3.64909	1.074 (0.316-3.649)
nIesEv	GCST90041812	Malignant neoplasm of liver, primary || id:GCST90041812	genus.Peptococcus.id.2037	Inverse variance weighted (multiplicative random effects)	12	-0.598092	0.573647	0.297127	0.955625	-1.72244	0.526256	0.54986	0.17863	1.69258	0.55 (0.179-1.693)
nIesEv	GCST90041812	Malignant neoplasm of liver, primary || id:GCST90041812	genus.Peptococcus.id.2037	Simple mode	12	0.211858	1.07455	0.847297		-1.89425	2.31797	1.23597	0.150431	10.155	1.236 (0.15-10.155)
nIesEv	GCST90041812	Malignant neoplasm of liver, primary || id:GCST90041812	genus.Peptococcus.id.2037	Weighted mode	12	0.232778	0.978608	0.816358		-1.68529	2.15085	1.2621	0.18539	8.59214	1.262 (0.185-8.592)
nnD7ru	GCST90041812	Malignant neoplasm of liver, primary || id:GCST90041812	genus..Eubacteriumoxidoreducensgroup.id.11339	MR Egger	4	0.245705	4.38181	0.960381		-8.34265	8.83406	1.27852	0.000238141	6864.08	1.279 (0-6864.085)
nnD7ru	GCST90041812	Malignant neoplasm of liver, primary || id:GCST90041812	genus..Eubacteriumoxidoreducensgroup.id.11339	Weighted median	4	0.948721	0.894346	0.288781		-0.804197	2.70164	2.5824	0.447447	14.9041	2.582 (0.447-14.904)
nnD7ru	GCST90041812	Malignant neoplasm of liver, primary || id:GCST90041812	genus..Eubacteriumoxidoreducensgroup.id.11339	Inverse variance weighted (multiplicative random effects)	4	0.98673	1.13446	0.384423	0.973326	-1.23682	3.21028	2.68245	0.290306	24.7861	2.682 (0.29-24.786)
nnD7ru	GCST90041812	Malignant neoplasm of liver, primary || id:GCST90041812	genus..Eubacteriumoxidoreducensgroup.id.11339	Simple mode	4	1.42756	1.49575	0.410286		-1.50411	4.35923	4.16852	0.222215	78.1968	4.169 (0.222-78.197)
nnD7ru	GCST90041812	Malignant neoplasm of liver, primary || id:GCST90041812	genus..Eubacteriumoxidoreducensgroup.id.11339	Weighted mode	4	1.03309	1.25298	0.470095		-1.42275	3.48893	2.80973	0.24105	32.7508	2.81 (0.241-32.751)
NqdTjG	GCST90041812	Malignant neoplasm of liver, primary || id:GCST90041812	genus.FamilyXIIIAD3011group.id.11293	MR Egger	12	-2.34305	3.35823	0.501262		-8.92518	4.23908	0.0960342	0.000132998	69.3439	0.096 (0-69.344)
NqdTjG	GCST90041812	Malignant neoplasm of liver, primary || id:GCST90041812	genus.FamilyXIIIAD3011group.id.11293	Weighted median	12	0.873183	0.949872	0.357957		-0.988565	2.73493	2.39452	0.37211	15.4087	2.395 (0.372-15.409)
NqdTjG	GCST90041812	Malignant neoplasm of liver, primary || id:GCST90041812	genus.FamilyXIIIAD3011group.id.11293	Inverse variance weighted (fixed effects)	12	0.736013	0.659207	0.264203	0.900176	-0.556032	2.02806	2.0876	0.57348	7.59932	2.088 (0.573-7.599)
NqdTjG	GCST90041812	Malignant neoplasm of liver, primary || id:GCST90041812	genus.FamilyXIIIAD3011group.id.11293	Simple mode	12	1.06096	1.52875	0.502071		-1.93538	4.05731	2.88915	0.144369	57.8183	2.889 (0.144-57.818)
NqdTjG	GCST90041812	Malignant neoplasm of liver, primary || id:GCST90041812	genus.FamilyXIIIAD3011group.id.11293	Weighted mode	12	0.957962	1.48859	0.533064		-1.95968	3.8756	2.60638	0.140903	48.2119	2.606 (0.141-48.212)
OhSZ6N	GCST90041812	Malignant neoplasm of liver, primary || id:GCST90041812	genus.RuminococcaceaeUCG002.id.11360	MR Egger	21	1.86388	1.35173	0.183948		-0.785508	4.51327	6.44871	0.455888	91.2196	6.449 (0.456-91.22)
OhSZ6N	GCST90041812	Malignant neoplasm of liver, primary || id:GCST90041812	genus.RuminococcaceaeUCG002.id.11360	Weighted median	21	0.647322	0.713053	0.363974		-0.750261	2.04491	1.91042	0.472243	7.72843	1.91 (0.472-7.728)
OhSZ6N	GCST90041812	Malignant neoplasm of liver, primary || id:GCST90041812	genus.RuminococcaceaeUCG002.id.11360	Inverse variance weighted (fixed effects)	21	0.163176	0.493387	0.740851	0.992835	-0.803862	1.13021	1.17724	0.447597	3.09632	1.177 (0.448-3.096)
OhSZ6N	GCST90041812	Malignant neoplasm of liver, primary || id:GCST90041812	genus.RuminococcaceaeUCG002.id.11360	Simple mode	21	0.909643	1.17685	0.448591		-1.39697	3.21626	2.48344	0.247344	24.9347	2.483 (0.247-24.935)
OhSZ6N	GCST90041812	Malignant neoplasm of liver, primary || id:GCST90041812	genus.RuminococcaceaeUCG002.id.11360	Weighted mode	21	0.740363	1.06359	0.494378		-1.34427	2.825	2.0967	0.260729	16.8609	2.097 (0.261-16.861)
olDlSu	GCST90041812	Malignant neoplasm of liver, primary || id:GCST90041812	genus..Eubacteriumnodatumgroup.id.11297	MR Egger	11	-1.21884	1.81302	0.518298		-4.77236	2.33469	0.295574	0.00846042	10.3262	0.296 (0.008-10.326)
olDlSu	GCST90041812	Malignant neoplasm of liver, primary || id:GCST90041812	genus..Eubacteriumnodatumgroup.id.11297	Weighted median	11	-0.656419	0.486891	0.177599		-1.61073	0.297887	0.518705	0.199743	1.34701	0.519 (0.2-1.347)
olDlSu	GCST90041812	Malignant neoplasm of liver, primary || id:GCST90041812	genus..Eubacteriumnodatumgroup.id.11297	Inverse variance weighted (fixed effects)	11	-0.768069	0.32998	0.0199323	0.661722	-1.41483	-0.121307	0.463908	0.242967	0.885762	0.464 (0.243-0.886)
olDlSu	GCST90041812	Malignant neoplasm of liver, primary || id:GCST90041812	genus..Eubacteriumnodatumgroup.id.11297	Simple mode	11	-0.865353	0.877784	0.347464		-2.58581	0.855105	0.420903	0.075335	2.35162	0.421 (0.075-2.352)
olDlSu	GCST90041812	Malignant neoplasm of liver, primary || id:GCST90041812	genus..Eubacteriumnodatumgroup.id.11297	Weighted mode	11	-0.817308	0.794781	0.328019		-2.37508	0.740462	0.441619	0.0930072	2.0969	0.442 (0.093-2.097)
OtCSo3	GCST90041812	Malignant neoplasm of liver, primary || id:GCST90041812	genus.Alloprevotella.id.961	MR Egger	6	11.1529	4.08979	0.0526047		3.13693	19.1689	69768	23.0331	2.11329e+08	69767.976 (23.033-211329383.912)
OtCSo3	GCST90041812	Malignant neoplasm of liver, primary || id:GCST90041812	genus.Alloprevotella.id.961	Weighted median	6	0.249052	0.625146	0.690342		-0.976234	1.47434	1.28281	0.376727	4.36814	1.283 (0.377-4.368)
OtCSo3	GCST90041812	Malignant neoplasm of liver, primary || id:GCST90041812	genus.Alloprevotella.id.961	Inverse variance weighted (fixed effects)	6	-0.0347307	0.439458	0.937008	0.992835	-0.896068	0.826606	0.965865	0.408171	2.28555	0.966 (0.408-2.286)
OtCSo3	GCST90041812	Malignant neoplasm of liver, primary || id:GCST90041812	genus.Alloprevotella.id.961	Simple mode	6	1.10276	1.32772	0.444056		-1.49957	3.70508	3.01246	0.223227	40.6533	3.012 (0.223-40.653)
OtCSo3	GCST90041812	Malignant neoplasm of liver, primary || id:GCST90041812	genus.Alloprevotella.id.961	Weighted mode	6	1.12021	1.15396	0.376257		-1.14155	3.38196	3.06548	0.319324	29.4284	3.065 (0.319-29.428)
P9709V	GCST90041812	Malignant neoplasm of liver, primary || id:GCST90041812	genus..Eubacteriumhalliigroup.id.11338	MR Egger	16	2.12027	1.12614	0.0806784		-0.0869669	4.3275	8.33336	0.916707	75.7547	8.333 (0.917-75.755)
P9709V	GCST90041812	Malignant neoplasm of liver, primary || id:GCST90041812	genus..Eubacteriumhalliigroup.id.11338	Weighted median	16	-0.32791	0.796194	0.680451		-1.88845	1.23263	0.720428	0.151306	3.43024	0.72 (0.151-3.43)
P9709V	GCST90041812	Malignant neoplasm of liver, primary || id:GCST90041812	genus..Eubacteriumhalliigroup.id.11338	Inverse variance weighted (fixed effects)	16	-0.0563054	0.540772	0.917074	0.992835	-1.11622	1.00361	0.94525	0.327516	2.72811	0.945 (0.328-2.728)
P9709V	GCST90041812	Malignant neoplasm of liver, primary || id:GCST90041812	genus..Eubacteriumhalliigroup.id.11338	Simple mode	16	-0.548907	1.51497	0.722167		-3.51826	2.42044	0.577581	0.0296511	11.2509	0.578 (0.03-11.251)
P9709V	GCST90041812	Malignant neoplasm of liver, primary || id:GCST90041812	genus..Eubacteriumhalliigroup.id.11338	Weighted mode	16	-0.472998	1.31565	0.724219		-3.05167	2.10567	0.623132	0.04728	8.21262	0.623 (0.047-8.213)
pCXx5P	GCST90041812	Malignant neoplasm of liver, primary || id:GCST90041812	genus.Phascolarctobacterium.id.2168	MR Egger	10	1.32431	3.37395	0.704931		-5.28863	7.93725	3.7596	0.00504868	2799.66	3.76 (0.005-2799.663)
pCXx5P	GCST90041812	Malignant neoplasm of liver, primary || id:GCST90041812	genus.Phascolarctobacterium.id.2168	Weighted median	10	-0.201077	0.811743	0.804359		-1.79209	1.38994	0.81785	0.166611	4.01461	0.818 (0.167-4.015)
pCXx5P	GCST90041812	Malignant neoplasm of liver, primary || id:GCST90041812	genus.Phascolarctobacterium.id.2168	Inverse variance weighted (fixed effects)	10	-0.175964	0.624277	0.778045	0.992835	-1.39955	1.04762	0.838648	0.246709	2.85085	0.839 (0.247-2.851)
pCXx5P	GCST90041812	Malignant neoplasm of liver, primary || id:GCST90041812	genus.Phascolarctobacterium.id.2168	Simple mode	10	-0.193401	1.22978	0.878508		-2.60377	2.21697	0.824152	0.073994	9.17948	0.824 (0.074-9.179)
pCXx5P	GCST90041812	Malignant neoplasm of liver, primary || id:GCST90041812	genus.Phascolarctobacterium.id.2168	Weighted mode	10	-0.193401	1.21192	0.876734		-2.56877	2.18196	0.824152	0.0766301	8.8637	0.824 (0.077-8.864)
PGlGHi	GCST90041812	Malignant neoplasm of liver, primary || id:GCST90041812	genus.LachnospiraceaeUCG008.id.11328	MR Egger	11	-1.6401	3.41138	0.642149		-8.32641	5.04621	0.19396	0.000242038	155.432	0.194 (0-155.432)
PGlGHi	GCST90041812	Malignant neoplasm of liver, primary || id:GCST90041812	genus.LachnospiraceaeUCG008.id.11328	Weighted median	11	0.250103	0.670629	0.709194		-1.06433	1.56454	1.28416	0.344959	4.78045	1.284 (0.345-4.78)
PGlGHi	GCST90041812	Malignant neoplasm of liver, primary || id:GCST90041812	genus.LachnospiraceaeUCG008.id.11328	Inverse variance weighted (multiplicative random effects)	11	-0.816467	0.632952	0.197073	0.900176	-2.05705	0.424119	0.44199	0.12783	1.52824	0.442 (0.128-1.528)
PGlGHi	GCST90041812	Malignant neoplasm of liver, primary || id:GCST90041812	genus.LachnospiraceaeUCG008.id.11328	Simple mode	11	0.681091	1.14547	0.565323		-1.56402	2.92621	1.97603	0.209292	18.6567	1.976 (0.209-18.657)
PGlGHi	GCST90041812	Malignant neoplasm of liver, primary || id:GCST90041812	genus.LachnospiraceaeUCG008.id.11328	Weighted mode	11	0.681091	1.01017	0.515446		-1.29885	2.66103	1.97603	0.272847	14.311	1.976 (0.273-14.311)
q1bO5E	GCST90041812	Malignant neoplasm of liver, primary || id:GCST90041812	genus.Lactobacillus.id.1837	MR Egger	10	1.4059	1.35498	0.329807		-1.24986	4.06167	4.07921	0.286545	58.071	4.079 (0.287-58.071)
q1bO5E	GCST90041812	Malignant neoplasm of liver, primary || id:GCST90041812	genus.Lactobacillus.id.1837	Weighted median	10	0.350323	0.635485	0.58145		-0.895228	1.59587	1.41953	0.408515	4.93263	1.42 (0.409-4.933)
q1bO5E	GCST90041812	Malignant neoplasm of liver, primary || id:GCST90041812	genus.Lactobacillus.id.1837	Inverse variance weighted (fixed effects)	10	0.314921	0.471007	0.503742	0.992835	-0.608252	1.2381	1.37015	0.544301	3.44904	1.37 (0.544-3.449)
q1bO5E	GCST90041812	Malignant neoplasm of liver, primary || id:GCST90041812	genus.Lactobacillus.id.1837	Simple mode	10	0.50877	0.984013	0.617596		-1.4199	2.43744	1.66324	0.241739	11.4437	1.663 (0.242-11.444)
q1bO5E	GCST90041812	Malignant neoplasm of liver, primary || id:GCST90041812	genus.Lactobacillus.id.1837	Weighted mode	10	0.377587	0.943664	0.698393		-1.47199	2.22717	1.45876	0.229467	9.27358	1.459 (0.229-9.274)
Q3dvBY	GCST90041812	Malignant neoplasm of liver, primary || id:GCST90041812	genus.Methanobrevibacter.id.123	MR Egger	6	-0.514118	1.69215	0.77641		-3.83073	2.8025	0.598028	0.0216937	16.4858	0.598 (0.022-16.486)
Q3dvBY	GCST90041812	Malignant neoplasm of liver, primary || id:GCST90041812	genus.Methanobrevibacter.id.123	Weighted median	6	-0.305658	0.57739	0.596543		-1.43734	0.826026	0.736639	0.237558	2.28422	0.737 (0.238-2.284)
Q3dvBY	GCST90041812	Malignant neoplasm of liver, primary || id:GCST90041812	genus.Methanobrevibacter.id.123	Inverse variance weighted (fixed effects)	6	-0.302225	0.463674	0.514527	0.992835	-1.21103	0.606576	0.739172	0.297891	1.83414	0.739 (0.298-1.834)
Q3dvBY	GCST90041812	Malignant neoplasm of liver, primary || id:GCST90041812	genus.Methanobrevibacter.id.123	Simple mode	6	-0.306216	0.855554	0.73502		-1.9831	1.37067	0.736228	0.137642	3.93798	0.736 (0.138-3.938)
Q3dvBY	GCST90041812	Malignant neoplasm of liver, primary || id:GCST90041812	genus.Methanobrevibacter.id.123	Weighted mode	6	-0.316296	0.831471	0.719269		-1.94598	1.31339	0.728844	0.142847	3.71875	0.729 (0.143-3.719)
Q46NVk	GCST90041812	Malignant neoplasm of liver, primary || id:GCST90041812	genus.Intestinibacter.id.11345	MR Egger	14	-0.813319	1.85726	0.669228		-4.45355	2.82692	0.443384	0.0116371	16.8933	0.443 (0.012-16.893)
Q46NVk	GCST90041812	Malignant neoplasm of liver, primary || id:GCST90041812	genus.Intestinibacter.id.11345	Weighted median	14	0.38209	0.760475	0.615361		-1.10844	1.87262	1.46534	0.330073	6.50532	1.465 (0.33-6.505)
Q46NVk	GCST90041812	Malignant neoplasm of liver, primary || id:GCST90041812	genus.Intestinibacter.id.11345	Inverse variance weighted (fixed effects)	14	-0.266611	0.563053	0.63585	0.992835	-1.37019	0.836973	0.765971	0.254058	2.30937	0.766 (0.254-2.309)
Q46NVk	GCST90041812	Malignant neoplasm of liver, primary || id:GCST90041812	genus.Intestinibacter.id.11345	Simple mode	14	0.846453	1.26744	0.515914		-1.63773	3.33063	2.33136	0.194422	27.956	2.331 (0.194-27.956)
Q46NVk	GCST90041812	Malignant neoplasm of liver, primary || id:GCST90041812	genus.Intestinibacter.id.11345	Weighted mode	14	0.846453	1.2648	0.515053		-1.63255	3.32546	2.33136	0.19543	27.8117	2.331 (0.195-27.812)
qE3Gq8	GCST90041812	Malignant neoplasm of liver, primary || id:GCST90041812	genus..Ruminococcustorquesgroup.id.14377	MR Egger	9	0.933558	2.03936	0.660989		-3.06359	4.93071	2.54354	0.0467196	138.477	2.544 (0.047-138.477)
qE3Gq8	GCST90041812	Malignant neoplasm of liver, primary || id:GCST90041812	genus..Ruminococcustorquesgroup.id.14377	Weighted median	9	1.4565	1.00692	0.14804		-0.517061	3.43005	4.2909	0.596271	30.8782	4.291 (0.596-30.878)
qE3Gq8	GCST90041812	Malignant neoplasm of liver, primary || id:GCST90041812	genus..Ruminococcustorquesgroup.id.14377	Inverse variance weighted (fixed effects)	9	0.727975	0.772944	0.346284	0.968354	-0.786995	2.24295	2.07088	0.455211	9.42104	2.071 (0.455-9.421)
qE3Gq8	GCST90041812	Malignant neoplasm of liver, primary || id:GCST90041812	genus..Ruminococcustorquesgroup.id.14377	Simple mode	9	1.75397	1.6015	0.305301		-1.38497	4.89291	5.77748	0.250331	133.34	5.777 (0.25-133.34)
qE3Gq8	GCST90041812	Malignant neoplasm of liver, primary || id:GCST90041812	genus..Ruminococcustorquesgroup.id.14377	Weighted mode	9	1.65759	1.49026	0.298322		-1.26333	4.57851	5.24666	0.282712	97.3693	5.247 (0.283-97.369)
qENAoR	GCST90041812	Malignant neoplasm of liver, primary || id:GCST90041812	genus.Victivallis.id.2256	MR Egger	10	-5.24483	3.079	0.126894		-11.2797	0.790012	0.00527472	1.2627e-05	2.20342	0.005 (0-2.203)
qENAoR	GCST90041812	Malignant neoplasm of liver, primary || id:GCST90041812	genus.Victivallis.id.2256	Weighted median	10	-0.141591	0.49001	0.772616		-1.10201	0.818829	0.867976	0.332202	2.26784	0.868 (0.332-2.268)
qENAoR	GCST90041812	Malignant neoplasm of liver, primary || id:GCST90041812	genus.Victivallis.id.2256	Inverse variance weighted (fixed effects)	10	-0.280079	0.347539	0.420305	0.992835	-0.961256	0.401098	0.755724	0.382412	1.49346	0.756 (0.382-1.493)
qENAoR	GCST90041812	Malignant neoplasm of liver, primary || id:GCST90041812	genus.Victivallis.id.2256	Simple mode	10	-1.45533	1.05656	0.201665		-3.5262	0.615528	0.233323	0.0294166	1.85063	0.233 (0.029-1.851)
qENAoR	GCST90041812	Malignant neoplasm of liver, primary || id:GCST90041812	genus.Victivallis.id.2256	Weighted mode	10	-1.3828	0.988209	0.195233		-3.31969	0.554093	0.250876	0.0361641	1.74036	0.251 (0.036-1.74)
QGrGNV	GCST90041812	Malignant neoplasm of liver, primary || id:GCST90041812	genus.Haemophilus.id.3698	MR Egger	9	0.523952	1.19793	0.675012		-1.824	2.8719	1.68869	0.16138	17.6705	1.689 (0.161-17.671)
QGrGNV	GCST90041812	Malignant neoplasm of liver, primary || id:GCST90041812	genus.Haemophilus.id.3698	Weighted median	9	0.153975	0.678114	0.820374		-1.17513	1.48308	1.16646	0.308779	4.40649	1.166 (0.309-4.406)
QGrGNV	GCST90041812	Malignant neoplasm of liver, primary || id:GCST90041812	genus.Haemophilus.id.3698	Inverse variance weighted (fixed effects)	9	0.272084	0.503201	0.58871	0.992835	-0.714191	1.25836	1.3127	0.489588	3.51964	1.313 (0.49-3.52)
QGrGNV	GCST90041812	Malignant neoplasm of liver, primary || id:GCST90041812	genus.Haemophilus.id.3698	Simple mode	9	0.749993	1.15697	0.534988		-1.51766	3.01765	2.11698	0.219224	20.4431	2.117 (0.219-20.443)
QGrGNV	GCST90041812	Malignant neoplasm of liver, primary || id:GCST90041812	genus.Haemophilus.id.3698	Weighted mode	9	0.419638	1.0011	0.686116		-1.54252	2.3818	1.52141	0.213841	10.8243	1.521 (0.214-10.824)
QjakFr	GCST90041812	Malignant neoplasm of liver, primary || id:GCST90041812	genus.LachnospiraceaeFCS020group.id.11314	MR Egger	12	3.04477	1.42019	0.0576533		0.261192	5.82835	21.0052	1.29848	339.798	21.005 (1.298-339.798)
QjakFr	GCST90041812	Malignant neoplasm of liver, primary || id:GCST90041812	genus.LachnospiraceaeFCS020group.id.11314	Weighted median	12	0.32518	0.829108	0.694907		-1.29987	1.95023	1.38428	0.272567	7.03032	1.384 (0.273-7.03)
QjakFr	GCST90041812	Malignant neoplasm of liver, primary || id:GCST90041812	genus.LachnospiraceaeFCS020group.id.11314	Inverse variance weighted (fixed effects)	12	0.41078	0.581628	0.480027	0.992835	-0.729211	1.55077	1.50799	0.48229	4.7151	1.508 (0.482-4.715)
QjakFr	GCST90041812	Malignant neoplasm of liver, primary || id:GCST90041812	genus.LachnospiraceaeFCS020group.id.11314	Simple mode	12	-0.716554	1.35854	0.60836		-3.3793	1.94619	0.488432	0.0340713	7.00198	0.488 (0.034-7.002)
QjakFr	GCST90041812	Malignant neoplasm of liver, primary || id:GCST90041812	genus.LachnospiraceaeFCS020group.id.11314	Weighted mode	12	-0.544253	1.46508	0.717333		-3.4158	2.3273	0.580275	0.03285	10.2502	0.58 (0.033-10.25)
Qyd7XB	GCST90041812	Malignant neoplasm of liver, primary || id:GCST90041812	genus..Eubacteriumxylanophilumgroup.id.14375	MR Egger	8	0.528888	2.8226	0.857541		-5.0034	6.06118	1.69704	0.00671504	428.882	1.697 (0.007-428.882)
Qyd7XB	GCST90041812	Malignant neoplasm of liver, primary || id:GCST90041812	genus..Eubacteriumxylanophilumgroup.id.14375	Weighted median	8	0.00186025	1.05398	0.998592		-2.06394	2.06766	1.00186	0.126953	7.90632	1.002 (0.127-7.906)
Qyd7XB	GCST90041812	Malignant neoplasm of liver, primary || id:GCST90041812	genus..Eubacteriumxylanophilumgroup.id.14375	Inverse variance weighted (fixed effects)	8	0.311814	0.76255	0.682606	0.992835	-1.18278	1.80641	1.3659	0.306424	6.08856	1.366 (0.306-6.089)
Qyd7XB	GCST90041812	Malignant neoplasm of liver, primary || id:GCST90041812	genus..Eubacteriumxylanophilumgroup.id.14375	Simple mode	8	0.000632737	1.51861	0.999679		-2.97584	2.97711	1.00063	0.0510044	19.631	1.001 (0.051-19.631)
Qyd7XB	GCST90041812	Malignant neoplasm of liver, primary || id:GCST90041812	genus..Eubacteriumxylanophilumgroup.id.14375	Weighted mode	8	-0.0605061	1.46026	0.968106		-2.92261	2.8016	0.941288	0.0537929	16.471	0.941 (0.054-16.471)
R6RQXL	GCST90041812	Malignant neoplasm of liver, primary || id:GCST90041812	genus..Ruminococcusgnavusgroup.id.14376	MR Egger	12	-1.90723	1.95157	0.351478		-5.7323	1.91784	0.14849	0.0032396	6.80621	0.148 (0.003-6.806)
R6RQXL	GCST90041812	Malignant neoplasm of liver, primary || id:GCST90041812	genus..Ruminococcusgnavusgroup.id.14376	Weighted median	12	0.252921	0.587282	0.666713		-0.898151	1.40399	1.28778	0.407322	4.07142	1.288 (0.407-4.071)
R6RQXL	GCST90041812	Malignant neoplasm of liver, primary || id:GCST90041812	genus..Ruminococcusgnavusgroup.id.14376	Inverse variance weighted (fixed effects)	12	-0.0473444	0.436269	0.913582	0.992835	-0.902431	0.807742	0.953759	0.405583	2.24284	0.954 (0.406-2.243)
R6RQXL	GCST90041812	Malignant neoplasm of liver, primary || id:GCST90041812	genus..Ruminococcusgnavusgroup.id.14376	Simple mode	12	0.468877	1.00823	0.650965		-1.50724	2.445	1.5982	0.221519	11.5305	1.598 (0.222-11.531)
R6RQXL	GCST90041812	Malignant neoplasm of liver, primary || id:GCST90041812	genus..Ruminococcusgnavusgroup.id.14376	Weighted mode	12	0.389529	1.00183	0.704831		-1.57405	2.35311	1.47629	0.207203	10.5183	1.476 (0.207-10.518)
R7oLoV	GCST90041812	Malignant neoplasm of liver, primary || id:GCST90041812	genus.RuminococcaceaeUCG011.id.11368	MR Egger	8	1.69558	2.67123	0.549012		-3.54004	6.93119	5.44979	0.0290122	1023.72	5.45 (0.029-1023.715)
R7oLoV	GCST90041812	Malignant neoplasm of liver, primary || id:GCST90041812	genus.RuminococcaceaeUCG011.id.11368	Weighted median	8	0.404678	0.55081	0.462524		-0.67491	1.48427	1.49882	0.509202	4.41172	1.499 (0.509-4.412)
R7oLoV	GCST90041812	Malignant neoplasm of liver, primary || id:GCST90041812	genus.RuminococcaceaeUCG011.id.11368	Inverse variance weighted (fixed effects)	8	0.491091	0.40043	0.220044	0.900176	-0.293751	1.27593	1.6341	0.745462	3.58204	1.634 (0.745-3.582)
R7oLoV	GCST90041812	Malignant neoplasm of liver, primary || id:GCST90041812	genus.RuminococcaceaeUCG011.id.11368	Simple mode	8	0.516007	1.02757	0.630961		-1.49803	2.53004	1.67532	0.22357	12.5541	1.675 (0.224-12.554)
R7oLoV	GCST90041812	Malignant neoplasm of liver, primary || id:GCST90041812	genus.RuminococcaceaeUCG011.id.11368	Weighted mode	8	0.62239	0.932819	0.526011		-1.20594	2.45072	1.86338	0.299412	11.5966	1.863 (0.299-11.597)
RKlTkD	GCST90041812	Malignant neoplasm of liver, primary || id:GCST90041812	genus.Bifidobacterium.id.436	MR Egger	12	1.12717	1.53118	0.478555		-1.87394	4.12828	3.08691	0.153518	62.0711	3.087 (0.154-62.071)
RKlTkD	GCST90041812	Malignant neoplasm of liver, primary || id:GCST90041812	genus.Bifidobacterium.id.436	Weighted median	12	-0.00203884	0.769081	0.997885		-1.50944	1.50536	0.997963	0.221034	4.50577	0.998 (0.221-4.506)
RKlTkD	GCST90041812	Malignant neoplasm of liver, primary || id:GCST90041812	genus.Bifidobacterium.id.436	Inverse variance weighted (fixed effects)	12	0.521163	0.583984	0.372164	0.968354	-0.623446	1.66577	1.68399	0.536094	5.28976	1.684 (0.536-5.29)
RKlTkD	GCST90041812	Malignant neoplasm of liver, primary || id:GCST90041812	genus.Bifidobacterium.id.436	Simple mode	12	1.93806	1.3134	0.168092		-0.636206	4.51232	6.94525	0.529297	91.1333	6.945 (0.529-91.133)
RKlTkD	GCST90041812	Malignant neoplasm of liver, primary || id:GCST90041812	genus.Bifidobacterium.id.436	Weighted mode	12	0.320336	1.18557	0.792011		-2.00337	2.64405	1.37759	0.13488	14.07	1.378 (0.135-14.07)
rlb7o5	GCST90041812	Malignant neoplasm of liver, primary || id:GCST90041812	genus..Eubacteriumcoprostanoligenesgroup.id.11375	MR Egger	12	-2.40257	3.59649	0.519233		-9.45169	4.64655	0.0904849	7.85566e-05	104.224	0.09 (0-104.224)
rlb7o5	GCST90041812	Malignant neoplasm of liver, primary || id:GCST90041812	genus..Eubacteriumcoprostanoligenesgroup.id.11375	Weighted median	12	0.405749	1.03864	0.696054		-1.62999	2.44149	1.50043	0.195931	11.4901	1.5 (0.196-11.49)
rlb7o5	GCST90041812	Malignant neoplasm of liver, primary || id:GCST90041812	genus..Eubacteriumcoprostanoligenesgroup.id.11375	Inverse variance weighted (fixed effects)	12	0.140764	0.726046	0.846272	0.992835	-1.28229	1.56381	1.15115	0.277403	4.777	1.151 (0.277-4.777)
rlb7o5	GCST90041812	Malignant neoplasm of liver, primary || id:GCST90041812	genus..Eubacteriumcoprostanoligenesgroup.id.11375	Simple mode	12	-1.01608	1.92469	0.608041		-4.78848	2.75632	0.362011	0.0083251	15.7418	0.362 (0.008-15.742)
rlb7o5	GCST90041812	Malignant neoplasm of liver, primary || id:GCST90041812	genus..Eubacteriumcoprostanoligenesgroup.id.11375	Weighted mode	12	-0.272738	1.82437	0.883867		-3.8485	3.30302	0.761292	0.0213117	27.1948	0.761 (0.021-27.195)
RmoHnu	GCST90041812	Malignant neoplasm of liver, primary || id:GCST90041812	genus.Ruminiclostridium9.id.11357	MR Egger	9	2.12387	3.50652	0.563835		-4.74891	8.99665	8.36344	0.0086611	8076.01	8.363 (0.009-8076.006)
RmoHnu	GCST90041812	Malignant neoplasm of liver, primary || id:GCST90041812	genus.Ruminiclostridium9.id.11357	Weighted median	9	-0.647295	1.06253	0.54239		-2.72985	1.43526	0.52346	0.0652293	4.20073	0.523 (0.065-4.201)
RmoHnu	GCST90041812	Malignant neoplasm of liver, primary || id:GCST90041812	genus.Ruminiclostridium9.id.11357	Inverse variance weighted (fixed effects)	9	-0.2535	0.82627	0.758995	0.992835	-1.87299	1.36599	0.77608	0.153664	3.9196	0.776 (0.154-3.92)
RmoHnu	GCST90041812	Malignant neoplasm of liver, primary || id:GCST90041812	genus.Ruminiclostridium9.id.11357	Simple mode	9	-0.69512	1.79532	0.708716		-4.21394	2.8237	0.499015	0.014788	16.839	0.499 (0.015-16.839)
RmoHnu	GCST90041812	Malignant neoplasm of liver, primary || id:GCST90041812	genus.Ruminiclostridium9.id.11357	Weighted mode	9	-0.650404	1.61351	0.697433		-3.81288	2.51207	0.521835	0.0220845	12.3305	0.522 (0.022-12.33)
Rv99Lm	GCST90041812	Malignant neoplasm of liver, primary || id:GCST90041812	genus..Eubacteriumbrachygroup.id.11296	MR Egger	10	0.275665	1.75318	0.878954		-3.16056	3.71189	1.31741	0.0424019	40.9312	1.317 (0.042-40.931)
Rv99Lm	GCST90041812	Malignant neoplasm of liver, primary || id:GCST90041812	genus..Eubacteriumbrachygroup.id.11296	Weighted median	10	-0.126454	0.517682	0.807022		-1.14111	0.888202	0.881215	0.319464	2.43076	0.881 (0.319-2.431)
Rv99Lm	GCST90041812	Malignant neoplasm of liver, primary || id:GCST90041812	genus..Eubacteriumbrachygroup.id.11296	Inverse variance weighted (fixed effects)	10	-0.428814	0.384512	0.264758	0.900176	-1.18246	0.324829	0.651281	0.306524	1.38379	0.651 (0.307-1.384)
Rv99Lm	GCST90041812	Malignant neoplasm of liver, primary || id:GCST90041812	genus..Eubacteriumbrachygroup.id.11296	Simple mode	10	0.231244	0.875433	0.797615		-1.48461	1.94709	1.26017	0.226592	7.00829	1.26 (0.227-7.008)
Rv99Lm	GCST90041812	Malignant neoplasm of liver, primary || id:GCST90041812	genus..Eubacteriumbrachygroup.id.11296	Weighted mode	10	0.121264	0.823447	0.88617		-1.49269	1.73522	1.12892	0.224767	5.67018	1.129 (0.225-5.67)
sF7W2L	GCST90041812	Malignant neoplasm of liver, primary || id:GCST90041812	genus.Howardella.id.2000	MR Egger	10	1.42057	1.81262	0.455785		-2.13217	4.9733	4.13947	0.11858	144.503	4.139 (0.119-144.503)
sF7W2L	GCST90041812	Malignant neoplasm of liver, primary || id:GCST90041812	genus.Howardella.id.2000	Weighted median	10	1.10277	0.52674	0.0362985		0.0703554	2.13517	3.01248	1.07289	8.45853	3.012 (1.073-8.459)
sF7W2L	GCST90041812	Malignant neoplasm of liver, primary || id:GCST90041812	genus.Howardella.id.2000	Inverse variance weighted (fixed effects)	10	0.990623	0.373588	0.00801005	0.476598	0.258391	1.72285	2.69291	1.29484	5.60049	2.693 (1.295-5.6)
sF7W2L	GCST90041812	Malignant neoplasm of liver, primary || id:GCST90041812	genus.Howardella.id.2000	Simple mode	10	1.45413	0.856661	0.123843		-0.224927	3.13318	4.28075	0.798574	22.9469	4.281 (0.799-22.947)
sF7W2L	GCST90041812	Malignant neoplasm of liver, primary || id:GCST90041812	genus.Howardella.id.2000	Weighted mode	10	1.35757	0.925341	0.176402		-0.4561	3.17124	3.88673	0.63375	23.837	3.887 (0.634-23.837)
tbXTaX	GCST90041812	Malignant neoplasm of liver, primary || id:GCST90041812	genus.ChristensenellaceaeR.7group.id.11283	MR Egger	9	0.813599	2.43479	0.74805		-3.95859	5.58579	2.25601	0.01909	266.611	2.256 (0.019-266.611)
tbXTaX	GCST90041812	Malignant neoplasm of liver, primary || id:GCST90041812	genus.ChristensenellaceaeR.7group.id.11283	Weighted median	9	-0.40524	1.03809	0.696263		-2.4399	1.62942	0.666817	0.08717	5.1009	0.667 (0.087-5.101)
tbXTaX	GCST90041812	Malignant neoplasm of liver, primary || id:GCST90041812	genus.ChristensenellaceaeR.7group.id.11283	Inverse variance weighted (fixed effects)	9	-0.950534	0.8216	0.247301	0.900176	-2.56087	0.659802	0.386535	0.0772375	1.93441	0.387 (0.077-1.934)
tbXTaX	GCST90041812	Malignant neoplasm of liver, primary || id:GCST90041812	genus.ChristensenellaceaeR.7group.id.11283	Simple mode	9	-0.16623	1.65589	0.922507		-3.41177	3.07931	0.846852	0.0329828	21.7434	0.847 (0.033-21.743)
tbXTaX	GCST90041812	Malignant neoplasm of liver, primary || id:GCST90041812	genus.ChristensenellaceaeR.7group.id.11283	Weighted mode	9	-0.142832	1.51989	0.92744		-3.12182	2.83616	0.8669	0.0440768	17.0501	0.867 (0.044-17.05)
TGrzdF	GCST90041812	Malignant neoplasm of liver, primary || id:GCST90041812	genus..Eubacteriumfissicatenagroup.id.14373	MR Egger	8	4.90015	2.12287	0.0604122		0.739323	9.06097	134.31	2.09452	8612.52	134.31 (2.095-8612.524)
TGrzdF	GCST90041812	Malignant neoplasm of liver, primary || id:GCST90041812	genus..Eubacteriumfissicatenagroup.id.14373	Weighted median	8	0.00101903	0.558488	0.998544		-1.09362	1.09566	1.00102	0.335002	2.99114	1.001 (0.335-2.991)
TGrzdF	GCST90041812	Malignant neoplasm of liver, primary || id:GCST90041812	genus..Eubacteriumfissicatenagroup.id.14373	Inverse variance weighted (fixed effects)	8	-0.0305052	0.424974	0.942776	0.992835	-0.863454	0.802443	0.969955	0.421703	2.23099	0.97 (0.422-2.231)
TGrzdF	GCST90041812	Malignant neoplasm of liver, primary || id:GCST90041812	genus..Eubacteriumfissicatenagroup.id.14373	Simple mode	8	0.823004	0.897977	0.389883		-0.937032	2.58304	2.27733	0.391789	13.2373	2.277 (0.392-13.237)
TGrzdF	GCST90041812	Malignant neoplasm of liver, primary || id:GCST90041812	genus..Eubacteriumfissicatenagroup.id.14373	Weighted mode	8	0.274118	0.932846	0.777394		-1.55426	2.1025	1.31537	0.211345	8.18658	1.315 (0.211-8.187)
tkl5vG	GCST90041812	Malignant neoplasm of liver, primary || id:GCST90041812	genus.Slackia.id.825	MR Egger	5	6.42077	3.83564	0.192729		-1.0971	13.9386	614.474	0.333839	1.13102e+06	614.474 (0.334-1131019.055)
tkl5vG	GCST90041812	Malignant neoplasm of liver, primary || id:GCST90041812	genus.Slackia.id.825	Weighted median	5	0.864493	0.891947	0.332435		-0.883724	2.61271	2.3738	0.413241	13.636	2.374 (0.413-13.636)
tkl5vG	GCST90041812	Malignant neoplasm of liver, primary || id:GCST90041812	genus.Slackia.id.825	Inverse variance weighted (fixed effects)	5	1.00139	0.673281	0.13693	0.78831	-0.318246	2.32102	2.72205	0.727424	10.186	2.722 (0.727-10.186)
tkl5vG	GCST90041812	Malignant neoplasm of liver, primary || id:GCST90041812	genus.Slackia.id.825	Simple mode	5	1.44283	1.22699	0.304839		-0.962066	3.84772	4.23264	0.382103	46.8859	4.233 (0.382-46.886)
tkl5vG	GCST90041812	Malignant neoplasm of liver, primary || id:GCST90041812	genus.Slackia.id.825	Weighted mode	5	1.01111	1.29558	0.478739		-1.52823	3.55046	2.74866	0.21692	34.8292	2.749 (0.217-34.829)
TlODZI	GCST90041812	Malignant neoplasm of liver, primary || id:GCST90041812	genus.RuminococcaceaeUCG004.id.11362	MR Egger	9	-1.07358	4.06333	0.799227		-9.0377	6.89055	0.341784	0.000118843	982.945	0.342 (0-982.945)
TlODZI	GCST90041812	Malignant neoplasm of liver, primary || id:GCST90041812	genus.RuminococcaceaeUCG004.id.11362	Weighted median	9	0.358796	0.876123	0.682153		-1.35841	2.076	1.4316	0.25707	7.97249	1.432 (0.257-7.972)
TlODZI	GCST90041812	Malignant neoplasm of liver, primary || id:GCST90041812	genus.RuminococcaceaeUCG004.id.11362	Inverse variance weighted (fixed effects)	9	0.000132569	0.617276	0.999829	0.999829	-1.20973	1.20999	1.00013	0.298278	3.35346	1 (0.298-3.353)
TlODZI	GCST90041812	Malignant neoplasm of liver, primary || id:GCST90041812	genus.RuminococcaceaeUCG004.id.11362	Simple mode	9	0.3147	1.39581	0.827273		-2.42108	3.05048	1.36985	0.0888257	21.1255	1.37 (0.089-21.125)
TlODZI	GCST90041812	Malignant neoplasm of liver, primary || id:GCST90041812	genus.RuminococcaceaeUCG004.id.11362	Weighted mode	9	0.399215	1.18365	0.744588		-1.92074	2.71916	1.49065	0.146499	15.1676	1.491 (0.146-15.168)
TQSpiB	GCST90041812	Malignant neoplasm of liver, primary || id:GCST90041812	genus.LachnospiraceaeUCG004.id.11324	MR Egger	12	1.74584	2.45815	0.493794		-3.07213	6.56382	5.73072	0.0463222	708.973	5.731 (0.046-708.973)
TQSpiB	GCST90041812	Malignant neoplasm of liver, primary || id:GCST90041812	genus.LachnospiraceaeUCG004.id.11324	Weighted median	12	1.20749	0.83885	0.150021		-0.436656	2.85163	3.34507	0.646193	17.3161	3.345 (0.646-17.316)
TQSpiB	GCST90041812	Malignant neoplasm of liver, primary || id:GCST90041812	genus.LachnospiraceaeUCG004.id.11324	Inverse variance weighted (fixed effects)	12	1.29112	0.650398	0.0471302	0.75106	0.0163431	2.5659	3.63687	1.01648	13.0124	3.637 (1.016-13.012)
TQSpiB	GCST90041812	Malignant neoplasm of liver, primary || id:GCST90041812	genus.LachnospiraceaeUCG004.id.11324	Simple mode	12	1.41415	1.46566	0.35535		-1.45854	4.28683	4.11298	0.232576	72.7358	4.113 (0.233-72.736)
TQSpiB	GCST90041812	Malignant neoplasm of liver, primary || id:GCST90041812	genus.LachnospiraceaeUCG004.id.11324	Weighted mode	12	1.3682	1.49309	0.379135		-1.55827	4.29466	3.92826	0.2105	73.3073	3.928 (0.211-73.307)
TUj4LC	GCST90041812	Malignant neoplasm of liver, primary || id:GCST90041812	genus.LachnospiraceaeNC2004group.id.11316	MR Egger	9	0.156412	2.33477	0.948461		-4.41974	4.73257	1.16931	0.0120373	113.587	1.169 (0.012-113.587)
TUj4LC	GCST90041812	Malignant neoplasm of liver, primary || id:GCST90041812	genus.LachnospiraceaeNC2004group.id.11316	Weighted median	9	-0.419987	0.730127	0.565139		-1.85104	1.01106	0.657055	0.157074	2.74852	0.657 (0.157-2.749)
TUj4LC	GCST90041812	Malignant neoplasm of liver, primary || id:GCST90041812	genus.LachnospiraceaeNC2004group.id.11316	Inverse variance weighted (fixed effects)	9	-0.351269	0.507474	0.488817	0.992835	-1.34592	0.64338	0.703794	0.2603	1.9029	0.704 (0.26-1.903)
TUj4LC	GCST90041812	Malignant neoplasm of liver, primary || id:GCST90041812	genus.LachnospiraceaeNC2004group.id.11316	Simple mode	9	-1.08329	1.04697	0.331075		-3.13536	0.968776	0.338479	0.043484	2.63472	0.338 (0.043-2.635)
TUj4LC	GCST90041812	Malignant neoplasm of liver, primary || id:GCST90041812	genus.LachnospiraceaeNC2004group.id.11316	Weighted mode	9	-1.00502	1.01201	0.349748		-2.98857	0.978524	0.366036	0.0503592	2.66053	0.366 (0.05-2.661)
uHEy8Q	GCST90041812	Malignant neoplasm of liver, primary || id:GCST90041812	genus.Akkermansia.id.4037	MR Egger	11	-2.22707	2.07816	0.311769		-6.30025	1.84612	0.107844	0.00183584	6.33518	0.108 (0.002-6.335)
uHEy8Q	GCST90041812	Malignant neoplasm of liver, primary || id:GCST90041812	genus.Akkermansia.id.4037	Weighted median	11	-0.531061	0.800365	0.506995		-2.09978	1.03765	0.587981	0.122484	2.82259	0.588 (0.122-2.823)
uHEy8Q	GCST90041812	Malignant neoplasm of liver, primary || id:GCST90041812	genus.Akkermansia.id.4037	Inverse variance weighted (fixed effects)	11	-0.377659	0.592136	0.523609	0.992835	-1.53824	0.782926	0.685464	0.214758	2.18787	0.685 (0.215-2.188)
uHEy8Q	GCST90041812	Malignant neoplasm of liver, primary || id:GCST90041812	genus.Akkermansia.id.4037	Simple mode	11	-0.36438	1.41876	0.802517		-3.14515	2.41639	0.694627	0.0430606	11.2053	0.695 (0.043-11.205)
uHEy8Q	GCST90041812	Malignant neoplasm of liver, primary || id:GCST90041812	genus.Akkermansia.id.4037	Weighted mode	11	-0.36438	1.23207	0.773474		-2.77924	2.05048	0.694627	0.0620854	7.77166	0.695 (0.062-7.772)
uQYGEB	GCST90041812	Malignant neoplasm of liver, primary || id:GCST90041812	genus.Parabacteroides.id.954	MR Egger	6	1.07699	5.32152	0.849493		-9.35318	11.5072	2.93584	8.66895e-05	99425.4	2.936 (0-99425.381)
uQYGEB	GCST90041812	Malignant neoplasm of liver, primary || id:GCST90041812	genus.Parabacteroides.id.954	Weighted median	6	0.445768	1.38178	0.746996		-2.26252	3.15406	1.56169	0.104087	23.431	1.562 (0.104-23.431)
uQYGEB	GCST90041812	Malignant neoplasm of liver, primary || id:GCST90041812	genus.Parabacteroides.id.954	Inverse variance weighted (multiplicative random effects)	6	0.468711	1.56537	0.764616	0.992835	-2.59942	3.53685	1.59793	0.0743165	34.3584	1.598 (0.074-34.358)
uQYGEB	GCST90041812	Malignant neoplasm of liver, primary || id:GCST90041812	genus.Parabacteroides.id.954	Simple mode	6	-0.276143	2.61757	0.920084		-5.40658	4.85429	0.758704	0.00448697	128.29	0.759 (0.004-128.29)
uQYGEB	GCST90041812	Malignant neoplasm of liver, primary || id:GCST90041812	genus.Parabacteroides.id.954	Weighted mode	6	0.504823	1.78937	0.789154		-3.00235	4.01199	1.65669	0.0496704	55.2568	1.657 (0.05-55.257)
UYJxH8	GCST90041812	Malignant neoplasm of liver, primary || id:GCST90041812	genus.Butyrivibrio.id.1993	MR Egger	15	1.15002	1.30936	0.39572		-1.41632	3.71637	3.15827	0.242604	41.1148	3.158 (0.243-41.115)
UYJxH8	GCST90041812	Malignant neoplasm of liver, primary || id:GCST90041812	genus.Butyrivibrio.id.1993	Weighted median	15	0.464032	0.388186	0.231936		-0.296812	1.22488	1.59047	0.743184	3.40374	1.59 (0.743-3.404)
UYJxH8	GCST90041812	Malignant neoplasm of liver, primary || id:GCST90041812	genus.Butyrivibrio.id.1993	Inverse variance weighted (fixed effects)	15	0.450845	0.290266	0.120373	0.78831	-0.118077	1.01977	1.56964	0.888627	2.77255	1.57 (0.889-2.773)
UYJxH8	GCST90041812	Malignant neoplasm of liver, primary || id:GCST90041812	genus.Butyrivibrio.id.1993	Simple mode	15	0.82632	0.634389	0.213751		-0.417082	2.06972	2.28489	0.658967	7.92262	2.285 (0.659-7.923)
UYJxH8	GCST90041812	Malignant neoplasm of liver, primary || id:GCST90041812	genus.Butyrivibrio.id.1993	Weighted mode	15	0.795716	0.683443	0.26377		-0.543833	2.13527	2.21603	0.580519	8.45929	2.216 (0.581-8.459)
Vd8Fsi	GCST90041812	Malignant neoplasm of liver, primary || id:GCST90041812	genus.Bacteroides.id.918	MR Egger	8	-4.82722	6.07395	0.45704		-16.7322	7.07773	0.00800878	5.41147e-08	1185.27	0.008 (0-1185.27)
Vd8Fsi	GCST90041812	Malignant neoplasm of liver, primary || id:GCST90041812	genus.Bacteroides.id.918	Weighted median	8	-0.682546	1.21004	0.572708		-3.05423	1.68914	0.505329	0.0471592	5.4148	0.505 (0.047-5.415)
Vd8Fsi	GCST90041812	Malignant neoplasm of liver, primary || id:GCST90041812	genus.Bacteroides.id.918	Inverse variance weighted (fixed effects)	8	-1.28772	0.885163	0.145729	0.78831	-3.02264	0.4472	0.275899	0.0486726	1.56393	0.276 (0.049-1.564)
Vd8Fsi	GCST90041812	Malignant neoplasm of liver, primary || id:GCST90041812	genus.Bacteroides.id.918	Simple mode	8	1.20163	2.29586	0.616856		-3.29824	5.70151	3.32555	0.036948	299.319	3.326 (0.037-299.319)
Vd8Fsi	GCST90041812	Malignant neoplasm of liver, primary || id:GCST90041812	genus.Bacteroides.id.918	Weighted mode	8	1.08061	2.14849	0.630427		-3.13043	5.29165	2.94647	0.0436988	198.671	2.946 (0.044-198.671)
W49loY	GCST90041812	Malignant neoplasm of liver, primary || id:GCST90041812	genus.Olsenella.id.822	MR Egger	11	-2.91465	1.94496	0.168216		-6.72678	0.897473	0.0542228	0.00119839	2.45339	0.054 (0.001-2.453)
W49loY	GCST90041812	Malignant neoplasm of liver, primary || id:GCST90041812	genus.Olsenella.id.822	Weighted median	11	-0.502672	0.582004	0.387757		-1.6434	0.638056	0.604912	0.193322	1.8928	0.605 (0.193-1.893)
W49loY	GCST90041812	Malignant neoplasm of liver, primary || id:GCST90041812	genus.Olsenella.id.822	Inverse variance weighted (multiplicative random effects)	11	0.116539	0.555525	0.833838	0.992835	-0.97229	1.20537	1.1236	0.378216	3.33799	1.124 (0.378-3.338)
W49loY	GCST90041812	Malignant neoplasm of liver, primary || id:GCST90041812	genus.Olsenella.id.822	Simple mode	11	-0.856059	1.15563	0.475866		-3.1211	1.40898	0.424833	0.0441087	4.09178	0.425 (0.044-4.092)
W49loY	GCST90041812	Malignant neoplasm of liver, primary || id:GCST90041812	genus.Olsenella.id.822	Weighted mode	11	-0.790152	0.967368	0.433067		-2.68619	1.10589	0.453776	0.0681398	3.02191	0.454 (0.068-3.022)
w5yhuV	GCST90041812	Malignant neoplasm of liver, primary || id:GCST90041812	genus.Romboutsia.id.11347	MR Egger	13	1.30477	1.43066	0.381317		-1.49932	4.10886	3.68685	0.223282	60.8774	3.687 (0.223-60.877)
w5yhuV	GCST90041812	Malignant neoplasm of liver, primary || id:GCST90041812	genus.Romboutsia.id.11347	Weighted median	13	0.827277	0.753195	0.272049		-0.648985	2.30354	2.28708	0.522576	10.0095	2.287 (0.523-10.01)
w5yhuV	GCST90041812	Malignant neoplasm of liver, primary || id:GCST90041812	genus.Romboutsia.id.11347	Inverse variance weighted (fixed effects)	13	0.0829997	0.565214	0.883253	0.992835	-1.02482	1.19082	1.08654	0.358861	3.28977	1.087 (0.359-3.29)
w5yhuV	GCST90041812	Malignant neoplasm of liver, primary || id:GCST90041812	genus.Romboutsia.id.11347	Simple mode	13	1.20948	1.32863	0.380572		-1.39462	3.81359	3.35176	0.247926	45.313	3.352 (0.248-45.313)
w5yhuV	GCST90041812	Malignant neoplasm of liver, primary || id:GCST90041812	genus.Romboutsia.id.11347	Weighted mode	13	1.13258	0.994445	0.276969		-0.816534	3.08169	3.10364	0.441961	21.7952	3.104 (0.442-21.795)
WaNFee	GCST90041812	Malignant neoplasm of liver, primary || id:GCST90041812	genus.Desulfovibrio.id.3173	MR Egger	9	1.5388	1.83994	0.43059		-2.06749	5.14508	4.65899	0.126503	171.586	4.659 (0.127-171.586)
WaNFee	GCST90041812	Malignant neoplasm of liver, primary || id:GCST90041812	genus.Desulfovibrio.id.3173	Weighted median	9	-0.688125	0.826487	0.405076		-2.30804	0.931789	0.502517	0.0994561	2.53905	0.503 (0.099-2.539)
WaNFee	GCST90041812	Malignant neoplasm of liver, primary || id:GCST90041812	genus.Desulfovibrio.id.3173	Inverse variance weighted (fixed effects)	9	-0.16809	0.60295	0.780413	0.992835	-1.34987	1.01369	0.845277	0.259274	2.75575	0.845 (0.259-2.756)
WaNFee	GCST90041812	Malignant neoplasm of liver, primary || id:GCST90041812	genus.Desulfovibrio.id.3173	Simple mode	9	-0.845488	1.32797	0.542121		-3.44832	1.75734	0.429348	0.0317991	5.79701	0.429 (0.032-5.797)
WaNFee	GCST90041812	Malignant neoplasm of liver, primary || id:GCST90041812	genus.Desulfovibrio.id.3173	Weighted mode	9	-0.766682	1.1344	0.518192		-2.9901	1.45673	0.464552	0.0502825	4.29192	0.465 (0.05-4.292)
WCt5pC	GCST90041812	Malignant neoplasm of liver, primary || id:GCST90041812	genus.Anaerofilum.id.2053	MR Egger	10	-2.15691	2.14098	0.34322		-6.35323	2.03941	0.115682	0.00174112	7.68611	0.116 (0.002-7.686)
WCt5pC	GCST90041812	Malignant neoplasm of liver, primary || id:GCST90041812	genus.Anaerofilum.id.2053	Weighted median	10	-0.622085	0.550168	0.258174		-1.70041	0.456244	0.536824	0.182608	1.57814	0.537 (0.183-1.578)
WCt5pC	GCST90041812	Malignant neoplasm of liver, primary || id:GCST90041812	genus.Anaerofilum.id.2053	Inverse variance weighted (fixed effects)	10	-0.642529	0.423104	0.128862	0.78831	-1.47181	0.186756	0.525961	0.229509	1.20533	0.526 (0.23-1.205)
WCt5pC	GCST90041812	Malignant neoplasm of liver, primary || id:GCST90041812	genus.Anaerofilum.id.2053	Simple mode	10	-0.900173	0.85634	0.320578		-2.5786	0.778253	0.406499	0.0758802	2.17766	0.406 (0.076-2.178)
WCt5pC	GCST90041812	Malignant neoplasm of liver, primary || id:GCST90041812	genus.Anaerofilum.id.2053	Weighted mode	10	-0.872243	0.827854	0.319521		-2.49484	0.750351	0.418013	0.0825099	2.11774	0.418 (0.083-2.118)
wFbL6J	GCST90041812	Malignant neoplasm of liver, primary || id:GCST90041812	genus.Marvinbryantia.id.2005	MR Egger	9	2.79361	3.10998	0.398883		-3.30196	8.88918	16.3399	0.0368111	7253.07	16.34 (0.037-7253.068)
wFbL6J	GCST90041812	Malignant neoplasm of liver, primary || id:GCST90041812	genus.Marvinbryantia.id.2005	Weighted median	9	-0.0928507	1.00765	0.926582		-2.06784	1.88214	0.91133	0.126459	6.56752	0.911 (0.126-6.568)
wFbL6J	GCST90041812	Malignant neoplasm of liver, primary || id:GCST90041812	genus.Marvinbryantia.id.2005	Inverse variance weighted (fixed effects)	9	-0.6131	0.690111	0.374322	0.968354	-1.96572	0.739518	0.541669	0.140055	2.09493	0.542 (0.14-2.095)
wFbL6J	GCST90041812	Malignant neoplasm of liver, primary || id:GCST90041812	genus.Marvinbryantia.id.2005	Simple mode	9	1.169	1.78766	0.531502		-2.33481	4.6728	3.21876	0.0968289	106.997	3.219 (0.097-106.997)
wFbL6J	GCST90041812	Malignant neoplasm of liver, primary || id:GCST90041812	genus.Marvinbryantia.id.2005	Weighted mode	9	1.08394	1.77474	0.558308		-2.39456	4.56244	2.95631	0.0912132	95.8169	2.956 (0.091-95.817)
wIF1Yn	GCST90041812	Malignant neoplasm of liver, primary || id:GCST90041812	genus.LachnospiraceaeUCG001.id.11321	MR Egger	13	3.23825	2.66604	0.249938		-1.98719	8.46369	25.4891	0.137081	4739.51	25.489 (0.137-4739.508)
wIF1Yn	GCST90041812	Malignant neoplasm of liver, primary || id:GCST90041812	genus.LachnospiraceaeUCG001.id.11321	Weighted median	13	-0.531228	0.733003	0.468618		-1.96791	0.905457	0.587883	0.139748	2.47306	0.588 (0.14-2.473)
wIF1Yn	GCST90041812	Malignant neoplasm of liver, primary || id:GCST90041812	genus.LachnospiraceaeUCG001.id.11321	Inverse variance weighted (fixed effects)	13	-0.874805	0.522212	0.0938966	0.78831	-1.89834	0.14873	0.416943	0.149817	1.16036	0.417 (0.15-1.16)
wIF1Yn	GCST90041812	Malignant neoplasm of liver, primary || id:GCST90041812	genus.LachnospiraceaeUCG001.id.11321	Simple mode	13	-0.278109	1.24241	0.826642		-2.71323	2.15701	0.757214	0.0663222	8.64528	0.757 (0.066-8.645)
wIF1Yn	GCST90041812	Malignant neoplasm of liver, primary || id:GCST90041812	genus.LachnospiraceaeUCG001.id.11321	Weighted mode	13	-0.278109	1.15844	0.814327		-2.54866	1.99244	0.757214	0.0781866	7.3334	0.757 (0.078-7.333)
wJFco0	GCST90041812	Malignant neoplasm of liver, primary || id:GCST90041812	genus.Veillonella.id.2198	MR Egger	7	-4.18087	7.13026	0.583107		-18.1562	9.79444	0.0152852	1.30277e-08	17933.8	0.015 (0-17933.767)
wJFco0	GCST90041812	Malignant neoplasm of liver, primary || id:GCST90041812	genus.Veillonella.id.2198	Weighted median	7	-2.13019	1.04374	0.0412601		-4.17592	-0.0844464	0.118815	0.015361	0.919021	0.119 (0.015-0.919)
wJFco0	GCST90041812	Malignant neoplasm of liver, primary || id:GCST90041812	genus.Veillonella.id.2198	Inverse variance weighted (fixed effects)	7	-1.49961	0.700086	0.0321908	0.661722	-2.87178	-0.127439	0.223218	0.0565982	0.880347	0.223 (0.057-0.88)
wJFco0	GCST90041812	Malignant neoplasm of liver, primary || id:GCST90041812	genus.Veillonella.id.2198	Simple mode	7	-2.37228	1.46503	0.156516		-5.24374	0.499178	0.0932678	0.00528047	1.64737	0.093 (0.005-1.647)
wJFco0	GCST90041812	Malignant neoplasm of liver, primary || id:GCST90041812	genus.Veillonella.id.2198	Weighted mode	7	-2.3913	1.43904	0.14763		-5.21181	0.429217	0.0915109	0.00545178	1.53605	0.092 (0.005-1.536)
wn5rK2	GCST90041812	Malignant neoplasm of liver, primary || id:GCST90041812	genus.ErysipelotrichaceaeUCG003.id.11384	MR Egger	16	0.539349	1.46819	0.718847		-2.3383	3.417	1.71489	0.0964913	30.4778	1.715 (0.096-30.478)
wn5rK2	GCST90041812	Malignant neoplasm of liver, primary || id:GCST90041812	genus.ErysipelotrichaceaeUCG003.id.11384	Weighted median	16	0.217535	0.722821	0.763451		-1.19919	1.63426	1.24301	0.301437	5.12568	1.243 (0.301-5.126)
wn5rK2	GCST90041812	Malignant neoplasm of liver, primary || id:GCST90041812	genus.ErysipelotrichaceaeUCG003.id.11384	Inverse variance weighted (fixed effects)	16	0.533946	0.539237	0.322083	0.968354	-0.522959	1.59085	1.70565	0.592764	4.90793	1.706 (0.593-4.908)
wn5rK2	GCST90041812	Malignant neoplasm of liver, primary || id:GCST90041812	genus.ErysipelotrichaceaeUCG003.id.11384	Simple mode	16	-0.0932138	1.31742	0.944528		-2.67536	2.48893	0.910999	0.0688822	12.0484	0.911 (0.069-12.048)
wn5rK2	GCST90041812	Malignant neoplasm of liver, primary || id:GCST90041812	genus.ErysipelotrichaceaeUCG003.id.11384	Weighted mode	16	0.0170125	1.25035	0.989323		-2.43367	2.4677	1.01716	0.0877143	11.7952	1.017 (0.088-11.795)
wQYhwp	GCST90041812	Malignant neoplasm of liver, primary || id:GCST90041812	genus.Odoribacter.id.952	MR Egger	7	-4.2075	2.81511	0.19525		-9.72512	1.31012	0.0148835	5.97632e-05	3.70661	0.015 (0-3.707)
wQYhwp	GCST90041812	Malignant neoplasm of liver, primary || id:GCST90041812	genus.Odoribacter.id.952	Weighted median	7	-0.87483	1.1474	0.445795		-3.12374	1.37408	0.416933	0.0439925	3.95143	0.417 (0.044-3.951)
wQYhwp	GCST90041812	Malignant neoplasm of liver, primary || id:GCST90041812	genus.Odoribacter.id.952	Inverse variance weighted (fixed effects)	7	-0.481856	0.866777	0.578268	0.992835	-2.18074	1.21703	0.617636	0.112958	3.37713	0.618 (0.113-3.377)
wQYhwp	GCST90041812	Malignant neoplasm of liver, primary || id:GCST90041812	genus.Odoribacter.id.952	Simple mode	7	-1.25489	1.67828	0.482891		-4.54432	2.03453	0.285107	0.0106274	7.64869	0.285 (0.011-7.649)
wQYhwp	GCST90041812	Malignant neoplasm of liver, primary || id:GCST90041812	genus.Odoribacter.id.952	Weighted mode	7	-1.31571	1.67713	0.462584		-4.60288	1.97146	0.268283	0.0100229	7.18112	0.268 (0.01-7.181)
WvdQyb	GCST90041812	Malignant neoplasm of liver, primary || id:GCST90041812	genus..Eubacteriumeligensgroup.id.14372	MR Egger	7	-5.17847	4.08836	0.261082		-13.1916	2.83471	0.00563664	1.86613e-06	17.0255	0.006 (0-17.025)
WvdQyb	GCST90041812	Malignant neoplasm of liver, primary || id:GCST90041812	genus..Eubacteriumeligensgroup.id.14372	Weighted median	7	0.0614903	1.15996	0.957724		-2.21204	2.33502	1.06342	0.109477	10.3297	1.063 (0.109-10.33)
WvdQyb	GCST90041812	Malignant neoplasm of liver, primary || id:GCST90041812	genus..Eubacteriumeligensgroup.id.14372	Inverse variance weighted (fixed effects)	7	-1.28077	0.859155	0.136031	0.78831	-2.96472	0.40317	0.277822	0.0515749	1.49656	0.278 (0.052-1.497)
WvdQyb	GCST90041812	Malignant neoplasm of liver, primary || id:GCST90041812	genus..Eubacteriumeligensgroup.id.14372	Simple mode	7	0.387569	1.66212	0.823375		-2.87018	3.64532	1.4734	0.0566885	38.2951	1.473 (0.057-38.295)
WvdQyb	GCST90041812	Malignant neoplasm of liver, primary || id:GCST90041812	genus..Eubacteriumeligensgroup.id.14372	Weighted mode	7	0.267989	1.43963	0.85846		-2.55369	3.08966	1.30733	0.0777943	21.9697	1.307 (0.078-21.97)
xCukIr	GCST90041812	Malignant neoplasm of liver, primary || id:GCST90041812	genus.Dialister.id.2183	MR Egger	11	1.46613	2.55383	0.579971		-3.53939	6.47164	4.33242	0.0290311	646.544	4.332 (0.029-646.544)
xCukIr	GCST90041812	Malignant neoplasm of liver, primary || id:GCST90041812	genus.Dialister.id.2183	Weighted median	11	-0.287537	0.81685	0.724833		-1.88856	1.31349	0.750109	0.151289	3.71913	0.75 (0.151-3.719)
xCukIr	GCST90041812	Malignant neoplasm of liver, primary || id:GCST90041812	genus.Dialister.id.2183	Inverse variance weighted (fixed effects)	11	-0.463531	0.629896	0.461801	0.992835	-1.69813	0.771066	0.629059	0.183026	2.16207	0.629 (0.183-2.162)
xCukIr	GCST90041812	Malignant neoplasm of liver, primary || id:GCST90041812	genus.Dialister.id.2183	Simple mode	11	-0.822998	1.39882	0.569345		-3.56468	1.91868	0.439113	0.028306	6.81199	0.439 (0.028-6.812)
xCukIr	GCST90041812	Malignant neoplasm of liver, primary || id:GCST90041812	genus.Dialister.id.2183	Weighted mode	11	-0.0337827	1.31447	0.980002		-2.61014	2.54258	0.966782	0.0735242	12.7124	0.967 (0.074-12.712)
XTu0EY	GCST90041812	Malignant neoplasm of liver, primary || id:GCST90041812	genus.Intestinimonas.id.2062	MR Egger	17	-0.360101	1.17209	0.762893		-2.65741	1.9372	0.697606	0.0701299	6.93932	0.698 (0.07-6.939)
XTu0EY	GCST90041812	Malignant neoplasm of liver, primary || id:GCST90041812	genus.Intestinimonas.id.2062	Weighted median	17	0.483813	0.625637	0.439338		-0.742436	1.71006	1.62225	0.475953	5.5293	1.622 (0.476-5.529)
XTu0EY	GCST90041812	Malignant neoplasm of liver, primary || id:GCST90041812	genus.Intestinimonas.id.2062	Inverse variance weighted (fixed effects)	17	0.463843	0.46421	0.317692	0.968354	-0.446007	1.37369	1.59017	0.640179	3.94991	1.59 (0.64-3.95)
XTu0EY	GCST90041812	Malignant neoplasm of liver, primary || id:GCST90041812	genus.Intestinimonas.id.2062	Simple mode	17	0.238232	1.08362	0.82877		-1.88567	2.36213	1.269	0.151728	10.6135	1.269 (0.152-10.614)
XTu0EY	GCST90041812	Malignant neoplasm of liver, primary || id:GCST90041812	genus.Intestinimonas.id.2062	Weighted mode	17	0.556953	0.998893	0.584855		-1.40088	2.51478	1.74535	0.246381	12.3639	1.745 (0.246-12.364)
XVFzMF	GCST90041812	Malignant neoplasm of liver, primary || id:GCST90041812	genus.Holdemania.id.2157	MR Egger	14	0.847073	1.24954	0.510691		-1.60203	3.29618	2.33281	0.201487	27.0091	2.333 (0.201-27.009)
XVFzMF	GCST90041812	Malignant neoplasm of liver, primary || id:GCST90041812	genus.Holdemania.id.2157	Weighted median	14	-0.0987684	0.58507	0.865942		-1.24551	1.04797	0.905952	0.287795	2.85185	0.906 (0.288-2.852)
XVFzMF	GCST90041812	Malignant neoplasm of liver, primary || id:GCST90041812	genus.Holdemania.id.2157	Inverse variance weighted (fixed effects)	14	-0.0553389	0.450985	0.902339	0.992835	-0.939269	0.828591	0.946164	0.390914	2.29009	0.946 (0.391-2.29)
XVFzMF	GCST90041812	Malignant neoplasm of liver, primary || id:GCST90041812	genus.Holdemania.id.2157	Simple mode	14	-0.0465745	0.954347	0.961819		-1.91709	1.82395	0.954493	0.147034	6.19626	0.954 (0.147-6.196)
XVFzMF	GCST90041812	Malignant neoplasm of liver, primary || id:GCST90041812	genus.Holdemania.id.2157	Weighted mode	14	-0.0641975	0.920047	0.945434		-1.86749	1.73909	0.93782	0.154511	5.69218	0.938 (0.155-5.692)
y0FJ9U	GCST90041812	Malignant neoplasm of liver, primary || id:GCST90041812	genus.LachnospiraceaeND3007group.id.11317	MR Egger	3	-1.04033	23.743	0.972124		-47.5766	45.4959	0.353339	2.17643e-21	5.7364e+19	0.353 (0-57364013346557239296)
y0FJ9U	GCST90041812	Malignant neoplasm of liver, primary || id:GCST90041812	genus.LachnospiraceaeND3007group.id.11317	Weighted median	3	-0.600876	1.7287	0.72815		-3.98914	2.78738	0.548331	0.0185157	16.2385	0.548 (0.019-16.238)
y0FJ9U	GCST90041812	Malignant neoplasm of liver, primary || id:GCST90041812	genus.LachnospiraceaeND3007group.id.11317	Inverse variance weighted (fixed effects)	3	-0.231324	1.40413	0.869144	0.992835	-2.98341	2.52076	0.793482	0.0506199	12.4381	0.793 (0.051-12.438)
y0FJ9U	GCST90041812	Malignant neoplasm of liver, primary || id:GCST90041812	genus.LachnospiraceaeND3007group.id.11317	Simple mode	3	-0.847595	2.05797	0.720387		-4.88122	3.18603	0.428444	0.00758778	24.1921	0.428 (0.008-24.192)
y0FJ9U	GCST90041812	Malignant neoplasm of liver, primary || id:GCST90041812	genus.LachnospiraceaeND3007group.id.11317	Weighted mode	3	-0.915667	1.84195	0.668377		-4.52589	2.69456	0.40025	0.010825	14.799	0.4 (0.011-14.799)
yakWtY	GCST90041812	Malignant neoplasm of liver, primary || id:GCST90041812	genus.Butyricicoccus.id.2055	MR Egger	8	0.0528656	1.45865	0.972264		-2.80609	2.91182	1.05429	0.0604407	18.3903	1.054 (0.06-18.39)
yakWtY	GCST90041812	Malignant neoplasm of liver, primary || id:GCST90041812	genus.Butyricicoccus.id.2055	Weighted median	8	0.174539	0.863384	0.839794		-1.51769	1.86677	1.1907	0.219217	6.46738	1.191 (0.219-6.467)
yakWtY	GCST90041812	Malignant neoplasm of liver, primary || id:GCST90041812	genus.Butyricicoccus.id.2055	Inverse variance weighted (fixed effects)	8	-0.212565	0.662649	0.748376	0.992835	-1.51136	1.08623	0.808508	0.22061	2.96307	0.809 (0.221-2.963)
yakWtY	GCST90041812	Malignant neoplasm of liver, primary || id:GCST90041812	genus.Butyricicoccus.id.2055	Simple mode	8	1.3153	1.3609	0.365993		-1.35206	3.98266	3.72587	0.258708	53.6595	3.726 (0.259-53.659)
yakWtY	GCST90041812	Malignant neoplasm of liver, primary || id:GCST90041812	genus.Butyricicoccus.id.2055	Weighted mode	8	0.280997	0.97154	0.780785		-1.62322	2.18522	1.32445	0.197262	8.89257	1.324 (0.197-8.893)
yerlNC	GCST90041812	Malignant neoplasm of liver, primary || id:GCST90041812	genus.RuminococcaceaeUCG005.id.11363	MR Egger	14	1.97892	1.67054	0.25911		-1.29535	5.25318	7.23491	0.273802	191.174	7.235 (0.274-191.174)
yerlNC	GCST90041812	Malignant neoplasm of liver, primary || id:GCST90041812	genus.RuminococcaceaeUCG005.id.11363	Weighted median	14	0.435955	0.819379	0.594688		-1.17003	2.04194	1.54644	0.310358	7.70553	1.546 (0.31-7.706)
yerlNC	GCST90041812	Malignant neoplasm of liver, primary || id:GCST90041812	genus.RuminococcaceaeUCG005.id.11363	Inverse variance weighted (fixed effects)	14	-0.200405	0.58895	0.733649	0.992835	-1.35475	0.953936	0.818399	0.258013	2.59591	0.818 (0.258-2.596)
yerlNC	GCST90041812	Malignant neoplasm of liver, primary || id:GCST90041812	genus.RuminococcaceaeUCG005.id.11363	Simple mode	14	0.609695	1.29604	0.645843		-1.93054	3.14993	1.83987	0.14507	23.3344	1.84 (0.145-23.334)
yerlNC	GCST90041812	Malignant neoplasm of liver, primary || id:GCST90041812	genus.RuminococcaceaeUCG005.id.11363	Weighted mode	14	0.609695	1.04417	0.569277		-1.43687	2.65626	1.83987	0.237671	14.2429	1.84 (0.238-14.243)
ygbSF7	GCST90041812	Malignant neoplasm of liver, primary || id:GCST90041812	genus.Fusicatenibacter.id.11305	MR Egger	17	-0.246759	3.13587	0.93832		-6.39307	5.89955	0.781329	0.00167312	364.873	0.781 (0.002-364.873)
ygbSF7	GCST90041812	Malignant neoplasm of liver, primary || id:GCST90041812	genus.Fusicatenibacter.id.11305	Weighted median	17	-0.250677	0.904099	0.781575		-2.02271	1.52136	0.778274	0.132296	4.57844	0.778 (0.132-4.578)
ygbSF7	GCST90041812	Malignant neoplasm of liver, primary || id:GCST90041812	genus.Fusicatenibacter.id.11305	Inverse variance weighted (fixed effects)	17	-0.778373	0.607271	0.199928	0.900176	-1.96862	0.411878	0.459152	0.139649	1.50965	0.459 (0.14-1.51)
ygbSF7	GCST90041812	Malignant neoplasm of liver, primary || id:GCST90041812	genus.Fusicatenibacter.id.11305	Simple mode	17	0.159164	1.56025	0.920015		-2.89892	3.21725	1.17253	0.0550827	24.9593	1.173 (0.055-24.959)
ygbSF7	GCST90041812	Malignant neoplasm of liver, primary || id:GCST90041812	genus.Fusicatenibacter.id.11305	Weighted mode	17	0.159164	1.40554	0.911249		-2.5957	2.91403	1.17253	0.0745937	18.4309	1.173 (0.075-18.431)
yLt27i	GCST90041812	Malignant neoplasm of liver, primary || id:GCST90041812	genus.Senegalimassilia.id.11160	MR Egger	4	-0.595387	2.46945	0.83194		-5.4355	4.24473	0.551349	0.00435905	69.7367	0.551 (0.004-69.737)
yLt27i	GCST90041812	Malignant neoplasm of liver, primary || id:GCST90041812	genus.Senegalimassilia.id.11160	Weighted median	4	0.0344191	0.864445	0.968239		-1.65989	1.72873	1.03502	0.190159	5.63351	1.035 (0.19-5.634)
yLt27i	GCST90041812	Malignant neoplasm of liver, primary || id:GCST90041812	genus.Senegalimassilia.id.11160	Inverse variance weighted (fixed effects)	4	-0.065402	0.769074	0.93223	0.992835	-1.57279	1.44198	0.936691	0.207466	4.22907	0.937 (0.207-4.229)
yLt27i	GCST90041812	Malignant neoplasm of liver, primary || id:GCST90041812	genus.Senegalimassilia.id.11160	Simple mode	4	0.0960089	1.15142	0.938799		-2.16077	2.35279	1.10077	0.115236	10.5148	1.101 (0.115-10.515)
yLt27i	GCST90041812	Malignant neoplasm of liver, primary || id:GCST90041812	genus.Senegalimassilia.id.11160	Weighted mode	4	0.0975817	1.09021	0.93432		-2.03923	2.2344	1.1025	0.130129	9.34083	1.103 (0.13-9.341)
YXZeGZ	GCST90041812	Malignant neoplasm of liver, primary || id:GCST90041812	genus.Alistipes.id.968	MR Egger	14	-3.04923	4.03441	0.464345		-10.9567	4.85822	0.0473954	1.74411e-05	128.795	0.047 (0-128.795)
YXZeGZ	GCST90041812	Malignant neoplasm of liver, primary || id:GCST90041812	genus.Alistipes.id.968	Weighted median	14	-0.169702	1.04344	0.870804		-2.21484	1.87544	0.843916	0.109171	6.52367	0.844 (0.109-6.524)
YXZeGZ	GCST90041812	Malignant neoplasm of liver, primary || id:GCST90041812	genus.Alistipes.id.968	Inverse variance weighted (fixed effects)	14	-0.170463	0.697831	0.807017	0.992835	-1.53821	1.19728	0.843274	0.214765	3.31111	0.843 (0.215-3.311)
YXZeGZ	GCST90041812	Malignant neoplasm of liver, primary || id:GCST90041812	genus.Alistipes.id.968	Simple mode	14	2.05254	2.13077	0.352982		-2.12377	6.22884	7.78762	0.11958	507.169	7.788 (0.12-507.169)
YXZeGZ	GCST90041812	Malignant neoplasm of liver, primary || id:GCST90041812	genus.Alistipes.id.968	Weighted mode	14	1.94037	1.97687	0.344243		-1.9343	5.81505	6.96136	0.144526	335.307	6.961 (0.145-335.307)
YYHfMs	GCST90041812	Malignant neoplasm of liver, primary || id:GCST90041812	genus.Gordonibacter.id.821	MR Egger	11	-0.826036	1.85936	0.667346		-4.47038	2.81831	0.437781	0.0114429	16.7485	0.438 (0.011-16.749)
YYHfMs	GCST90041812	Malignant neoplasm of liver, primary || id:GCST90041812	genus.Gordonibacter.id.821	Weighted median	11	0.167123	0.511631	0.743934		-0.835673	1.16992	1.1819	0.433583	3.22173	1.182 (0.434-3.222)
YYHfMs	GCST90041812	Malignant neoplasm of liver, primary || id:GCST90041812	genus.Gordonibacter.id.821	Inverse variance weighted (fixed effects)	11	-0.0464627	0.357342	0.896548	0.992835	-0.746853	0.653927	0.9546	0.473856	1.92308	0.955 (0.474-1.923)
YYHfMs	GCST90041812	Malignant neoplasm of liver, primary || id:GCST90041812	genus.Gordonibacter.id.821	Simple mode	11	0.68922	0.917688	0.469934		-1.10945	2.48789	1.99216	0.329741	12.0358	1.992 (0.33-12.036)
YYHfMs	GCST90041812	Malignant neoplasm of liver, primary || id:GCST90041812	genus.Gordonibacter.id.821	Weighted mode	11	0.671269	0.951853	0.496769		-1.19436	2.5369	1.95672	0.302897	12.6404	1.957 (0.303-12.64)
zaZf8A	GCST90041812	Malignant neoplasm of liver, primary || id:GCST90041812	genus.Oscillospira.id.2064	MR Egger	8	-2.47287	3.07083	0.451383		-8.49169	3.54595	0.0843423	0.000205166	34.6726	0.084 (0-34.673)
zaZf8A	GCST90041812	Malignant neoplasm of liver, primary || id:GCST90041812	genus.Oscillospira.id.2064	Weighted median	8	-0.0324911	0.889187	0.970852		-1.7753	1.71032	0.968031	0.169433	5.53071	0.968 (0.169-5.531)
zaZf8A	GCST90041812	Malignant neoplasm of liver, primary || id:GCST90041812	genus.Oscillospira.id.2064	Inverse variance weighted (fixed effects)	8	0.0480851	0.662411	0.942132	0.992835	-1.25024	1.34641	1.04926	0.286436	3.84361	1.049 (0.286-3.844)
zaZf8A	GCST90041812	Malignant neoplasm of liver, primary || id:GCST90041812	genus.Oscillospira.id.2064	Simple mode	8	0.428478	1.33756	0.758059		-2.19314	3.0501	1.53492	0.111566	21.1174	1.535 (0.112-21.117)
zaZf8A	GCST90041812	Malignant neoplasm of liver, primary || id:GCST90041812	genus.Oscillospira.id.2064	Weighted mode	8	0.0445015	1.37268	0.975043		-2.64594	2.73494	1.04551	0.0709385	15.4089	1.046 (0.071-15.409)
zkWLyI	GCST90041812	Malignant neoplasm of liver, primary || id:GCST90041812	genus.Allisonella.id.2174	MR Egger	8	3.67533	2.52472	0.195713		-1.27311	8.62378	39.4617	0.279958	5562.36	39.462 (0.28-5562.359)
zkWLyI	GCST90041812	Malignant neoplasm of liver, primary || id:GCST90041812	genus.Allisonella.id.2174	Weighted median	8	-0.627978	0.50503	0.213704		-1.61784	0.361882	0.53367	0.198327	1.43603	0.534 (0.198-1.436)
zkWLyI	GCST90041812	Malignant neoplasm of liver, primary || id:GCST90041812	genus.Allisonella.id.2174	Inverse variance weighted (fixed effects)	8	-0.696872	0.374988	0.0631143	0.75106	-1.43185	0.0381043	0.498141	0.238867	1.03884	0.498 (0.239-1.039)
zkWLyI	GCST90041812	Malignant neoplasm of liver, primary || id:GCST90041812	genus.Allisonella.id.2174	Simple mode	8	-0.749031	0.748207	0.35012		-2.21552	0.717455	0.472825	0.109097	2.04921	0.473 (0.109-2.049)
zkWLyI	GCST90041812	Malignant neoplasm of liver, primary || id:GCST90041812	genus.Allisonella.id.2174	Weighted mode	8	-0.617715	0.739219	0.430957		-2.06658	0.831153	0.539175	0.126618	2.29597	0.539 (0.127-2.296)
1zf0TZ	GCST90041812	Malignant neoplasm of liver, primary || id:GCST90041812	family.Streptococcaceae.id.1850	MR Egger	14	-2.93252	2.59022	0.279688		-8.00936	2.14432	0.0532628	0.000332339	8.53624	0.053 (0-8.536)
1zf0TZ	GCST90041812	Malignant neoplasm of liver, primary || id:GCST90041812	family.Streptococcaceae.id.1850	Weighted median	14	0.303358	0.918445	0.741177		-1.49679	2.10351	1.3544	0.223847	8.19488	1.354 (0.224-8.195)
1zf0TZ	GCST90041812	Malignant neoplasm of liver, primary || id:GCST90041812	family.Streptococcaceae.id.1850	Inverse variance weighted (fixed effects)	14	0.0359088	0.643683	0.955512	0.955512	-1.22571	1.29753	1.03656	0.293549	3.66024	1.037 (0.294-3.66)
1zf0TZ	GCST90041812	Malignant neoplasm of liver, primary || id:GCST90041812	family.Streptococcaceae.id.1850	Simple mode	14	0.615888	1.78901	0.736154		-2.89057	4.12234	1.8513	0.0555448	61.7036	1.851 (0.056-61.704)
1zf0TZ	GCST90041812	Malignant neoplasm of liver, primary || id:GCST90041812	family.Streptococcaceae.id.1850	Weighted mode	14	0.319091	1.54578	0.839655		-2.71064	3.34883	1.37588	0.0664939	28.4693	1.376 (0.066-28.469)
31r1VV	GCST90041812	Malignant neoplasm of liver, primary || id:GCST90041812	family.Christensenellaceae.id.1866	MR Egger	11	0.718331	1.49877	0.643171		-2.21926	3.65592	2.05101	0.108689	38.7033	2.051 (0.109-38.703)
31r1VV	GCST90041812	Malignant neoplasm of liver, primary || id:GCST90041812	family.Christensenellaceae.id.1866	Weighted median	11	-0.596684	0.940712	0.525892		-2.44048	1.24711	0.550634	0.087119	3.48028	0.551 (0.087-3.48)
31r1VV	GCST90041812	Malignant neoplasm of liver, primary || id:GCST90041812	family.Christensenellaceae.id.1866	Inverse variance weighted (fixed effects)	11	-0.641051	0.66596	0.33575	0.928137	-1.94633	0.66423	0.526738	0.142797	1.94299	0.527 (0.143-1.943)
31r1VV	GCST90041812	Malignant neoplasm of liver, primary || id:GCST90041812	family.Christensenellaceae.id.1866	Simple mode	11	-1.98103	1.59667	0.243025		-5.1105	1.14844	0.137927	0.00603306	3.15326	0.138 (0.006-3.153)
31r1VV	GCST90041812	Malignant neoplasm of liver, primary || id:GCST90041812	family.Christensenellaceae.id.1866	Weighted mode	11	-0.238457	1.22595	0.849673		-2.64131	2.1644	0.787843	0.0712676	8.70938	0.788 (0.071-8.709)
6jMcBB	GCST90041812	Malignant neoplasm of liver, primary || id:GCST90041812	family.Desulfovibrionaceae.id.3169	MR Egger	10	1.13973	1.69689	0.520722		-2.18617	4.46563	3.12591	0.112346	86.9757	3.126 (0.112-86.976)
6jMcBB	GCST90041812	Malignant neoplasm of liver, primary || id:GCST90041812	family.Desulfovibrionaceae.id.3169	Weighted median	10	-0.0667016	0.894143	0.940534		-1.81922	1.68582	0.935474	0.162152	5.39687	0.935 (0.162-5.397)
6jMcBB	GCST90041812	Malignant neoplasm of liver, primary || id:GCST90041812	family.Desulfovibrionaceae.id.3169	Inverse variance weighted (fixed effects)	10	-0.855798	0.673134	0.203599	0.928137	-2.17514	0.463544	0.424944	0.113592	1.5897	0.425 (0.114-1.59)
6jMcBB	GCST90041812	Malignant neoplasm of liver, primary || id:GCST90041812	family.Desulfovibrionaceae.id.3169	Simple mode	10	-0.221695	1.25642	0.863848		-2.68429	2.2409	0.80116	0.0682698	9.40177	0.801 (0.068-9.402)
6jMcBB	GCST90041812	Malignant neoplasm of liver, primary || id:GCST90041812	family.Desulfovibrionaceae.id.3169	Weighted mode	10	-0.0256691	1.14809	0.98265		-2.27593	2.22459	0.974658	0.102701	9.24973	0.975 (0.103-9.25)
axDRMS	GCST90041812	Malignant neoplasm of liver, primary || id:GCST90041812	family.Prevotellaceae.id.960	MR Egger	15	0.783572	2.03216	0.70604		-3.19947	4.76661	2.18928	0.040784	117.52	2.189 (0.041-117.52)
axDRMS	GCST90041812	Malignant neoplasm of liver, primary || id:GCST90041812	family.Prevotellaceae.id.960	Weighted median	15	-0.458871	0.762113	0.547105		-1.95261	1.03487	0.631997	0.141903	2.81474	0.632 (0.142-2.815)
axDRMS	GCST90041812	Malignant neoplasm of liver, primary || id:GCST90041812	family.Prevotellaceae.id.960	Inverse variance weighted (fixed effects)	15	-0.24233	0.573667	0.672716	0.955512	-1.36672	0.882056	0.784797	0.254943	2.41586	0.785 (0.255-2.416)
axDRMS	GCST90041812	Malignant neoplasm of liver, primary || id:GCST90041812	family.Prevotellaceae.id.960	Simple mode	15	-0.346699	1.24006	0.783886		-2.77721	2.08382	0.707018	0.0622116	8.03507	0.707 (0.062-8.035)
axDRMS	GCST90041812	Malignant neoplasm of liver, primary || id:GCST90041812	family.Prevotellaceae.id.960	Weighted mode	15	-0.365185	1.15246	0.756016		-2.62402	1.89365	0.694068	0.0725111	6.64355	0.694 (0.073-6.644)
AXpdwL	GCST90041812	Malignant neoplasm of liver, primary || id:GCST90041812	family.Verrucomicrobiaceae.id.4036	MR Egger	11	-2.20995	2.08169	0.316067		-6.29006	1.87016	0.109706	0.00185465	6.48935	0.11 (0.002-6.489)
AXpdwL	GCST90041812	Malignant neoplasm of liver, primary || id:GCST90041812	family.Verrucomicrobiaceae.id.4036	Weighted median	11	-0.53076	0.808827	0.511689		-2.11606	1.05454	0.588158	0.120505	2.87065	0.588 (0.121-2.871)
AXpdwL	GCST90041812	Malignant neoplasm of liver, primary || id:GCST90041812	family.Verrucomicrobiaceae.id.4036	Inverse variance weighted (fixed effects)	11	-0.375997	0.592473	0.525675	0.928137	-1.53724	0.785251	0.686605	0.214973	2.19296	0.687 (0.215-2.193)
AXpdwL	GCST90041812	Malignant neoplasm of liver, primary || id:GCST90041812	family.Verrucomicrobiaceae.id.4036	Simple mode	11	-0.374017	1.38811	0.793067		-3.09472	2.34668	0.687965	0.0452877	10.4509	0.688 (0.045-10.451)
AXpdwL	GCST90041812	Malignant neoplasm of liver, primary || id:GCST90041812	family.Verrucomicrobiaceae.id.4036	Weighted mode	11	-0.374017	1.28759	0.777384		-2.89769	2.14965	0.687965	0.0551506	8.58188	0.688 (0.055-8.582)
BLSFBU	GCST90041812	Malignant neoplasm of liver, primary || id:GCST90041812	family.Rikenellaceae.id.967	MR Egger	19	-0.359646	1.70802	0.835731		-3.70736	2.98807	0.697923	0.0245422	19.8473	0.698 (0.025-19.847)
BLSFBU	GCST90041812	Malignant neoplasm of liver, primary || id:GCST90041812	family.Rikenellaceae.id.967	Weighted median	19	-0.395439	0.820434	0.629815		-2.00349	1.21261	0.673385	0.134864	3.36226	0.673 (0.135-3.362)
BLSFBU	GCST90041812	Malignant neoplasm of liver, primary || id:GCST90041812	family.Rikenellaceae.id.967	Inverse variance weighted (fixed effects)	19	-0.996785	0.561605	0.0759167	0.809778	-2.09753	0.103961	0.369064	0.122759	1.10956	0.369 (0.123-1.11)
BLSFBU	GCST90041812	Malignant neoplasm of liver, primary || id:GCST90041812	family.Rikenellaceae.id.967	Simple mode	19	-0.155067	1.44748	0.915872		-2.99212	2.68199	0.856358	0.0501809	14.6141	0.856 (0.05-14.614)
BLSFBU	GCST90041812	Malignant neoplasm of liver, primary || id:GCST90041812	family.Rikenellaceae.id.967	Weighted mode	19	-0.187759	1.36278	0.891946		-2.8588	2.48328	0.828814	0.0573375	11.9805	0.829 (0.057-11.981)
Bt1upE	GCST90041812	Malignant neoplasm of liver, primary || id:GCST90041812	family.Rhodospirillaceae.id.2717	MR Egger	14	0.869524	2.41028	0.724553		-3.85463	5.59368	2.38578	0.0211814	268.722	2.386 (0.021-268.722)
Bt1upE	GCST90041812	Malignant neoplasm of liver, primary || id:GCST90041812	family.Rhodospirillaceae.id.2717	Weighted median	14	-0.613954	0.627984	0.328243		-1.8448	0.616894	0.541207	0.158057	1.85316	0.541 (0.158-1.853)
Bt1upE	GCST90041812	Malignant neoplasm of liver, primary || id:GCST90041812	family.Rhodospirillaceae.id.2717	Inverse variance weighted (fixed effects)	14	-0.0922823	0.469507	0.844179	0.955512	-1.01252	0.827952	0.911848	0.363304	2.28863	0.912 (0.363-2.289)
Bt1upE	GCST90041812	Malignant neoplasm of liver, primary || id:GCST90041812	family.Rhodospirillaceae.id.2717	Simple mode	14	-0.897233	1.17277	0.457903		-3.19586	1.40139	0.407696	0.0409314	4.06085	0.408 (0.041-4.061)
Bt1upE	GCST90041812	Malignant neoplasm of liver, primary || id:GCST90041812	family.Rhodospirillaceae.id.2717	Weighted mode	14	-0.880964	1.07074	0.425476		-2.97961	1.21768	0.414383	0.0508129	3.37933	0.414 (0.051-3.379)
CUtsMo	GCST90041812	Malignant neoplasm of liver, primary || id:GCST90041812	family.ClostridialesvadinBB60group.id.11286	MR Egger	15	-1.07532	1.37744	0.448983		-3.7751	1.62447	0.34119	0.0229348	5.07571	0.341 (0.023-5.076)
CUtsMo	GCST90041812	Malignant neoplasm of liver, primary || id:GCST90041812	family.ClostridialesvadinBB60group.id.11286	Weighted median	15	0.939039	0.700118	0.179837		-0.433192	2.31127	2.55752	0.648436	10.0872	2.558 (0.648-10.087)
CUtsMo	GCST90041812	Malignant neoplasm of liver, primary || id:GCST90041812	family.ClostridialesvadinBB60group.id.11286	Inverse variance weighted (fixed effects)	15	1.41261	0.489283	0.00388811	0.12442	0.453614	2.3716	4.10665	1.57399	10.7146	4.107 (1.574-10.715)
CUtsMo	GCST90041812	Malignant neoplasm of liver, primary || id:GCST90041812	family.ClostridialesvadinBB60group.id.11286	Simple mode	15	1.09157	1.02157	0.303361		-0.910699	3.09385	2.97896	0.402243	22.0618	2.979 (0.402-22.062)
CUtsMo	GCST90041812	Malignant neoplasm of liver, primary || id:GCST90041812	family.ClostridialesvadinBB60group.id.11286	Weighted mode	15	0.585351	0.96132	0.552341		-1.29884	2.46954	1.79562	0.272849	11.817	1.796 (0.273-11.817)
d9u3Wa	GCST90041812	Malignant neoplasm of liver, primary || id:GCST90041812	family.Lactobacillaceae.id.1836	MR Egger	9	0.00846967	1.34343	0.995146		-2.62466	2.6416	1.00851	0.0724642	14.0357	1.009 (0.072-14.036)
d9u3Wa	GCST90041812	Malignant neoplasm of liver, primary || id:GCST90041812	family.Lactobacillaceae.id.1836	Weighted median	9	0.295213	0.635391	0.642207		-0.950154	1.54058	1.34341	0.386681	4.66729	1.343 (0.387-4.667)
d9u3Wa	GCST90041812	Malignant neoplasm of liver, primary || id:GCST90041812	family.Lactobacillaceae.id.1836	Inverse variance weighted (fixed effects)	9	0.0640553	0.491773	0.896366	0.955512	-0.89982	1.02793	1.06615	0.406643	2.79528	1.066 (0.407-2.795)
d9u3Wa	GCST90041812	Malignant neoplasm of liver, primary || id:GCST90041812	family.Lactobacillaceae.id.1836	Simple mode	9	0.168668	1.10023	0.881956		-1.98778	2.32512	1.18373	0.136999	10.2279	1.184 (0.137-10.228)
d9u3Wa	GCST90041812	Malignant neoplasm of liver, primary || id:GCST90041812	family.Lactobacillaceae.id.1836	Weighted mode	9	0.148865	0.975795	0.882524		-1.76369	2.06142	1.16052	0.171411	7.85714	1.161 (0.171-7.857)
DwGyne	GCST90041812	Malignant neoplasm of liver, primary || id:GCST90041812	family.BacteroidalesS24.7group.id.11173	MR Egger	8	2.22695	3.47815	0.545657		-4.59023	9.04413	9.27154	0.0101505	8468.65	9.272 (0.01-8468.65)
DwGyne	GCST90041812	Malignant neoplasm of liver, primary || id:GCST90041812	family.BacteroidalesS24.7group.id.11173	Weighted median	8	-0.867185	0.820216	0.290391		-2.47481	0.740439	0.420132	0.084179	2.09686	0.42 (0.084-2.097)
DwGyne	GCST90041812	Malignant neoplasm of liver, primary || id:GCST90041812	family.BacteroidalesS24.7group.id.11173	Inverse variance weighted (fixed effects)	8	-0.577616	0.575114	0.31521	0.928137	-1.70484	0.549608	0.561235	0.181802	1.73257	0.561 (0.182-1.733)
DwGyne	GCST90041812	Malignant neoplasm of liver, primary || id:GCST90041812	family.BacteroidalesS24.7group.id.11173	Simple mode	8	-1.37875	1.24858	0.30599		-3.82597	1.06847	0.251893	0.0217972	2.91093	0.252 (0.022-2.911)
DwGyne	GCST90041812	Malignant neoplasm of liver, primary || id:GCST90041812	family.BacteroidalesS24.7group.id.11173	Weighted mode	8	-1.24813	1.26732	0.357502		-3.73208	1.23581	0.287041	0.0239431	3.44117	0.287 (0.024-3.441)
FcqSNY	GCST90041812	Malignant neoplasm of liver, primary || id:GCST90041812	family.Clostridiaceae1.id.1869	MR Egger	10	-0.647997	1.95996	0.749426		-4.48952	3.19353	0.523092	0.011226	24.3743	0.523 (0.011-24.374)
FcqSNY	GCST90041812	Malignant neoplasm of liver, primary || id:GCST90041812	family.Clostridiaceae1.id.1869	Weighted median	10	0.129811	0.902299	0.885606		-1.6387	1.89832	1.13861	0.194233	6.67465	1.139 (0.194-6.675)
FcqSNY	GCST90041812	Malignant neoplasm of liver, primary || id:GCST90041812	family.Clostridiaceae1.id.1869	Inverse variance weighted (fixed effects)	10	0.203632	0.693302	0.768977	0.955512	-1.15524	1.5625	1.22585	0.314982	4.77075	1.226 (0.315-4.771)
FcqSNY	GCST90041812	Malignant neoplasm of liver, primary || id:GCST90041812	family.Clostridiaceae1.id.1869	Simple mode	10	1.31513	1.40805	0.374678		-1.44465	4.07491	3.72525	0.23583	58.8453	3.725 (0.236-58.845)
FcqSNY	GCST90041812	Malignant neoplasm of liver, primary || id:GCST90041812	family.Clostridiaceae1.id.1869	Weighted mode	10	0.359071	1.27693	0.784916		-2.14372	2.86186	1.432	0.117218	17.4941	1.432 (0.117-17.494)
FFi1Rd	GCST90041812	Malignant neoplasm of liver, primary || id:GCST90041812	family.Actinomycetaceae.id.421	MR Egger	5	-1.20481	1.81396	0.554058		-4.76017	2.35055	0.299749	0.00856413	10.4914	0.3 (0.009-10.491)
FFi1Rd	GCST90041812	Malignant neoplasm of liver, primary || id:GCST90041812	family.Actinomycetaceae.id.421	Weighted median	5	-0.285154	0.829429	0.731		-1.91083	1.34053	0.751899	0.147957	3.82106	0.752 (0.148-3.821)
FFi1Rd	GCST90041812	Malignant neoplasm of liver, primary || id:GCST90041812	family.Actinomycetaceae.id.421	Inverse variance weighted (fixed effects)	5	-0.421237	0.698409	0.546416	0.928137	-1.79012	0.947644	0.656234	0.16694	2.57962	0.656 (0.167-2.58)
FFi1Rd	GCST90041812	Malignant neoplasm of liver, primary || id:GCST90041812	family.Actinomycetaceae.id.421	Simple mode	5	-0.0688778	1.05388	0.951026		-2.13448	1.99672	0.933441	0.118306	7.36488	0.933 (0.118-7.365)
FFi1Rd	GCST90041812	Malignant neoplasm of liver, primary || id:GCST90041812	family.Actinomycetaceae.id.421	Weighted mode	5	-0.074051	1.0754	0.948406		-2.18183	2.03372	0.928624	0.112835	7.6425	0.929 (0.113-7.643)
FXBXNG	GCST90041812	Malignant neoplasm of liver, primary || id:GCST90041812	family.FamilyXI.id.1936	MR Egger	8	-3.235	2.65905	0.269437		-8.44673	1.97673	0.0393601	0.000214601	7.21908	0.039 (0-7.219)
FXBXNG	GCST90041812	Malignant neoplasm of liver, primary || id:GCST90041812	family.FamilyXI.id.1936	Weighted median	8	0.0868316	0.526133	0.868915		-0.944389	1.11805	1.09071	0.388917	3.05889	1.091 (0.389-3.059)
FXBXNG	GCST90041812	Malignant neoplasm of liver, primary || id:GCST90041812	family.FamilyXI.id.1936	Inverse variance weighted (fixed effects)	8	0.0277496	0.376051	0.941176	0.955512	-0.709311	0.76481	1.02814	0.491983	2.14859	1.028 (0.492-2.149)
FXBXNG	GCST90041812	Malignant neoplasm of liver, primary || id:GCST90041812	family.FamilyXI.id.1936	Simple mode	8	0.469101	0.815647	0.58321		-1.12957	2.06777	1.59856	0.323173	7.90717	1.599 (0.323-7.907)
FXBXNG	GCST90041812	Malignant neoplasm of liver, primary || id:GCST90041812	family.FamilyXI.id.1936	Weighted mode	8	0.399622	0.861742	0.656911		-1.28939	2.08864	1.49126	0.275438	8.07389	1.491 (0.275-8.074)
kodRd1	GCST90041812	Malignant neoplasm of liver, primary || id:GCST90041812	family.Defluviitaleaceae.id.1924	MR Egger	11	-0.448896	2.3808	0.85463		-5.11526	4.21747	0.638332	0.00600441	67.8615	0.638 (0.006-67.861)
kodRd1	GCST90041812	Malignant neoplasm of liver, primary || id:GCST90041812	family.Defluviitaleaceae.id.1924	Weighted median	11	-0.260837	0.762945	0.73244		-1.75621	1.23454	0.770407	0.172698	3.43678	0.77 (0.173-3.437)
kodRd1	GCST90041812	Malignant neoplasm of liver, primary || id:GCST90041812	family.Defluviitaleaceae.id.1924	Inverse variance weighted (multiplicative random effects)	11	-0.878214	0.701169	0.210388	0.928137	-2.25251	0.496078	0.415524	0.105135	1.64227	0.416 (0.105-1.642)
kodRd1	GCST90041812	Malignant neoplasm of liver, primary || id:GCST90041812	family.Defluviitaleaceae.id.1924	Simple mode	11	0.129152	1.43724	0.930172		-2.68784	2.94614	1.13786	0.0680279	19.0324	1.138 (0.068-19.032)
kodRd1	GCST90041812	Malignant neoplasm of liver, primary || id:GCST90041812	family.Defluviitaleaceae.id.1924	Weighted mode	11	0.159719	1.52706	0.918767		-2.83332	3.15276	1.17318	0.0588173	23.4005	1.173 (0.059-23.4)
LRKdIa	GCST90041812	Malignant neoplasm of liver, primary || id:GCST90041812	family.Bifidobacteriaceae.id.433	MR Egger	10	0.212342	2.3505	0.930239		-4.39465	4.81933	1.23657	0.0123432	123.882	1.237 (0.012-123.882)
LRKdIa	GCST90041812	Malignant neoplasm of liver, primary || id:GCST90041812	family.Bifidobacteriaceae.id.433	Weighted median	10	-0.0103367	0.916081	0.990997		-1.80586	1.78518	0.989717	0.164334	5.96066	0.99 (0.164-5.961)
LRKdIa	GCST90041812	Malignant neoplasm of liver, primary || id:GCST90041812	family.Bifidobacteriaceae.id.433	Inverse variance weighted (fixed effects)	10	0.474606	0.678973	0.484548	0.928137	-0.85618	1.80539	1.60738	0.424781	6.08236	1.607 (0.425-6.082)
LRKdIa	GCST90041812	Malignant neoplasm of liver, primary || id:GCST90041812	family.Bifidobacteriaceae.id.433	Simple mode	10	0.114742	1.39869	0.936414		-2.6267	2.85618	1.12158	0.0723169	17.395	1.122 (0.072-17.395)
LRKdIa	GCST90041812	Malignant neoplasm of liver, primary || id:GCST90041812	family.Bifidobacteriaceae.id.433	Weighted mode	10	0.00968391	1.2087	0.993782		-2.35936	2.37873	1.00973	0.0944805	10.7912	1.01 (0.094-10.791)
m9LXEq	GCST90041812	Malignant neoplasm of liver, primary || id:GCST90041812	family.Enterobacteriaceae.id.3469	MR Egger	7	1.18652	6.24838	0.856862		-11.0603	13.4334	3.27566	1.57242e-05	682386	3.276 (0-682385.669)
m9LXEq	GCST90041812	Malignant neoplasm of liver, primary || id:GCST90041812	family.Enterobacteriaceae.id.3469	Weighted median	7	1.96339	1.18758	0.0982749		-0.364259	4.29104	7.12343	0.694711	73.0422	7.123 (0.695-73.042)
m9LXEq	GCST90041812	Malignant neoplasm of liver, primary || id:GCST90041812	family.Enterobacteriaceae.id.3469	Inverse variance weighted (fixed effects)	7	1.21548	0.862904	0.158957	0.928137	-0.475814	2.90677	3.37191	0.621379	18.2976	3.372 (0.621-18.298)
m9LXEq	GCST90041812	Malignant neoplasm of liver, primary || id:GCST90041812	family.Enterobacteriaceae.id.3469	Simple mode	7	1.90617	1.71808	0.3097		-1.46126	5.2736	6.72729	0.231944	195.118	6.727 (0.232-195.118)
m9LXEq	GCST90041812	Malignant neoplasm of liver, primary || id:GCST90041812	family.Enterobacteriaceae.id.3469	Weighted mode	7	1.90617	1.74503	0.31659		-1.51409	5.32643	6.72729	0.220009	205.703	6.727 (0.22-205.703)
MBOR7Y	GCST90041812	Malignant neoplasm of liver, primary || id:GCST90041812	family.Coriobacteriaceae.id.811	MR Egger	13	-0.973843	3.84079	0.804518		-8.50178	6.5541	0.377629	0.000203106	702.116	0.378 (0-702.116)
MBOR7Y	GCST90041812	Malignant neoplasm of liver, primary || id:GCST90041812	family.Coriobacteriaceae.id.811	Weighted median	13	0.706007	1.04603	0.499714		-1.34421	2.75622	2.02589	0.260746	15.7403	2.026 (0.261-15.74)
MBOR7Y	GCST90041812	Malignant neoplasm of liver, primary || id:GCST90041812	family.Coriobacteriaceae.id.811	Inverse variance weighted (fixed effects)	13	0.696886	0.71495	0.329693	0.928137	-0.704417	2.09819	2.00749	0.494397	8.15139	2.007 (0.494-8.151)
MBOR7Y	GCST90041812	Malignant neoplasm of liver, primary || id:GCST90041812	family.Coriobacteriaceae.id.811	Simple mode	13	1.83426	2.01847	0.381376		-2.12193	5.79046	6.26052	0.1198	327.163	6.261 (0.12-327.163)
MBOR7Y	GCST90041812	Malignant neoplasm of liver, primary || id:GCST90041812	family.Coriobacteriaceae.id.811	Weighted mode	13	1.25654	1.86938	0.514209		-2.40744	4.92052	3.51325	0.0900454	137.074	3.513 (0.09-137.074)
nFlAu5	GCST90041812	Malignant neoplasm of liver, primary || id:GCST90041812	family.Lachnospiraceae.id.1987	MR Egger	16	-0.65704	1.42636	0.65213		-3.4527	2.13863	0.518384	0.0316599	8.48776	0.518 (0.032-8.488)
nFlAu5	GCST90041812	Malignant neoplasm of liver, primary || id:GCST90041812	family.Lachnospiraceae.id.1987	Weighted median	16	-0.246508	0.893324	0.782591		-1.99742	1.50441	0.781525	0.135685	4.50149	0.782 (0.136-4.501)
nFlAu5	GCST90041812	Malignant neoplasm of liver, primary || id:GCST90041812	family.Lachnospiraceae.id.1987	Inverse variance weighted (fixed effects)	16	-0.592742	0.596197	0.320123	0.928137	-1.76129	0.575804	0.552809	0.171823	1.77856	0.553 (0.172-1.779)
nFlAu5	GCST90041812	Malignant neoplasm of liver, primary || id:GCST90041812	family.Lachnospiraceae.id.1987	Simple mode	16	1.13188	1.54729	0.475733		-1.90081	4.16457	3.10148	0.149447	64.3652	3.101 (0.149-64.365)
nFlAu5	GCST90041812	Malignant neoplasm of liver, primary || id:GCST90041812	family.Lachnospiraceae.id.1987	Weighted mode	16	0.394628	1.22122	0.751049		-1.99897	2.78822	1.48383	0.135475	16.2521	1.484 (0.135-16.252)
O0n2Pz	GCST90041812	Malignant neoplasm of liver, primary || id:GCST90041812	family.Bacteroidaceae.id.917	MR Egger	8	-4.82722	6.07395	0.45704		-16.7322	7.07773	0.00800878	5.41147e-08	1185.27	0.008 (0-1185.27)
O0n2Pz	GCST90041812	Malignant neoplasm of liver, primary || id:GCST90041812	family.Bacteroidaceae.id.917	Weighted median	8	-0.682546	1.31775	0.604484		-3.26533	1.90024	0.505329	0.0381842	6.68751	0.505 (0.038-6.688)
O0n2Pz	GCST90041812	Malignant neoplasm of liver, primary || id:GCST90041812	family.Bacteroidaceae.id.917	Inverse variance weighted (fixed effects)	8	-1.28772	0.885163	0.145729	0.928137	-3.02264	0.4472	0.275899	0.0486726	1.56393	0.276 (0.049-1.564)
O0n2Pz	GCST90041812	Malignant neoplasm of liver, primary || id:GCST90041812	family.Bacteroidaceae.id.917	Simple mode	8	1.20163	2.47109	0.641625		-3.64171	6.04498	3.32555	0.0262075	421.988	3.326 (0.026-421.988)
O0n2Pz	GCST90041812	Malignant neoplasm of liver, primary || id:GCST90041812	family.Bacteroidaceae.id.917	Weighted mode	8	1.08061	2.1577	0.631862		-3.14848	5.3097	2.94647	0.0429173	202.289	2.946 (0.043-202.289)
obtxsV	GCST90041812	Malignant neoplasm of liver, primary || id:GCST90041812	family.Veillonellaceae.id.2172	MR Egger	19	-0.876879	1.25669	0.494756		-3.33999	1.58624	0.416079	0.0354372	4.88533	0.416 (0.035-4.885)
obtxsV	GCST90041812	Malignant neoplasm of liver, primary || id:GCST90041812	family.Veillonellaceae.id.2172	Weighted median	19	0.130097	0.680251	0.848331		-1.2032	1.46339	1.13894	0.300233	4.32058	1.139 (0.3-4.321)
obtxsV	GCST90041812	Malignant neoplasm of liver, primary || id:GCST90041812	family.Veillonellaceae.id.2172	Inverse variance weighted (fixed effects)	19	-0.105137	0.486459	0.828889	0.955512	-1.0586	0.848324	0.900201	0.346942	2.33573	0.9 (0.347-2.336)
obtxsV	GCST90041812	Malignant neoplasm of liver, primary || id:GCST90041812	family.Veillonellaceae.id.2172	Simple mode	19	0.0661776	1.1089	0.953069		-2.10727	2.23962	1.06842	0.121569	9.38981	1.068 (0.122-9.39)
obtxsV	GCST90041812	Malignant neoplasm of liver, primary || id:GCST90041812	family.Veillonellaceae.id.2172	Weighted mode	19	0.0954579	0.929367	0.919327		-1.7261	1.91702	1.10016	0.177977	6.80064	1.1 (0.178-6.801)
oU56W6	GCST90041812	Malignant neoplasm of liver, primary || id:GCST90041812	family.Peptostreptococcaceae.id.2042	MR Egger	12	1.29197	1.22221	0.315343		-1.10355	3.68749	3.63994	0.33169	39.9445	3.64 (0.332-39.944)
oU56W6	GCST90041812	Malignant neoplasm of liver, primary || id:GCST90041812	family.Peptostreptococcaceae.id.2042	Weighted median	12	0.259844	0.804669	0.746755		-1.31731	1.837	1.29673	0.267856	6.27765	1.297 (0.268-6.278)
oU56W6	GCST90041812	Malignant neoplasm of liver, primary || id:GCST90041812	family.Peptostreptococcaceae.id.2042	Inverse variance weighted (fixed effects)	12	0.533134	0.572855	0.352028	0.928137	-0.589661	1.65593	1.70427	0.554515	5.23794	1.704 (0.555-5.238)
oU56W6	GCST90041812	Malignant neoplasm of liver, primary || id:GCST90041812	family.Peptostreptococcaceae.id.2042	Simple mode	12	-0.145588	1.15752	0.902179		-2.41432	2.12315	0.864514	0.0894278	8.3574	0.865 (0.089-8.357)
oU56W6	GCST90041812	Malignant neoplasm of liver, primary || id:GCST90041812	family.Peptostreptococcaceae.id.2042	Weighted mode	12	0.33888	0.978659	0.735672		-1.57929	2.25705	1.40338	0.206121	9.55489	1.403 (0.206-9.555)
pXAgfu	GCST90041812	Malignant neoplasm of liver, primary || id:GCST90041812	family.Acidaminococcaceae.id.2166	MR Egger	7	-2.4824	2.34778	0.338742		-7.08404	2.11924	0.0835425	0.00083838	8.32482	0.084 (0.001-8.325)
pXAgfu	GCST90041812	Malignant neoplasm of liver, primary || id:GCST90041812	family.Acidaminococcaceae.id.2166	Weighted median	7	-0.400089	0.993704	0.687225		-2.34775	1.54757	0.67026	0.095584	4.70004	0.67 (0.096-4.7)
pXAgfu	GCST90041812	Malignant neoplasm of liver, primary || id:GCST90041812	family.Acidaminococcaceae.id.2166	Inverse variance weighted (fixed effects)	7	-0.298642	0.764827	0.696189	0.955512	-1.7977	1.20042	0.741825	0.165679	3.32151	0.742 (0.166-3.322)
pXAgfu	GCST90041812	Malignant neoplasm of liver, primary || id:GCST90041812	family.Acidaminococcaceae.id.2166	Simple mode	7	-0.35593	1.47476	0.817322		-3.24646	2.5346	0.700522	0.0389118	12.6114	0.701 (0.039-12.611)
pXAgfu	GCST90041812	Malignant neoplasm of liver, primary || id:GCST90041812	family.Acidaminococcaceae.id.2166	Weighted mode	7	-0.31579	1.4647	0.836441		-3.18659	2.55501	0.729213	0.0413123	12.8715	0.729 (0.041-12.871)
Sgv0J4	GCST90041812	Malignant neoplasm of liver, primary || id:GCST90041812	family.Victivallaceae.id.2255	MR Egger	11	0.702514	1.49933	0.65053		-2.23617	3.64119	2.01882	0.106868	38.1373	2.019 (0.107-38.137)
Sgv0J4	GCST90041812	Malignant neoplasm of liver, primary || id:GCST90041812	family.Victivallaceae.id.2255	Weighted median	11	-0.146488	0.410906	0.721465		-0.951863	0.658887	0.863736	0.386021	1.93264	0.864 (0.386-1.933)
Sgv0J4	GCST90041812	Malignant neoplasm of liver, primary || id:GCST90041812	family.Victivallaceae.id.2255	Inverse variance weighted (fixed effects)	11	-0.206023	0.336879	0.540827	0.928137	-0.866307	0.454261	0.813814	0.420502	1.57501	0.814 (0.421-1.575)
Sgv0J4	GCST90041812	Malignant neoplasm of liver, primary || id:GCST90041812	family.Victivallaceae.id.2255	Simple mode	11	-0.440236	0.756085	0.573286		-1.92216	1.04169	0.643885	0.14629	2.834	0.644 (0.146-2.834)
Sgv0J4	GCST90041812	Malignant neoplasm of liver, primary || id:GCST90041812	family.Victivallaceae.id.2255	Weighted mode	11	-0.350304	0.666619	0.610693		-1.65688	0.95627	0.704474	0.190733	2.60197	0.704 (0.191-2.602)
SpO9Ka	GCST90041812	Malignant neoplasm of liver, primary || id:GCST90041812	family.Porphyromonadaceae.id.943	MR Egger	8	1.75096	3.56922	0.641151		-5.2447	8.74663	5.76015	0.00527539	6289.44	5.76 (0.005-6289.445)
SpO9Ka	GCST90041812	Malignant neoplasm of liver, primary || id:GCST90041812	family.Porphyromonadaceae.id.943	Weighted median	8	0.205904	1.15971	0.859079		-2.06714	2.47894	1.22863	0.126548	11.9286	1.229 (0.127-11.929)
SpO9Ka	GCST90041812	Malignant neoplasm of liver, primary || id:GCST90041812	family.Porphyromonadaceae.id.943	Inverse variance weighted (fixed effects)	8	0.115082	0.903883	0.898688	0.955512	-1.65653	1.88669	1.12196	0.1908	6.59751	1.122 (0.191-6.598)
SpO9Ka	GCST90041812	Malignant neoplasm of liver, primary || id:GCST90041812	family.Porphyromonadaceae.id.943	Simple mode	8	0.0815227	1.70841	0.963274		-3.26696	3.43001	1.08494	0.0381221	30.8768	1.085 (0.038-30.877)
SpO9Ka	GCST90041812	Malignant neoplasm of liver, primary || id:GCST90041812	family.Porphyromonadaceae.id.943	Weighted mode	8	0.0815227	1.61848	0.961235		-3.09069	3.25374	1.08494	0.0454704	25.8869	1.085 (0.045-25.887)
T35lgz	GCST90041812	Malignant neoplasm of liver, primary || id:GCST90041812	family.Oxalobacteraceae.id.2966	MR Egger	14	-2.55797	1.44354	0.10176		-5.38732	0.271377	0.0774618	0.00457423	1.31177	0.077 (0.005-1.312)
T35lgz	GCST90041812	Malignant neoplasm of liver, primary || id:GCST90041812	family.Oxalobacteraceae.id.2966	Weighted median	14	-0.626858	0.483222	0.194546		-1.57397	0.320257	0.534268	0.20722	1.37748	0.534 (0.207-1.377)
T35lgz	GCST90041812	Malignant neoplasm of liver, primary || id:GCST90041812	family.Oxalobacteraceae.id.2966	Inverse variance weighted (fixed effects)	14	-0.826612	0.358528	0.0211347	0.338155	-1.52933	-0.123897	0.437529	0.216681	0.883471	0.438 (0.217-0.883)
T35lgz	GCST90041812	Malignant neoplasm of liver, primary || id:GCST90041812	family.Oxalobacteraceae.id.2966	Simple mode	14	-0.746011	0.807301	0.37228		-2.32832	0.8363	0.474255	0.0974592	2.30781	0.474 (0.097-2.308)
T35lgz	GCST90041812	Malignant neoplasm of liver, primary || id:GCST90041812	family.Oxalobacteraceae.id.2966	Weighted mode	14	-0.727557	0.719255	0.330215		-2.1373	0.682183	0.483088	0.117973	1.97819	0.483 (0.118-1.978)
T8T6Lu	GCST90041812	Malignant neoplasm of liver, primary || id:GCST90041812	family.Peptococcaceae.id.2024	MR Egger	9	-2.21138	1.36634	0.149594		-4.8894	0.466646	0.10955	0.00752593	1.59464	0.11 (0.008-1.595)
T8T6Lu	GCST90041812	Malignant neoplasm of liver, primary || id:GCST90041812	family.Peptococcaceae.id.2024	Weighted median	9	-0.271996	0.793953	0.731912		-1.82814	1.28415	0.761858	0.160712	3.61161	0.762 (0.161-3.612)
T8T6Lu	GCST90041812	Malignant neoplasm of liver, primary || id:GCST90041812	family.Peptococcaceae.id.2024	Inverse variance weighted (fixed effects)	9	0.0350419	0.56563	0.950601	0.955512	-1.07359	1.14368	1.03566	0.341778	3.13829	1.036 (0.342-3.138)
T8T6Lu	GCST90041812	Malignant neoplasm of liver, primary || id:GCST90041812	family.Peptococcaceae.id.2024	Simple mode	9	-0.574913	1.2753	0.664098		-3.07451	1.92468	0.562754	0.0462123	6.85297	0.563 (0.046-6.853)
T8T6Lu	GCST90041812	Malignant neoplasm of liver, primary || id:GCST90041812	family.Peptococcaceae.id.2024	Weighted mode	9	-0.990294	1.03433	0.366389		-3.01758	1.037	0.371468	0.0489192	2.82074	0.371 (0.049-2.821)
vlyGOP	GCST90041812	Malignant neoplasm of liver, primary || id:GCST90041812	family.Ruminococcaceae.id.2050	MR Egger	10	-1.16532	1.48801	0.456101		-4.08181	1.75118	0.311824	0.0168768	5.76139	0.312 (0.017-5.761)
vlyGOP	GCST90041812	Malignant neoplasm of liver, primary || id:GCST90041812	family.Ruminococcaceae.id.2050	Weighted median	10	-0.724261	0.92376	0.433019		-2.53483	1.08631	0.484683	0.0792751	2.96332	0.485 (0.079-2.963)
vlyGOP	GCST90041812	Malignant neoplasm of liver, primary || id:GCST90041812	family.Ruminococcaceae.id.2050	Inverse variance weighted (fixed effects)	10	-0.413351	0.693379	0.551081	0.928137	-1.77237	0.945671	0.66143	0.169929	2.57454	0.661 (0.17-2.575)
vlyGOP	GCST90041812	Malignant neoplasm of liver, primary || id:GCST90041812	family.Ruminococcaceae.id.2050	Simple mode	10	0.375755	1.47307	0.804392		-2.51146	3.26297	1.45609	0.0811496	26.127	1.456 (0.081-26.127)
vlyGOP	GCST90041812	Malignant neoplasm of liver, primary || id:GCST90041812	family.Ruminococcaceae.id.2050	Weighted mode	10	0.212124	1.17715	0.860987		-2.0951	2.51935	1.2363	0.123058	12.4205	1.236 (0.123-12.42)
WEMGli	GCST90041812	Malignant neoplasm of liver, primary || id:GCST90041812	family.Alcaligenaceae.id.2875	MR Egger	12	-1.4199	4.47796	0.757699		-10.1967	7.35691	0.241738	3.72929e-05	1566.98	0.242 (0-1566.98)
WEMGli	GCST90041812	Malignant neoplasm of liver, primary || id:GCST90041812	family.Alcaligenaceae.id.2875	Weighted median	12	0.243902	1.10617	0.825488		-1.9242	2.412	1.27622	0.145993	11.1563	1.276 (0.146-11.156)
WEMGli	GCST90041812	Malignant neoplasm of liver, primary || id:GCST90041812	family.Alcaligenaceae.id.2875	Inverse variance weighted (fixed effects)	12	-0.160974	0.708756	0.820328	0.955512	-1.55014	1.22819	0.851314	0.212219	3.41503	0.851 (0.212-3.415)
WEMGli	GCST90041812	Malignant neoplasm of liver, primary || id:GCST90041812	family.Alcaligenaceae.id.2875	Simple mode	12	1.44278	2.09058	0.504409		-2.65475	5.54031	4.23246	0.0703168	254.757	4.232 (0.07-254.757)
WEMGli	GCST90041812	Malignant neoplasm of liver, primary || id:GCST90041812	family.Alcaligenaceae.id.2875	Weighted mode	12	1.63893	2.03387	0.437421		-2.34746	5.62532	5.14966	0.0956117	277.361	5.15 (0.096-277.361)
Xtktja	GCST90041812	Malignant neoplasm of liver, primary || id:GCST90041812	family.Pasteurellaceae.id.3689	MR Egger	13	0.482916	1.00254	0.639465		-1.48206	2.4479	1.62079	0.227168	11.564	1.621 (0.227-11.564)
Xtktja	GCST90041812	Malignant neoplasm of liver, primary || id:GCST90041812	family.Pasteurellaceae.id.3689	Weighted median	13	-0.0193902	0.618485	0.974989		-1.23162	1.19284	0.980797	0.291819	3.29643	0.981 (0.292-3.296)
Xtktja	GCST90041812	Malignant neoplasm of liver, primary || id:GCST90041812	family.Pasteurellaceae.id.3689	Inverse variance weighted (fixed effects)	13	0.0717721	0.44362	0.871473	0.955512	-0.797722	0.941267	1.07441	0.450354	2.56323	1.074 (0.45-2.563)
Xtktja	GCST90041812	Malignant neoplasm of liver, primary || id:GCST90041812	family.Pasteurellaceae.id.3689	Simple mode	13	-0.145215	1.01722	0.888852		-2.13897	1.84854	0.864837	0.117776	6.35054	0.865 (0.118-6.351)
Xtktja	GCST90041812	Malignant neoplasm of liver, primary || id:GCST90041812	family.Pasteurellaceae.id.3689	Weighted mode	13	0.110328	0.866683	0.900812		-1.58837	1.80903	1.11664	0.204258	6.10451	1.117 (0.204-6.105)
Y7cF3n	GCST90041812	Malignant neoplasm of liver, primary || id:GCST90041812	family.Methanobacteriaceae.id.121	MR Egger	10	-1.14582	1.6829	0.515178		-4.4443	2.15266	0.317962	0.0117453	8.6077	0.318 (0.012-8.608)
Y7cF3n	GCST90041812	Malignant neoplasm of liver, primary || id:GCST90041812	family.Methanobacteriaceae.id.121	Weighted median	10	-0.147307	0.506183	0.771039		-1.13943	0.844811	0.863029	0.320003	2.32754	0.863 (0.32-2.328)
Y7cF3n	GCST90041812	Malignant neoplasm of liver, primary || id:GCST90041812	family.Methanobacteriaceae.id.121	Inverse variance weighted (fixed effects)	10	0.126893	0.354825	0.720627	0.955512	-0.568564	0.822351	1.1353	0.566338	2.27584	1.135 (0.566-2.276)
Y7cF3n	GCST90041812	Malignant neoplasm of liver, primary || id:GCST90041812	family.Methanobacteriaceae.id.121	Simple mode	10	-0.26305	0.819	0.755404		-1.86829	1.34219	0.768704	0.154388	3.82741	0.769 (0.154-3.827)
Y7cF3n	GCST90041812	Malignant neoplasm of liver, primary || id:GCST90041812	family.Methanobacteriaceae.id.121	Weighted mode	10	-0.246803	0.765807	0.754602		-1.74779	1.25418	0.781294	0.174159	3.50496	0.781 (0.174-3.505)
yfxJv6	GCST90041812	Malignant neoplasm of liver, primary || id:GCST90041812	family.Erysipelotrichaceae.id.2149	MR Egger	12	-6.76921	3.4145	0.0755587		-13.4616	-0.0768007	0.0011486	1.42459e-06	0.926074	0.001 (0-0.926)
yfxJv6	GCST90041812	Malignant neoplasm of liver, primary || id:GCST90041812	family.Erysipelotrichaceae.id.2149	Weighted median	12	-0.495663	1.0094	0.623394		-2.47409	1.48276	0.609167	0.0842397	4.4051	0.609 (0.084-4.405)
yfxJv6	GCST90041812	Malignant neoplasm of liver, primary || id:GCST90041812	family.Erysipelotrichaceae.id.2149	Inverse variance weighted (fixed effects)	12	-0.469824	0.731742	0.520833	0.928137	-1.90404	0.964392	0.625113	0.148966	2.62319	0.625 (0.149-2.623)
yfxJv6	GCST90041812	Malignant neoplasm of liver, primary || id:GCST90041812	family.Erysipelotrichaceae.id.2149	Simple mode	12	-0.60666	1.73167	0.732706		-4.00074	2.78742	0.545169	0.0183021	16.239	0.545 (0.018-16.239)
yfxJv6	GCST90041812	Malignant neoplasm of liver, primary || id:GCST90041812	family.Erysipelotrichaceae.id.2149	Weighted mode	12	-0.538578	1.62663	0.74679		-3.72677	2.64961	0.583577	0.0240705	14.1485	0.584 (0.024-14.149)
ylev3A	GCST90041812	Malignant neoplasm of liver, primary || id:GCST90041812	family.FamilyXIII.id.1957	MR Egger	9	1.27424	2.72442	0.654203		-4.06562	6.6141	3.57598	0.0171523	745.531	3.576 (0.017-745.531)
ylev3A	GCST90041812	Malignant neoplasm of liver, primary || id:GCST90041812	family.FamilyXIII.id.1957	Weighted median	9	-0.0432284	1.00736	0.965771		-2.01764	1.93119	0.957693	0.132968	6.8977	0.958 (0.133-6.898)
ylev3A	GCST90041812	Malignant neoplasm of liver, primary || id:GCST90041812	family.FamilyXIII.id.1957	Inverse variance weighted (fixed effects)	9	0.684568	0.784202	0.382691	0.928137	-0.852468	2.2216	1.98291	0.426361	9.22211	1.983 (0.426-9.222)
ylev3A	GCST90041812	Malignant neoplasm of liver, primary || id:GCST90041812	family.FamilyXIII.id.1957	Simple mode	9	-0.459171	1.76788	0.801632		-3.92422	3.00588	0.631807	0.0197576	20.2039	0.632 (0.02-20.204)
ylev3A	GCST90041812	Malignant neoplasm of liver, primary || id:GCST90041812	family.FamilyXIII.id.1957	Weighted mode	9	-0.478495	1.70989	0.7867		-3.82988	2.87289	0.619715	0.0217123	17.688	0.62 (0.022-17.688)
9i4tiU	GCST90041812	Malignant neoplasm of liver, primary || id:GCST90041812	order.Gastranaerophilales.id.1591	MR Egger	9	-0.805268	1.29604	0.554071		-3.34552	1.73498	0.446968	0.035242	5.66881	0.447 (0.035-5.669)
9i4tiU	GCST90041812	Malignant neoplasm of liver, primary || id:GCST90041812	order.Gastranaerophilales.id.1591	Weighted median	9	0.153191	0.570989	0.788475		-0.965947	1.27233	1.16555	0.380623	3.56916	1.166 (0.381-3.569)
9i4tiU	GCST90041812	Malignant neoplasm of liver, primary || id:GCST90041812	order.Gastranaerophilales.id.1591	Inverse variance weighted (fixed effects)	9	0.0596377	0.464051	0.897741	0.983002	-0.849902	0.969178	1.06145	0.427457	2.63578	1.061 (0.427-2.636)
9i4tiU	GCST90041812	Malignant neoplasm of liver, primary || id:GCST90041812	order.Gastranaerophilales.id.1591	Simple mode	9	0.409601	0.932825	0.672209		-1.41874	2.23794	1.50622	0.24202	9.37398	1.506 (0.242-9.374)
9i4tiU	GCST90041812	Malignant neoplasm of liver, primary || id:GCST90041812	order.Gastranaerophilales.id.1591	Weighted mode	9	0.409601	0.906129	0.663249		-1.36641	2.18561	1.50622	0.25502	8.8961	1.506 (0.255-8.896)
aGfu8V	GCST90041812	Malignant neoplasm of liver, primary || id:GCST90041812	order.Bifidobacteriales.id.432	MR Egger	10	0.212342	2.3505	0.930239		-4.39465	4.81933	1.23657	0.0123432	123.882	1.237 (0.012-123.882)
aGfu8V	GCST90041812	Malignant neoplasm of liver, primary || id:GCST90041812	order.Bifidobacteriales.id.432	Weighted median	10	-0.0103367	0.883684	0.990667		-1.74236	1.72168	0.989717	0.175107	5.59394	0.99 (0.175-5.594)
aGfu8V	GCST90041812	Malignant neoplasm of liver, primary || id:GCST90041812	order.Bifidobacteriales.id.432	Inverse variance weighted (fixed effects)	10	0.474606	0.678973	0.484548	0.983002	-0.85618	1.80539	1.60738	0.424781	6.08236	1.607 (0.425-6.082)
aGfu8V	GCST90041812	Malignant neoplasm of liver, primary || id:GCST90041812	order.Bifidobacteriales.id.432	Simple mode	10	0.114742	1.42216	0.937461		-2.6727	2.90218	1.12158	0.0690657	18.2138	1.122 (0.069-18.214)
aGfu8V	GCST90041812	Malignant neoplasm of liver, primary || id:GCST90041812	order.Bifidobacteriales.id.432	Weighted mode	10	0.00968391	1.10181	0.993179		-2.14986	2.16923	1.00973	0.1165	8.75155	1.01 (0.117-8.752)
BPW89n	GCST90041812	Malignant neoplasm of liver, primary || id:GCST90041812	order.Verrucomicrobiales.id.4030	MR Egger	11	-2.20763	2.08167	0.316542		-6.28769	1.87244	0.109961	0.00185905	6.50413	0.11 (0.002-6.504)
BPW89n	GCST90041812	Malignant neoplasm of liver, primary || id:GCST90041812	order.Verrucomicrobiales.id.4030	Weighted median	11	-0.529924	0.799003	0.507182		-2.09597	1.03612	0.588649	0.122951	2.81827	0.589 (0.123-2.818)
BPW89n	GCST90041812	Malignant neoplasm of liver, primary || id:GCST90041812	order.Verrucomicrobiales.id.4030	Inverse variance weighted (fixed effects)	11	-0.375693	0.592341	0.525917	0.983002	-1.53668	0.785296	0.686813	0.215094	2.19306	0.687 (0.215-2.193)
BPW89n	GCST90041812	Malignant neoplasm of liver, primary || id:GCST90041812	order.Verrucomicrobiales.id.4030	Simple mode	11	-0.372687	1.32926	0.784907		-2.97804	2.23267	0.688881	0.0508924	9.3247	0.689 (0.051-9.325)
BPW89n	GCST90041812	Malignant neoplasm of liver, primary || id:GCST90041812	order.Verrucomicrobiales.id.4030	Weighted mode	11	-0.372687	1.30509	0.78104		-2.93066	2.18529	0.688881	0.0533616	8.89323	0.689 (0.053-8.893)
C1xV1V	GCST90041812	Malignant neoplasm of liver, primary || id:GCST90041812	order.Victivallales.id.2254	MR Egger	7	1.11879	1.55877	0.505046		-1.93641	4.17398	3.06114	0.144221	64.9737	3.061 (0.144-64.974)
C1xV1V	GCST90041812	Malignant neoplasm of liver, primary || id:GCST90041812	order.Victivallales.id.2254	Weighted median	7	-0.187047	0.614455	0.760815		-1.39138	1.01728	0.829405	0.248732	2.76567	0.829 (0.249-2.766)
C1xV1V	GCST90041812	Malignant neoplasm of liver, primary || id:GCST90041812	order.Victivallales.id.2254	Inverse variance weighted (fixed effects)	7	0.0367632	0.467873	0.937371	0.983002	-0.880269	0.953795	1.03745	0.414671	2.59554	1.037 (0.415-2.596)
C1xV1V	GCST90041812	Malignant neoplasm of liver, primary || id:GCST90041812	order.Victivallales.id.2254	Simple mode	7	-0.510215	0.878114	0.582369		-2.23132	1.21089	0.600367	0.107387	3.35647	0.6 (0.107-3.356)
C1xV1V	GCST90041812	Malignant neoplasm of liver, primary || id:GCST90041812	order.Victivallales.id.2254	Weighted mode	7	-0.420711	0.841963	0.635093		-2.07096	1.22954	0.65658	0.126065	3.41964	0.657 (0.126-3.42)
CYNr8c	GCST90041812	Malignant neoplasm of liver, primary || id:GCST90041812	order.Actinomycetales.id.420	MR Egger	5	-1.20386	1.81608	0.554783		-4.76337	2.35565	0.300034	0.00853681	10.545	0.3 (0.009-10.545)
CYNr8c	GCST90041812	Malignant neoplasm of liver, primary || id:GCST90041812	order.Actinomycetales.id.420	Weighted median	5	-0.284121	0.862752	0.741914		-1.97512	1.40687	0.752675	0.138745	4.08317	0.753 (0.139-4.083)
CYNr8c	GCST90041812	Malignant neoplasm of liver, primary || id:GCST90041812	order.Actinomycetales.id.420	Inverse variance weighted (fixed effects)	5	-0.421475	0.699343	0.546726	0.983002	-1.79219	0.949237	0.656078	0.166596	2.58374	0.656 (0.167-2.584)
CYNr8c	GCST90041812	Malignant neoplasm of liver, primary || id:GCST90041812	order.Actinomycetales.id.420	Simple mode	5	-0.0692727	1.13061	0.954083		-2.28526	2.14671	0.933072	0.101748	8.5567	0.933 (0.102-8.557)
CYNr8c	GCST90041812	Malignant neoplasm of liver, primary || id:GCST90041812	order.Actinomycetales.id.420	Weighted mode	5	-0.0692727	1.08318	0.952076		-2.19231	2.05377	0.933072	0.111658	7.79722	0.933 (0.112-7.797)
dSCeM7	GCST90041812	Malignant neoplasm of liver, primary || id:GCST90041812	order.Enterobacteriales.id.3468	MR Egger	7	1.18652	6.24838	0.856862		-11.0603	13.4334	3.27566	1.57242e-05	682386	3.276 (0-682385.669)
dSCeM7	GCST90041812	Malignant neoplasm of liver, primary || id:GCST90041812	order.Enterobacteriales.id.3468	Weighted median	7	1.96339	1.19509	0.100408		-0.378992	4.30577	7.12343	0.684551	74.1262	7.123 (0.685-74.126)
dSCeM7	GCST90041812	Malignant neoplasm of liver, primary || id:GCST90041812	order.Enterobacteriales.id.3468	Inverse variance weighted (fixed effects)	7	1.21548	0.862904	0.158957	0.983002	-0.475814	2.90677	3.37191	0.621379	18.2976	3.372 (0.621-18.298)
dSCeM7	GCST90041812	Malignant neoplasm of liver, primary || id:GCST90041812	order.Enterobacteriales.id.3468	Simple mode	7	1.90617	1.76244	0.320993		-1.54821	5.36056	6.72729	0.212628	212.844	6.727 (0.213-212.844)
dSCeM7	GCST90041812	Malignant neoplasm of liver, primary || id:GCST90041812	order.Enterobacteriales.id.3468	Weighted mode	7	1.90617	1.79148	0.328254		-1.60512	5.41747	6.72729	0.200865	225.308	6.727 (0.201-225.308)
FlVBaS	GCST90041812	Malignant neoplasm of liver, primary || id:GCST90041812	order.Erysipelotrichales.id.2148	MR Egger	12	-6.76921	3.4145	0.0755587		-13.4616	-0.0768007	0.0011486	1.42459e-06	0.926074	0.001 (0-0.926)
FlVBaS	GCST90041812	Malignant neoplasm of liver, primary || id:GCST90041812	order.Erysipelotrichales.id.2148	Weighted median	12	-0.495663	1.08766	0.648594		-2.62747	1.63614	0.609167	0.0722612	5.13532	0.609 (0.072-5.135)
FlVBaS	GCST90041812	Malignant neoplasm of liver, primary || id:GCST90041812	order.Erysipelotrichales.id.2148	Inverse variance weighted (fixed effects)	12	-0.469824	0.731742	0.520833	0.983002	-1.90404	0.964392	0.625113	0.148966	2.62319	0.625 (0.149-2.623)
FlVBaS	GCST90041812	Malignant neoplasm of liver, primary || id:GCST90041812	order.Erysipelotrichales.id.2148	Simple mode	12	-0.60666	1.70566	0.728811		-3.94975	2.73643	0.545169	0.0192595	15.4319	0.545 (0.019-15.432)
FlVBaS	GCST90041812	Malignant neoplasm of liver, primary || id:GCST90041812	order.Erysipelotrichales.id.2148	Weighted mode	12	-0.538578	1.8118	0.771805		-4.08971	3.01255	0.583577	0.0167441	20.3392	0.584 (0.017-20.339)
j0mByI	GCST90041812	Malignant neoplasm of liver, primary || id:GCST90041812	order.NB1n.id.3953	MR Egger	13	0.21832	1.77868	0.904525		-3.26789	3.70453	1.24398	0.0380867	40.6309	1.244 (0.038-40.631)
j0mByI	GCST90041812	Malignant neoplasm of liver, primary || id:GCST90041812	order.NB1n.id.3953	Weighted median	13	-0.629855	0.530403	0.23503		-1.66944	0.409735	0.532669	0.188352	1.50642	0.533 (0.188-1.506)
j0mByI	GCST90041812	Malignant neoplasm of liver, primary || id:GCST90041812	order.NB1n.id.3953	Inverse variance weighted (fixed effects)	13	0.0552024	0.372199	0.882095	0.983002	-0.674308	0.784713	1.05675	0.509509	2.19178	1.057 (0.51-2.192)
j0mByI	GCST90041812	Malignant neoplasm of liver, primary || id:GCST90041812	order.NB1n.id.3953	Simple mode	13	-0.950108	0.928095	0.326163		-2.76917	0.868958	0.386699	0.0627138	2.38442	0.387 (0.063-2.384)
j0mByI	GCST90041812	Malignant neoplasm of liver, primary || id:GCST90041812	order.NB1n.id.3953	Weighted mode	13	-0.950108	0.839783	0.280002		-2.59608	0.695866	0.386699	0.0745652	2.00545	0.387 (0.075-2.005)
jfZByg	GCST90041812	Malignant neoplasm of liver, primary || id:GCST90041812	order.Lactobacillales.id.1800	MR Egger	15	-1.66392	2.20145	0.463229		-5.97877	2.65093	0.189396	0.00253195	14.1672	0.189 (0.003-14.167)
jfZByg	GCST90041812	Malignant neoplasm of liver, primary || id:GCST90041812	order.Lactobacillales.id.1800	Weighted median	15	0.436616	0.92664	0.637511		-1.3796	2.25283	1.54746	0.25168	9.51463	1.547 (0.252-9.515)
jfZByg	GCST90041812	Malignant neoplasm of liver, primary || id:GCST90041812	order.Lactobacillales.id.1800	Inverse variance weighted (multiplicative random effects)	15	0.294189	0.840118	0.726206	0.983002	-1.35244	1.94082	1.34204	0.258608	6.96446	1.342 (0.259-6.964)
jfZByg	GCST90041812	Malignant neoplasm of liver, primary || id:GCST90041812	order.Lactobacillales.id.1800	Simple mode	15	0.553946	1.88762	0.773474		-3.1458	4.25369	1.74011	0.0430325	70.3646	1.74 (0.043-70.365)
jfZByg	GCST90041812	Malignant neoplasm of liver, primary || id:GCST90041812	order.Lactobacillales.id.1800	Weighted mode	15	0.515742	1.85672	0.785249		-3.12344	4.15492	1.67488	0.0440056	63.7469	1.675 (0.044-63.747)
jHia6Z	GCST90041812	Malignant neoplasm of liver, primary || id:GCST90041812	order.Pasteurellales.id.3688	MR Egger	13	0.482916	1.00254	0.639465		-1.48206	2.4479	1.62079	0.227168	11.564	1.621 (0.227-11.564)
jHia6Z	GCST90041812	Malignant neoplasm of liver, primary || id:GCST90041812	order.Pasteurellales.id.3688	Weighted median	13	-0.0193902	0.598831	0.974169		-1.1931	1.15432	0.980797	0.30328	3.17186	0.981 (0.303-3.172)
jHia6Z	GCST90041812	Malignant neoplasm of liver, primary || id:GCST90041812	order.Pasteurellales.id.3688	Inverse variance weighted (fixed effects)	13	0.0717721	0.44362	0.871473	0.983002	-0.797722	0.941267	1.07441	0.450354	2.56323	1.074 (0.45-2.563)
jHia6Z	GCST90041812	Malignant neoplasm of liver, primary || id:GCST90041812	order.Pasteurellales.id.3688	Simple mode	13	-0.145215	0.967579	0.883194		-2.04167	1.75124	0.864837	0.129812	5.76175	0.865 (0.13-5.762)
jHia6Z	GCST90041812	Malignant neoplasm of liver, primary || id:GCST90041812	order.Pasteurellales.id.3688	Weighted mode	13	0.110328	0.891938	0.903604		-1.63787	1.85853	1.11664	0.194394	6.41428	1.117 (0.194-6.414)
m0ByAU	GCST90041812	Malignant neoplasm of liver, primary || id:GCST90041812	order.Desulfovibrionales.id.3156	MR Egger	12	1.37506	1.66396	0.427865		-1.88629	4.63642	3.95532	0.151633	103.174	3.955 (0.152-103.174)
m0ByAU	GCST90041812	Malignant neoplasm of liver, primary || id:GCST90041812	order.Desulfovibrionales.id.3156	Weighted median	12	-0.386444	0.860779	0.65347		-2.07357	1.30068	0.679469	0.125736	3.6718	0.679 (0.126-3.672)
m0ByAU	GCST90041812	Malignant neoplasm of liver, primary || id:GCST90041812	order.Desulfovibrionales.id.3156	Inverse variance weighted (fixed effects)	12	-1.12782	0.628631	0.0727998	0.983002	-2.35993	0.1043	0.323739	0.0944265	1.10993	0.324 (0.094-1.11)
m0ByAU	GCST90041812	Malignant neoplasm of liver, primary || id:GCST90041812	order.Desulfovibrionales.id.3156	Simple mode	12	-0.681888	1.27966	0.604723		-3.19001	1.82624	0.505662	0.0411713	6.21048	0.506 (0.041-6.21)
m0ByAU	GCST90041812	Malignant neoplasm of liver, primary || id:GCST90041812	order.Desulfovibrionales.id.3156	Weighted mode	12	-0.142574	1.16009	0.904404		-2.41635	2.13121	0.867124	0.0892463	8.42503	0.867 (0.089-8.425)
NKNDGp	GCST90041812	Malignant neoplasm of liver, primary || id:GCST90041812	order.Methanobacteriales.id.120	MR Egger	10	-1.14582	1.6829	0.515178		-4.4443	2.15266	0.317962	0.0117453	8.6077	0.318 (0.012-8.608)
NKNDGp	GCST90041812	Malignant neoplasm of liver, primary || id:GCST90041812	order.Methanobacteriales.id.120	Weighted median	10	-0.147307	0.469185	0.753548		-1.06691	0.772296	0.863029	0.34407	2.16473	0.863 (0.344-2.165)
NKNDGp	GCST90041812	Malignant neoplasm of liver, primary || id:GCST90041812	order.Methanobacteriales.id.120	Inverse variance weighted (fixed effects)	10	0.126893	0.354825	0.720627	0.983002	-0.568564	0.822351	1.1353	0.566338	2.27584	1.135 (0.566-2.276)
NKNDGp	GCST90041812	Malignant neoplasm of liver, primary || id:GCST90041812	order.Methanobacteriales.id.120	Simple mode	10	-0.26305	0.893536	0.775136		-2.01438	1.48828	0.768704	0.133403	4.42948	0.769 (0.133-4.429)
NKNDGp	GCST90041812	Malignant neoplasm of liver, primary || id:GCST90041812	order.Methanobacteriales.id.120	Weighted mode	10	-0.246803	0.808944	0.767233		-1.83233	1.33873	0.781294	0.16004	3.81419	0.781 (0.16-3.814)
oGD8An	GCST90041812	Malignant neoplasm of liver, primary || id:GCST90041812	order.Coriobacteriales.id.810	MR Egger	13	-0.973843	3.84079	0.804518		-8.50178	6.5541	0.377629	0.000203106	702.116	0.378 (0-702.116)
oGD8An	GCST90041812	Malignant neoplasm of liver, primary || id:GCST90041812	order.Coriobacteriales.id.810	Weighted median	13	0.706007	1.07711	0.512169		-1.40513	2.81714	2.02589	0.245336	16.729	2.026 (0.245-16.729)
oGD8An	GCST90041812	Malignant neoplasm of liver, primary || id:GCST90041812	order.Coriobacteriales.id.810	Inverse variance weighted (fixed effects)	13	0.696886	0.71495	0.329693	0.983002	-0.704417	2.09819	2.00749	0.494397	8.15139	2.007 (0.494-8.151)
oGD8An	GCST90041812	Malignant neoplasm of liver, primary || id:GCST90041812	order.Coriobacteriales.id.810	Simple mode	13	1.83426	1.95173	0.365846		-1.99112	5.65965	6.26052	0.136542	287.048	6.261 (0.137-287.048)
oGD8An	GCST90041812	Malignant neoplasm of liver, primary || id:GCST90041812	order.Coriobacteriales.id.810	Weighted mode	13	1.25654	1.7356	0.482954		-2.14524	4.65832	3.51325	0.11704	105.459	3.513 (0.117-105.459)
Oxkiqb	GCST90041812	Malignant neoplasm of liver, primary || id:GCST90041812	order.Clostridiales.id.1863	MR Egger	13	-6.60866	3.68572	0.100475		-13.8327	0.615362	0.00134864	9.8298e-07	1.85033	0.001 (0-1.85)
Oxkiqb	GCST90041812	Malignant neoplasm of liver, primary || id:GCST90041812	order.Clostridiales.id.1863	Weighted median	13	0.793169	1.03715	0.444415		-1.23964	2.82598	2.21039	0.289488	16.8775	2.21 (0.289-16.877)
Oxkiqb	GCST90041812	Malignant neoplasm of liver, primary || id:GCST90041812	order.Clostridiales.id.1863	Inverse variance weighted (fixed effects)	13	-0.0230822	0.731688	0.974834	0.983002	-1.45719	1.41103	0.977182	0.23289	4.10016	0.977 (0.233-4.1)
Oxkiqb	GCST90041812	Malignant neoplasm of liver, primary || id:GCST90041812	order.Clostridiales.id.1863	Simple mode	13	1.46132	1.74515	0.418756		-1.95918	4.88181	4.31164	0.140974	131.869	4.312 (0.141-131.869)
Oxkiqb	GCST90041812	Malignant neoplasm of liver, primary || id:GCST90041812	order.Clostridiales.id.1863	Weighted mode	13	1.25005	1.80303	0.501318		-2.28389	4.78399	3.49051	0.101887	119.581	3.491 (0.102-119.581)
qiWbrh	GCST90041812	Malignant neoplasm of liver, primary || id:GCST90041812	order.Selenomonadales.id.2165	MR Egger	11	0.241378	2.29908	0.918687		-4.26481	4.74757	1.273	0.0140545	115.304	1.273 (0.014-115.304)
qiWbrh	GCST90041812	Malignant neoplasm of liver, primary || id:GCST90041812	order.Selenomonadales.id.2165	Weighted median	11	-0.218893	0.952983	0.818331		-2.08674	1.64895	0.803408	0.124091	5.20153	0.803 (0.124-5.202)
qiWbrh	GCST90041812	Malignant neoplasm of liver, primary || id:GCST90041812	order.Selenomonadales.id.2165	Inverse variance weighted (fixed effects)	11	-0.195615	0.735449	0.790255	0.983002	-1.63709	1.24587	0.822329	0.194544	3.47594	0.822 (0.195-3.476)
qiWbrh	GCST90041812	Malignant neoplasm of liver, primary || id:GCST90041812	order.Selenomonadales.id.2165	Simple mode	11	-0.226223	1.60886	0.890969		-3.37959	2.92714	0.79754	0.0340615	18.6742	0.798 (0.034-18.674)
qiWbrh	GCST90041812	Malignant neoplasm of liver, primary || id:GCST90041812	order.Selenomonadales.id.2165	Weighted mode	11	-0.205988	1.50074	0.893552		-3.14744	2.73547	0.813843	0.0429618	15.417	0.814 (0.043-15.417)
rsbOlb	GCST90041812	Malignant neoplasm of liver, primary || id:GCST90041812	order.MollicutesRF9.id.11579	MR Egger	13	-2.03763	1.72973	0.26365		-5.4279	1.35263	0.130337	0.00439233	3.86758	0.13 (0.004-3.868)
rsbOlb	GCST90041812	Malignant neoplasm of liver, primary || id:GCST90041812	order.MollicutesRF9.id.11579	Weighted median	13	-0.0846111	0.737218	0.908627		-1.52956	1.36034	0.91887	0.216631	3.8975	0.919 (0.217-3.898)
rsbOlb	GCST90041812	Malignant neoplasm of liver, primary || id:GCST90041812	order.MollicutesRF9.id.11579	Inverse variance weighted (fixed effects)	13	-0.170431	0.536635	0.750794	0.983002	-1.22224	0.881373	0.843301	0.294571	2.41421	0.843 (0.295-2.414)
rsbOlb	GCST90041812	Malignant neoplasm of liver, primary || id:GCST90041812	order.MollicutesRF9.id.11579	Simple mode	13	0.0885884	1.15592	0.940174		-2.17701	2.35419	1.09263	0.11338	10.5295	1.093 (0.113-10.53)
rsbOlb	GCST90041812	Malignant neoplasm of liver, primary || id:GCST90041812	order.MollicutesRF9.id.11579	Weighted mode	13	-0.0163115	1.14675	0.988885		-2.26394	2.23131	0.983821	0.10394	9.31209	0.984 (0.104-9.312)
sFxDb3	GCST90041812	Malignant neoplasm of liver, primary || id:GCST90041812	order.Burkholderiales.id.2874	MR Egger	11	-2.24868	2.54752	0.400363		-7.24182	2.74446	0.105538	0.000716009	15.5561	0.106 (0.001-15.556)
sFxDb3	GCST90041812	Malignant neoplasm of liver, primary || id:GCST90041812	order.Burkholderiales.id.2874	Weighted median	11	-0.392762	1.02448	0.70144		-2.40074	1.61522	0.675189	0.0906506	5.02899	0.675 (0.091-5.029)
sFxDb3	GCST90041812	Malignant neoplasm of liver, primary || id:GCST90041812	order.Burkholderiales.id.2874	Inverse variance weighted (fixed effects)	11	-0.278605	0.739578	0.70639	0.983002	-1.72818	1.17097	0.756839	0.177608	3.22511	0.757 (0.178-3.225)
sFxDb3	GCST90041812	Malignant neoplasm of liver, primary || id:GCST90041812	order.Burkholderiales.id.2874	Simple mode	11	-0.52873	1.81592	0.776876		-4.08793	3.03047	0.589353	0.0167739	20.707	0.589 (0.017-20.707)
sFxDb3	GCST90041812	Malignant neoplasm of liver, primary || id:GCST90041812	order.Burkholderiales.id.2874	Weighted mode	11	-0.481304	1.80441	0.795091		-4.01795	3.05534	0.617977	0.0179898	21.2284	0.618 (0.018-21.228)
staWrf	GCST90041812	Malignant neoplasm of liver, primary || id:GCST90041812	order.Rhodospirillales.id.2667	MR Egger	13	0.30974	2.35692	0.897818		-4.30983	4.92931	1.36307	0.0134358	138.284	1.363 (0.013-138.284)
staWrf	GCST90041812	Malignant neoplasm of liver, primary || id:GCST90041812	order.Rhodospirillales.id.2667	Weighted median	13	-0.235006	0.688346	0.732797		-1.58416	1.11415	0.790566	0.205119	3.04698	0.791 (0.205-3.047)
staWrf	GCST90041812	Malignant neoplasm of liver, primary || id:GCST90041812	order.Rhodospirillales.id.2667	Inverse variance weighted (fixed effects)	13	0.0609604	0.488291	0.900647	0.983002	-0.89609	1.01801	1.06286	0.408163	2.76768	1.063 (0.408-2.768)
staWrf	GCST90041812	Malignant neoplasm of liver, primary || id:GCST90041812	order.Rhodospirillales.id.2667	Simple mode	13	-0.682023	1.14616	0.562862		-2.92849	1.56444	0.505593	0.0534777	4.78002	0.506 (0.053-4.78)
staWrf	GCST90041812	Malignant neoplasm of liver, primary || id:GCST90041812	order.Rhodospirillales.id.2667	Weighted mode	13	-0.715663	1.11374	0.532585		-2.8986	1.46727	0.488868	0.0551003	4.33739	0.489 (0.055-4.337)
tSliO9	GCST90041812	Malignant neoplasm of liver, primary || id:GCST90041812	order.Bacteroidales.id.913	MR Egger	13	-0.314769	1.44131	0.831123		-3.13973	2.5102	0.729958	0.0432943	12.3074	0.73 (0.043-12.307)
tSliO9	GCST90041812	Malignant neoplasm of liver, primary || id:GCST90041812	order.Bacteroidales.id.913	Weighted median	13	0.291375	0.951719	0.759485		-1.57399	2.15674	1.33827	0.207216	8.64295	1.338 (0.207-8.643)
tSliO9	GCST90041812	Malignant neoplasm of liver, primary || id:GCST90041812	order.Bacteroidales.id.913	Inverse variance weighted (fixed effects)	13	0.0141093	0.662242	0.983002	0.983002	-1.28388	1.3121	1.01421	0.276959	3.71398	1.014 (0.277-3.714)
tSliO9	GCST90041812	Malignant neoplasm of liver, primary || id:GCST90041812	order.Bacteroidales.id.913	Simple mode	13	0.208027	1.33206	0.878496		-2.40282	2.81887	1.23125	0.0904627	16.758	1.231 (0.09-16.758)
tSliO9	GCST90041812	Malignant neoplasm of liver, primary || id:GCST90041812	order.Bacteroidales.id.913	Weighted mode	13	0.308513	1.06579	0.777164		-1.78044	2.39746	1.3614	0.168564	10.9953	1.361 (0.169-10.995)
uCOF7P	GCST90041812	Malignant neoplasm of liver, primary || id:GCST90041812	order.Bacillales.id.1674	MR Egger	9	0.142347	2.16467	0.949408		-4.1004	4.3851	1.15298	0.016566	80.2461	1.153 (0.017-80.246)
uCOF7P	GCST90041812	Malignant neoplasm of liver, primary || id:GCST90041812	order.Bacillales.id.1674	Weighted median	9	-0.618447	0.49796	0.214251		-1.59445	0.357555	0.538781	0.20302	1.42983	0.539 (0.203-1.43)
uCOF7P	GCST90041812	Malignant neoplasm of liver, primary || id:GCST90041812	order.Bacillales.id.1674	Inverse variance weighted (fixed effects)	9	-0.231535	0.369124	0.530492	0.983002	-0.955018	0.491948	0.793315	0.384805	1.6355	0.793 (0.385-1.635)
uCOF7P	GCST90041812	Malignant neoplasm of liver, primary || id:GCST90041812	order.Bacillales.id.1674	Simple mode	9	-0.628923	0.698003	0.393887		-1.99701	0.739163	0.533165	0.135741	2.09418	0.533 (0.136-2.094)
uCOF7P	GCST90041812	Malignant neoplasm of liver, primary || id:GCST90041812	order.Bacillales.id.1674	Weighted mode	9	-0.612617	0.712343	0.414815		-2.00881	0.783575	0.541931	0.134148	2.18928	0.542 (0.134-2.189)
3cOJ1f	GCST90041812	Malignant neoplasm of liver, primary || id:GCST90041812	class.Actinobacteria.id.419	MR Egger	14	0.445674	2.07742	0.833734		-3.62607	4.51742	1.56154	0.0266206	91.5989	1.562 (0.027-91.599)
3cOJ1f	GCST90041812	Malignant neoplasm of liver, primary || id:GCST90041812	class.Actinobacteria.id.419	Weighted median	14	0.116392	0.801975	0.884607		-1.45548	1.68826	1.12344	0.233289	5.41007	1.123 (0.233-5.41)
3cOJ1f	GCST90041812	Malignant neoplasm of liver, primary || id:GCST90041812	class.Actinobacteria.id.419	Inverse variance weighted (fixed effects)	14	-0.15948	0.589443	0.786729	0.983002	-1.31479	0.995829	0.852587	0.268531	2.70697	0.853 (0.269-2.707)
3cOJ1f	GCST90041812	Malignant neoplasm of liver, primary || id:GCST90041812	class.Actinobacteria.id.419	Simple mode	14	0.235839	1.163	0.842443		-2.04365	2.51532	1.26597	0.129555	12.3706	1.266 (0.13-12.371)
3cOJ1f	GCST90041812	Malignant neoplasm of liver, primary || id:GCST90041812	class.Actinobacteria.id.419	Weighted mode	14	0.159916	1.06439	0.88288		-1.9263	2.24613	1.17341	0.145687	9.45108	1.173 (0.146-9.451)
3Oo7Td	GCST90041812	Malignant neoplasm of liver, primary || id:GCST90041812	class.Methanobacteria.id.119	MR Egger	10	-1.14582	1.6829	0.515178		-4.4443	2.15266	0.317962	0.0117453	8.6077	0.318 (0.012-8.608)
3Oo7Td	GCST90041812	Malignant neoplasm of liver, primary || id:GCST90041812	class.Methanobacteria.id.119	Weighted median	10	-0.147307	0.510665	0.772993		-1.14821	0.853595	0.863029	0.317204	2.34807	0.863 (0.317-2.348)
3Oo7Td	GCST90041812	Malignant neoplasm of liver, primary || id:GCST90041812	class.Methanobacteria.id.119	Inverse variance weighted (fixed effects)	10	0.126893	0.354825	0.720627	0.983002	-0.568564	0.822351	1.1353	0.566338	2.27584	1.135 (0.566-2.276)
3Oo7Td	GCST90041812	Malignant neoplasm of liver, primary || id:GCST90041812	class.Methanobacteria.id.119	Simple mode	10	-0.26305	0.847687	0.763387		-1.92452	1.39842	0.768704	0.145946	4.04879	0.769 (0.146-4.049)
3Oo7Td	GCST90041812	Malignant neoplasm of liver, primary || id:GCST90041812	class.Methanobacteria.id.119	Weighted mode	10	-0.246803	0.818815	0.769946		-1.85168	1.35807	0.781294	0.156973	3.8887	0.781 (0.157-3.889)
dP6VTT	GCST90041812	Malignant neoplasm of liver, primary || id:GCST90041812	class.Alphaproteobacteria.id.2379	MR Egger	6	1.72644	2.89377	0.582897		-3.94536	7.39823	5.62058	0.0193443	1633.09	5.621 (0.019-1633.091)
dP6VTT	GCST90041812	Malignant neoplasm of liver, primary || id:GCST90041812	class.Alphaproteobacteria.id.2379	Weighted median	6	0.307563	0.897933	0.731957		-1.45239	2.06751	1.36011	0.234011	7.90513	1.36 (0.234-7.905)
dP6VTT	GCST90041812	Malignant neoplasm of liver, primary || id:GCST90041812	class.Alphaproteobacteria.id.2379	Inverse variance weighted (fixed effects)	6	0.488025	0.750348	0.515435	0.983002	-0.982657	1.95871	1.6291	0.374315	7.09015	1.629 (0.374-7.09)
dP6VTT	GCST90041812	Malignant neoplasm of liver, primary || id:GCST90041812	class.Alphaproteobacteria.id.2379	Simple mode	6	0.259546	1.32841	0.852787		-2.34415	2.86324	1.29634	0.095929	17.5182	1.296 (0.096-17.518)
dP6VTT	GCST90041812	Malignant neoplasm of liver, primary || id:GCST90041812	class.Alphaproteobacteria.id.2379	Weighted mode	6	0.259546	1.31692	0.851522		-2.32162	2.84072	1.29634	0.0981141	17.128	1.296 (0.098-17.128)
Fr2Ff4	GCST90041812	Malignant neoplasm of liver, primary || id:GCST90041812	class.Clostridia.id.1859	MR Egger	12	-9.79662	4.03464	0.0355639		-17.7045	-1.88873	5.56392e-05	2.04656e-08	0.151264	0 (0-0.151)
Fr2Ff4	GCST90041812	Malignant neoplasm of liver, primary || id:GCST90041812	class.Clostridia.id.1859	Weighted median	12	0.505634	1.05833	0.632819		-1.5687	2.57997	1.65804	0.208315	13.1967	1.658 (0.208-13.197)
Fr2Ff4	GCST90041812	Malignant neoplasm of liver, primary || id:GCST90041812	class.Clostridia.id.1859	Inverse variance weighted (fixed effects)	12	-0.0866838	0.759516	0.909134	0.983002	-1.57534	1.40197	0.916967	0.206938	4.06319	0.917 (0.207-4.063)
Fr2Ff4	GCST90041812	Malignant neoplasm of liver, primary || id:GCST90041812	class.Clostridia.id.1859	Simple mode	12	0.887886	1.85573	0.641694		-2.74935	4.52512	2.42999	0.0639694	92.3071	2.43 (0.064-92.307)
Fr2Ff4	GCST90041812	Malignant neoplasm of liver, primary || id:GCST90041812	class.Clostridia.id.1859	Weighted mode	12	0.887886	1.84665	0.640072		-2.73154	4.50731	2.42999	0.0651189	90.6777	2.43 (0.065-90.678)
FRQYhm	GCST90041812	Malignant neoplasm of liver, primary || id:GCST90041812	class.Gammaproteobacteria.id.3303	MR Egger	7	2.34812	2.95682	0.463123		-3.44724	8.14349	10.4659	0.0318332	3440.9	10.466 (0.032-3440.9)
FRQYhm	GCST90041812	Malignant neoplasm of liver, primary || id:GCST90041812	class.Gammaproteobacteria.id.3303	Weighted median	7	0.0914448	1.08341	0.932734		-2.03203	2.21492	1.09576	0.131069	9.16068	1.096 (0.131-9.161)
FRQYhm	GCST90041812	Malignant neoplasm of liver, primary || id:GCST90041812	class.Gammaproteobacteria.id.3303	Inverse variance weighted (fixed effects)	7	-0.13012	0.879983	0.882448	0.983002	-1.85489	1.59465	0.87799	0.156471	4.92658	0.878 (0.156-4.927)
FRQYhm	GCST90041812	Malignant neoplasm of liver, primary || id:GCST90041812	class.Gammaproteobacteria.id.3303	Simple mode	7	0.0748663	1.88041	0.969533		-3.61074	3.76048	1.07774	0.0270317	42.9689	1.078 (0.027-42.969)
FRQYhm	GCST90041812	Malignant neoplasm of liver, primary || id:GCST90041812	class.Gammaproteobacteria.id.3303	Weighted mode	7	0.054776	1.66132	0.974767		-3.20141	3.31096	1.0563	0.0407047	27.4115	1.056 (0.041-27.412)
IgBtIU	GCST90041812	Malignant neoplasm of liver, primary || id:GCST90041812	class.Bacilli.id.1673	MR Egger	18	-1.92315	2.01614	0.354335		-5.87479	2.02848	0.146145	0.00280939	7.60253	0.146 (0.003-7.603)
IgBtIU	GCST90041812	Malignant neoplasm of liver, primary || id:GCST90041812	class.Bacilli.id.1673	Weighted median	18	0.599668	0.874117	0.492696		-1.1136	2.31294	1.82151	0.328374	10.104	1.822 (0.328-10.104)
IgBtIU	GCST90041812	Malignant neoplasm of liver, primary || id:GCST90041812	class.Bacilli.id.1673	Inverse variance weighted (multiplicative random effects)	18	0.838532	0.758398	0.268873	0.983002	-0.647928	2.32499	2.31297	0.523129	10.2266	2.313 (0.523-10.227)
IgBtIU	GCST90041812	Malignant neoplasm of liver, primary || id:GCST90041812	class.Bacilli.id.1673	Simple mode	18	0.818876	1.58168	0.611322		-2.28122	3.91898	2.26795	0.102159	50.3489	2.268 (0.102-50.349)
IgBtIU	GCST90041812	Malignant neoplasm of liver, primary || id:GCST90041812	class.Bacilli.id.1673	Weighted mode	18	0.785297	1.88012	0.681406		-2.89974	4.47034	2.19306	0.0550373	87.3863	2.193 (0.055-87.386)
Msb4zz	GCST90041812	Malignant neoplasm of liver, primary || id:GCST90041812	class.Melainabacteria.id.1589	MR Egger	10	-0.548105	1.25377	0.673552		-3.0055	1.90929	0.578044	0.049514	6.74828	0.578 (0.05-6.748)
Msb4zz	GCST90041812	Malignant neoplasm of liver, primary || id:GCST90041812	class.Melainabacteria.id.1589	Weighted median	10	0.00122984	0.570808	0.998281		-1.11755	1.12001	1.00123	0.327079	3.06489	1.001 (0.327-3.065)
Msb4zz	GCST90041812	Malignant neoplasm of liver, primary || id:GCST90041812	class.Melainabacteria.id.1589	Inverse variance weighted (fixed effects)	10	-0.0586143	0.44294	0.894723	0.983002	-0.926777	0.809549	0.94307	0.395827	2.24689	0.943 (0.396-2.247)
Msb4zz	GCST90041812	Malignant neoplasm of liver, primary || id:GCST90041812	class.Melainabacteria.id.1589	Simple mode	10	0.336502	0.931355	0.726209		-1.48895	2.16196	1.40004	0.225609	8.68812	1.4 (0.226-8.688)
Msb4zz	GCST90041812	Malignant neoplasm of liver, primary || id:GCST90041812	class.Melainabacteria.id.1589	Weighted mode	10	-0.787218	0.941824	0.424876		-2.63319	1.05876	0.455109	0.0718487	2.88278	0.455 (0.072-2.883)
MXS84H	GCST90041812	Malignant neoplasm of liver, primary || id:GCST90041812	class.Negativicutes.id.2164	MR Egger	11	0.241378	2.29908	0.918687		-4.26481	4.74757	1.273	0.0140545	115.304	1.273 (0.014-115.304)
MXS84H	GCST90041812	Malignant neoplasm of liver, primary || id:GCST90041812	class.Negativicutes.id.2164	Weighted median	11	-0.218893	0.938027	0.815486		-2.05743	1.61964	0.803408	0.127783	5.05127	0.803 (0.128-5.051)
MXS84H	GCST90041812	Malignant neoplasm of liver, primary || id:GCST90041812	class.Negativicutes.id.2164	Inverse variance weighted (fixed effects)	11	-0.195615	0.735449	0.790255	0.983002	-1.63709	1.24587	0.822329	0.194544	3.47594	0.822 (0.195-3.476)
MXS84H	GCST90041812	Malignant neoplasm of liver, primary || id:GCST90041812	class.Negativicutes.id.2164	Simple mode	11	-0.226223	1.60603	0.890779		-3.37404	2.9216	0.79754	0.0342509	18.5709	0.798 (0.034-18.571)
MXS84H	GCST90041812	Malignant neoplasm of liver, primary || id:GCST90041812	class.Negativicutes.id.2164	Weighted mode	11	-0.205988	1.44038	0.889123		-3.02913	2.61716	0.813843	0.0483576	13.6967	0.814 (0.048-13.697)
n3j0op	GCST90041812	Malignant neoplasm of liver, primary || id:GCST90041812	class.Deltaproteobacteria.id.3087	MR Egger	13	1.16691	1.70495	0.507872		-2.1748	4.50861	3.21205	0.113631	90.7958	3.212 (0.114-90.796)
n3j0op	GCST90041812	Malignant neoplasm of liver, primary || id:GCST90041812	class.Deltaproteobacteria.id.3087	Weighted median	13	-0.422604	0.799317	0.597009		-1.98926	1.14406	0.655338	0.136796	3.13948	0.655 (0.137-3.139)
n3j0op	GCST90041812	Malignant neoplasm of liver, primary || id:GCST90041812	class.Deltaproteobacteria.id.3087	Inverse variance weighted (fixed effects)	13	-0.96131	0.610896	0.115579	0.983002	-2.15867	0.236046	0.382392	0.115479	1.26623	0.382 (0.115-1.266)
n3j0op	GCST90041812	Malignant neoplasm of liver, primary || id:GCST90041812	class.Deltaproteobacteria.id.3087	Simple mode	13	-0.417763	1.2905	0.751722		-2.94715	2.11163	0.658518	0.052489	8.26166	0.659 (0.052-8.262)
n3j0op	GCST90041812	Malignant neoplasm of liver, primary || id:GCST90041812	class.Deltaproteobacteria.id.3087	Weighted mode	13	-0.147484	1.13222	0.898518		-2.36663	2.07166	0.862876	0.0937965	7.93799	0.863 (0.094-7.938)
nQHoYD	GCST90041812	Malignant neoplasm of liver, primary || id:GCST90041812	class.Lentisphaeria.id.2250	MR Egger	7	1.11879	1.55877	0.505046		-1.93641	4.17398	3.06114	0.144221	64.9737	3.061 (0.144-64.974)
nQHoYD	GCST90041812	Malignant neoplasm of liver, primary || id:GCST90041812	class.Lentisphaeria.id.2250	Weighted median	7	-0.187047	0.637962	0.769374		-1.43745	1.06336	0.829405	0.237532	2.89608	0.829 (0.238-2.896)
nQHoYD	GCST90041812	Malignant neoplasm of liver, primary || id:GCST90041812	class.Lentisphaeria.id.2250	Inverse variance weighted (fixed effects)	7	0.0367632	0.467873	0.937371	0.983002	-0.880269	0.953795	1.03745	0.414671	2.59554	1.037 (0.415-2.596)
nQHoYD	GCST90041812	Malignant neoplasm of liver, primary || id:GCST90041812	class.Lentisphaeria.id.2250	Simple mode	7	-0.510215	0.918189	0.598526		-2.30986	1.28943	0.600367	0.0992747	3.63073	0.6 (0.099-3.631)
nQHoYD	GCST90041812	Malignant neoplasm of liver, primary || id:GCST90041812	class.Lentisphaeria.id.2250	Weighted mode	7	-0.420711	0.802887	0.619064		-1.99437	1.15295	0.65658	0.136099	3.16752	0.657 (0.136-3.168)
nRNBx9	GCST90041812	Malignant neoplasm of liver, primary || id:GCST90041812	class.Mollicutes.id.3920	MR Egger	12	-0.466969	2.55446	0.858604		-5.47372	4.53978	0.6269	0.0041956	93.6703	0.627 (0.004-93.67)
nRNBx9	GCST90041812	Malignant neoplasm of liver, primary || id:GCST90041812	class.Mollicutes.id.3920	Weighted median	12	-0.887606	0.823434	0.281064		-2.50154	0.726324	0.41164	0.081959	2.06747	0.412 (0.082-2.067)
nRNBx9	GCST90041812	Malignant neoplasm of liver, primary || id:GCST90041812	class.Mollicutes.id.3920	Inverse variance weighted (fixed effects)	12	-0.249701	0.579469	0.666531	0.983002	-1.38546	0.886058	0.779034	0.250209	2.42555	0.779 (0.25-2.426)
nRNBx9	GCST90041812	Malignant neoplasm of liver, primary || id:GCST90041812	class.Mollicutes.id.3920	Simple mode	12	-0.964279	1.3075	0.476259		-3.52699	1.59843	0.381258	0.0293934	4.94526	0.381 (0.029-4.945)
nRNBx9	GCST90041812	Malignant neoplasm of liver, primary || id:GCST90041812	class.Mollicutes.id.3920	Weighted mode	12	-0.907108	1.15464	0.44868		-3.17019	1.35598	0.40369	0.0419955	3.88055	0.404 (0.042-3.881)
szt6bn	GCST90041812	Malignant neoplasm of liver, primary || id:GCST90041812	class.Coriobacteriia.id.809	MR Egger	13	-0.973843	3.84079	0.804518		-8.50178	6.5541	0.377629	0.000203106	702.116	0.378 (0-702.116)
szt6bn	GCST90041812	Malignant neoplasm of liver, primary || id:GCST90041812	class.Coriobacteriia.id.809	Weighted median	13	0.706007	1.05825	0.504677		-1.36815	2.78017	2.02589	0.254577	16.1217	2.026 (0.255-16.122)
szt6bn	GCST90041812	Malignant neoplasm of liver, primary || id:GCST90041812	class.Coriobacteriia.id.809	Inverse variance weighted (fixed effects)	13	0.696886	0.71495	0.329693	0.983002	-0.704417	2.09819	2.00749	0.494397	8.15139	2.007 (0.494-8.151)
szt6bn	GCST90041812	Malignant neoplasm of liver, primary || id:GCST90041812	class.Coriobacteriia.id.809	Simple mode	13	1.83426	1.83554	0.337373		-1.7634	5.43193	6.26052	0.171461	228.589	6.261 (0.171-228.589)
szt6bn	GCST90041812	Malignant neoplasm of liver, primary || id:GCST90041812	class.Coriobacteriia.id.809	Weighted mode	13	1.25654	1.92953	0.527181		-2.52534	5.03842	3.51325	0.0800314	154.226	3.513 (0.08-154.226)
UsMxlz	GCST90041812	Malignant neoplasm of liver, primary || id:GCST90041812	class.Verrucomicrobiae.id.4029	MR Egger	11	-2.20763	2.08167	0.316542		-6.28769	1.87244	0.109961	0.00185905	6.50413	0.11 (0.002-6.504)
UsMxlz	GCST90041812	Malignant neoplasm of liver, primary || id:GCST90041812	class.Verrucomicrobiae.id.4029	Weighted median	11	-0.529924	0.794226	0.504631		-2.08661	1.02676	0.588649	0.124107	2.792	0.589 (0.124-2.792)
UsMxlz	GCST90041812	Malignant neoplasm of liver, primary || id:GCST90041812	class.Verrucomicrobiae.id.4029	Inverse variance weighted (fixed effects)	11	-0.375693	0.592341	0.525917	0.983002	-1.53668	0.785296	0.686813	0.215094	2.19306	0.687 (0.215-2.193)
UsMxlz	GCST90041812	Malignant neoplasm of liver, primary || id:GCST90041812	class.Verrucomicrobiae.id.4029	Simple mode	11	-0.372687	1.31943	0.783351		-2.95877	2.2134	0.688881	0.0518827	9.14673	0.689 (0.052-9.147)
UsMxlz	GCST90041812	Malignant neoplasm of liver, primary || id:GCST90041812	class.Verrucomicrobiae.id.4029	Weighted mode	11	-0.372687	1.23047	0.768188		-2.78442	2.03904	0.688881	0.0617652	7.68324	0.689 (0.062-7.683)
UTPK2n	GCST90041812	Malignant neoplasm of liver, primary || id:GCST90041812	class.Bacteroidia.id.912	MR Egger	13	-0.314769	1.44131	0.831123		-3.13973	2.5102	0.729958	0.0432943	12.3074	0.73 (0.043-12.307)
UTPK2n	GCST90041812	Malignant neoplasm of liver, primary || id:GCST90041812	class.Bacteroidia.id.912	Weighted median	13	0.291375	0.924468	0.752624		-1.52058	2.10333	1.33827	0.218585	8.19342	1.338 (0.219-8.193)
UTPK2n	GCST90041812	Malignant neoplasm of liver, primary || id:GCST90041812	class.Bacteroidia.id.912	Inverse variance weighted (fixed effects)	13	0.0141093	0.662242	0.983002	0.983002	-1.28388	1.3121	1.01421	0.276959	3.71398	1.014 (0.277-3.714)
UTPK2n	GCST90041812	Malignant neoplasm of liver, primary || id:GCST90041812	class.Bacteroidia.id.912	Simple mode	13	0.208027	1.35559	0.880587		-2.44893	2.86499	1.23125	0.0863858	17.5488	1.231 (0.086-17.549)
UTPK2n	GCST90041812	Malignant neoplasm of liver, primary || id:GCST90041812	class.Bacteroidia.id.912	Weighted mode	13	0.308513	1.09294	0.78254		-1.83365	2.45068	1.3614	0.159829	11.5962	1.361 (0.16-11.596)
X4kHrP	GCST90041812	Malignant neoplasm of liver, primary || id:GCST90041812	class.Betaproteobacteria.id.2867	MR Egger	12	-1.88913	2.50417	0.468007		-6.79731	3.01906	0.151204	0.00111678	20.4719	0.151 (0.001-20.472)
X4kHrP	GCST90041812	Malignant neoplasm of liver, primary || id:GCST90041812	class.Betaproteobacteria.id.2867	Weighted median	12	-0.452206	0.915987	0.621531		-2.24754	1.34313	0.636223	0.105659	3.83101	0.636 (0.106-3.831)
X4kHrP	GCST90041812	Malignant neoplasm of liver, primary || id:GCST90041812	class.Betaproteobacteria.id.2867	Inverse variance weighted (fixed effects)	12	-0.0729674	0.71391	0.918591	0.983002	-1.47223	1.3263	0.929631	0.229413	3.76706	0.93 (0.229-3.767)
X4kHrP	GCST90041812	Malignant neoplasm of liver, primary || id:GCST90041812	class.Betaproteobacteria.id.2867	Simple mode	12	-0.623872	1.54999	0.695028		-3.66186	2.41411	0.535866	0.0256848	11.1799	0.536 (0.026-11.18)
X4kHrP	GCST90041812	Malignant neoplasm of liver, primary || id:GCST90041812	class.Betaproteobacteria.id.2867	Weighted mode	12	-0.603638	1.43733	0.682593		-3.42081	2.21354	0.546819	0.0326859	9.14801	0.547 (0.033-9.148)
ZJXDpG	GCST90041812	Malignant neoplasm of liver, primary || id:GCST90041812	class.Erysipelotrichia.id.2147	MR Egger	12	-6.76921	3.4145	0.0755587		-13.4616	-0.0768007	0.0011486	1.42459e-06	0.926074	0.001 (0-0.926)
ZJXDpG	GCST90041812	Malignant neoplasm of liver, primary || id:GCST90041812	class.Erysipelotrichia.id.2147	Weighted median	12	-0.495663	1.01787	0.626287		-2.49069	1.49937	0.609167	0.0828526	4.47885	0.609 (0.083-4.479)
ZJXDpG	GCST90041812	Malignant neoplasm of liver, primary || id:GCST90041812	class.Erysipelotrichia.id.2147	Inverse variance weighted (fixed effects)	12	-0.469824	0.731742	0.520833	0.983002	-1.90404	0.964392	0.625113	0.148966	2.62319	0.625 (0.149-2.623)
ZJXDpG	GCST90041812	Malignant neoplasm of liver, primary || id:GCST90041812	class.Erysipelotrichia.id.2147	Simple mode	12	-0.60666	1.69395	0.727022		-3.9268	2.71348	0.545169	0.0197066	15.0817	0.545 (0.02-15.082)
ZJXDpG	GCST90041812	Malignant neoplasm of liver, primary || id:GCST90041812	class.Erysipelotrichia.id.2147	Weighted mode	12	-0.538578	1.72594	0.760838		-3.92142	2.84426	0.583577	0.019813	17.1888	0.584 (0.02-17.189)
0rWmph	GCST90041812	Malignant neoplasm of liver, primary || id:GCST90041812	phylum.Firmicutes.id.1672	MR Egger	15	-1.26005	1.66467	0.462586		-4.52279	2.0027	0.283641	0.0108587	7.40901	0.284 (0.011-7.409)
0rWmph	GCST90041812	Malignant neoplasm of liver, primary || id:GCST90041812	phylum.Firmicutes.id.1672	Weighted median	15	-1.223	0.883939	0.166486		-2.95553	0.509517	0.294344	0.0520513	1.66449	0.294 (0.052-1.664)
0rWmph	GCST90041812	Malignant neoplasm of liver, primary || id:GCST90041812	phylum.Firmicutes.id.1672	Inverse variance weighted (fixed effects)	15	-0.986584	0.632974	0.119079	0.817383	-2.22721	0.254045	0.372848	0.107829	1.28923	0.373 (0.108-1.289)
0rWmph	GCST90041812	Malignant neoplasm of liver, primary || id:GCST90041812	phylum.Firmicutes.id.1672	Simple mode	15	-1.24375	1.47851	0.414363		-4.14164	1.65413	0.2883	0.0158968	5.22853	0.288 (0.016-5.229)
0rWmph	GCST90041812	Malignant neoplasm of liver, primary || id:GCST90041812	phylum.Firmicutes.id.1672	Weighted mode	15	-1.24375	1.22339	0.326571		-3.6416	1.15409	0.2883	0.0262105	3.17114	0.288 (0.026-3.171)
2neTKK	GCST90041812	Malignant neoplasm of liver, primary || id:GCST90041812	phylum.Euryarchaeota.id.55	MR Egger	12	-0.600132	1.49836	0.697193		-3.53692	2.33666	0.548739	0.0291028	10.3466	0.549 (0.029-10.347)
2neTKK	GCST90041812	Malignant neoplasm of liver, primary || id:GCST90041812	phylum.Euryarchaeota.id.55	Weighted median	12	0.241305	0.456569	0.597141		-0.653571	1.13618	1.27291	0.520185	3.11485	1.273 (0.52-3.115)
2neTKK	GCST90041812	Malignant neoplasm of liver, primary || id:GCST90041812	phylum.Euryarchaeota.id.55	Inverse variance weighted (fixed effects)	12	0.222113	0.343154	0.517457	0.828761	-0.450468	0.894694	1.24871	0.63733	2.44659	1.249 (0.637-2.447)
2neTKK	GCST90041812	Malignant neoplasm of liver, primary || id:GCST90041812	phylum.Euryarchaeota.id.55	Simple mode	12	0.0280555	0.808493	0.97294		-1.55659	1.6127	1.02845	0.210854	5.01635	1.028 (0.211-5.016)
2neTKK	GCST90041812	Malignant neoplasm of liver, primary || id:GCST90041812	phylum.Euryarchaeota.id.55	Weighted mode	12	-0.0213424	0.73747	0.977431		-1.46678	1.4241	0.978884	0.230666	4.15411	0.979 (0.231-4.154)
6gX3qe	GCST90041812	Malignant neoplasm of liver, primary || id:GCST90041812	phylum.Tenericutes.id.3919	MR Egger	12	-0.466969	2.55446	0.858604		-5.47372	4.53978	0.6269	0.0041956	93.6703	0.627 (0.004-93.67)
6gX3qe	GCST90041812	Malignant neoplasm of liver, primary || id:GCST90041812	phylum.Tenericutes.id.3919	Weighted median	12	-0.887606	0.823975	0.28138		-2.5026	0.727385	0.41164	0.0818721	2.06966	0.412 (0.082-2.07)
6gX3qe	GCST90041812	Malignant neoplasm of liver, primary || id:GCST90041812	phylum.Tenericutes.id.3919	Inverse variance weighted (fixed effects)	12	-0.249701	0.579469	0.666531	0.828761	-1.38546	0.886058	0.779034	0.250209	2.42555	0.779 (0.25-2.426)
6gX3qe	GCST90041812	Malignant neoplasm of liver, primary || id:GCST90041812	phylum.Tenericutes.id.3919	Simple mode	12	-0.964279	1.25383	0.458049		-3.42178	1.49323	0.381258	0.0326541	4.45144	0.381 (0.033-4.451)
6gX3qe	GCST90041812	Malignant neoplasm of liver, primary || id:GCST90041812	phylum.Tenericutes.id.3919	Weighted mode	12	-0.907108	1.18552	0.46028		-3.23073	1.41651	0.40369	0.0395288	4.12271	0.404 (0.04-4.123)
7ioeKt	GCST90041812	Malignant neoplasm of liver, primary || id:GCST90041812	phylum.Proteobacteria.id.2375	MR Egger	11	4.25515	2.27804	0.0946144		-0.2098	8.7201	70.4675	0.810746	6124.82	70.468 (0.811-6124.818)
7ioeKt	GCST90041812	Malignant neoplasm of liver, primary || id:GCST90041812	phylum.Proteobacteria.id.2375	Weighted median	11	1.00838	1.07985	0.350403		-1.10814	3.12489	2.74115	0.330173	22.7574	2.741 (0.33-22.757)
7ioeKt	GCST90041812	Malignant neoplasm of liver, primary || id:GCST90041812	phylum.Proteobacteria.id.2375	Inverse variance weighted (fixed effects)	11	0.692406	0.761613	0.363281	0.817383	-0.800356	2.18517	1.99852	0.449169	8.89214	1.999 (0.449-8.892)
7ioeKt	GCST90041812	Malignant neoplasm of liver, primary || id:GCST90041812	phylum.Proteobacteria.id.2375	Simple mode	11	1.09671	1.82835	0.561962		-2.48687	4.68028	2.99429	0.0831701	107.801	2.994 (0.083-107.801)
7ioeKt	GCST90041812	Malignant neoplasm of liver, primary || id:GCST90041812	phylum.Proteobacteria.id.2375	Weighted mode	11	1.26992	1.50817	0.419456		-1.6861	4.22593	3.56055	0.185241	68.4382	3.561 (0.185-68.438)
fE3r8h	GCST90041812	Malignant neoplasm of liver, primary || id:GCST90041812	phylum.Verrucomicrobia.id.3982	MR Egger	12	-0.571577	1.60031	0.72839		-3.70818	2.56503	0.564635	0.024522	13.001	0.565 (0.025-13.001)
fE3r8h	GCST90041812	Malignant neoplasm of liver, primary || id:GCST90041812	phylum.Verrucomicrobia.id.3982	Weighted median	12	-0.471876	0.803749	0.557141		-2.04722	1.10347	0.623831	0.129093	3.01462	0.624 (0.129-3.015)
fE3r8h	GCST90041812	Malignant neoplasm of liver, primary || id:GCST90041812	phylum.Verrucomicrobia.id.3982	Inverse variance weighted (fixed effects)	12	-0.52523	0.577225	0.362864	0.817383	-1.65659	0.606132	0.59142	0.190788	1.83333	0.591 (0.191-1.833)
fE3r8h	GCST90041812	Malignant neoplasm of liver, primary || id:GCST90041812	phylum.Verrucomicrobia.id.3982	Simple mode	12	-0.357972	1.29138	0.786766		-2.88907	2.17313	0.699093	0.0556277	8.78574	0.699 (0.056-8.786)
fE3r8h	GCST90041812	Malignant neoplasm of liver, primary || id:GCST90041812	phylum.Verrucomicrobia.id.3982	Weighted mode	12	-0.334431	1.25401	0.794642		-2.79229	2.12343	0.715745	0.0612805	8.35978	0.716 (0.061-8.36)
gkAVOW	GCST90041812	Malignant neoplasm of liver, primary || id:GCST90041812	phylum.Lentisphaerae.id.2238	MR Egger	8	1.19508	1.58441	0.479233		-1.91038	4.30053	3.30381	0.148025	73.7387	3.304 (0.148-73.739)
gkAVOW	GCST90041812	Malignant neoplasm of liver, primary || id:GCST90041812	phylum.Lentisphaerae.id.2238	Weighted median	8	-0.147148	0.568438	0.79574		-1.26129	0.966991	0.863166	0.283289	2.63002	0.863 (0.283-2.63)
gkAVOW	GCST90041812	Malignant neoplasm of liver, primary || id:GCST90041812	phylum.Lentisphaerae.id.2238	Inverse variance weighted (fixed effects)	8	0.0790362	0.443007	0.858402	0.858402	-0.789257	0.947329	1.08224	0.454182	2.57881	1.082 (0.454-2.579)
gkAVOW	GCST90041812	Malignant neoplasm of liver, primary || id:GCST90041812	phylum.Lentisphaerae.id.2238	Simple mode	8	-0.374515	0.834206	0.667039		-2.00956	1.26053	0.687623	0.134048	3.52729	0.688 (0.134-3.527)
gkAVOW	GCST90041812	Malignant neoplasm of liver, primary || id:GCST90041812	phylum.Lentisphaerae.id.2238	Weighted mode	8	-0.332079	0.798261	0.689865		-1.89667	1.23251	0.717431	0.150067	3.42984	0.717 (0.15-3.43)
II0qrp	GCST90041812	Malignant neoplasm of liver, primary || id:GCST90041812	phylum.Actinobacteria.id.400	MR Egger	14	0.968105	2.47429	0.702459		-3.8815	5.81771	2.63295	0.0206199	336.201	2.633 (0.021-336.201)
II0qrp	GCST90041812	Malignant neoplasm of liver, primary || id:GCST90041812	phylum.Actinobacteria.id.400	Weighted median	14	0.599859	0.785868	0.44528		-0.940442	2.14016	1.82186	0.390455	8.5008	1.822 (0.39-8.501)
II0qrp	GCST90041812	Malignant neoplasm of liver, primary || id:GCST90041812	phylum.Actinobacteria.id.400	Inverse variance weighted (fixed effects)	14	0.713329	0.635261	0.261484	0.817383	-0.531783	1.95844	2.04077	0.587556	7.08826	2.041 (0.588-7.088)
II0qrp	GCST90041812	Malignant neoplasm of liver, primary || id:GCST90041812	phylum.Actinobacteria.id.400	Simple mode	14	0.405041	1.31824	0.763514		-2.17872	2.9888	1.49936	0.113186	19.8618	1.499 (0.113-19.862)
II0qrp	GCST90041812	Malignant neoplasm of liver, primary || id:GCST90041812	phylum.Actinobacteria.id.400	Weighted mode	14	0.229054	1.29591	0.862427		-2.31093	2.76904	1.25741	0.0991692	15.9432	1.257 (0.099-15.943)
oChqj7	GCST90041812	Malignant neoplasm of liver, primary || id:GCST90041812	phylum.Bacteroidetes.id.905	MR Egger	11	0.359753	1.4865	0.814195		-2.55379	3.2733	1.43298	0.077786	26.3983	1.433 (0.078-26.398)
oChqj7	GCST90041812	Malignant neoplasm of liver, primary || id:GCST90041812	phylum.Bacteroidetes.id.905	Weighted median	11	0.123061	0.926801	0.894367		-1.69347	1.93959	1.13095	0.183881	6.95591	1.131 (0.184-6.956)
oChqj7	GCST90041812	Malignant neoplasm of liver, primary || id:GCST90041812	phylum.Bacteroidetes.id.905	Inverse variance weighted (fixed effects)	11	-0.332569	0.70239	0.63587	0.828761	-1.70925	1.04412	0.717079	0.181001	2.84089	0.717 (0.181-2.841)
oChqj7	GCST90041812	Malignant neoplasm of liver, primary || id:GCST90041812	phylum.Bacteroidetes.id.905	Simple mode	11	-0.0960478	1.37759	0.94579		-2.79612	2.60402	0.908421	0.0610467	13.518	0.908 (0.061-13.518)
oChqj7	GCST90041812	Malignant neoplasm of liver, primary || id:GCST90041812	phylum.Bacteroidetes.id.905	Weighted mode	11	0.13583	1.11333	0.905313		-2.0463	2.31796	1.14549	0.129213	10.1549	1.145 (0.129-10.155)
PcT6eJ	GCST90041812	Malignant neoplasm of liver, primary || id:GCST90041812	phylum.Cyanobacteria.id.1500	MR Egger	8	-0.19533	1.86745	0.920104		-3.85553	3.46487	0.822563	0.0211624	31.9723	0.823 (0.021-31.972)
PcT6eJ	GCST90041812	Malignant neoplasm of liver, primary || id:GCST90041812	phylum.Cyanobacteria.id.1500	Weighted median	8	0.205116	0.696845	0.768492		-1.1607	1.57093	1.22767	0.313266	4.81113	1.228 (0.313-4.811)
PcT6eJ	GCST90041812	Malignant neoplasm of liver, primary || id:GCST90041812	phylum.Cyanobacteria.id.1500	Inverse variance weighted (fixed effects)	8	0.181299	0.539168	0.736676	0.828761	-0.87547	1.23807	1.19877	0.416666	3.44895	1.199 (0.417-3.449)
PcT6eJ	GCST90041812	Malignant neoplasm of liver, primary || id:GCST90041812	phylum.Cyanobacteria.id.1500	Simple mode	8	0.232109	1.02519	0.827355		-1.77727	2.24149	1.26126	0.169099	9.40733	1.261 (0.169-9.407)
PcT6eJ	GCST90041812	Malignant neoplasm of liver, primary || id:GCST90041812	phylum.Cyanobacteria.id.1500	Weighted mode	8	0.266171	1.00469	0.798696		-1.70301	2.23535	1.30496	0.182134	9.3498	1.305 (0.182-9.35)

## Sheet: Sig
id.exposure	id.outcome	outcome	exposure	method	nsnp	b	se	pval	p_BH	lo_ci	up_ci	or	or_lci95	or_uci95	estimate
3tgfXE	GCST90041812	Malignant neoplasm of liver, primary || id:GCST90041812	genus.Subdoligranulum.id.2070	MR Egger	11	-2.02015	2.28841	0.400324		-6.50544	2.46515	0.132636	0.00149529	11.7652	0.13 (0-11.77)
3tgfXE	GCST90041812	Malignant neoplasm of liver, primary || id:GCST90041812	genus.Subdoligranulum.id.2070	Weighted median	11	-2.19399	1.07101	0.0405083		-4.29316	-0.0948138	0.111471	0.0136617	0.909542	0.11 (0.01-0.91)
3tgfXE	GCST90041812	Malignant neoplasm of liver, primary || id:GCST90041812	genus.Subdoligranulum.id.2070	Inverse variance weighted (fixed effects)	11	-1.56849	0.730975	0.0318929	0.661722	-3.0012	-0.135779	0.20836	0.0497274	0.873036	0.21 (0.05-0.87)
3tgfXE	GCST90041812	Malignant neoplasm of liver, primary || id:GCST90041812	genus.Subdoligranulum.id.2070	Simple mode	11	-3.32902	1.73031	0.083264		-6.72042	0.062385	0.0358282	0.00120603	1.06437	0.04 (0-1.06)
3tgfXE	GCST90041812	Malignant neoplasm of liver, primary || id:GCST90041812	genus.Subdoligranulum.id.2070	Weighted mode	11	-2.88294	1.57661	0.0974045		-5.9731	0.207226	0.0559702	0.00254634	1.23026	0.06 (0-1.23)
5XtLwc	GCST90041812	Malignant neoplasm of liver, primary || id:GCST90041812	genus.Catenibacterium.id.2153	MR Egger	5	3.68687	5.41674	0.544923		-6.92995	14.3037	39.9196	0.000978053	1.62934e+06	39.92 (0-1629336.59)
5XtLwc	GCST90041812	Malignant neoplasm of liver, primary || id:GCST90041812	genus.Catenibacterium.id.2153	Weighted median	5	-0.963345	0.693861	0.16502		-2.32331	0.396622	0.381614	0.0979486	1.48679	0.38 (0.1-1.49)
5XtLwc	GCST90041812	Malignant neoplasm of liver, primary || id:GCST90041812	genus.Catenibacterium.id.2153	Inverse variance weighted (fixed effects)	5	-1.27925	0.482183	0.00797696	0.476598	-2.22433	-0.334173	0.278246	0.10814	0.71593	0.28 (0.11-0.72)
5XtLwc	GCST90041812	Malignant neoplasm of liver, primary || id:GCST90041812	genus.Catenibacterium.id.2153	Simple mode	5	-1.63764	1.00021	0.176911		-3.59806	0.322777	0.194438	0.0273768	1.38096	0.19 (0.03-1.38)
5XtLwc	GCST90041812	Malignant neoplasm of liver, primary || id:GCST90041812	genus.Catenibacterium.id.2153	Weighted mode	5	-1.4216	0.945541	0.207146		-3.27486	0.431658	0.241327	0.037822	1.53981	0.24 (0.04-1.54)
8NULRM	GCST90041812	Malignant neoplasm of liver, primary || id:GCST90041812	genus.Paraprevotella.id.962	MR Egger	13	-1.68579	1.38794	0.249949		-4.40615	1.03457	0.185298	0.012202	2.81391	0.19 (0.01-2.81)
8NULRM	GCST90041812	Malignant neoplasm of liver, primary || id:GCST90041812	genus.Paraprevotella.id.962	Weighted median	13	-1.02133	0.570187	0.073259		-2.13889	0.0962398	0.360117	0.117785	1.10102	0.36 (0.12-1.1)
8NULRM	GCST90041812	Malignant neoplasm of liver, primary || id:GCST90041812	genus.Paraprevotella.id.962	Inverse variance weighted (fixed effects)	13	-0.899234	0.422637	0.0333641	0.661722	-1.7276	-0.0708651	0.406881	0.17771	0.931588	0.41 (0.18-0.93)
8NULRM	GCST90041812	Malignant neoplasm of liver, primary || id:GCST90041812	genus.Paraprevotella.id.962	Simple mode	13	-0.735956	0.926049	0.442207		-2.55101	1.0791	0.479047	0.0780026	2.94203	0.48 (0.08-2.94)
8NULRM	GCST90041812	Malignant neoplasm of liver, primary || id:GCST90041812	genus.Paraprevotella.id.962	Weighted mode	13	-0.856051	0.849625	0.333549		-2.52132	0.809213	0.424836	0.0803539	2.24614	0.42 (0.08-2.25)
olDlSu	GCST90041812	Malignant neoplasm of liver, primary || id:GCST90041812	genus..Eubacteriumnodatumgroup.id.11297	MR Egger	11	-1.21884	1.81302	0.518298		-4.77236	2.33469	0.295574	0.00846042	10.3262	0.3 (0.01-10.33)
olDlSu	GCST90041812	Malignant neoplasm of liver, primary || id:GCST90041812	genus..Eubacteriumnodatumgroup.id.11297	Weighted median	11	-0.656419	0.486891	0.177599		-1.61073	0.297887	0.518705	0.199743	1.34701	0.52 (0.2-1.35)
olDlSu	GCST90041812	Malignant neoplasm of liver, primary || id:GCST90041812	genus..Eubacteriumnodatumgroup.id.11297	Inverse variance weighted (fixed effects)	11	-0.768069	0.32998	0.0199323	0.661722	-1.41483	-0.121307	0.463908	0.242967	0.885762	0.46 (0.24-0.89)
olDlSu	GCST90041812	Malignant neoplasm of liver, primary || id:GCST90041812	genus..Eubacteriumnodatumgroup.id.11297	Simple mode	11	-0.865353	0.877784	0.347464		-2.58581	0.855105	0.420903	0.075335	2.35162	0.42 (0.08-2.35)
olDlSu	GCST90041812	Malignant neoplasm of liver, primary || id:GCST90041812	genus..Eubacteriumnodatumgroup.id.11297	Weighted mode	11	-0.817308	0.794781	0.328019		-2.37508	0.740462	0.441619	0.0930072	2.0969	0.44 (0.09-2.1)
sF7W2L	GCST90041812	Malignant neoplasm of liver, primary || id:GCST90041812	genus.Howardella.id.2000	MR Egger	10	1.42057	1.81262	0.455785		-2.13217	4.9733	4.13947	0.11858	144.503	4.14 (0.12-144.5)
sF7W2L	GCST90041812	Malignant neoplasm of liver, primary || id:GCST90041812	genus.Howardella.id.2000	Weighted median	10	1.10277	0.52674	0.0362985		0.0703554	2.13517	3.01248	1.07289	8.45853	3.01 (1.07-8.46)
sF7W2L	GCST90041812	Malignant neoplasm of liver, primary || id:GCST90041812	genus.Howardella.id.2000	Inverse variance weighted (fixed effects)	10	0.990623	0.373588	0.00801005	0.476598	0.258391	1.72285	2.69291	1.29484	5.60049	2.69 (1.29-5.6)
sF7W2L	GCST90041812	Malignant neoplasm of liver, primary || id:GCST90041812	genus.Howardella.id.2000	Simple mode	10	1.45413	0.856661	0.123843		-0.224927	3.13318	4.28075	0.798574	22.9469	4.28 (0.8-22.95)
sF7W2L	GCST90041812	Malignant neoplasm of liver, primary || id:GCST90041812	genus.Howardella.id.2000	Weighted mode	10	1.35757	0.925341	0.176402		-0.4561	3.17124	3.88673	0.63375	23.837	3.89 (0.63-23.84)
TQSpiB	GCST90041812	Malignant neoplasm of liver, primary || id:GCST90041812	genus.LachnospiraceaeUCG004.id.11324	MR Egger	12	1.74584	2.45815	0.493794		-3.07213	6.56382	5.73072	0.0463222	708.973	5.73 (0.05-708.97)
TQSpiB	GCST90041812	Malignant neoplasm of liver, primary || id:GCST90041812	genus.LachnospiraceaeUCG004.id.11324	Weighted median	12	1.20749	0.83885	0.150021		-0.436656	2.85163	3.34507	0.646193	17.3161	3.35 (0.65-17.32)
TQSpiB	GCST90041812	Malignant neoplasm of liver, primary || id:GCST90041812	genus.LachnospiraceaeUCG004.id.11324	Inverse variance weighted (fixed effects)	12	1.29112	0.650398	0.0471302	0.75106	0.0163431	2.5659	3.63687	1.01648	13.0124	3.64 (1.02-13.01)
TQSpiB	GCST90041812	Malignant neoplasm of liver, primary || id:GCST90041812	genus.LachnospiraceaeUCG004.id.11324	Simple mode	12	1.41415	1.46566	0.35535		-1.45854	4.28683	4.11298	0.232576	72.7358	4.11 (0.23-72.74)
TQSpiB	GCST90041812	Malignant neoplasm of liver, primary || id:GCST90041812	genus.LachnospiraceaeUCG004.id.11324	Weighted mode	12	1.3682	1.49309	0.379135		-1.55827	4.29466	3.92826	0.2105	73.3073	3.93 (0.21-73.31)
wJFco0	GCST90041812	Malignant neoplasm of liver, primary || id:GCST90041812	genus.Veillonella.id.2198	MR Egger	7	-4.18087	7.13026	0.583107		-18.1562	9.79444	0.0152852	1.30277e-08	17933.8	0.02 (0-17933.77)
wJFco0	GCST90041812	Malignant neoplasm of liver, primary || id:GCST90041812	genus.Veillonella.id.2198	Weighted median	7	-2.13019	1.04374	0.0412601		-4.17592	-0.0844464	0.118815	0.015361	0.919021	0.12 (0.02-0.92)
wJFco0	GCST90041812	Malignant neoplasm of liver, primary || id:GCST90041812	genus.Veillonella.id.2198	Inverse variance weighted (fixed effects)	7	-1.49961	0.700086	0.0321908	0.661722	-2.87178	-0.127439	0.223218	0.0565982	0.880347	0.22 (0.06-0.88)
wJFco0	GCST90041812	Malignant neoplasm of liver, primary || id:GCST90041812	genus.Veillonella.id.2198	Simple mode	7	-2.37228	1.46503	0.156516		-5.24374	0.499178	0.0932678	0.00528047	1.64737	0.09 (0.01-1.65)
wJFco0	GCST90041812	Malignant neoplasm of liver, primary || id:GCST90041812	genus.Veillonella.id.2198	Weighted mode	7	-2.3913	1.43904	0.14763		-5.21181	0.429217	0.0915109	0.00545178	1.53605	0.09 (0.01-1.54)
CUtsMo	GCST90041812	Malignant neoplasm of liver, primary || id:GCST90041812	family.ClostridialesvadinBB60group.id.11286	MR Egger	15	-1.07532	1.37744	0.448983		-3.7751	1.62447	0.34119	0.0229348	5.07571	0.34 (0.02-5.08)
CUtsMo	GCST90041812	Malignant neoplasm of liver, primary || id:GCST90041812	family.ClostridialesvadinBB60group.id.11286	Weighted median	15	0.939039	0.700118	0.179837		-0.433192	2.31127	2.55752	0.648436	10.0872	2.56 (0.65-10.09)
CUtsMo	GCST90041812	Malignant neoplasm of liver, primary || id:GCST90041812	family.ClostridialesvadinBB60group.id.11286	Inverse variance weighted (fixed effects)	15	1.41261	0.489283	0.00388811	0.12442	0.453614	2.3716	4.10665	1.57399	10.7146	4.11 (1.57-10.71)
CUtsMo	GCST90041812	Malignant neoplasm of liver, primary || id:GCST90041812	family.ClostridialesvadinBB60group.id.11286	Simple mode	15	1.09157	1.02157	0.303361		-0.910699	3.09385	2.97896	0.402243	22.0618	2.98 (0.4-22.06)
CUtsMo	GCST90041812	Malignant neoplasm of liver, primary || id:GCST90041812	family.ClostridialesvadinBB60group.id.11286	Weighted mode	15	0.585351	0.96132	0.552341		-1.29884	2.46954	1.79562	0.272849	11.817	1.8 (0.27-11.82)
T35lgz	GCST90041812	Malignant neoplasm of liver, primary || id:GCST90041812	family.Oxalobacteraceae.id.2966	MR Egger	14	-2.55797	1.44354	0.10176		-5.38732	0.271377	0.0774618	0.00457423	1.31177	0.08 (0-1.31)
T35lgz	GCST90041812	Malignant neoplasm of liver, primary || id:GCST90041812	family.Oxalobacteraceae.id.2966	Weighted median	14	-0.626858	0.483222	0.194546		-1.57397	0.320257	0.534268	0.20722	1.37748	0.53 (0.21-1.38)
T35lgz	GCST90041812	Malignant neoplasm of liver, primary || id:GCST90041812	family.Oxalobacteraceae.id.2966	Inverse variance weighted (fixed effects)	14	-0.826612	0.358528	0.0211347	0.338155	-1.52933	-0.123897	0.437529	0.216681	0.883471	0.44 (0.22-0.88)
T35lgz	GCST90041812	Malignant neoplasm of liver, primary || id:GCST90041812	family.Oxalobacteraceae.id.2966	Simple mode	14	-0.746011	0.807301	0.37228		-2.32832	0.8363	0.474255	0.0974592	2.30781	0.47 (0.1-2.31)
T35lgz	GCST90041812	Malignant neoplasm of liver, primary || id:GCST90041812	family.Oxalobacteraceae.id.2966	Weighted mode	14	-0.727557	0.719255	0.330215		-2.1373	0.682183	0.483088	0.117973	1.97819	0.48 (0.12-1.98)

## Sheet: MRPRESSO
Exposure	MR Analysis	Causal Estimate	Sd	T-stat	P-value	Outlier	globalP
class.Actinobacteria.id.419	Raw	-0.159479955436603	0.693189	-0.230067	0.82162
class.Actinobacteria.id.419	Outlier-corrected						0.211
class.Alphaproteobacteria.id.2379	Raw	0.488024757909573	0.458687	1.06396	0.336008
class.Alphaproteobacteria.id.2379	Outlier-corrected						0.874
class.Bacilli.id.1673	Raw	0.838532025409324	0.758398	1.10566	0.284275
class.Bacilli.id.1673	Outlier-corrected	1.61471784556951	0.676161	2.38807	0.0296139	rs9581006	0.014
class.Bacteroidia.id.912	Raw	0.0141092988644772	0.595218	0.0237044	0.981478
class.Bacteroidia.id.912	Outlier-corrected						0.655
class.Betaproteobacteria.id.2867	Raw	-0.0729674492267439	0.56191	-0.129856	0.899024
class.Betaproteobacteria.id.2867	Outlier-corrected						0.811
class.Clostridia.id.1859	Raw	-0.0866838109194283	0.77851	-0.111346	0.913348
class.Clostridia.id.1859	Outlier-corrected						0.392
class.Coriobacteriia.id.809	Raw	0.696885889657623	0.869094	0.801853	0.438229
class.Coriobacteriia.id.809	Outlier-corrected						0.124
class.Deltaproteobacteria.id.3087	Raw	-0.961309531964598	0.493013	-1.94987	0.074945
class.Deltaproteobacteria.id.3087	Outlier-corrected						0.79
class.Erysipelotrichia.id.2147	Raw	-0.46982361634566	0.89242	-0.52646	0.60902
class.Erysipelotrichia.id.2147	Outlier-corrected						0.137
class.Gammaproteobacteria.id.3303	Raw	-0.130120326803265	0.737648	-0.176399	0.865784
class.Gammaproteobacteria.id.3303	Outlier-corrected						0.64
class.Lentisphaeria.id.2250	Raw	0.0367631909619223	0.430186	0.0854588	0.934677
class.Lentisphaeria.id.2250	Outlier-corrected						0.549
class.Melainabacteria.id.1589	Raw	-0.0586143385495367	0.300752	-0.194893	0.849806
class.Melainabacteria.id.1589	Outlier-corrected						0.914
class.Methanobacteria.id.119	Raw	0.126893197928204	0.394787	0.321422	0.75523
class.Methanobacteria.id.119	Outlier-corrected						0.288
class.Mollicutes.id.3920	Raw	-0.249700948708808	0.714228	-0.34961	0.733233
class.Mollicutes.id.3920	Outlier-corrected						0.134
class.Negativicutes.id.2164	Raw	-0.195614531482124	0.57303	-0.341369	0.739891
class.Negativicutes.id.2164	Outlier-corrected						0.805
class.Verrucomicrobiae.id.4029	Raw	-0.375692527353506	0.55766	-0.673694	0.515774
class.Verrucomicrobiae.id.4029	Outlier-corrected						0.551
family.Acidaminococcaceae.id.2166	Raw	-0.298641599083828	0.565511	-0.528092	0.616388
family.Acidaminococcaceae.id.2166	Outlier-corrected						0.775
family.Actinomycetaceae.id.421	Raw	-0.421237451392162	0.220745	-1.90825	0.129006
family.Actinomycetaceae.id.421	Outlier-corrected						0.985
family.Alcaligenaceae.id.2875	Raw	-0.160974448909122	0.929966	-0.173097	0.865719
family.Alcaligenaceae.id.2875	Outlier-corrected						0.069
family.Bacteroidaceae.id.917	Raw	-1.28771936537534	1.15623	-1.11372	0.302174
family.Bacteroidaceae.id.917	Outlier-corrected						0.138
family.BacteroidalesS24.7group.id.11173	Raw	-0.577615604411949	0.757578	-0.762451	0.470697
family.BacteroidalesS24.7group.id.11173	Outlier-corrected						0.1
family.Bifidobacteriaceae.id.433	Raw	0.474605836795313	0.42583	1.11454	0.293923
family.Bifidobacteriaceae.id.433	Outlier-corrected						0.949
family.Christensenellaceae.id.1866	Raw	-0.641051280176667	0.701013	-0.914464	0.381994
family.Christensenellaceae.id.1866	Outlier-corrected						0.346
family.Clostridiaceae1.id.1869	Raw	0.203631763617092	0.483304	0.421332	0.683396
family.Clostridiaceae1.id.1869	Outlier-corrected						0.9
family.ClostridialesvadinBB60group.id.11286	Raw	1.41260871283648	0.46891	3.01254	0.00931705
family.ClostridialesvadinBB60group.id.11286	Outlier-corrected						0.589
family.Coriobacteriaceae.id.811	Raw	0.696885889657623	0.869094	0.801853	0.438229
family.Coriobacteriaceae.id.811	Outlier-corrected						0.132
family.Defluviitaleaceae.id.1924	Raw	-0.878213894903541	0.701169	-1.2525	0.238887
family.Defluviitaleaceae.id.1924	Outlier-corrected						0.052
family.Desulfovibrionaceae.id.3169	Raw	-0.855797899216484	0.604195	-1.41643	0.190318
family.Desulfovibrionaceae.id.3169	Outlier-corrected						0.641
family.Enterobacteriaceae.id.3469	Raw	1.2154784083993	0.959932	1.26621	0.252375
family.Enterobacteriaceae.id.3469	Outlier-corrected						0.305
family.Erysipelotrichaceae.id.2149	Raw	-0.46982361634566	0.89242	-0.52646	0.60902
family.Erysipelotrichaceae.id.2149	Outlier-corrected						0.121
family.FamilyXI.id.1936	Raw	0.0277495664136149	0.432447	0.0641688	0.95063
family.FamilyXI.id.1936	Outlier-corrected						0.263
family.FamilyXIII.id.1957	Raw	0.68456779983031	0.660897	1.03582	0.330581
family.FamilyXIII.id.1957	Outlier-corrected						0.696
family.Lachnospiraceae.id.1987	Raw	-0.592741953754671	0.559346	-1.0597	0.306045
family.Lachnospiraceae.id.1987	Outlier-corrected						0.602
family.Lactobacillaceae.id.1836	Raw	0.0640552699299761	0.482017	0.13289	0.897562
family.Lactobacillaceae.id.1836	Outlier-corrected						0.5
family.Methanobacteriaceae.id.121	Raw	0.126893197928204	0.394787	0.321422	0.75523
family.Methanobacteriaceae.id.121	Outlier-corrected						0.282
family.Oxalobacteraceae.id.2966	Raw	-0.826612369996668	0.369912	-2.23462	0.0436282
family.Oxalobacteraceae.id.2966	Outlier-corrected						0.41
family.Pasteurellaceae.id.3689	Raw	0.0717720726016527	0.374157	0.191823	0.851088
family.Pasteurellaceae.id.3689	Outlier-corrected						0.744
family.Peptococcaceae.id.2024	Raw	0.0350419314931215	0.485752	0.0721396	0.944262
family.Peptococcaceae.id.2024	Outlier-corrected						0.636
family.Peptostreptococcaceae.id.2042	Raw	0.533134046434021	0.523725	1.01797	0.330561
family.Peptostreptococcaceae.id.2042	Outlier-corrected						0.653
family.Porphyromonadaceae.id.943	Raw	0.115081609632736	0.76263	0.150901	0.88431
family.Porphyromonadaceae.id.943	Outlier-corrected						0.7
family.Prevotellaceae.id.960	Raw	-0.242330092206369	0.385659	-0.628353	0.539889
family.Prevotellaceae.id.960	Outlier-corrected						0.961
family.Rhodospirillaceae.id.2717	Raw	-0.0922823063422392	0.394245	-0.234073	0.818574
family.Rhodospirillaceae.id.2717	Outlier-corrected						0.756
family.Rikenellaceae.id.967	Raw	-0.996785387079978	0.54328	-1.83475	0.0831249
family.Rikenellaceae.id.967	Outlier-corrected						0.548
family.Ruminococcaceae.id.2050	Raw	-0.413351439601134	0.503979	-0.820176	0.4333
family.Ruminococcaceae.id.2050	Outlier-corrected						0.863
family.Streptococcaceae.id.1850	Raw	0.0359087569914409	0.643216	0.0558269	0.956329
family.Streptococcaceae.id.1850	Outlier-corrected						0.438
family.Veillonellaceae.id.2172	Raw	-0.105136807176255	0.560806	-0.187475	0.853386
family.Veillonellaceae.id.2172	Outlier-corrected						0.172
family.Verrucomicrobiaceae.id.4036	Raw	-0.375996747943832	0.55777	-0.674107	0.515523
family.Verrucomicrobiaceae.id.4036	Outlier-corrected						0.555
family.Victivallaceae.id.2255	Raw	-0.206023031141712	0.255193	-0.807322	0.438262
family.Victivallaceae.id.2255	Outlier-corrected						0.849
genus..Clostridiuminnocuumgroup.id.14397	Raw	-0.142868221553469	0.498076	-0.28684	0.781523
genus..Clostridiuminnocuumgroup.id.14397	Outlier-corrected						0.199
genus..Eubacteriumbrachygroup.id.11296	Raw	-0.428814423717434	0.437045	-0.981168	0.352148
genus..Eubacteriumbrachygroup.id.11296	Outlier-corrected						0.267
genus..Eubacteriumcoprostanoligenesgroup.id.11375	Raw	0.140763899336028	0.901148	0.156205	0.878701
genus..Eubacteriumcoprostanoligenesgroup.id.11375	Outlier-corrected						0.129
genus..Eubacteriumeligensgroup.id.14372	Raw	-1.28077487789585	1.00955	-1.26865	0.251561
genus..Eubacteriumeligensgroup.id.14372	Outlier-corrected						0.256
genus..Eubacteriumfissicatenagroup.id.14373	Raw	-0.0305051893863164	0.518035	-0.0588864	0.954688
genus..Eubacteriumfissicatenagroup.id.14373	Outlier-corrected						0.174
genus..Eubacteriumhalliigroup.id.11338	Raw	-0.0563053622034447	0.53234	-0.10577	0.917167
genus..Eubacteriumhalliigroup.id.11338	Outlier-corrected						0.438
genus..Eubacteriumnodatumgroup.id.11297	Raw	-0.768068907153062	0.392289	-1.95791	0.0787082
genus..Eubacteriumnodatumgroup.id.11297	Outlier-corrected						0.183
genus..Eubacteriumoxidoreducensgroup.id.11339	Raw	0.986730259930621	1.13446	0.869776	0.448423
genus..Eubacteriumoxidoreducensgroup.id.11339	Outlier-corrected						0.081
genus..Eubacteriumrectalegroup.id.14374	Raw	0.830626510989522	0.451231	1.8408	0.108218
genus..Eubacteriumrectalegroup.id.14374	Outlier-corrected						0.968
genus..Eubacteriumruminantiumgroup.id.11340	Raw	-0.164165518626692	0.313463	-0.523716	0.607237
genus..Eubacteriumruminantiumgroup.id.11340	Outlier-corrected						0.866
genus..Eubacteriumventriosumgroup.id.11341	Raw	0.911890838137795	0.51367	1.77525	0.101202
genus..Eubacteriumventriosumgroup.id.11341	Outlier-corrected						0.824
genus..Eubacteriumxylanophilumgroup.id.14375	Raw	0.311813826703448	0.834038	0.37386	0.719575
genus..Eubacteriumxylanophilumgroup.id.14375	Outlier-corrected						0.343
genus..Ruminococcusgauvreauiigroup.id.11342	Raw	-0.200306243194377	0.397068	-0.504464	0.624865
genus..Ruminococcusgauvreauiigroup.id.11342	Outlier-corrected						0.955
genus..Ruminococcusgnavusgroup.id.14376	Raw	-0.0473444044107517	0.367217	-0.128928	0.899742
genus..Ruminococcusgnavusgroup.id.14376	Outlier-corrected						0.732
genus..Ruminococcustorquesgroup.id.14377	Raw	0.727975275215079	0.496061	1.46751	0.180419
genus..Ruminococcustorquesgroup.id.14377	Outlier-corrected						0.915
genus.Actinomyces.id.423	Raw	-0.107597446140163	0.276786	-0.388739	0.710889
genus.Actinomyces.id.423	Outlier-corrected						0.964
genus.Adlercreutzia.id.812	Raw	-0.169374603522134	0.701899	-0.241309	0.816232
genus.Adlercreutzia.id.812	Outlier-corrected						0.273
genus.Akkermansia.id.4037	Raw	-0.377659253825278	0.557325	-0.677628	0.51338
genus.Akkermansia.id.4037	Outlier-corrected						0.573
genus.Alistipes.id.968	Raw	-0.170463422769857	0.81885	-0.208174	0.838319
genus.Alistipes.id.968	Outlier-corrected						0.173
genus.Allisonella.id.2174	Raw	-0.696872486665991	0.401098	-1.73741	0.125883
genus.Allisonella.id.2174	Outlier-corrected						0.385
genus.Alloprevotella.id.961	Raw	-0.0347306966275346	0.60976	-0.056958	0.956785
genus.Alloprevotella.id.961	Outlier-corrected						0.121
genus.Anaerofilum.id.2053	Raw	-0.642529098952774	0.410661	-1.56462	0.152111
genus.Anaerofilum.id.2053	Outlier-corrected						0.51
genus.Anaerostipes.id.1991	Raw	-0.30199547935006	0.566313	-0.533266	0.605497
genus.Anaerostipes.id.1991	Outlier-corrected						0.825
genus.Anaerotruncus.id.2054	Raw	0.043150586402362	0.971479	0.0444174	0.965368
genus.Anaerotruncus.id.2054	Outlier-corrected					NA	0.025
genus.Bacteroides.id.918	Raw	-1.28771936537534	1.15623	-1.11372	0.302174
genus.Bacteroides.id.918	Outlier-corrected						0.127
genus.Barnesiella.id.944	Raw	0.697593474781748	0.636504	1.09598	0.294598
genus.Barnesiella.id.944	Outlier-corrected						0.401
genus.Bifidobacterium.id.436	Raw	0.521163343853922	0.490969	1.0615	0.311214
genus.Bifidobacterium.id.436	Outlier-corrected						0.767
genus.Bilophila.id.3170	Raw	0.48092456112986	0.774475	0.620968	0.547272
genus.Bilophila.id.3170	Outlier-corrected						0.135
genus.Blautia.id.1992	Raw	0.0352180795780053	0.566764	0.0621389	0.951677
genus.Blautia.id.1992	Outlier-corrected						0.781
genus.Butyricicoccus.id.2055	Raw	-0.2125652415739	0.751348	-0.282912	0.785428
genus.Butyricicoccus.id.2055	Outlier-corrected						0.331
genus.Butyricimonas.id.945	Raw	-0.367236494666283	0.4332	-0.84773	0.413178
genus.Butyricimonas.id.945	Outlier-corrected						0.813
genus.Butyrivibrio.id.1993	Raw	0.450844716165748	0.207565	2.17207	0.04752
genus.Butyrivibrio.id.1993	Outlier-corrected						0.927
genus.CandidatusSoleaferrea.id.11350	Raw	-0.848007922208924	0.451317	-1.87896	0.0970603
genus.CandidatusSoleaferrea.id.11350	Outlier-corrected						0.624
genus.Catenibacterium.id.2153	Raw	-1.2792511517891	0.586789	-2.18009	0.0947353
genus.Catenibacterium.id.2153	Outlier-corrected						0.277
genus.ChristensenellaceaeR.7group.id.11283	Raw	-0.950533951883926	0.601582	-1.58006	0.152748
genus.ChristensenellaceaeR.7group.id.11283	Outlier-corrected						0.826
genus.Clostridiumsensustricto1.id.1873	Raw	0.634329725314821	0.4114	1.54188	0.174041
genus.Clostridiumsensustricto1.id.1873	Outlier-corrected						0.915
genus.Collinsella.id.815	Raw	1.16584060440586	0.640261	1.82088	0.106108
genus.Collinsella.id.815	Outlier-corrected						0.704
genus.Coprobacter.id.949	Raw	-0.401325572806909	0.51989	-0.771943	0.459936
genus.Coprobacter.id.949	Outlier-corrected						0.312
genus.Coprococcus1.id.11301	Raw	0.129684408742222	0.839889	0.154407	0.880086
genus.Coprococcus1.id.11301	Outlier-corrected						0.069
genus.Coprococcus2.id.11302	Raw	0.783992166991181	0.560935	1.39765	0.204916
genus.Coprococcus2.id.11302	Outlier-corrected						0.763
genus.Coprococcus3.id.11303	Raw	-0.0207715669075084	0.944865	-0.0219836	0.982999
genus.Coprococcus3.id.11303	Outlier-corrected						0.189
genus.DefluviitaleaceaeUCG011.id.11287	Raw	-0.53371879230326	0.83493	-0.639238	0.540536
genus.DefluviitaleaceaeUCG011.id.11287	Outlier-corrected	-1.07671671647385	0.667727	-1.61251	0.150886	rs2892880	0.017
genus.Desulfovibrio.id.3173	Raw	-0.168090461259798	0.625763	-0.268617	0.795022
genus.Desulfovibrio.id.3173	Outlier-corrected						0.435
genus.Dialister.id.2183	Raw	-0.463530724992264	0.530161	-0.874321	0.402453
genus.Dialister.id.2183	Outlier-corrected						0.743
genus.Dorea.id.1997	Raw	-0.404565079309353	0.656971	-0.615803	0.553277
genus.Dorea.id.1997	Outlier-corrected						0.684
genus.Eggerthella.id.819	Raw	-0.0920705707458577	0.404701	-0.227503	0.824617
genus.Eggerthella.id.819	Outlier-corrected						0.513
genus.Eisenbergiella.id.11304	Raw	-0.0612462568587699	0.293877	-0.208407	0.839094
genus.Eisenbergiella.id.11304	Outlier-corrected						0.915
genus.Enterorhabdus.id.820	Raw	0.252208530187117	1.19642	0.210804	0.841363
genus.Enterorhabdus.id.820	Outlier-corrected	1.16951524054066	0.724492	1.61426	0.181772	rs3017103	0.012
genus.Erysipelatoclostridium.id.11381	Raw	0.064285408173032	0.509157	0.126258	0.901323
genus.Erysipelatoclostridium.id.11381	Outlier-corrected						0.34
genus.ErysipelotrichaceaeUCG003.id.11384	Raw	0.533946135001915	0.400763	1.33232	0.202642
genus.ErysipelotrichaceaeUCG003.id.11384	Outlier-corrected						0.903
genus.Escherichia.Shigella.id.3504	Raw	-0.804734624577242	0.49688	-1.61957	0.143983
genus.Escherichia.Shigella.id.3504	Outlier-corrected						0.818
genus.Faecalibacterium.id.2057	Raw	-0.443107153184196	0.598073	-0.740891	0.477644
genus.Faecalibacterium.id.2057	Outlier-corrected						0.52
genus.FamilyXIIIAD3011group.id.11293	Raw	0.736013069160511	0.721179	1.02057	0.32938
genus.FamilyXIIIAD3011group.id.11293	Outlier-corrected						0.326
genus.FamilyXIIIUCG001.id.11294	Raw	0.531521876721231	1.05455	0.504027	0.629716
genus.FamilyXIIIUCG001.id.11294	Outlier-corrected						0.05
genus.Flavonifractor.id.2059	Raw	-0.353767570697629	0.86994	-0.406658	0.705078
genus.Flavonifractor.id.2059	Outlier-corrected						0.432
genus.Fusicatenibacter.id.11305	Raw	-0.778373317362184	0.775665	-1.00349	0.33056
genus.Fusicatenibacter.id.11305	Outlier-corrected					NA	0.049
genus.Gordonibacter.id.821	Raw	-0.0464626784281071	0.421502	-0.110231	0.914407
genus.Gordonibacter.id.821	Outlier-corrected						0.182
genus.Haemophilus.id.3698	Raw	0.272083880051217	0.482284	0.564157	0.58811
genus.Haemophilus.id.3698	Outlier-corrected						0.52
genus.Holdemanella.id.11393	Raw	0.180923932138872	0.40591	0.445725	0.666325
genus.Holdemanella.id.11393	Outlier-corrected						0.778
genus.Holdemania.id.2157	Raw	-0.0553388801698455	0.387467	-0.142822	0.88862
genus.Holdemania.id.2157	Outlier-corrected						0.741
genus.Howardella.id.2000	Raw	0.99062271393752	0.383659	2.58204	0.0295976
genus.Howardella.id.2000	Outlier-corrected						0.434
genus.Hungatella.id.11306	Raw	-1.03780855939251	0.347168	-2.98936	0.0403637
genus.Hungatella.id.11306	Outlier-corrected						0.83
genus.Intestinibacter.id.11345	Raw	-0.266610522302439	0.567462	-0.46983	0.64626
genus.Intestinibacter.id.11345	Outlier-corrected						0.454
genus.Intestinimonas.id.2062	Raw	0.463843305750037	0.402743	1.15171	0.26636
genus.Intestinimonas.id.2062	Outlier-corrected						0.751
genus.Lachnoclostridium.id.11308	Raw	-0.278234494963764	0.61139	-0.455085	0.657172
genus.Lachnoclostridium.id.11308	Outlier-corrected						0.743
genus.Lachnospira.id.2004	Raw	0.418074753764028	1.51847	0.275327	0.794081
genus.Lachnospira.id.2004	Outlier-corrected						0.079
genus.LachnospiraceaeFCS020group.id.11314	Raw	0.410779853502754	0.500167	0.821285	0.428925
genus.LachnospiraceaeFCS020group.id.11314	Outlier-corrected						0.655
genus.LachnospiraceaeNC2004group.id.11316	Raw	-0.35126935293088	0.529355	-0.66358	0.525616
genus.LachnospiraceaeNC2004group.id.11316	Outlier-corrected						0.373
genus.LachnospiraceaeND3007group.id.11317	dat<4SNP	dat<4SNP
genus.LachnospiraceaeND3007group.id.11317
genus.LachnospiraceaeNK4A136group.id.11319	Raw	0.678411791283581	0.518231	1.30909	0.211584
genus.LachnospiraceaeNK4A136group.id.11319	Outlier-corrected						0.63
genus.LachnospiraceaeUCG001.id.11321	Raw	-0.874805030064313	0.637613	-1.372	0.195168
genus.LachnospiraceaeUCG001.id.11321	Outlier-corrected						0.13
genus.LachnospiraceaeUCG004.id.11324	Raw	1.29112355216754	0.548149	2.35542	0.0381206
genus.LachnospiraceaeUCG004.id.11324	Outlier-corrected						0.748
genus.LachnospiraceaeUCG008.id.11328	Raw	-0.816466992300457	0.632952	-1.28994	0.226105
genus.LachnospiraceaeUCG008.id.11328	Outlier-corrected						0.065
genus.LachnospiraceaeUCG010.id.11330	Raw	-0.97525150743083	0.526648	-1.85181	0.101195
genus.LachnospiraceaeUCG010.id.11330	Outlier-corrected						0.792
genus.Lactobacillus.id.1837	Raw	0.314921371082105	0.386173	0.815494	0.435839
genus.Lactobacillus.id.1837	Outlier-corrected						0.737
genus.Lactococcus.id.1851	Raw	0.180528205585969	0.552941	0.326487	0.752434
genus.Lactococcus.id.1851	Outlier-corrected						0.072
genus.Marvinbryantia.id.2005	Raw	-0.613099753749742	0.785184	-0.780836	0.45738
genus.Marvinbryantia.id.2005	Outlier-corrected						0.287
genus.Methanobrevibacter.id.123	Raw	-0.302224852646739	0.365816	-0.826165	0.446327
genus.Methanobrevibacter.id.123	Outlier-corrected						0.674
genus.Odoribacter.id.952	Raw	-0.4818559118913	0.636243	-0.757346	0.477521
genus.Odoribacter.id.952	Outlier-corrected						0.792
genus.Olsenella.id.822	Raw	0.116539360555164	0.555525	0.209782	0.83805
genus.Olsenella.id.822	Outlier-corrected					NA	0.015
genus.Oscillibacter.id.2063	Raw	0.0940583121635592	0.391092	0.240502	0.813692
genus.Oscillibacter.id.2063	Outlier-corrected						0.775
genus.Oscillospira.id.2064	Raw	0.0480851279717391	0.73719	0.0652276	0.949817
genus.Oscillospira.id.2064	Outlier-corrected						0.298
genus.Oxalobacter.id.2978	Raw	-0.0316185369205737	0.468853	-0.0674381	0.947562
genus.Oxalobacter.id.2978	Outlier-corrected						0.131
genus.Parabacteroides.id.954	Raw	0.468711469035829	1.56537	0.299424	0.776663
genus.Parabacteroides.id.954	Outlier-corrected	1.38723289202436	1.47712	0.939146	0.400828	rs60884758	0.025
genus.Paraprevotella.id.962	Raw	-0.899233687217712	0.329248	-2.73117	0.0182268
genus.Paraprevotella.id.962	Outlier-corrected						0.852
genus.Parasutterella.id.2892	Raw	0.57955787504038	0.348894	1.66113	0.1206
genus.Parasutterella.id.2892	Outlier-corrected						0.941
genus.Peptococcus.id.2037	Raw	-0.598092348551734	0.573647	-1.04261	0.3195
genus.Peptococcus.id.2037	Outlier-corrected	-0.910491753191264	0.51597	-1.76462	0.108091	rs5770862	0.023
genus.Phascolarctobacterium.id.2168	Raw	-0.175963751367225	0.701667	-0.250779	0.807616
genus.Phascolarctobacterium.id.2168	Outlier-corrected						0.25
genus.Prevotella7.id.11182	Raw	0.421469807095421	0.503277	0.83745	0.421903
genus.Prevotella7.id.11182	Outlier-corrected	0.0635701024423416	0.37698	0.16863	0.869817	rs118038478	0.035
genus.Prevotella9.id.11183	Raw	-0.237912459557371	0.615467	-0.386556	0.705338
genus.Prevotella9.id.11183	Outlier-corrected						0.053
genus.RikenellaceaeRC9gutgroup.id.11191	Raw	0.0400589620665828	0.364207	0.10999	0.914594
genus.RikenellaceaeRC9gutgroup.id.11191	Outlier-corrected						0.309
genus.Romboutsia.id.11347	Raw	0.0829996891595837	0.554047	0.149806	0.883406
genus.Romboutsia.id.11347	Outlier-corrected						0.481
genus.Roseburia.id.2012	Raw	1.09473060505981	0.513853	2.13044	0.0528075
genus.Roseburia.id.2012	Outlier-corrected						0.868
genus.Ruminiclostridium5.id.11355	Raw	0.427438442834533	0.695007	0.615013	0.553776
genus.Ruminiclostridium5.id.11355	Outlier-corrected						0.715
genus.Ruminiclostridium6.id.11356	Raw	-0.637121164022924	0.488298	-1.30478	0.213009
genus.Ruminiclostridium6.id.11356	Outlier-corrected						0.586
genus.Ruminiclostridium9.id.11357	Raw	-0.25349989872642	0.576315	-0.439863	0.671677
genus.Ruminiclostridium9.id.11357	Outlier-corrected						0.859
genus.RuminococcaceaeNK4A214group.id.11358	Raw	-0.0123995686048291	0.691991	-0.0179187	0.985998
genus.RuminococcaceaeNK4A214group.id.11358	Outlier-corrected						0.331
genus.RuminococcaceaeUCG002.id.11360	Raw	0.16317615819543	0.514869	0.316927	0.754583
genus.RuminococcaceaeUCG002.id.11360	Outlier-corrected						0.356
genus.RuminococcaceaeUCG003.id.11361	Raw	0.112784463545251	0.481059	0.234451	0.818942
genus.RuminococcaceaeUCG003.id.11361	Outlier-corrected						0.835
genus.RuminococcaceaeUCG004.id.11362	Raw	0.000132569393544929	0.701068	0.000189096	0.999854
genus.RuminococcaceaeUCG004.id.11362	Outlier-corrected						0.259
genus.RuminococcaceaeUCG005.id.11363	Raw	-0.200405115768572	0.6081	-0.329559	0.746983
genus.RuminococcaceaeUCG005.id.11363	Outlier-corrected						0.412
genus.RuminococcaceaeUCG009.id.11366	Raw	-0.476067512508319	0.480975	-0.989796	0.345618
genus.RuminococcaceaeUCG009.id.11366	Outlier-corrected						0.55
genus.RuminococcaceaeUCG010.id.11367	Raw	0.251745700790237	0.510179	0.493446	0.642606
genus.RuminococcaceaeUCG010.id.11367	Outlier-corrected						0.883
genus.RuminococcaceaeUCG011.id.11368	Raw	0.491090919732195	0.4846	1.01339	0.344612
genus.RuminococcaceaeUCG011.id.11368	Outlier-corrected						0.209
genus.RuminococcaceaeUCG013.id.11370	Raw	1.25559990482081	0.549593	2.2846	0.0431858
genus.RuminococcaceaeUCG013.id.11370	Outlier-corrected						0.777
genus.RuminococcaceaeUCG014.id.11371	Raw	-0.625579401903128	0.854573	-0.732038	0.48095
genus.RuminococcaceaeUCG014.id.11371	Outlier-corrected						0.094
genus.Ruminococcus1.id.11373	Raw	-1.08009642465661	0.868657	-1.24341	0.24513
genus.Ruminococcus1.id.11373	Outlier-corrected						0.173
genus.Ruminococcus2.id.11374	Raw	0.015565013928737	0.692323	0.0224823	0.982405
genus.Ruminococcus2.id.11374	Outlier-corrected						0.202
genus.Sellimonas.id.14369	Raw	0.101330495729709	0.220537	0.459471	0.659824
genus.Sellimonas.id.14369	Outlier-corrected						0.948
genus.Senegalimassilia.id.11160	Raw	-0.0654019875407896	0.119697	-0.546396	0.622809
genus.Senegalimassilia.id.11160	Outlier-corrected						0.991
genus.Slackia.id.825	Raw	1.0013853025755	0.610446	1.64042	0.176262
genus.Slackia.id.825	Outlier-corrected						0.514
genus.Streptococcus.id.1853	Raw	0.882212107181821	0.508172	1.73605	0.104499
genus.Streptococcus.id.1853	Outlier-corrected						0.795
genus.Subdoligranulum.id.2070	Raw	-1.56848888254393	0.831558	-1.88621	0.088614
genus.Subdoligranulum.id.2070	Outlier-corrected						0.262
genus.Sutterella.id.2896	Raw	0.720893163827115	0.539633	1.3359	0.208564
genus.Sutterella.id.2896	Outlier-corrected						0.694
genus.Terrisporobacter.id.11348	Raw	-0.275040903234983	0.317071	-0.867444	0.434639
genus.Terrisporobacter.id.11348	Outlier-corrected						0.931
genus.Turicibacter.id.2162	Raw	0.237314147550823	0.809769	0.293064	0.776118
genus.Turicibacter.id.2162	Outlier-corrected					NA	0.034
genus.Tyzzerella3.id.11335	Raw	-0.131807991138148	0.45859	-0.28742	0.779133
genus.Tyzzerella3.id.11335	Outlier-corrected						0.183
genus.Veillonella.id.2198	Raw	-1.49960817391138	0.845873	-1.77285	0.126623
genus.Veillonella.id.2198	Outlier-corrected						0.234
genus.Victivallis.id.2256	Raw	-0.280079181933787	0.460564	-0.608122	0.558139
genus.Victivallis.id.2256	Outlier-corrected						0.083
order.Actinomycetales.id.420	Raw	-0.421474890645685	0.221196	-1.90544	0.129425
order.Actinomycetales.id.420	Outlier-corrected						0.98
order.Bacillales.id.1674	Raw	-0.231534732680582	0.432737	-0.535048	0.607164
order.Bacillales.id.1674	Outlier-corrected						0.244
order.Bacteroidales.id.913	Raw	0.0141092988644772	0.595218	0.0237044	0.981478
order.Bacteroidales.id.913	Outlier-corrected						0.678
order.Bifidobacteriales.id.432	Raw	0.474605836795313	0.42583	1.11454	0.293923
order.Bifidobacteriales.id.432	Outlier-corrected						0.934
order.Burkholderiales.id.2874	Raw	-0.278605321114697	0.754435	-0.36929	0.719611
order.Burkholderiales.id.2874	Outlier-corrected						0.425
order.Clostridiales.id.1863	Raw	-0.0230822412097338	0.763005	-0.0302517	0.976364
order.Clostridiales.id.1863	Outlier-corrected						0.355
order.Coriobacteriales.id.810	Raw	0.696885889657623	0.869094	0.801853	0.438229
order.Coriobacteriales.id.810	Outlier-corrected						0.127
order.Desulfovibrionales.id.3156	Raw	-1.12781644189726	0.552636	-2.04079	0.0660138
order.Desulfovibrionales.id.3156	Outlier-corrected						0.687
order.Enterobacteriales.id.3468	Raw	1.2154784083993	0.959932	1.26621	0.252375
order.Enterobacteriales.id.3468	Outlier-corrected						0.306
order.Erysipelotrichales.id.2148	Raw	-0.46982361634566	0.89242	-0.52646	0.60902
order.Erysipelotrichales.id.2148	Outlier-corrected						0.152
order.Gastranaerophilales.id.1591	Raw	0.0596377452960885	0.295825	0.201598	0.845263
order.Gastranaerophilales.id.1591	Outlier-corrected						0.921
order.Lactobacillales.id.1800	Raw	0.294189459168078	0.840118	0.350176	0.731419
order.Lactobacillales.id.1800	Outlier-corrected	1.09925930564799	0.784911	1.40049	0.184781	rs9581006	0.01
order.Methanobacteriales.id.120	Raw	0.126893197928204	0.394787	0.321422	0.75523
order.Methanobacteriales.id.120	Outlier-corrected						0.271
order.MollicutesRF9.id.11579	Raw	-0.170431420684251	0.542033	-0.31443	0.758594
order.MollicutesRF9.id.11579	Outlier-corrected						0.441
order.NB1n.id.3953	Raw	0.0552024015993892	0.415622	0.132819	0.896538
order.NB1n.id.3953	Outlier-corrected						0.258
order.Pasteurellales.id.3688	Raw	0.0717720726016527	0.374157	0.191823	0.851088
order.Pasteurellales.id.3688	Outlier-corrected						0.757
order.Rhodospirillales.id.2667	Raw	0.0609604001547489	0.375908	0.162168	0.873872
order.Rhodospirillales.id.2667	Outlier-corrected						0.85
order.Selenomonadales.id.2165	Raw	-0.195614531482124	0.57303	-0.341369	0.739891
order.Selenomonadales.id.2165	Outlier-corrected						0.815
order.Verrucomicrobiales.id.4030	Raw	-0.375692527353506	0.55766	-0.673694	0.515774
order.Verrucomicrobiales.id.4030	Outlier-corrected						0.562
order.Victivallales.id.2254	Raw	0.0367631909619223	0.430186	0.0854588	0.934677
order.Victivallales.id.2254	Outlier-corrected						0.541
phylum.Actinobacteria.id.400	Raw	0.713328682943702	0.25058	2.84671	0.0137433
phylum.Actinobacteria.id.400	Outlier-corrected						0.999
phylum.Bacteroidetes.id.905	Raw	-0.332568607950835	0.628616	-0.529049	0.608314
phylum.Bacteroidetes.id.905	Outlier-corrected						0.636
phylum.Cyanobacteria.id.1500	Raw	0.181299488688569	0.3912	0.463444	0.657111
phylum.Cyanobacteria.id.1500	Outlier-corrected						0.825
phylum.Euryarchaeota.id.55	Raw	0.222113290854699	0.27855	0.79739	0.442097
phylum.Euryarchaeota.id.55	Outlier-corrected						0.794
phylum.Firmicutes.id.1672	Raw	-0.986583984658614	0.517568	-1.90619	0.0773639
phylum.Firmicutes.id.1672	Outlier-corrected						0.801
phylum.Lentisphaerae.id.2238	Raw	0.0790361604195029	0.380842	0.20753	0.841504
phylum.Lentisphaerae.id.2238	Outlier-corrected						0.676
phylum.Proteobacteria.id.2375	Raw	0.692405725793237	0.758118	0.913322	0.382566
phylum.Proteobacteria.id.2375	Outlier-corrected						0.488
phylum.Tenericutes.id.3919	Raw	-0.249700948708808	0.714228	-0.34961	0.733233
phylum.Tenericutes.id.3919	Outlier-corrected						0.137
phylum.Verrucomicrobia.id.3982	Raw	-0.525229501530455	0.515064	-1.01974	0.329758
phylum.Verrucomicrobia.id.3982	Outlier-corrected						0.634

## Sheet: pleiotropy
id.exposure	id.outcome	outcome	exposure	egger_intercept	se	pval
0aMbT3	GCST90041812	Malignant neoplasm of liver, primary || id:GCST90041812	genus.Eggerthella.id.819	-0.117044	0.213215	0.596396
0heWA4	GCST90041812	Malignant neoplasm of liver, primary || id:GCST90041812	genus.Lactococcus.id.1851	-0.198093	0.341061	0.579576
0lsDJy	GCST90041812	Malignant neoplasm of liver, primary || id:GCST90041812	genus.DefluviitaleaceaeUCG011.id.11287	0.451269	0.267777	0.13581
0ngO8p	GCST90041812	Malignant neoplasm of liver, primary || id:GCST90041812	genus.Flavonifractor.id.2059	0.0495652	0.336048	0.892097
0rTnk2	GCST90041812	Malignant neoplasm of liver, primary || id:GCST90041812	genus.Lachnospira.id.2004	-0.803884	0.455154	0.152116
0rWmph	GCST90041812	Malignant neoplasm of liver, primary || id:GCST90041812	phylum.Firmicutes.id.1672	0.0205236	0.11555	0.861762
0Vfsi1	GCST90041812	Malignant neoplasm of liver, primary || id:GCST90041812	genus.Hungatella.id.11306	-0.0435041	0.452023	0.929396
1rpkuI	GCST90041812	Malignant neoplasm of liver, primary || id:GCST90041812	genus.FamilyXIIIUCG001.id.11294	0.0346429	0.270184	0.902165
1uqUdL	GCST90041812	Malignant neoplasm of liver, primary || id:GCST90041812	genus.Escherichia.Shigella.id.3504	-0.119351	0.145618	0.439446
1zf0TZ	GCST90041812	Malignant neoplasm of liver, primary || id:GCST90041812	family.Streptococcaceae.id.1850	0.233881	0.19768	0.259669
20HL0T	GCST90041812	Malignant neoplasm of liver, primary || id:GCST90041812	genus.Holdemanella.id.11393	-0.149946	0.158751	0.372546
2GJP3o	GCST90041812	Malignant neoplasm of liver, primary || id:GCST90041812	genus.Ruminococcus2.id.11374	-0.0636901	0.142843	0.663627
2neTKK	GCST90041812	Malignant neoplasm of liver, primary || id:GCST90041812	phylum.Euryarchaeota.id.55	0.118237	0.209735	0.585347
2vslhf	GCST90041812	Malignant neoplasm of liver, primary || id:GCST90041812	genus.Coprococcus2.id.11302	0.044434	0.417125	0.918639
31r1VV	GCST90041812	Malignant neoplasm of liver, primary || id:GCST90041812	family.Christensenellaceae.id.1866	-0.115563	0.112698	0.331932
37ZEpI	GCST90041812	Malignant neoplasm of liver, primary || id:GCST90041812	genus..Eubacteriumrectalegroup.id.14374	0.0276873	0.195067	0.891775
3cOJ1f	GCST90041812	Malignant neoplasm of liver, primary || id:GCST90041812	class.Actinobacteria.id.419	-0.0445177	0.143389	0.761532
3Oo7Td	GCST90041812	Malignant neoplasm of liver, primary || id:GCST90041812	class.Methanobacteria.id.119	0.212443	0.272709	0.458395
3tgfXE	GCST90041812	Malignant neoplasm of liver, primary || id:GCST90041812	genus.Subdoligranulum.id.2070	0.0338135	0.158326	0.835643
4zBtt2	GCST90041812	Malignant neoplasm of liver, primary || id:GCST90041812	genus.Bilophila.id.3170	0.366277	0.244042	0.164284
5IXuob	GCST90041812	Malignant neoplasm of liver, primary || id:GCST90041812	genus.RuminococcaceaeUCG014.id.11371	-0.160078	0.188639	0.418104
5qEcKL	GCST90041812	Malignant neoplasm of liver, primary || id:GCST90041812	genus.Streptococcus.id.1853	0.217416	0.16952	0.222053
5TN0Z7	GCST90041812	Malignant neoplasm of liver, primary || id:GCST90041812	genus.Oscillibacter.id.2063	0.0439903	0.15296	0.778564
5XtLwc	GCST90041812	Malignant neoplasm of liver, primary || id:GCST90041812	genus.Catenibacterium.id.2153	-0.669889	0.726207	0.424328
6gX3qe	GCST90041812	Malignant neoplasm of liver, primary || id:GCST90041812	phylum.Tenericutes.id.3919	0.0197578	0.222092	0.930869
6jMcBB	GCST90041812	Malignant neoplasm of liver, primary || id:GCST90041812	family.Desulfovibrionaceae.id.3169	-0.165779	0.129403	0.236045
6mIWxZ	GCST90041812	Malignant neoplasm of liver, primary || id:GCST90041812	genus.Coprobacter.id.949	-0.0906105	0.197869	0.659184
77YJKV	GCST90041812	Malignant neoplasm of liver, primary || id:GCST90041812	genus..Eubacteriumruminantiumgroup.id.11340	-0.0957535	0.13302	0.482007
7aTYpg	GCST90041812	Malignant neoplasm of liver, primary || id:GCST90041812	genus.Collinsella.id.815	-0.215165	0.200394	0.318565
7dqlOH	GCST90041812	Malignant neoplasm of liver, primary || id:GCST90041812	genus..Clostridiuminnocuumgroup.id.14397	-0.00465331	0.345207	0.989621
7ioeKt	GCST90041812	Malignant neoplasm of liver, primary || id:GCST90041812	phylum.Proteobacteria.id.2375	-0.244555	0.147372	0.131399
80h8vf	GCST90041812	Malignant neoplasm of liver, primary || id:GCST90041812	genus.Anaerostipes.id.1991	0.0597742	0.159848	0.717103
8jKldu	GCST90041812	Malignant neoplasm of liver, primary || id:GCST90041812	genus.Coprococcus3.id.11303	0.238571	0.220904	0.315952
8NULRM	GCST90041812	Malignant neoplasm of liver, primary || id:GCST90041812	genus.Paraprevotella.id.962	0.088822	0.14929	0.563907
9i4tiU	GCST90041812	Malignant neoplasm of liver, primary || id:GCST90041812	order.Gastranaerophilales.id.1591	0.108789	0.152211	0.497914
9s731W	GCST90041812	Malignant neoplasm of liver, primary || id:GCST90041812	genus.RuminococcaceaeUCG009.id.11366	-0.0746002	0.219055	0.741254
acLMuF	GCST90041812	Malignant neoplasm of liver, primary || id:GCST90041812	genus.Parasutterella.id.2892	0.0869544	0.117081	0.47196
AdsBD9	GCST90041812	Malignant neoplasm of liver, primary || id:GCST90041812	genus.Turicibacter.id.2162	-0.19453	0.370327	0.613623
aGfu8V	GCST90041812	Malignant neoplasm of liver, primary || id:GCST90041812	order.Bifidobacteriales.id.432	0.0185557	0.159213	0.910093
AK0l7A	GCST90041812	Malignant neoplasm of liver, primary || id:GCST90041812	genus.LachnospiraceaeUCG010.id.11330	0.0106681	0.137036	0.940127
aKuChq	GCST90041812	Malignant neoplasm of liver, primary || id:GCST90041812	genus.Faecalibacterium.id.2057	0.174547	0.125209	0.200805
aKXyAu	GCST90041812	Malignant neoplasm of liver, primary || id:GCST90041812	genus.Blautia.id.1992	0.21126	0.128906	0.135665
AN8qjo	GCST90041812	Malignant neoplasm of liver, primary || id:GCST90041812	genus.Clostridiumsensustricto1.id.1873	0.0225136	0.169263	0.899373
anDrA2	GCST90041812	Malignant neoplasm of liver, primary || id:GCST90041812	genus..Eubacteriumventriosumgroup.id.11341	-0.283893	0.20583	0.19521
ASQ2fp	GCST90041812	Malignant neoplasm of liver, primary || id:GCST90041812	genus.RuminococcaceaeNK4A214group.id.11358	-0.121407	0.17473	0.501575
aToCrK	GCST90041812	Malignant neoplasm of liver, primary || id:GCST90041812	genus.Anaerotruncus.id.2054	-0.0899315	0.217117	0.687467
axDRMS	GCST90041812	Malignant neoplasm of liver, primary || id:GCST90041812	family.Prevotellaceae.id.960	-0.0732594	0.139214	0.607586
AXpdwL	GCST90041812	Malignant neoplasm of liver, primary || id:GCST90041812	family.Verrucomicrobiaceae.id.4036	0.150249	0.163492	0.382066
B5jn0Y	GCST90041812	Malignant neoplasm of liver, primary || id:GCST90041812	genus.Roseburia.id.2012	0.0795636	0.136797	0.571589
BiKMtW	GCST90041812	Malignant neoplasm of liver, primary || id:GCST90041812	genus.Sutterella.id.2896	0.174753	0.196536	0.394799
BLC7wV	GCST90041812	Malignant neoplasm of liver, primary || id:GCST90041812	genus.RuminococcaceaeUCG013.id.11370	-0.045185	0.129184	0.733763
BLSFBU	GCST90041812	Malignant neoplasm of liver, primary || id:GCST90041812	family.Rikenellaceae.id.967	-0.047649	0.120633	0.697762
BPW89n	GCST90041812	Malignant neoplasm of liver, primary || id:GCST90041812	order.Verrucomicrobiales.id.4030	0.150115	0.163527	0.38257
Bt0kEx	GCST90041812	Malignant neoplasm of liver, primary || id:GCST90041812	genus.LachnospiraceaeNK4A136group.id.11319	0.0233257	0.082151	0.780931
Bt1upE	GCST90041812	Malignant neoplasm of liver, primary || id:GCST90041812	family.Rhodospirillaceae.id.2717	-0.0972049	0.238929	0.691291
C1xV1V	GCST90041812	Malignant neoplasm of liver, primary || id:GCST90041812	order.Victivallales.id.2254	-0.169727	0.233236	0.499428
c62fwk	GCST90041812	Malignant neoplasm of liver, primary || id:GCST90041812	genus.Sellimonas.id.14369	-0.130359	0.294765	0.673806
cqFLTQ	GCST90041812	Malignant neoplasm of liver, primary || id:GCST90041812	genus.Coprococcus1.id.11301	-0.215848	0.141468	0.158052
CUtsMo	GCST90041812	Malignant neoplasm of liver, primary || id:GCST90041812	family.ClostridialesvadinBB60group.id.11286	0.236751	0.122529	0.0754227
CYNr8c	GCST90041812	Malignant neoplasm of liver, primary || id:GCST90041812	order.Actinomycetales.id.420	0.086009	0.184248	0.672446
d9u3Wa	GCST90041812	Malignant neoplasm of liver, primary || id:GCST90041812	family.Lactobacillaceae.id.1836	0.00703921	0.15712	0.965517
dP6VTT	GCST90041812	Malignant neoplasm of liver, primary || id:GCST90041812	class.Alphaproteobacteria.id.2379	-0.121891	0.275078	0.680594
dSCeM7	GCST90041812	Malignant neoplasm of liver, primary || id:GCST90041812	order.Enterobacteriales.id.3468	0.00215599	0.458578	0.996431
DwGyne	GCST90041812	Malignant neoplasm of liver, primary || id:GCST90041812	family.BacteroidalesS24.7group.id.11173	-0.274524	0.331892	0.439803
E1ZDX3	GCST90041812	Malignant neoplasm of liver, primary || id:GCST90041812	genus.Oxalobacter.id.2978	0.00284355	0.339981	0.993509
e5mJnF	GCST90041812	Malignant neoplasm of liver, primary || id:GCST90041812	genus.Dorea.id.1997	0.0396673	0.14255	0.787862
ebP4zV	GCST90041812	Malignant neoplasm of liver, primary || id:GCST90041812	genus.Ruminococcus1.id.11373	0.202997	0.172859	0.274025
FcqSNY	GCST90041812	Malignant neoplasm of liver, primary || id:GCST90041812	family.Clostridiaceae1.id.1869	0.0678568	0.146071	0.654637
fE3r8h	GCST90041812	Malignant neoplasm of liver, primary || id:GCST90041812	phylum.Verrucomicrobia.id.3982	0.00431475	0.138954	0.975839
FFi1Rd	GCST90041812	Malignant neoplasm of liver, primary || id:GCST90041812	family.Actinomycetaceae.id.421	0.0862522	0.18428	0.671655
FlVBaS	GCST90041812	Malignant neoplasm of liver, primary || id:GCST90041812	order.Erysipelotrichales.id.2148	0.410004	0.216012	0.0868993
Fr2Ff4	GCST90041812	Malignant neoplasm of liver, primary || id:GCST90041812	class.Clostridia.id.1859	0.619213	0.252693	0.0342312
FRQYhm	GCST90041812	Malignant neoplasm of liver, primary || id:GCST90041812	class.Gammaproteobacteria.id.3303	-0.190868	0.217408	0.420162
FT7OrH	GCST90041812	Malignant neoplasm of liver, primary || id:GCST90041812	genus.Actinomyces.id.423	0.111207	0.171174	0.544566
FXBXNG	GCST90041812	Malignant neoplasm of liver, primary || id:GCST90041812	family.FamilyXI.id.1936	0.434885	0.350042	0.26045
gkAVOW	GCST90041812	Malignant neoplasm of liver, primary || id:GCST90041812	phylum.Lentisphaerae.id.2238	-0.175758	0.239567	0.490825
GNp2YQ	GCST90041812	Malignant neoplasm of liver, primary || id:GCST90041812	genus..Ruminococcusgauvreauiigroup.id.11342	0.249583	0.218001	0.281795
hUph1f	GCST90041812	Malignant neoplasm of liver, primary || id:GCST90041812	genus.RikenellaceaeRC9gutgroup.id.11191	-0.522601	0.291866	0.106977
I2CEyx	GCST90041812	Malignant neoplasm of liver, primary || id:GCST90041812	genus.Tyzzerella3.id.11335	-0.586434	0.384116	0.157821
I5XXsr	GCST90041812	Malignant neoplasm of liver, primary || id:GCST90041812	genus.Prevotella9.id.11183	0.079666	0.181274	0.668126
iAhkfC	GCST90041812	Malignant neoplasm of liver, primary || id:GCST90041812	genus.Erysipelatoclostridium.id.11381	0.16549	0.159948	0.319696
IgBtIU	GCST90041812	Malignant neoplasm of liver, primary || id:GCST90041812	class.Bacilli.id.1673	0.21849	0.148569	0.160783
II0qrp	GCST90041812	Malignant neoplasm of liver, primary || id:GCST90041812	phylum.Actinobacteria.id.400	-0.0163466	0.15343	0.916914
iMGTCD	GCST90041812	Malignant neoplasm of liver, primary || id:GCST90041812	genus.Ruminiclostridium5.id.11355	-0.0212302	0.211605	0.922551
iwPbIH	GCST90041812	Malignant neoplasm of liver, primary || id:GCST90041812	genus.Ruminiclostridium6.id.11356	0.0569308	0.114706	0.627954
j0mByI	GCST90041812	Malignant neoplasm of liver, primary || id:GCST90041812	order.NB1n.id.3953	-0.0192493	0.203558	0.926361
j4g0ZV	GCST90041812	Malignant neoplasm of liver, primary || id:GCST90041812	genus.CandidatusSoleaferrea.id.11350	-0.485532	0.505371	0.368684
j87dXS	GCST90041812	Malignant neoplasm of liver, primary || id:GCST90041812	genus.Eisenbergiella.id.11304	0.331863	0.356817	0.376609
jfZByg	GCST90041812	Malignant neoplasm of liver, primary || id:GCST90041812	order.Lactobacillales.id.1800	0.157083	0.163166	0.353255
JHChB7	GCST90041812	Malignant neoplasm of liver, primary || id:GCST90041812	genus.Adlercreutzia.id.812	0.175169	0.291287	0.569606
jHia6Z	GCST90041812	Malignant neoplasm of liver, primary || id:GCST90041812	order.Pasteurellales.id.3688	-0.0545209	0.119221	0.656348
jJC3Fm	GCST90041812	Malignant neoplasm of liver, primary || id:GCST90041812	genus.Enterorhabdus.id.820	-0.464814	0.408508	0.318719
jUcEpg	GCST90041812	Malignant neoplasm of liver, primary || id:GCST90041812	genus.Butyricimonas.id.945	-0.174804	0.160935	0.300628
kjA5PB	GCST90041812	Malignant neoplasm of liver, primary || id:GCST90041812	genus.RuminococcaceaeUCG010.id.11367	-0.0463662	0.184196	0.81366
kodRd1	GCST90041812	Malignant neoplasm of liver, primary || id:GCST90041812	family.Defluviitaleaceae.id.1924	-0.0477579	0.251812	0.853786
LCZ8yH	GCST90041812	Malignant neoplasm of liver, primary || id:GCST90041812	genus.Prevotella7.id.11182	-0.84222	0.343265	0.0365428
lJcL8y	GCST90041812	Malignant neoplasm of liver, primary || id:GCST90041812	genus.RuminococcaceaeUCG003.id.11361	0.222893	0.155309	0.181769
LKYg6S	GCST90041812	Malignant neoplasm of liver, primary || id:GCST90041812	genus.Terrisporobacter.id.11348	-0.0365704	0.191281	0.860587
LRKdIa	GCST90041812	Malignant neoplasm of liver, primary || id:GCST90041812	family.Bifidobacteriaceae.id.433	0.0185557	0.159213	0.910093
m0ByAU	GCST90041812	Malignant neoplasm of liver, primary || id:GCST90041812	order.Desulfovibrionales.id.3156	-0.194378	0.119649	0.135317
m9LXEq	GCST90041812	Malignant neoplasm of liver, primary || id:GCST90041812	family.Enterobacteriaceae.id.3469	0.00215599	0.458578	0.996431
MBOR7Y	GCST90041812	Malignant neoplasm of liver, primary || id:GCST90041812	family.Coriobacteriaceae.id.811	0.122412	0.273582	0.663238
MpL626	GCST90041812	Malignant neoplasm of liver, primary || id:GCST90041812	genus.Lachnoclostridium.id.11308	0.14462	0.168839	0.409963
Msb4zz	GCST90041812	Malignant neoplasm of liver, primary || id:GCST90041812	class.Melainabacteria.id.1589	0.0589529	0.141263	0.687415
MXS84H	GCST90041812	Malignant neoplasm of liver, primary || id:GCST90041812	class.Negativicutes.id.2164	-0.0302923	0.150998	0.84546
mz9jd0	GCST90041812	Malignant neoplasm of liver, primary || id:GCST90041812	genus.Barnesiella.id.944	0.155825	0.178514	0.401371
n3j0op	GCST90041812	Malignant neoplasm of liver, primary || id:GCST90041812	class.Deltaproteobacteria.id.3087	-0.163033	0.121937	0.208205
nFlAu5	GCST90041812	Malignant neoplasm of liver, primary || id:GCST90041812	family.Lachnospiraceae.id.1987	0.00477509	0.0962319	0.961126
nIesEv	GCST90041812	Malignant neoplasm of liver, primary || id:GCST90041812	genus.Peptococcus.id.2037	-0.630614	0.232671	0.0219213
NKNDGp	GCST90041812	Malignant neoplasm of liver, primary || id:GCST90041812	order.Methanobacteriales.id.120	0.212443	0.272709	0.458395
nnD7ru	GCST90041812	Malignant neoplasm of liver, primary || id:GCST90041812	genus..Eubacteriumoxidoreducensgroup.id.11339	0.0834904	0.468625	0.87501
NqdTjG	GCST90041812	Malignant neoplasm of liver, primary || id:GCST90041812	genus.FamilyXIIIAD3011group.id.11293	0.255222	0.271796	0.369847
nQHoYD	GCST90041812	Malignant neoplasm of liver, primary || id:GCST90041812	class.Lentisphaeria.id.2250	-0.169727	0.233236	0.499428
nRNBx9	GCST90041812	Malignant neoplasm of liver, primary || id:GCST90041812	class.Mollicutes.id.3920	0.0197578	0.222092	0.930869
O0n2Pz	GCST90041812	Malignant neoplasm of liver, primary || id:GCST90041812	family.Bacteroidaceae.id.917	0.233381	0.392417	0.573754
obtxsV	GCST90041812	Malignant neoplasm of liver, primary || id:GCST90041812	family.Veillonellaceae.id.2172	0.0640803	0.093031	0.500239
oChqj7	GCST90041812	Malignant neoplasm of liver, primary || id:GCST90041812	phylum.Bacteroidetes.id.905	-0.0582059	0.110144	0.609967
oGD8An	GCST90041812	Malignant neoplasm of liver, primary || id:GCST90041812	order.Coriobacteriales.id.810	0.122412	0.273582	0.663238
OhSZ6N	GCST90041812	Malignant neoplasm of liver, primary || id:GCST90041812	genus.RuminococcaceaeUCG002.id.11360	-0.142131	0.104807	0.190959
olDlSu	GCST90041812	Malignant neoplasm of liver, primary || id:GCST90041812	genus..Eubacteriumnodatumgroup.id.11297	0.0679708	0.266231	0.804224
OtCSo3	GCST90041812	Malignant neoplasm of liver, primary || id:GCST90041812	genus.Alloprevotella.id.961	-1.56437	0.568563	0.0512986
oU56W6	GCST90041812	Malignant neoplasm of liver, primary || id:GCST90041812	family.Peptostreptococcaceae.id.2042	-0.0718525	0.102229	0.49818
Oxkiqb	GCST90041812	Malignant neoplasm of liver, primary || id:GCST90041812	order.Clostridiales.id.1863	0.423657	0.232388	0.09556
P9709V	GCST90041812	Malignant neoplasm of liver, primary || id:GCST90041812	genus..Eubacteriumhalliigroup.id.11338	-0.198205	0.0899525	0.0448099
PcT6eJ	GCST90041812	Malignant neoplasm of liver, primary || id:GCST90041812	phylum.Cyanobacteria.id.1500	0.0464182	0.220355	0.840131
pCXx5P	GCST90041812	Malignant neoplasm of liver, primary || id:GCST90041812	genus.Phascolarctobacterium.id.2168	-0.135566	0.297556	0.660789
PGlGHi	GCST90041812	Malignant neoplasm of liver, primary || id:GCST90041812	genus.LachnospiraceaeUCG008.id.11328	0.0857652	0.348413	0.811081
pXAgfu	GCST90041812	Malignant neoplasm of liver, primary || id:GCST90041812	family.Acidaminococcaceae.id.2166	0.213988	0.217511	0.37039
q1bO5E	GCST90041812	Malignant neoplasm of liver, primary || id:GCST90041812	genus.Lactobacillus.id.1837	-0.126357	0.147147	0.415485
Q3dvBY	GCST90041812	Malignant neoplasm of liver, primary || id:GCST90041812	genus.Methanobrevibacter.id.123	0.0327335	0.251401	0.90269
Q46NVk	GCST90041812	Malignant neoplasm of liver, primary || id:GCST90041812	genus.Intestinibacter.id.11345	0.0458554	0.147758	0.761625
qE3Gq8	GCST90041812	Malignant neoplasm of liver, primary || id:GCST90041812	genus..Ruminococcustorquesgroup.id.14377	-0.0146923	0.134873	0.916311
qENAoR	GCST90041812	Malignant neoplasm of liver, primary || id:GCST90041812	genus.Victivallis.id.2256	0.661802	0.406533	0.142192
QGrGNV	GCST90041812	Malignant neoplasm of liver, primary || id:GCST90041812	genus.Haemophilus.id.3698	-0.0327249	0.140615	0.822632
qiWbrh	GCST90041812	Malignant neoplasm of liver, primary || id:GCST90041812	order.Selenomonadales.id.2165	-0.0302923	0.150998	0.84546
QjakFr	GCST90041812	Malignant neoplasm of liver, primary || id:GCST90041812	genus.LachnospiraceaeFCS020group.id.11314	-0.220338	0.108382	0.0694578
Qyd7XB	GCST90041812	Malignant neoplasm of liver, primary || id:GCST90041812	genus..Eubacteriumxylanophilumgroup.id.14375	-0.0190026	0.234181	0.937966
R6RQXL	GCST90041812	Malignant neoplasm of liver, primary || id:GCST90041812	genus..Ruminococcusgnavusgroup.id.14376	0.203414	0.208038	0.35125
R7oLoV	GCST90041812	Malignant neoplasm of liver, primary || id:GCST90041812	genus.RuminococcaceaeUCG011.id.11368	-0.161196	0.350797	0.662045
RKlTkD	GCST90041812	Malignant neoplasm of liver, primary || id:GCST90041812	genus.Bifidobacterium.id.436	-0.0507056	0.118432	0.677623
rlb7o5	GCST90041812	Malignant neoplasm of liver, primary || id:GCST90041812	genus..Eubacteriumcoprostanoligenesgroup.id.11375	0.162506	0.222137	0.481231
RmoHnu	GCST90041812	Malignant neoplasm of liver, primary || id:GCST90041812	genus.Ruminiclostridium9.id.11357	-0.163619	0.234536	0.507911
rsbOlb	GCST90041812	Malignant neoplasm of liver, primary || id:GCST90041812	order.MollicutesRF9.id.11579	0.157762	0.138935	0.280299
Rv99Lm	GCST90041812	Malignant neoplasm of liver, primary || id:GCST90041812	genus..Eubacteriumbrachygroup.id.11296	-0.092987	0.223351	0.688116
sF7W2L	GCST90041812	Malignant neoplasm of liver, primary || id:GCST90041812	genus.Howardella.id.2000	-0.0641693	0.26368	0.81385
sFxDb3	GCST90041812	Malignant neoplasm of liver, primary || id:GCST90041812	order.Burkholderiales.id.2874	0.137731	0.169821	0.438268
Sgv0J4	GCST90041812	Malignant neoplasm of liver, primary || id:GCST90041812	family.Victivallaceae.id.2255	-0.137236	0.220685	0.549458
SpO9Ka	GCST90041812	Malignant neoplasm of liver, primary || id:GCST90041812	family.Porphyromonadaceae.id.943	-0.10214	0.215588	0.652408
staWrf	GCST90041812	Malignant neoplasm of liver, primary || id:GCST90041812	order.Rhodospirillales.id.2667	-0.024853	0.230347	0.916023
szt6bn	GCST90041812	Malignant neoplasm of liver, primary || id:GCST90041812	class.Coriobacteriia.id.809	0.122412	0.273582	0.663238
T35lgz	GCST90041812	Malignant neoplasm of liver, primary || id:GCST90041812	family.Oxalobacteraceae.id.2966	0.237943	0.19203	0.239001
T8T6Lu	GCST90041812	Malignant neoplasm of liver, primary || id:GCST90041812	family.Peptococcaceae.id.2024	0.240354	0.133075	0.113855
tbXTaX	GCST90041812	Malignant neoplasm of liver, primary || id:GCST90041812	genus.ChristensenellaceaeR.7group.id.11283	-0.147001	0.190985	0.466654
TGrzdF	GCST90041812	Malignant neoplasm of liver, primary || id:GCST90041812	genus..Eubacteriumfissicatenagroup.id.14373	-0.655318	0.276433	0.0554735
tkl5vG	GCST90041812	Malignant neoplasm of liver, primary || id:GCST90041812	genus.Slackia.id.825	-0.556841	0.387993	0.246732
TlODZI	GCST90041812	Malignant neoplasm of liver, primary || id:GCST90041812	genus.RuminococcaceaeUCG004.id.11362	0.0909257	0.338255	0.795828
TQSpiB	GCST90041812	Malignant neoplasm of liver, primary || id:GCST90041812	genus.LachnospiraceaeUCG004.id.11324	-0.031118	0.162225	0.851722
tSliO9	GCST90041812	Malignant neoplasm of liver, primary || id:GCST90041812	order.Bacteroidales.id.913	0.0268364	0.104461	0.801995
TUj4LC	GCST90041812	Malignant neoplasm of liver, primary || id:GCST90041812	genus.LachnospiraceaeNC2004group.id.11316	-0.0588174	0.262487	0.829097
uCOF7P	GCST90041812	Malignant neoplasm of liver, primary || id:GCST90041812	order.Bacillales.id.1674	-0.0561393	0.317555	0.864683
uHEy8Q	GCST90041812	Malignant neoplasm of liver, primary || id:GCST90041812	genus.Akkermansia.id.4037	0.151617	0.163308	0.377421
uQYGEB	GCST90041812	Malignant neoplasm of liver, primary || id:GCST90041812	genus.Parabacteroides.id.954	-0.0631103	0.52152	0.909517
UsMxlz	GCST90041812	Malignant neoplasm of liver, primary || id:GCST90041812	class.Verrucomicrobiae.id.4029	0.150115	0.163527	0.38257
UTPK2n	GCST90041812	Malignant neoplasm of liver, primary || id:GCST90041812	class.Bacteroidia.id.912	0.0268364	0.104461	0.801995
UYJxH8	GCST90041812	Malignant neoplasm of liver, primary || id:GCST90041812	genus.Butyrivibrio.id.1993	-0.100322	0.1832	0.593237
Vd8Fsi	GCST90041812	Malignant neoplasm of liver, primary || id:GCST90041812	genus.Bacteroides.id.918	0.233381	0.392417	0.573754
vlyGOP	GCST90041812	Malignant neoplasm of liver, primary || id:GCST90041812	family.Ruminococcaceae.id.2050	0.0752532	0.131758	0.583583
W49loY	GCST90041812	Malignant neoplasm of liver, primary || id:GCST90041812	genus.Olsenella.id.822	0.405031	0.250593	0.140487
w5yhuV	GCST90041812	Malignant neoplasm of liver, primary || id:GCST90041812	genus.Romboutsia.id.11347	-0.116369	0.125179	0.37252
WaNFee	GCST90041812	Malignant neoplasm of liver, primary || id:GCST90041812	genus.Desulfovibrio.id.3173	-0.183117	0.185585	0.356657
WCt5pC	GCST90041812	Malignant neoplasm of liver, primary || id:GCST90041812	genus.Anaerofilum.id.2053	0.171669	0.237914	0.491113
WEMGli	GCST90041812	Malignant neoplasm of liver, primary || id:GCST90041812	family.Alcaligenaceae.id.2875	0.0818223	0.28411	0.779231
wFbL6J	GCST90041812	Malignant neoplasm of liver, primary || id:GCST90041812	genus.Marvinbryantia.id.2005	-0.317965	0.281188	0.295393
wIF1Yn	GCST90041812	Malignant neoplasm of liver, primary || id:GCST90041812	genus.LachnospiraceaeUCG001.id.11321	-0.377739	0.238545	0.14161
wJFco0	GCST90041812	Malignant neoplasm of liver, primary || id:GCST90041812	genus.Veillonella.id.2198	0.207502	0.54726	0.720134
wn5rK2	GCST90041812	Malignant neoplasm of liver, primary || id:GCST90041812	genus.ErysipelotrichaceaeUCG003.id.11384	-0.000505049	0.127662	0.996899
wQYhwp	GCST90041812	Malignant neoplasm of liver, primary || id:GCST90041812	genus.Odoribacter.id.952	0.285071	0.204936	0.222944
WvdQyb	GCST90041812	Malignant neoplasm of liver, primary || id:GCST90041812	genus..Eubacteriumeligensgroup.id.14372	0.319229	0.32442	0.370303
X4kHrP	GCST90041812	Malignant neoplasm of liver, primary || id:GCST90041812	class.Betaproteobacteria.id.2867	0.12389	0.163734	0.46671
xCukIr	GCST90041812	Malignant neoplasm of liver, primary || id:GCST90041812	genus.Dialister.id.2183	-0.146275	0.187609	0.455593
Xtktja	GCST90041812	Malignant neoplasm of liver, primary || id:GCST90041812	family.Pasteurellaceae.id.3689	-0.0545209	0.119221	0.656348
XTu0EY	GCST90041812	Malignant neoplasm of liver, primary || id:GCST90041812	genus.Intestinimonas.id.2062	0.0825612	0.107843	0.455811
XVFzMF	GCST90041812	Malignant neoplasm of liver, primary || id:GCST90041812	genus.Holdemania.id.2157	-0.0977317	0.126205	0.453688
y0FJ9U	GCST90041812	Malignant neoplasm of liver, primary || id:GCST90041812	genus.LachnospiraceaeND3007group.id.11317	0.0475552	1.39323	0.978279
Y7cF3n	GCST90041812	Malignant neoplasm of liver, primary || id:GCST90041812	family.Methanobacteriaceae.id.121	0.212443	0.272709	0.458395
yakWtY	GCST90041812	Malignant neoplasm of liver, primary || id:GCST90041812	genus.Butyricicoccus.id.2055	-0.0300909	0.137648	0.834202
yerlNC	GCST90041812	Malignant neoplasm of liver, primary || id:GCST90041812	genus.RuminococcaceaeUCG005.id.11363	-0.190928	0.136958	0.188574
yfxJv6	GCST90041812	Malignant neoplasm of liver, primary || id:GCST90041812	family.Erysipelotrichaceae.id.2149	0.410004	0.216012	0.0868993
ygbSF7	GCST90041812	Malignant neoplasm of liver, primary || id:GCST90041812	genus.Fusicatenibacter.id.11305	-0.0365829	0.208649	0.863163
ylev3A	GCST90041812	Malignant neoplasm of liver, primary || id:GCST90041812	family.FamilyXIII.id.1957	-0.0420326	0.185982	0.827656
yLt27i	GCST90041812	Malignant neoplasm of liver, primary || id:GCST90041812	genus.Senegalimassilia.id.11160	0.0557636	0.246907	0.842299
YXZeGZ	GCST90041812	Malignant neoplasm of liver, primary || id:GCST90041812	genus.Alistipes.id.968	0.172884	0.237052	0.479808
YYHfMs	GCST90041812	Malignant neoplasm of liver, primary || id:GCST90041812	genus.Gordonibacter.id.821	0.119236	0.276321	0.676247
zaZf8A	GCST90041812	Malignant neoplasm of liver, primary || id:GCST90041812	genus.Oscillospira.id.2064	0.255274	0.301472	0.429603
ZJXDpG	GCST90041812	Malignant neoplasm of liver, primary || id:GCST90041812	class.Erysipelotrichia.id.2147	0.410004	0.216012	0.0868993
zkWLyI	GCST90041812	Malignant neoplasm of liver, primary || id:GCST90041812	genus.Allisonella.id.2174	-0.627323	0.358228	0.130477

## Sheet: heterogeneity
id.exposure	id.outcome	outcome	exposure	method	Q	Q_df	Q_pval
0aMbT3	GCST90041812	Malignant neoplasm of liver, primary || id:GCST90041812	genus.Eggerthella.id.819	MR Egger	8.89186	9	0.447316
0aMbT3	GCST90041812	Malignant neoplasm of liver, primary || id:GCST90041812	genus.Eggerthella.id.819	Inverse variance weighted	9.1932	10	0.513871
0heWA4	GCST90041812	Malignant neoplasm of liver, primary || id:GCST90041812	genus.Lactococcus.id.1851	MR Egger	14.0223	7	0.050786
0heWA4	GCST90041812	Malignant neoplasm of liver, primary || id:GCST90041812	genus.Lactococcus.id.1851	Inverse variance weighted	14.6981	8	0.065289
0lsDJy	GCST90041812	Malignant neoplasm of liver, primary || id:GCST90041812	genus.DefluviitaleaceaeUCG011.id.11287	MR Egger	13.2872	7	0.0654114
0lsDJy	GCST90041812	Malignant neoplasm of liver, primary || id:GCST90041812	genus.DefluviitaleaceaeUCG011.id.11287	Inverse variance weighted	18.6781	8	0.016679
0ngO8p	GCST90041812	Malignant neoplasm of liver, primary || id:GCST90041812	genus.Flavonifractor.id.2059	MR Egger	4.15412	3	0.245296
0ngO8p	GCST90041812	Malignant neoplasm of liver, primary || id:GCST90041812	genus.Flavonifractor.id.2059	Inverse variance weighted	4.18424	4	0.381645
0rTnk2	GCST90041812	Malignant neoplasm of liver, primary || id:GCST90041812	genus.Lachnospira.id.2004	MR Egger	6.35225	4	0.174341
0rTnk2	GCST90041812	Malignant neoplasm of liver, primary || id:GCST90041812	genus.Lachnospira.id.2004	Inverse variance weighted	11.306	5	0.0456389
0rWmph	GCST90041812	Malignant neoplasm of liver, primary || id:GCST90041812	phylum.Firmicutes.id.1672	MR Egger	9.32877	13	0.747684
0rWmph	GCST90041812	Malignant neoplasm of liver, primary || id:GCST90041812	phylum.Firmicutes.id.1672	Inverse variance weighted	9.36032	14	0.807299
0Vfsi1	GCST90041812	Malignant neoplasm of liver, primary || id:GCST90041812	genus.Hungatella.id.11306	MR Egger	1.57059	3	0.666076
0Vfsi1	GCST90041812	Malignant neoplasm of liver, primary || id:GCST90041812	genus.Hungatella.id.11306	Inverse variance weighted	1.57985	4	0.812408
1rpkuI	GCST90041812	Malignant neoplasm of liver, primary || id:GCST90041812	genus.FamilyXIIIUCG001.id.11294	MR Egger	14.8835	6	0.0211821
1rpkuI	GCST90041812	Malignant neoplasm of liver, primary || id:GCST90041812	genus.FamilyXIIIUCG001.id.11294	Inverse variance weighted	14.9243	7	0.0369818
1uqUdL	GCST90041812	Malignant neoplasm of liver, primary || id:GCST90041812	genus.Escherichia.Shigella.id.3504	MR Egger	3.77794	7	0.80497
1uqUdL	GCST90041812	Malignant neoplasm of liver, primary || id:GCST90041812	genus.Escherichia.Shigella.id.3504	Inverse variance weighted	4.44971	8	0.814443
1zf0TZ	GCST90041812	Malignant neoplasm of liver, primary || id:GCST90041812	family.Streptococcaceae.id.1850	MR Egger	11.5814	12	0.479859
1zf0TZ	GCST90041812	Malignant neoplasm of liver, primary || id:GCST90041812	family.Streptococcaceae.id.1850	Inverse variance weighted	12.9812	13	0.449269
20HL0T	GCST90041812	Malignant neoplasm of liver, primary || id:GCST90041812	genus.Holdemanella.id.11393	MR Egger	5.09457	8	0.747423
20HL0T	GCST90041812	Malignant neoplasm of liver, primary || id:GCST90041812	genus.Holdemanella.id.11393	Inverse variance weighted	5.98671	9	0.741248
2GJP3o	GCST90041812	Malignant neoplasm of liver, primary || id:GCST90041812	genus.Ruminococcus2.id.11374	MR Egger	16.9705	12	0.150711
2GJP3o	GCST90041812	Malignant neoplasm of liver, primary || id:GCST90041812	genus.Ruminococcus2.id.11374	Inverse variance weighted	17.2516	13	0.188055
2neTKK	GCST90041812	Malignant neoplasm of liver, primary || id:GCST90041812	phylum.Euryarchaeota.id.55	MR Egger	6.93026	10	0.732012
2neTKK	GCST90041812	Malignant neoplasm of liver, primary || id:GCST90041812	phylum.Euryarchaeota.id.55	Inverse variance weighted	7.24807	11	0.778653
2vslhf	GCST90041812	Malignant neoplasm of liver, primary || id:GCST90041812	genus.Coprococcus2.id.11302	MR Egger	4.06901	6	0.667338
2vslhf	GCST90041812	Malignant neoplasm of liver, primary || id:GCST90041812	genus.Coprococcus2.id.11302	Inverse variance weighted	4.08036	7	0.770477
31r1VV	GCST90041812	Malignant neoplasm of liver, primary || id:GCST90041812	family.Christensenellaceae.id.1866	MR Egger	9.92129	9	0.356895
31r1VV	GCST90041812	Malignant neoplasm of liver, primary || id:GCST90041812	family.Christensenellaceae.id.1866	Inverse variance weighted	11.0804	10	0.351286
37ZEpI	GCST90041812	Malignant neoplasm of liver, primary || id:GCST90041812	genus..Eubacteriumrectalegroup.id.14374	MR Egger	1.88293	6	0.930144
37ZEpI	GCST90041812	Malignant neoplasm of liver, primary || id:GCST90041812	genus..Eubacteriumrectalegroup.id.14374	Inverse variance weighted	1.90308	7	0.965009
3cOJ1f	GCST90041812	Malignant neoplasm of liver, primary || id:GCST90041812	class.Actinobacteria.id.419	MR Egger	17.8356	12	0.120773
3cOJ1f	GCST90041812	Malignant neoplasm of liver, primary || id:GCST90041812	class.Actinobacteria.id.419	Inverse variance weighted	17.9789	13	0.158322
3Oo7Td	GCST90041812	Malignant neoplasm of liver, primary || id:GCST90041812	class.Methanobacteria.id.119	MR Egger	10.3558	8	0.240935
3Oo7Td	GCST90041812	Malignant neoplasm of liver, primary || id:GCST90041812	class.Methanobacteria.id.119	Inverse variance weighted	11.1414	9	0.266143
3tgfXE	GCST90041812	Malignant neoplasm of liver, primary || id:GCST90041812	genus.Subdoligranulum.id.2070	MR Egger	12.8761	9	0.168292
3tgfXE	GCST90041812	Malignant neoplasm of liver, primary || id:GCST90041812	genus.Subdoligranulum.id.2070	Inverse variance weighted	12.9414	10	0.226968
4zBtt2	GCST90041812	Malignant neoplasm of liver, primary || id:GCST90041812	genus.Bilophila.id.3170	MR Egger	13.1913	10	0.213173
4zBtt2	GCST90041812	Malignant neoplasm of liver, primary || id:GCST90041812	genus.Bilophila.id.3170	Inverse variance weighted	16.1628	11	0.135194
5IXuob	GCST90041812	Malignant neoplasm of liver, primary || id:GCST90041812	genus.RuminococcaceaeUCG014.id.11371	MR Egger	16.1364	9	0.0640878
5IXuob	GCST90041812	Malignant neoplasm of liver, primary || id:GCST90041812	genus.RuminococcaceaeUCG014.id.11371	Inverse variance weighted	17.4275	10	0.065424
5qEcKL	GCST90041812	Malignant neoplasm of liver, primary || id:GCST90041812	genus.Streptococcus.id.1853	MR Egger	8.18573	13	0.831293
5qEcKL	GCST90041812	Malignant neoplasm of liver, primary || id:GCST90041812	genus.Streptococcus.id.1853	Inverse variance weighted	9.83062	14	0.774459
5TN0Z7	GCST90041812	Malignant neoplasm of liver, primary || id:GCST90041812	genus.Oscillibacter.id.2063	MR Egger	9.23684	12	0.682579
5TN0Z7	GCST90041812	Malignant neoplasm of liver, primary || id:GCST90041812	genus.Oscillibacter.id.2063	Inverse variance weighted	9.31955	13	0.748404
5XtLwc	GCST90041812	Malignant neoplasm of liver, primary || id:GCST90041812	genus.Catenibacterium.id.2153	MR Egger	4.61486	3	0.202271
5XtLwc	GCST90041812	Malignant neoplasm of liver, primary || id:GCST90041812	genus.Catenibacterium.id.2153	Inverse variance weighted	5.92381	4	0.204911
6gX3qe	GCST90041812	Malignant neoplasm of liver, primary || id:GCST90041812	phylum.Tenericutes.id.3919	MR Egger	16.6979	10	0.0813214
6gX3qe	GCST90041812	Malignant neoplasm of liver, primary || id:GCST90041812	phylum.Tenericutes.id.3919	Inverse variance weighted	16.7111	11	0.116715
6jMcBB	GCST90041812	Malignant neoplasm of liver, primary || id:GCST90041812	family.Desulfovibrionaceae.id.3169	MR Egger	5.60973	8	0.690855
6jMcBB	GCST90041812	Malignant neoplasm of liver, primary || id:GCST90041812	family.Desulfovibrionaceae.id.3169	Inverse variance weighted	7.25094	9	0.611011
6mIWxZ	GCST90041812	Malignant neoplasm of liver, primary || id:GCST90041812	genus.Coprobacter.id.949	MR Egger	10.6258	8	0.223814
6mIWxZ	GCST90041812	Malignant neoplasm of liver, primary || id:GCST90041812	genus.Coprobacter.id.949	Inverse variance weighted	10.9044	9	0.282321
77YJKV	GCST90041812	Malignant neoplasm of liver, primary || id:GCST90041812	genus..Eubacteriumruminantiumgroup.id.11340	MR Egger	10.2636	16	0.852504
77YJKV	GCST90041812	Malignant neoplasm of liver, primary || id:GCST90041812	genus..Eubacteriumruminantiumgroup.id.11340	Inverse variance weighted	10.7818	17	0.86768
7aTYpg	GCST90041812	Malignant neoplasm of liver, primary || id:GCST90041812	genus.Collinsella.id.815	MR Egger	4.50922	7	0.719607
7aTYpg	GCST90041812	Malignant neoplasm of liver, primary || id:GCST90041812	genus.Collinsella.id.815	Inverse variance weighted	5.66207	8	0.685025
7dqlOH	GCST90041812	Malignant neoplasm of liver, primary || id:GCST90041812	genus..Clostridiuminnocuumgroup.id.14397	MR Egger	11.3434	7	0.124324
7dqlOH	GCST90041812	Malignant neoplasm of liver, primary || id:GCST90041812	genus..Clostridiuminnocuumgroup.id.14397	Inverse variance weighted	11.3437	8	0.182973
7ioeKt	GCST90041812	Malignant neoplasm of liver, primary || id:GCST90041812	phylum.Proteobacteria.id.2375	MR Egger	7.15467	9	0.62102
7ioeKt	GCST90041812	Malignant neoplasm of liver, primary || id:GCST90041812	phylum.Proteobacteria.id.2375	Inverse variance weighted	9.90843	10	0.448564
80h8vf	GCST90041812	Malignant neoplasm of liver, primary || id:GCST90041812	genus.Anaerostipes.id.1991	MR Egger	6.0065	9	0.739267
80h8vf	GCST90041812	Malignant neoplasm of liver, primary || id:GCST90041812	genus.Anaerostipes.id.1991	Inverse variance weighted	6.14634	10	0.802822
8jKldu	GCST90041812	Malignant neoplasm of liver, primary || id:GCST90041812	genus.Coprococcus3.id.11303	MR Egger	10.1848	7	0.178339
8jKldu	GCST90041812	Malignant neoplasm of liver, primary || id:GCST90041812	genus.Coprococcus3.id.11303	Inverse variance weighted	11.8818	8	0.156555
8NULRM	GCST90041812	Malignant neoplasm of liver, primary || id:GCST90041812	genus.Paraprevotella.id.962	MR Egger	6.92873	11	0.804826
8NULRM	GCST90041812	Malignant neoplasm of liver, primary || id:GCST90041812	genus.Paraprevotella.id.962	Inverse variance weighted	7.28271	12	0.83838
9i4tiU	GCST90041812	Malignant neoplasm of liver, primary || id:GCST90041812	order.Gastranaerophilales.id.1591	MR Egger	2.74024	7	0.907948
9i4tiU	GCST90041812	Malignant neoplasm of liver, primary || id:GCST90041812	order.Gastranaerophilales.id.1591	Inverse variance weighted	3.25108	8	0.917628
9s731W	GCST90041812	Malignant neoplasm of liver, primary || id:GCST90041812	genus.RuminococcaceaeUCG009.id.11366	MR Egger	8.6333	9	0.471789
9s731W	GCST90041812	Malignant neoplasm of liver, primary || id:GCST90041812	genus.RuminococcaceaeUCG009.id.11366	Inverse variance weighted	8.74927	10	0.556052
acLMuF	GCST90041812	Malignant neoplasm of liver, primary || id:GCST90041812	genus.Parasutterella.id.2892	MR Egger	5.64892	12	0.932736
acLMuF	GCST90041812	Malignant neoplasm of liver, primary || id:GCST90041812	genus.Parasutterella.id.2892	Inverse variance weighted	6.2005	13	0.93855
AdsBD9	GCST90041812	Malignant neoplasm of liver, primary || id:GCST90041812	genus.Turicibacter.id.2162	MR Egger	17.8073	8	0.0227189
AdsBD9	GCST90041812	Malignant neoplasm of liver, primary || id:GCST90041812	genus.Turicibacter.id.2162	Inverse variance weighted	18.4215	9	0.0305871
aGfu8V	GCST90041812	Malignant neoplasm of liver, primary || id:GCST90041812	order.Bifidobacteriales.id.432	MR Egger	3.52648	8	0.897125
aGfu8V	GCST90041812	Malignant neoplasm of liver, primary || id:GCST90041812	order.Bifidobacteriales.id.432	Inverse variance weighted	3.54006	9	0.939001
AK0l7A	GCST90041812	Malignant neoplasm of liver, primary || id:GCST90041812	genus.LachnospiraceaeUCG010.id.11330	MR Egger	4.98702	7	0.661548
AK0l7A	GCST90041812	Malignant neoplasm of liver, primary || id:GCST90041812	genus.LachnospiraceaeUCG010.id.11330	Inverse variance weighted	4.99308	8	0.758316
aKuChq	GCST90041812	Malignant neoplasm of liver, primary || id:GCST90041812	genus.Faecalibacterium.id.2057	MR Egger	5.63068	8	0.688523
aKuChq	GCST90041812	Malignant neoplasm of liver, primary || id:GCST90041812	genus.Faecalibacterium.id.2057	Inverse variance weighted	7.57403	9	0.577576
aKXyAu	GCST90041812	Malignant neoplasm of liver, primary || id:GCST90041812	genus.Blautia.id.1992	MR Egger	3.75013	9	0.927076
aKXyAu	GCST90041812	Malignant neoplasm of liver, primary || id:GCST90041812	genus.Blautia.id.1992	Inverse variance weighted	6.43599	10	0.777401
AN8qjo	GCST90041812	Malignant neoplasm of liver, primary || id:GCST90041812	genus.Clostridiumsensustricto1.id.1873	MR Egger	1.97927	5	0.852006
AN8qjo	GCST90041812	Malignant neoplasm of liver, primary || id:GCST90041812	genus.Clostridiumsensustricto1.id.1873	Inverse variance weighted	1.99696	6	0.919978
anDrA2	GCST90041812	Malignant neoplasm of liver, primary || id:GCST90041812	genus..Eubacteriumventriosumgroup.id.11341	MR Egger	5.49955	11	0.904586
anDrA2	GCST90041812	Malignant neoplasm of liver, primary || id:GCST90041812	genus..Eubacteriumventriosumgroup.id.11341	Inverse variance weighted	7.40191	12	0.829952
ASQ2fp	GCST90041812	Malignant neoplasm of liver, primary || id:GCST90041812	genus.RuminococcaceaeNK4A214group.id.11358	MR Egger	12.9697	11	0.295308
ASQ2fp	GCST90041812	Malignant neoplasm of liver, primary || id:GCST90041812	genus.RuminococcaceaeNK4A214group.id.11358	Inverse variance weighted	13.539	12	0.331111
aToCrK	GCST90041812	Malignant neoplasm of liver, primary || id:GCST90041812	genus.Anaerotruncus.id.2054	MR Egger	21.3828	10	0.0185771
aToCrK	GCST90041812	Malignant neoplasm of liver, primary || id:GCST90041812	genus.Anaerotruncus.id.2054	Inverse variance weighted	21.7496	11	0.0263863
axDRMS	GCST90041812	Malignant neoplasm of liver, primary || id:GCST90041812	family.Prevotellaceae.id.960	MR Egger	6.05035	13	0.944301
axDRMS	GCST90041812	Malignant neoplasm of liver, primary || id:GCST90041812	family.Prevotellaceae.id.960	Inverse variance weighted	6.32727	14	0.957556
AXpdwL	GCST90041812	Malignant neoplasm of liver, primary || id:GCST90041812	family.Verrucomicrobiaceae.id.4036	MR Egger	8.01828	9	0.532305
AXpdwL	GCST90041812	Malignant neoplasm of liver, primary || id:GCST90041812	family.Verrucomicrobiaceae.id.4036	Inverse variance weighted	8.86284	10	0.545168
B5jn0Y	GCST90041812	Malignant neoplasm of liver, primary || id:GCST90041812	genus.Roseburia.id.2012	MR Egger	7.72579	12	0.806175
B5jn0Y	GCST90041812	Malignant neoplasm of liver, primary || id:GCST90041812	genus.Roseburia.id.2012	Inverse variance weighted	8.06407	13	0.839401
BiKMtW	GCST90041812	Malignant neoplasm of liver, primary || id:GCST90041812	genus.Sutterella.id.2896	MR Egger	7.30528	10	0.696344
BiKMtW	GCST90041812	Malignant neoplasm of liver, primary || id:GCST90041812	genus.Sutterella.id.2896	Inverse variance weighted	8.0959	11	0.704688
BLC7wV	GCST90041812	Malignant neoplasm of liver, primary || id:GCST90041812	genus.RuminococcaceaeUCG013.id.11370	MR Egger	7.68674	10	0.659405
BLC7wV	GCST90041812	Malignant neoplasm of liver, primary || id:GCST90041812	genus.RuminococcaceaeUCG013.id.11370	Inverse variance weighted	7.80908	11	0.730297
BLSFBU	GCST90041812	Malignant neoplasm of liver, primary || id:GCST90041812	family.Rikenellaceae.id.967	MR Egger	16.6885	17	0.475659
BLSFBU	GCST90041812	Malignant neoplasm of liver, primary || id:GCST90041812	family.Rikenellaceae.id.967	Inverse variance weighted	16.8445	18	0.533821
BPW89n	GCST90041812	Malignant neoplasm of liver, primary || id:GCST90041812	order.Verrucomicrobiales.id.4030	MR Egger	8.02062	9	0.532069
BPW89n	GCST90041812	Malignant neoplasm of liver, primary || id:GCST90041812	order.Verrucomicrobiales.id.4030	Inverse variance weighted	8.86331	10	0.545123
Bt0kEx	GCST90041812	Malignant neoplasm of liver, primary || id:GCST90041812	genus.LachnospiraceaeNK4A136group.id.11319	MR Egger	12.1797	13	0.512967
Bt0kEx	GCST90041812	Malignant neoplasm of liver, primary || id:GCST90041812	genus.LachnospiraceaeNK4A136group.id.11319	Inverse variance weighted	12.2603	14	0.585406
Bt1upE	GCST90041812	Malignant neoplasm of liver, primary || id:GCST90041812	family.Rhodospirillaceae.id.2717	MR Egger	9.00074	12	0.702867
Bt1upE	GCST90041812	Malignant neoplasm of liver, primary || id:GCST90041812	family.Rhodospirillaceae.id.2717	Inverse variance weighted	9.16626	13	0.760274
C1xV1V	GCST90041812	Malignant neoplasm of liver, primary || id:GCST90041812	order.Victivallales.id.2254	MR Egger	4.54278	5	0.474181
C1xV1V	GCST90041812	Malignant neoplasm of liver, primary || id:GCST90041812	order.Victivallales.id.2254	Inverse variance weighted	5.07233	6	0.53457
c62fwk	GCST90041812	Malignant neoplasm of liver, primary || id:GCST90041812	genus.Sellimonas.id.14369	MR Egger	2.21619	6	0.898781
c62fwk	GCST90041812	Malignant neoplasm of liver, primary || id:GCST90041812	genus.Sellimonas.id.14369	Inverse variance weighted	2.41177	7	0.933593
cqFLTQ	GCST90041812	Malignant neoplasm of liver, primary || id:GCST90041812	genus.Coprococcus1.id.11301	MR Egger	15.4617	10	0.116114
cqFLTQ	GCST90041812	Malignant neoplasm of liver, primary || id:GCST90041812	genus.Coprococcus1.id.11301	Inverse variance weighted	19.0611	11	0.0600049
CUtsMo	GCST90041812	Malignant neoplasm of liver, primary || id:GCST90041812	family.ClostridialesvadinBB60group.id.11286	MR Egger	9.12499	13	0.763439
CUtsMo	GCST90041812	Malignant neoplasm of liver, primary || id:GCST90041812	family.ClostridialesvadinBB60group.id.11286	Inverse variance weighted	12.8584	14	0.537703
CYNr8c	GCST90041812	Malignant neoplasm of liver, primary || id:GCST90041812	order.Actinomycetales.id.420	MR Egger	0.182248	3	0.980403
CYNr8c	GCST90041812	Malignant neoplasm of liver, primary || id:GCST90041812	order.Actinomycetales.id.420	Inverse variance weighted	0.40016	4	0.982464
d9u3Wa	GCST90041812	Malignant neoplasm of liver, primary || id:GCST90041812	family.Lactobacillaceae.id.1836	MR Egger	7.68354	7	0.361324
d9u3Wa	GCST90041812	Malignant neoplasm of liver, primary || id:GCST90041812	family.Lactobacillaceae.id.1836	Inverse variance weighted	7.68574	8	0.464754
dP6VTT	GCST90041812	Malignant neoplasm of liver, primary || id:GCST90041812	class.Alphaproteobacteria.id.2379	MR Egger	1.67209	4	0.795782
dP6VTT	GCST90041812	Malignant neoplasm of liver, primary || id:GCST90041812	class.Alphaproteobacteria.id.2379	Inverse variance weighted	1.86844	5	0.867034
dSCeM7	GCST90041812	Malignant neoplasm of liver, primary || id:GCST90041812	order.Enterobacteriales.id.3468	MR Egger	7.42514	5	0.190893
dSCeM7	GCST90041812	Malignant neoplasm of liver, primary || id:GCST90041812	order.Enterobacteriales.id.3468	Inverse variance weighted	7.42517	6	0.28331
DwGyne	GCST90041812	Malignant neoplasm of liver, primary || id:GCST90041812	family.BacteroidalesS24.7group.id.11173	MR Egger	10.9031	6	0.0914193
DwGyne	GCST90041812	Malignant neoplasm of liver, primary || id:GCST90041812	family.BacteroidalesS24.7group.id.11173	Inverse variance weighted	12.1463	7	0.0958487
E1ZDX3	GCST90041812	Malignant neoplasm of liver, primary || id:GCST90041812	genus.Oxalobacter.id.2978	MR Egger	15.4917	9	0.0782847
E1ZDX3	GCST90041812	Malignant neoplasm of liver, primary || id:GCST90041812	genus.Oxalobacter.id.2978	Inverse variance weighted	15.4918	10	0.115132
e5mJnF	GCST90041812	Malignant neoplasm of liver, primary || id:GCST90041812	genus.Dorea.id.1997	MR Egger	6.71581	8	0.567582
e5mJnF	GCST90041812	Malignant neoplasm of liver, primary || id:GCST90041812	genus.Dorea.id.1997	Inverse variance weighted	6.79324	9	0.658636
ebP4zV	GCST90041812	Malignant neoplasm of liver, primary || id:GCST90041812	genus.Ruminococcus1.id.11373	MR Egger	11.308	8	0.184848
ebP4zV	GCST90041812	Malignant neoplasm of liver, primary || id:GCST90041812	genus.Ruminococcus1.id.11373	Inverse variance weighted	13.2574	9	0.1513
FcqSNY	GCST90041812	Malignant neoplasm of liver, primary || id:GCST90041812	family.Clostridiaceae1.id.1869	MR Egger	4.15779	8	0.842614
FcqSNY	GCST90041812	Malignant neoplasm of liver, primary || id:GCST90041812	family.Clostridiaceae1.id.1869	Inverse variance weighted	4.37359	9	0.88515
fE3r8h	GCST90041812	Malignant neoplasm of liver, primary || id:GCST90041812	phylum.Verrucomicrobia.id.3982	MR Egger	8.75743	10	0.555269
fE3r8h	GCST90041812	Malignant neoplasm of liver, primary || id:GCST90041812	phylum.Verrucomicrobia.id.3982	Inverse variance weighted	8.75839	11	0.644183
FFi1Rd	GCST90041812	Malignant neoplasm of liver, primary || id:GCST90041812	family.Actinomycetaceae.id.421	MR Egger	0.180527	3	0.98067
FFi1Rd	GCST90041812	Malignant neoplasm of liver, primary || id:GCST90041812	family.Actinomycetaceae.id.421	Inverse variance weighted	0.399598	4	0.98251
FlVBaS	GCST90041812	Malignant neoplasm of liver, primary || id:GCST90041812	order.Erysipelotrichales.id.2148	MR Egger	12.0279	10	0.283192
FlVBaS	GCST90041812	Malignant neoplasm of liver, primary || id:GCST90041812	order.Erysipelotrichales.id.2148	Inverse variance weighted	16.3612	11	0.128243
Fr2Ff4	GCST90041812	Malignant neoplasm of liver, primary || id:GCST90041812	class.Clostridia.id.1859	MR Egger	5.55233	10	0.851369
Fr2Ff4	GCST90041812	Malignant neoplasm of liver, primary || id:GCST90041812	class.Clostridia.id.1859	Inverse variance weighted	11.5571	11	0.397841
FRQYhm	GCST90041812	Malignant neoplasm of liver, primary || id:GCST90041812	class.Gammaproteobacteria.id.3303	MR Egger	3.44526	5	0.631687
FRQYhm	GCST90041812	Malignant neoplasm of liver, primary || id:GCST90041812	class.Gammaproteobacteria.id.3303	Inverse variance weighted	4.21601	6	0.64747
FT7OrH	GCST90041812	Malignant neoplasm of liver, primary || id:GCST90041812	genus.Actinomyces.id.423	MR Egger	0.895077	5	0.970577
FT7OrH	GCST90041812	Malignant neoplasm of liver, primary || id:GCST90041812	genus.Actinomyces.id.423	Inverse variance weighted	1.31715	6	0.970704
FXBXNG	GCST90041812	Malignant neoplasm of liver, primary || id:GCST90041812	family.FamilyXI.id.1936	MR Egger	7.36287	6	0.288589
FXBXNG	GCST90041812	Malignant neoplasm of liver, primary || id:GCST90041812	family.FamilyXI.id.1936	Inverse variance weighted	9.25697	7	0.234729
gkAVOW	GCST90041812	Malignant neoplasm of liver, primary || id:GCST90041812	phylum.Lentisphaerae.id.2238	MR Egger	4.63505	6	0.591397
gkAVOW	GCST90041812	Malignant neoplasm of liver, primary || id:GCST90041812	phylum.Lentisphaerae.id.2238	Inverse variance weighted	5.17329	7	0.638825
GNp2YQ	GCST90041812	Malignant neoplasm of liver, primary || id:GCST90041812	genus..Ruminococcusgauvreauiigroup.id.11342	MR Egger	2.29585	9	0.98588
GNp2YQ	GCST90041812	Malignant neoplasm of liver, primary || id:GCST90041812	genus..Ruminococcusgauvreauiigroup.id.11342	Inverse variance weighted	3.60658	10	0.963355
hUph1f	GCST90041812	Malignant neoplasm of liver, primary || id:GCST90041812	genus.RikenellaceaeRC9gutgroup.id.11191	MR Egger	8.44274	9	0.490216
hUph1f	GCST90041812	Malignant neoplasm of liver, primary || id:GCST90041812	genus.RikenellaceaeRC9gutgroup.id.11191	Inverse variance weighted	11.6488	10	0.309247
I2CEyx	GCST90041812	Malignant neoplasm of liver, primary || id:GCST90041812	genus.Tyzzerella3.id.11335	MR Egger	12.8602	10	0.231593
I2CEyx	GCST90041812	Malignant neoplasm of liver, primary || id:GCST90041812	genus.Tyzzerella3.id.11335	Inverse variance weighted	15.8577	11	0.146496
I5XXsr	GCST90041812	Malignant neoplasm of liver, primary || id:GCST90041812	genus.Prevotella9.id.11183	MR Egger	21.7662	12	0.0402251
I5XXsr	GCST90041812	Malignant neoplasm of liver, primary || id:GCST90041812	genus.Prevotella9.id.11183	Inverse variance weighted	22.1165	13	0.0535822
iAhkfC	GCST90041812	Malignant neoplasm of liver, primary || id:GCST90041812	genus.Erysipelatoclostridium.id.11381	MR Egger	14.7227	13	0.324983
iAhkfC	GCST90041812	Malignant neoplasm of liver, primary || id:GCST90041812	genus.Erysipelatoclostridium.id.11381	Inverse variance weighted	15.935	14	0.317357
IgBtIU	GCST90041812	Malignant neoplasm of liver, primary || id:GCST90041812	class.Bacilli.id.1673	MR Egger	27.884	16	0.0326431
IgBtIU	GCST90041812	Malignant neoplasm of liver, primary || id:GCST90041812	class.Bacilli.id.1673	Inverse variance weighted	31.6531	17	0.0166119
II0qrp	GCST90041812	Malignant neoplasm of liver, primary || id:GCST90041812	phylum.Actinobacteria.id.400	MR Egger	2.01135	12	0.999388
II0qrp	GCST90041812	Malignant neoplasm of liver, primary || id:GCST90041812	phylum.Actinobacteria.id.400	Inverse variance weighted	2.0227	13	0.999759
iMGTCD	GCST90041812	Malignant neoplasm of liver, primary || id:GCST90041812	genus.Ruminiclostridium5.id.11355	MR Egger	6.41136	8	0.601256
iMGTCD	GCST90041812	Malignant neoplasm of liver, primary || id:GCST90041812	genus.Ruminiclostridium5.id.11355	Inverse variance weighted	6.42142	9	0.697111
iwPbIH	GCST90041812	Malignant neoplasm of liver, primary || id:GCST90041812	genus.Ruminiclostridium6.id.11356	MR Egger	12.143	13	0.515953
iwPbIH	GCST90041812	Malignant neoplasm of liver, primary || id:GCST90041812	genus.Ruminiclostridium6.id.11356	Inverse variance weighted	12.3894	14	0.575065
j0mByI	GCST90041812	Malignant neoplasm of liver, primary || id:GCST90041812	order.NB1n.id.3953	MR Egger	14.9512	11	0.184743
j0mByI	GCST90041812	Malignant neoplasm of liver, primary || id:GCST90041812	order.NB1n.id.3953	Inverse variance weighted	14.9633	12	0.243448
j4g0ZV	GCST90041812	Malignant neoplasm of liver, primary || id:GCST90041812	genus.CandidatusSoleaferrea.id.11350	MR Egger	5.44385	7	0.605965
j4g0ZV	GCST90041812	Malignant neoplasm of liver, primary || id:GCST90041812	genus.CandidatusSoleaferrea.id.11350	Inverse variance weighted	6.36688	8	0.606208
j87dXS	GCST90041812	Malignant neoplasm of liver, primary || id:GCST90041812	genus.Eisenbergiella.id.11304	MR Egger	3.57085	9	0.937326
j87dXS	GCST90041812	Malignant neoplasm of liver, primary || id:GCST90041812	genus.Eisenbergiella.id.11304	Inverse variance weighted	4.43588	10	0.925549
jfZByg	GCST90041812	Malignant neoplasm of liver, primary || id:GCST90041812	order.Lactobacillales.id.1800	MR Egger	26.0739	13	0.0166167
jfZByg	GCST90041812	Malignant neoplasm of liver, primary || id:GCST90041812	order.Lactobacillales.id.1800	Inverse variance weighted	27.9328	14	0.014523
JHChB7	GCST90041812	Malignant neoplasm of liver, primary || id:GCST90041812	genus.Adlercreutzia.id.812	MR Egger	8.34742	6	0.213739
JHChB7	GCST90041812	Malignant neoplasm of liver, primary || id:GCST90041812	genus.Adlercreutzia.id.812	Inverse variance weighted	8.85054	7	0.263566
jHia6Z	GCST90041812	Malignant neoplasm of liver, primary || id:GCST90041812	order.Pasteurellales.id.3688	MR Egger	8.32714	11	0.683734
jHia6Z	GCST90041812	Malignant neoplasm of liver, primary || id:GCST90041812	order.Pasteurellales.id.3688	Inverse variance weighted	8.53627	12	0.741945
jJC3Fm	GCST90041812	Malignant neoplasm of liver, primary || id:GCST90041812	genus.Enterorhabdus.id.820	MR Egger	13.757	4	0.0081123
jJC3Fm	GCST90041812	Malignant neoplasm of liver, primary || id:GCST90041812	genus.Enterorhabdus.id.820	Inverse variance weighted	18.2097	5	0.00269473
jUcEpg	GCST90041812	Malignant neoplasm of liver, primary || id:GCST90041812	genus.Butyricimonas.id.945	MR Egger	6.58219	11	0.83184
jUcEpg	GCST90041812	Malignant neoplasm of liver, primary || id:GCST90041812	genus.Butyricimonas.id.945	Inverse variance weighted	7.76198	12	0.803443
kjA5PB	GCST90041812	Malignant neoplasm of liver, primary || id:GCST90041812	genus.RuminococcaceaeUCG010.id.11367	MR Egger	1.77003	4	0.77796
kjA5PB	GCST90041812	Malignant neoplasm of liver, primary || id:GCST90041812	genus.RuminococcaceaeUCG010.id.11367	Inverse variance weighted	1.8334	5	0.871684
kodRd1	GCST90041812	Malignant neoplasm of liver, primary || id:GCST90041812	family.Defluviitaleaceae.id.1924	MR Egger	19.0512	9	0.0247611
kodRd1	GCST90041812	Malignant neoplasm of liver, primary || id:GCST90041812	family.Defluviitaleaceae.id.1924	Inverse variance weighted	19.1273	10	0.0386748
LCZ8yH	GCST90041812	Malignant neoplasm of liver, primary || id:GCST90041812	genus.Prevotella7.id.11182	MR Egger	12.5952	9	0.181795
LCZ8yH	GCST90041812	Malignant neoplasm of liver, primary || id:GCST90041812	genus.Prevotella7.id.11182	Inverse variance weighted	21.0199	10	0.0209552
lJcL8y	GCST90041812	Malignant neoplasm of liver, primary || id:GCST90041812	genus.RuminococcaceaeUCG003.id.11361	MR Egger	4.19664	10	0.93804
lJcL8y	GCST90041812	Malignant neoplasm of liver, primary || id:GCST90041812	genus.RuminococcaceaeUCG003.id.11361	Inverse variance weighted	6.25634	11	0.855725
LKYg6S	GCST90041812	Malignant neoplasm of liver, primary || id:GCST90041812	genus.Terrisporobacter.id.11348	MR Egger	0.881294	3	0.82994
LKYg6S	GCST90041812	Malignant neoplasm of liver, primary || id:GCST90041812	genus.Terrisporobacter.id.11348	Inverse variance weighted	0.917846	4	0.921987
LRKdIa	GCST90041812	Malignant neoplasm of liver, primary || id:GCST90041812	family.Bifidobacteriaceae.id.433	MR Egger	3.52648	8	0.897125
LRKdIa	GCST90041812	Malignant neoplasm of liver, primary || id:GCST90041812	family.Bifidobacteriaceae.id.433	Inverse variance weighted	3.54006	9	0.939001
m0ByAU	GCST90041812	Malignant neoplasm of liver, primary || id:GCST90041812	order.Desulfovibrionales.id.3156	MR Egger	5.86197	10	0.826724
m0ByAU	GCST90041812	Malignant neoplasm of liver, primary || id:GCST90041812	order.Desulfovibrionales.id.3156	Inverse variance weighted	8.50119	11	0.667828
m9LXEq	GCST90041812	Malignant neoplasm of liver, primary || id:GCST90041812	family.Enterobacteriaceae.id.3469	MR Egger	7.42514	5	0.190893
m9LXEq	GCST90041812	Malignant neoplasm of liver, primary || id:GCST90041812	family.Enterobacteriaceae.id.3469	Inverse variance weighted	7.42517	6	0.28331
MBOR7Y	GCST90041812	Malignant neoplasm of liver, primary || id:GCST90041812	family.Coriobacteriaceae.id.811	MR Egger	17.4152	11	0.0961787
MBOR7Y	GCST90041812	Malignant neoplasm of liver, primary || id:GCST90041812	family.Coriobacteriaceae.id.811	Inverse variance weighted	17.7322	12	0.124067
MpL626	GCST90041812	Malignant neoplasm of liver, primary || id:GCST90041812	genus.Lachnoclostridium.id.11308	MR Egger	7.79561	11	0.731488
MpL626	GCST90041812	Malignant neoplasm of liver, primary || id:GCST90041812	genus.Lachnoclostridium.id.11308	Inverse variance weighted	8.52929	12	0.742522
Msb4zz	GCST90041812	Malignant neoplasm of liver, primary || id:GCST90041812	class.Melainabacteria.id.1589	MR Egger	3.97509	8	0.859364
Msb4zz	GCST90041812	Malignant neoplasm of liver, primary || id:GCST90041812	class.Melainabacteria.id.1589	Inverse variance weighted	4.14925	9	0.901318
MXS84H	GCST90041812	Malignant neoplasm of liver, primary || id:GCST90041812	class.Negativicutes.id.2164	MR Egger	6.03061	9	0.736851
MXS84H	GCST90041812	Malignant neoplasm of liver, primary || id:GCST90041812	class.Negativicutes.id.2164	Inverse variance weighted	6.07086	10	0.809275
mz9jd0	GCST90041812	Malignant neoplasm of liver, primary || id:GCST90041812	genus.Barnesiella.id.944	MR Egger	12.3617	11	0.337081
mz9jd0	GCST90041812	Malignant neoplasm of liver, primary || id:GCST90041812	genus.Barnesiella.id.944	Inverse variance weighted	13.2179	12	0.353401
n3j0op	GCST90041812	Malignant neoplasm of liver, primary || id:GCST90041812	class.Deltaproteobacteria.id.3087	MR Egger	6.02796	11	0.871492
n3j0op	GCST90041812	Malignant neoplasm of liver, primary || id:GCST90041812	class.Deltaproteobacteria.id.3087	Inverse variance weighted	7.81561	12	0.799368
nFlAu5	GCST90041812	Malignant neoplasm of liver, primary || id:GCST90041812	family.Lachnospiraceae.id.1987	MR Egger	13.2006	14	0.510795
nFlAu5	GCST90041812	Malignant neoplasm of liver, primary || id:GCST90041812	family.Lachnospiraceae.id.1987	Inverse variance weighted	13.203	15	0.58662
nIesEv	GCST90041812	Malignant neoplasm of liver, primary || id:GCST90041812	genus.Peptococcus.id.2037	MR Egger	12.508	10	0.252497
nIesEv	GCST90041812	Malignant neoplasm of liver, primary || id:GCST90041812	genus.Peptococcus.id.2037	Inverse variance weighted	21.6962	11	0.0268357
NKNDGp	GCST90041812	Malignant neoplasm of liver, primary || id:GCST90041812	order.Methanobacteriales.id.120	MR Egger	10.3558	8	0.240935
NKNDGp	GCST90041812	Malignant neoplasm of liver, primary || id:GCST90041812	order.Methanobacteriales.id.120	Inverse variance weighted	11.1414	9	0.266143
nnD7ru	GCST90041812	Malignant neoplasm of liver, primary || id:GCST90041812	genus..Eubacteriumoxidoreducensgroup.id.11339	MR Egger	8.84144	2	0.0120256
nnD7ru	GCST90041812	Malignant neoplasm of liver, primary || id:GCST90041812	genus..Eubacteriumoxidoreducensgroup.id.11339	Inverse variance weighted	8.98176	3	0.0295344
NqdTjG	GCST90041812	Malignant neoplasm of liver, primary || id:GCST90041812	genus.FamilyXIIIAD3011group.id.11293	MR Egger	12.0986	10	0.27851
NqdTjG	GCST90041812	Malignant neoplasm of liver, primary || id:GCST90041812	genus.FamilyXIIIAD3011group.id.11293	Inverse variance weighted	13.1654	11	0.282651
nQHoYD	GCST90041812	Malignant neoplasm of liver, primary || id:GCST90041812	class.Lentisphaeria.id.2250	MR Egger	4.54278	5	0.474181
nQHoYD	GCST90041812	Malignant neoplasm of liver, primary || id:GCST90041812	class.Lentisphaeria.id.2250	Inverse variance weighted	5.07233	6	0.53457
nRNBx9	GCST90041812	Malignant neoplasm of liver, primary || id:GCST90041812	class.Mollicutes.id.3920	MR Egger	16.6979	10	0.0813214
nRNBx9	GCST90041812	Malignant neoplasm of liver, primary || id:GCST90041812	class.Mollicutes.id.3920	Inverse variance weighted	16.7111	11	0.116715
O0n2Pz	GCST90041812	Malignant neoplasm of liver, primary || id:GCST90041812	family.Bacteroidaceae.id.917	MR Egger	11.2789	6	0.0801298
O0n2Pz	GCST90041812	Malignant neoplasm of liver, primary || id:GCST90041812	family.Bacteroidaceae.id.917	Inverse variance weighted	11.9438	7	0.102423
obtxsV	GCST90041812	Malignant neoplasm of liver, primary || id:GCST90041812	family.Veillonellaceae.id.2172	MR Egger	23.2728	17	0.140577
obtxsV	GCST90041812	Malignant neoplasm of liver, primary || id:GCST90041812	family.Veillonellaceae.id.2172	Inverse variance weighted	23.9224	18	0.157588
oChqj7	GCST90041812	Malignant neoplasm of liver, primary || id:GCST90041812	phylum.Bacteroidetes.id.905	MR Egger	7.73039	9	0.561528
oChqj7	GCST90041812	Malignant neoplasm of liver, primary || id:GCST90041812	phylum.Bacteroidetes.id.905	Inverse variance weighted	8.00966	10	0.627894
oGD8An	GCST90041812	Malignant neoplasm of liver, primary || id:GCST90041812	order.Coriobacteriales.id.810	MR Egger	17.4152	11	0.0961787
oGD8An	GCST90041812	Malignant neoplasm of liver, primary || id:GCST90041812	order.Coriobacteriales.id.810	Inverse variance weighted	17.7322	12	0.124067
OhSZ6N	GCST90041812	Malignant neoplasm of liver, primary || id:GCST90041812	genus.RuminococcaceaeUCG002.id.11360	MR Egger	19.8575	19	0.403198
OhSZ6N	GCST90041812	Malignant neoplasm of liver, primary || id:GCST90041812	genus.RuminococcaceaeUCG002.id.11360	Inverse variance weighted	21.7796	20	0.352591
olDlSu	GCST90041812	Malignant neoplasm of liver, primary || id:GCST90041812	genus..Eubacteriumnodatumgroup.id.11297	MR Egger	14.0315	9	0.12121
olDlSu	GCST90041812	Malignant neoplasm of liver, primary || id:GCST90041812	genus..Eubacteriumnodatumgroup.id.11297	Inverse variance weighted	14.1331	10	0.167007
OtCSo3	GCST90041812	Malignant neoplasm of liver, primary || id:GCST90041812	genus.Alloprevotella.id.961	MR Egger	2.05576	4	0.725503
OtCSo3	GCST90041812	Malignant neoplasm of liver, primary || id:GCST90041812	genus.Alloprevotella.id.961	Inverse variance weighted	9.62617	5	0.0865477
oU56W6	GCST90041812	Malignant neoplasm of liver, primary || id:GCST90041812	family.Peptostreptococcaceae.id.2042	MR Egger	8.7001	10	0.560782
oU56W6	GCST90041812	Malignant neoplasm of liver, primary || id:GCST90041812	family.Peptostreptococcaceae.id.2042	Inverse variance weighted	9.19411	11	0.60398
Oxkiqb	GCST90041812	Malignant neoplasm of liver, primary || id:GCST90041812	order.Clostridiales.id.1863	MR Egger	9.72565	11	0.555221
Oxkiqb	GCST90041812	Malignant neoplasm of liver, primary || id:GCST90041812	order.Clostridiales.id.1863	Inverse variance weighted	13.0492	12	0.365474
P9709V	GCST90041812	Malignant neoplasm of liver, primary || id:GCST90041812	genus..Eubacteriumhalliigroup.id.11338	MR Egger	9.68069	14	0.785136
P9709V	GCST90041812	Malignant neoplasm of liver, primary || id:GCST90041812	genus..Eubacteriumhalliigroup.id.11338	Inverse variance weighted	14.5359	15	0.485337
PcT6eJ	GCST90041812	Malignant neoplasm of liver, primary || id:GCST90041812	phylum.Cyanobacteria.id.1500	MR Egger	3.64071	6	0.725164
PcT6eJ	GCST90041812	Malignant neoplasm of liver, primary || id:GCST90041812	phylum.Cyanobacteria.id.1500	Inverse variance weighted	3.68509	7	0.81525
pCXx5P	GCST90041812	Malignant neoplasm of liver, primary || id:GCST90041812	genus.Phascolarctobacterium.id.2168	MR Egger	11.0822	8	0.197085
pCXx5P	GCST90041812	Malignant neoplasm of liver, primary || id:GCST90041812	genus.Phascolarctobacterium.id.2168	Inverse variance weighted	11.3697	9	0.251214
PGlGHi	GCST90041812	Malignant neoplasm of liver, primary || id:GCST90041812	genus.LachnospiraceaeUCG008.id.11328	MR Egger	18.249	9	0.032392
PGlGHi	GCST90041812	Malignant neoplasm of liver, primary || id:GCST90041812	genus.LachnospiraceaeUCG008.id.11328	Inverse variance weighted	18.3719	10	0.0490053
pXAgfu	GCST90041812	Malignant neoplasm of liver, primary || id:GCST90041812	family.Acidaminococcaceae.id.2166	MR Egger	2.31237	5	0.804448
pXAgfu	GCST90041812	Malignant neoplasm of liver, primary || id:GCST90041812	family.Acidaminococcaceae.id.2166	Inverse variance weighted	3.28024	6	0.77294
q1bO5E	GCST90041812	Malignant neoplasm of liver, primary || id:GCST90041812	genus.Lactobacillus.id.1837	MR Egger	5.31255	8	0.723708
q1bO5E	GCST90041812	Malignant neoplasm of liver, primary || id:GCST90041812	genus.Lactobacillus.id.1837	Inverse variance weighted	6.04994	9	0.73491
Q3dvBY	GCST90041812	Malignant neoplasm of liver, primary || id:GCST90041812	genus.Methanobrevibacter.id.123	MR Egger	3.09527	4	0.542011
Q3dvBY	GCST90041812	Malignant neoplasm of liver, primary || id:GCST90041812	genus.Methanobrevibacter.id.123	Inverse variance weighted	3.11222	5	0.682689
Q46NVk	GCST90041812	Malignant neoplasm of liver, primary || id:GCST90041812	genus.Intestinibacter.id.11345	MR Egger	13.0993	12	0.361866
Q46NVk	GCST90041812	Malignant neoplasm of liver, primary || id:GCST90041812	genus.Intestinibacter.id.11345	Inverse variance weighted	13.2044	13	0.432149
qE3Gq8	GCST90041812	Malignant neoplasm of liver, primary || id:GCST90041812	genus..Ruminococcustorquesgroup.id.14377	MR Egger	3.2832	7	0.857627
qE3Gq8	GCST90041812	Malignant neoplasm of liver, primary || id:GCST90041812	genus..Ruminococcustorquesgroup.id.14377	Inverse variance weighted	3.29507	8	0.9145
qENAoR	GCST90041812	Malignant neoplasm of liver, primary || id:GCST90041812	genus.Victivallis.id.2256	MR Egger	11.8727	8	0.156974
qENAoR	GCST90041812	Malignant neoplasm of liver, primary || id:GCST90041812	genus.Victivallis.id.2256	Inverse variance weighted	15.8057	9	0.071051
QGrGNV	GCST90041812	Malignant neoplasm of liver, primary || id:GCST90041812	genus.Haemophilus.id.3698	MR Egger	7.29229	7	0.399094
QGrGNV	GCST90041812	Malignant neoplasm of liver, primary || id:GCST90041812	genus.Haemophilus.id.3698	Inverse variance weighted	7.34871	8	0.499518
qiWbrh	GCST90041812	Malignant neoplasm of liver, primary || id:GCST90041812	order.Selenomonadales.id.2165	MR Egger	6.03061	9	0.736851
qiWbrh	GCST90041812	Malignant neoplasm of liver, primary || id:GCST90041812	order.Selenomonadales.id.2165	Inverse variance weighted	6.07086	10	0.809275
QjakFr	GCST90041812	Malignant neoplasm of liver, primary || id:GCST90041812	genus.LachnospiraceaeFCS020group.id.11314	MR Egger	4.00153	10	0.947278
QjakFr	GCST90041812	Malignant neoplasm of liver, primary || id:GCST90041812	genus.LachnospiraceaeFCS020group.id.11314	Inverse variance weighted	8.13454	11	0.701203
Qyd7XB	GCST90041812	Malignant neoplasm of liver, primary || id:GCST90041812	genus..Eubacteriumxylanophilumgroup.id.14375	MR Egger	8.36482	6	0.212575
Qyd7XB	GCST90041812	Malignant neoplasm of liver, primary || id:GCST90041812	genus..Eubacteriumxylanophilumgroup.id.14375	Inverse variance weighted	8.374	7	0.300773
R6RQXL	GCST90041812	Malignant neoplasm of liver, primary || id:GCST90041812	genus..Ruminococcusgnavusgroup.id.14376	MR Egger	6.83743	10	0.740698
R6RQXL	GCST90041812	Malignant neoplasm of liver, primary || id:GCST90041812	genus..Ruminococcusgnavusgroup.id.14376	Inverse variance weighted	7.79346	11	0.731677
R7oLoV	GCST90041812	Malignant neoplasm of liver, primary || id:GCST90041812	genus.RuminococcaceaeUCG011.id.11368	MR Egger	9.90357	6	0.128772
R7oLoV	GCST90041812	Malignant neoplasm of liver, primary || id:GCST90041812	genus.RuminococcaceaeUCG011.id.11368	Inverse variance weighted	10.2521	7	0.174732
RKlTkD	GCST90041812	Malignant neoplasm of liver, primary || id:GCST90041812	genus.Bifidobacterium.id.436	MR Egger	7.59167	10	0.668653
RKlTkD	GCST90041812	Malignant neoplasm of liver, primary || id:GCST90041812	genus.Bifidobacterium.id.436	Inverse variance weighted	7.77498	11	0.733308
rlb7o5	GCST90041812	Malignant neoplasm of liver, primary || id:GCST90041812	genus..Eubacteriumcoprostanoligenesgroup.id.11375	MR Egger	16.0848	10	0.0972313
rlb7o5	GCST90041812	Malignant neoplasm of liver, primary || id:GCST90041812	genus..Eubacteriumcoprostanoligenesgroup.id.11375	Inverse variance weighted	16.9456	11	0.109495
RmoHnu	GCST90041812	Malignant neoplasm of liver, primary || id:GCST90041812	genus.Ruminiclostridium9.id.11357	MR Egger	3.40525	7	0.845157
RmoHnu	GCST90041812	Malignant neoplasm of liver, primary || id:GCST90041812	genus.Ruminiclostridium9.id.11357	Inverse variance weighted	3.89194	8	0.866739
rsbOlb	GCST90041812	Malignant neoplasm of liver, primary || id:GCST90041812	order.MollicutesRF9.id.11579	MR Egger	10.9533	11	0.447187
rsbOlb	GCST90041812	Malignant neoplasm of liver, primary || id:GCST90041812	order.MollicutesRF9.id.11579	Inverse variance weighted	12.2426	12	0.426395
Rv99Lm	GCST90041812	Malignant neoplasm of liver, primary || id:GCST90041812	genus..Eubacteriumbrachygroup.id.11296	MR Egger	11.3806	8	0.181051
Rv99Lm	GCST90041812	Malignant neoplasm of liver, primary || id:GCST90041812	genus..Eubacteriumbrachygroup.id.11296	Inverse variance weighted	11.6272	9	0.235152
sF7W2L	GCST90041812	Malignant neoplasm of liver, primary || id:GCST90041812	genus.Howardella.id.2000	MR Egger	9.42205	8	0.307952
sF7W2L	GCST90041812	Malignant neoplasm of liver, primary || id:GCST90041812	genus.Howardella.id.2000	Inverse variance weighted	9.4918	9	0.393168
sFxDb3	GCST90041812	Malignant neoplasm of liver, primary || id:GCST90041812	order.Burkholderiales.id.2874	MR Egger	9.69709	9	0.375559
sFxDb3	GCST90041812	Malignant neoplasm of liver, primary || id:GCST90041812	order.Burkholderiales.id.2874	Inverse variance weighted	10.4058	10	0.40564
Sgv0J4	GCST90041812	Malignant neoplasm of liver, primary || id:GCST90041812	family.Victivallaceae.id.2255	MR Egger	5.35165	9	0.80264
Sgv0J4	GCST90041812	Malignant neoplasm of liver, primary || id:GCST90041812	family.Victivallaceae.id.2255	Inverse variance weighted	5.73837	10	0.836745
SpO9Ka	GCST90041812	Malignant neoplasm of liver, primary || id:GCST90041812	family.Porphyromonadaceae.id.943	MR Egger	4.75866	6	0.575119
SpO9Ka	GCST90041812	Malignant neoplasm of liver, primary || id:GCST90041812	family.Porphyromonadaceae.id.943	Inverse variance weighted	4.98312	7	0.662023
staWrf	GCST90041812	Malignant neoplasm of liver, primary || id:GCST90041812	order.Rhodospirillales.id.2667	MR Egger	7.10029	11	0.790905
staWrf	GCST90041812	Malignant neoplasm of liver, primary || id:GCST90041812	order.Rhodospirillales.id.2667	Inverse variance weighted	7.11193	12	0.850129
szt6bn	GCST90041812	Malignant neoplasm of liver, primary || id:GCST90041812	class.Coriobacteriia.id.809	MR Egger	17.4152	11	0.0961787
szt6bn	GCST90041812	Malignant neoplasm of liver, primary || id:GCST90041812	class.Coriobacteriia.id.809	Inverse variance weighted	17.7322	12	0.124067
T35lgz	GCST90041812	Malignant neoplasm of liver, primary || id:GCST90041812	family.Oxalobacteraceae.id.2966	MR Egger	12.2689	12	0.424333
T35lgz	GCST90041812	Malignant neoplasm of liver, primary || id:GCST90041812	family.Oxalobacteraceae.id.2966	Inverse variance weighted	13.8387	13	0.385304
T8T6Lu	GCST90041812	Malignant neoplasm of liver, primary || id:GCST90041812	family.Peptococcaceae.id.2024	MR Egger	2.63784	7	0.916365
T8T6Lu	GCST90041812	Malignant neoplasm of liver, primary || id:GCST90041812	family.Peptococcaceae.id.2024	Inverse variance weighted	5.90002	8	0.65843
tbXTaX	GCST90041812	Malignant neoplasm of liver, primary || id:GCST90041812	genus.ChristensenellaceaeR.7group.id.11283	MR Egger	3.69659	7	0.813986
tbXTaX	GCST90041812	Malignant neoplasm of liver, primary || id:GCST90041812	genus.ChristensenellaceaeR.7group.id.11283	Inverse variance weighted	4.28902	8	0.830151
TGrzdF	GCST90041812	Malignant neoplasm of liver, primary || id:GCST90041812	genus..Eubacteriumfissicatenagroup.id.14373	MR Egger	4.78155	6	0.572121
TGrzdF	GCST90041812	Malignant neoplasm of liver, primary || id:GCST90041812	genus..Eubacteriumfissicatenagroup.id.14373	Inverse variance weighted	10.4014	7	0.166944
tkl5vG	GCST90041812	Malignant neoplasm of liver, primary || id:GCST90041812	genus.Slackia.id.825	MR Egger	1.22847	3	0.746184
tkl5vG	GCST90041812	Malignant neoplasm of liver, primary || id:GCST90041812	genus.Slackia.id.825	Inverse variance weighted	3.28822	4	0.510801
TlODZI	GCST90041812	Malignant neoplasm of liver, primary || id:GCST90041812	genus.RuminococcaceaeUCG004.id.11362	MR Egger	10.2139	7	0.176773
TlODZI	GCST90041812	Malignant neoplasm of liver, primary || id:GCST90041812	genus.RuminococcaceaeUCG004.id.11362	Inverse variance weighted	10.3193	8	0.243324
TQSpiB	GCST90041812	Malignant neoplasm of liver, primary || id:GCST90041812	genus.LachnospiraceaeUCG004.id.11324	MR Egger	7.77645	10	0.650663
TQSpiB	GCST90041812	Malignant neoplasm of liver, primary || id:GCST90041812	genus.LachnospiraceaeUCG004.id.11324	Inverse variance weighted	7.81324	11	0.729929
tSliO9	GCST90041812	Malignant neoplasm of liver, primary || id:GCST90041812	order.Bacteroidales.id.913	MR Egger	9.62794	11	0.564132
tSliO9	GCST90041812	Malignant neoplasm of liver, primary || id:GCST90041812	order.Bacteroidales.id.913	Inverse variance weighted	9.69394	12	0.642791
TUj4LC	GCST90041812	Malignant neoplasm of liver, primary || id:GCST90041812	genus.LachnospiraceaeNC2004group.id.11316	MR Egger	8.64275	7	0.279332
TUj4LC	GCST90041812	Malignant neoplasm of liver, primary || id:GCST90041812	genus.LachnospiraceaeNC2004group.id.11316	Inverse variance weighted	8.70475	8	0.367812
uCOF7P	GCST90041812	Malignant neoplasm of liver, primary || id:GCST90041812	order.Bacillales.id.1674	MR Egger	10.9461	7	0.140989
uCOF7P	GCST90041812	Malignant neoplasm of liver, primary || id:GCST90041812	order.Bacillales.id.1674	Inverse variance weighted	10.9949	8	0.201987
uHEy8Q	GCST90041812	Malignant neoplasm of liver, primary || id:GCST90041812	genus.Akkermansia.id.4037	MR Egger	7.99686	9	0.534463
uHEy8Q	GCST90041812	Malignant neoplasm of liver, primary || id:GCST90041812	genus.Akkermansia.id.4037	Inverse variance weighted	8.85881	10	0.545554
uQYGEB	GCST90041812	Malignant neoplasm of liver, primary || id:GCST90041812	genus.Parabacteroides.id.954	MR Egger	14.5146	4	0.00582158
uQYGEB	GCST90041812	Malignant neoplasm of liver, primary || id:GCST90041812	genus.Parabacteroides.id.954	Inverse variance weighted	14.5677	5	0.0123784
UsMxlz	GCST90041812	Malignant neoplasm of liver, primary || id:GCST90041812	class.Verrucomicrobiae.id.4029	MR Egger	8.02062	9	0.532069
UsMxlz	GCST90041812	Malignant neoplasm of liver, primary || id:GCST90041812	class.Verrucomicrobiae.id.4029	Inverse variance weighted	8.86331	10	0.545123
UTPK2n	GCST90041812	Malignant neoplasm of liver, primary || id:GCST90041812	class.Bacteroidia.id.912	MR Egger	9.62794	11	0.564132
UTPK2n	GCST90041812	Malignant neoplasm of liver, primary || id:GCST90041812	class.Bacteroidia.id.912	Inverse variance weighted	9.69394	12	0.642791
UYJxH8	GCST90041812	Malignant neoplasm of liver, primary || id:GCST90041812	genus.Butyrivibrio.id.1993	MR Egger	6.85893	13	0.909274
UYJxH8	GCST90041812	Malignant neoplasm of liver, primary || id:GCST90041812	genus.Butyrivibrio.id.1993	Inverse variance weighted	7.15881	14	0.928416
Vd8Fsi	GCST90041812	Malignant neoplasm of liver, primary || id:GCST90041812	genus.Bacteroides.id.918	MR Egger	11.2789	6	0.0801298
Vd8Fsi	GCST90041812	Malignant neoplasm of liver, primary || id:GCST90041812	genus.Bacteroides.id.918	Inverse variance weighted	11.9438	7	0.102423
vlyGOP	GCST90041812	Malignant neoplasm of liver, primary || id:GCST90041812	family.Ruminococcaceae.id.2050	MR Egger	4.42853	8	0.816541
vlyGOP	GCST90041812	Malignant neoplasm of liver, primary || id:GCST90041812	family.Ruminococcaceae.id.2050	Inverse variance weighted	4.75474	9	0.855143
W49loY	GCST90041812	Malignant neoplasm of liver, primary || id:GCST90041812	genus.Olsenella.id.822	MR Egger	18.6913	9	0.0279496
W49loY	GCST90041812	Malignant neoplasm of liver, primary || id:GCST90041812	genus.Olsenella.id.822	Inverse variance weighted	24.1167	10	0.00729649
w5yhuV	GCST90041812	Malignant neoplasm of liver, primary || id:GCST90041812	genus.Romboutsia.id.11347	MR Egger	10.6663	11	0.471625
w5yhuV	GCST90041812	Malignant neoplasm of liver, primary || id:GCST90041812	genus.Romboutsia.id.11347	Inverse variance weighted	11.5305	12	0.48408
WaNFee	GCST90041812	Malignant neoplasm of liver, primary || id:GCST90041812	genus.Desulfovibrio.id.3173	MR Egger	7.5647	7	0.372536
WaNFee	GCST90041812	Malignant neoplasm of liver, primary || id:GCST90041812	genus.Desulfovibrio.id.3173	Inverse variance weighted	8.61683	8	0.375643
WCt5pC	GCST90041812	Malignant neoplasm of liver, primary || id:GCST90041812	genus.Anaerofilum.id.2053	MR Egger	7.95774	8	0.437609
WCt5pC	GCST90041812	Malignant neoplasm of liver, primary || id:GCST90041812	genus.Anaerofilum.id.2053	Inverse variance weighted	8.47839	9	0.486745
WEMGli	GCST90041812	Malignant neoplasm of liver, primary || id:GCST90041812	family.Alcaligenaceae.id.2875	MR Egger	18.7822	10	0.0431181
WEMGli	GCST90041812	Malignant neoplasm of liver, primary || id:GCST90041812	family.Alcaligenaceae.id.2875	Inverse variance weighted	18.938	11	0.0622161
wFbL6J	GCST90041812	Malignant neoplasm of liver, primary || id:GCST90041812	genus.Marvinbryantia.id.2005	MR Egger	8.75652	7	0.270613
wFbL6J	GCST90041812	Malignant neoplasm of liver, primary || id:GCST90041812	genus.Marvinbryantia.id.2005	Inverse variance weighted	10.3561	8	0.240918
wIF1Yn	GCST90041812	Malignant neoplasm of liver, primary || id:GCST90041812	genus.LachnospiraceaeUCG001.id.11321	MR Egger	14.5686	11	0.203109
wIF1Yn	GCST90041812	Malignant neoplasm of liver, primary || id:GCST90041812	genus.LachnospiraceaeUCG001.id.11321	Inverse variance weighted	17.8896	12	0.119083
wJFco0	GCST90041812	Malignant neoplasm of liver, primary || id:GCST90041812	genus.Veillonella.id.2198	MR Egger	8.51427	5	0.130079
wJFco0	GCST90041812	Malignant neoplasm of liver, primary || id:GCST90041812	genus.Veillonella.id.2198	Inverse variance weighted	8.75908	6	0.187587
wn5rK2	GCST90041812	Malignant neoplasm of liver, primary || id:GCST90041812	genus.ErysipelotrichaceaeUCG003.id.11384	MR Egger	8.28526	14	0.873942
wn5rK2	GCST90041812	Malignant neoplasm of liver, primary || id:GCST90041812	genus.ErysipelotrichaceaeUCG003.id.11384	Inverse variance weighted	8.28527	15	0.911837
wQYhwp	GCST90041812	Malignant neoplasm of liver, primary || id:GCST90041812	genus.Odoribacter.id.952	MR Egger	1.29788	5	0.935149
wQYhwp	GCST90041812	Malignant neoplasm of liver, primary || id:GCST90041812	genus.Odoribacter.id.952	Inverse variance weighted	3.23283	6	0.779108
WvdQyb	GCST90041812	Malignant neoplasm of liver, primary || id:GCST90041812	genus..Eubacteriumeligensgroup.id.14372	MR Egger	6.94049	5	0.225104
WvdQyb	GCST90041812	Malignant neoplasm of liver, primary || id:GCST90041812	genus..Eubacteriumeligensgroup.id.14372	Inverse variance weighted	8.28453	6	0.217991
X4kHrP	GCST90041812	Malignant neoplasm of liver, primary || id:GCST90041812	class.Betaproteobacteria.id.2867	MR Egger	6.24206	10	0.794533
X4kHrP	GCST90041812	Malignant neoplasm of liver, primary || id:GCST90041812	class.Betaproteobacteria.id.2867	Inverse variance weighted	6.81458	11	0.813894
xCukIr	GCST90041812	Malignant neoplasm of liver, primary || id:GCST90041812	genus.Dialister.id.2183	MR Egger	6.47607	9	0.691486
xCukIr	GCST90041812	Malignant neoplasm of liver, primary || id:GCST90041812	genus.Dialister.id.2183	Inverse variance weighted	7.08397	10	0.717494
Xtktja	GCST90041812	Malignant neoplasm of liver, primary || id:GCST90041812	family.Pasteurellaceae.id.3689	MR Egger	8.32714	11	0.683734
Xtktja	GCST90041812	Malignant neoplasm of liver, primary || id:GCST90041812	family.Pasteurellaceae.id.3689	Inverse variance weighted	8.53627	12	0.741945
XTu0EY	GCST90041812	Malignant neoplasm of liver, primary || id:GCST90041812	genus.Intestinimonas.id.2062	MR Egger	11.4573	15	0.719555
XTu0EY	GCST90041812	Malignant neoplasm of liver, primary || id:GCST90041812	genus.Intestinimonas.id.2062	Inverse variance weighted	12.0434	16	0.740987
XVFzMF	GCST90041812	Malignant neoplasm of liver, primary || id:GCST90041812	genus.Holdemania.id.2157	MR Egger	8.99628	12	0.703248
XVFzMF	GCST90041812	Malignant neoplasm of liver, primary || id:GCST90041812	genus.Holdemania.id.2157	Inverse variance weighted	9.59596	13	0.726593
y0FJ9U	GCST90041812	Malignant neoplasm of liver, primary || id:GCST90041812	genus.LachnospiraceaeND3007group.id.11317	MR Egger	0.564658	1	0.45239
y0FJ9U	GCST90041812	Malignant neoplasm of liver, primary || id:GCST90041812	genus.LachnospiraceaeND3007group.id.11317	Inverse variance weighted	0.565823	2	0.753586
Y7cF3n	GCST90041812	Malignant neoplasm of liver, primary || id:GCST90041812	family.Methanobacteriaceae.id.121	MR Egger	10.3558	8	0.240935
Y7cF3n	GCST90041812	Malignant neoplasm of liver, primary || id:GCST90041812	family.Methanobacteriaceae.id.121	Inverse variance weighted	11.1414	9	0.266143
yakWtY	GCST90041812	Malignant neoplasm of liver, primary || id:GCST90041812	genus.Butyricicoccus.id.2055	MR Egger	8.92827	6	0.177653
yakWtY	GCST90041812	Malignant neoplasm of liver, primary || id:GCST90041812	genus.Butyricicoccus.id.2055	Inverse variance weighted	8.99938	7	0.2527
yerlNC	GCST90041812	Malignant neoplasm of liver, primary || id:GCST90041812	genus.RuminococcaceaeUCG005.id.11363	MR Egger	11.9157	12	0.45247
yerlNC	GCST90041812	Malignant neoplasm of liver, primary || id:GCST90041812	genus.RuminococcaceaeUCG005.id.11363	Inverse variance weighted	13.8592	13	0.383836
yfxJv6	GCST90041812	Malignant neoplasm of liver, primary || id:GCST90041812	family.Erysipelotrichaceae.id.2149	MR Egger	12.0279	10	0.283192
yfxJv6	GCST90041812	Malignant neoplasm of liver, primary || id:GCST90041812	family.Erysipelotrichaceae.id.2149	Inverse variance weighted	16.3612	11	0.128243
ygbSF7	GCST90041812	Malignant neoplasm of liver, primary || id:GCST90041812	genus.Fusicatenibacter.id.11305	MR Egger	26.0504	15	0.0374963
ygbSF7	GCST90041812	Malignant neoplasm of liver, primary || id:GCST90041812	genus.Fusicatenibacter.id.11305	Inverse variance weighted	26.1038	16	0.0525853
ylev3A	GCST90041812	Malignant neoplasm of liver, primary || id:GCST90041812	family.FamilyXIII.id.1957	MR Egger	5.63092	7	0.583442
ylev3A	GCST90041812	Malignant neoplasm of liver, primary || id:GCST90041812	family.FamilyXIII.id.1957	Inverse variance weighted	5.682	8	0.682803
yLt27i	GCST90041812	Malignant neoplasm of liver, primary || id:GCST90041812	genus.Senegalimassilia.id.11160	MR Egger	0.0216617	2	0.989228
yLt27i	GCST90041812	Malignant neoplasm of liver, primary || id:GCST90041812	genus.Senegalimassilia.id.11160	Inverse variance weighted	0.0726695	3	0.994902
YXZeGZ	GCST90041812	Malignant neoplasm of liver, primary || id:GCST90041812	genus.Alistipes.id.968	MR Egger	17.1402	12	0.144398
YXZeGZ	GCST90041812	Malignant neoplasm of liver, primary || id:GCST90041812	genus.Alistipes.id.968	Inverse variance weighted	17.8999	13	0.161356
YYHfMs	GCST90041812	Malignant neoplasm of liver, primary || id:GCST90041812	genus.Gordonibacter.id.821	MR Egger	13.6313	9	0.136057
YYHfMs	GCST90041812	Malignant neoplasm of liver, primary || id:GCST90041812	genus.Gordonibacter.id.821	Inverse variance weighted	13.9134	10	0.17698
zaZf8A	GCST90041812	Malignant neoplasm of liver, primary || id:GCST90041812	genus.Oscillospira.id.2064	MR Egger	7.74422	6	0.257448
zaZf8A	GCST90041812	Malignant neoplasm of liver, primary || id:GCST90041812	genus.Oscillospira.id.2064	Inverse variance weighted	8.66965	7	0.277252
ZJXDpG	GCST90041812	Malignant neoplasm of liver, primary || id:GCST90041812	class.Erysipelotrichia.id.2147	MR Egger	12.0279	10	0.283192
ZJXDpG	GCST90041812	Malignant neoplasm of liver, primary || id:GCST90041812	class.Erysipelotrichia.id.2147	Inverse variance weighted	16.3612	11	0.128243
zkWLyI	GCST90041812	Malignant neoplasm of liver, primary || id:GCST90041812	genus.Allisonella.id.2174	MR Egger	4.94211	6	0.55126
zkWLyI	GCST90041812	Malignant neoplasm of liver, primary || id:GCST90041812	genus.Allisonella.id.2174	Inverse variance weighted	8.00875	7	0.331823

## Sheet: leaveone
exposure	outcome	id.exposure	id.outcome	under0.05	c_p	c_SNP
genus.Eggerthella.id.819	Malignant neoplasm of liver, primary || id:GCST90041812	0aMbT3	GCST90041812	0	0.592353223299932 0.671391265541877 0.851214275194141 0.489047799399114 0.918721617731714 0.984626032915232 0.606323327985383 0.915106704688159 0.866748516586035 0.805256111271221 0.988656682987625	rs112205261 rs13070736 rs1784446 rs2223081 rs2240838 rs2877457 rs3851328 rs4985746 rs6430926 rs67490567 rs76663501
genus.Lactococcus.id.1851	Malignant neoplasm of liver, primary || id:GCST90041812	0heWA4	GCST90041812	0	0.739592866277676 0.817317486967882 0.722692963467388 0.500689362530059 0.733686048681215 0.719035373043059 0.443135046961387 0.64882654037307 0.669064750185942	rs10417872 rs123059 rs12621813 rs17168302 rs2293361 rs4766997 rs55910161 rs6674304 rs7992246
genus.DefluviitaleaceaeUCG011.id.11287	Malignant neoplasm of liver, primary || id:GCST90041812	0lsDJy	GCST90041812	0	0.644443476077698 0.402109181765898 0.106851012401798 0.667641919230854 0.47126751814967 0.992715982392115 0.458917666301905 0.834819172188271 0.546626758097323	rs112893842 rs1582238 rs2892880 rs4344384 rs4677103 rs55658617 rs72731813 rs9608282 rs9725395
genus.Flavonifractor.id.2059	Malignant neoplasm of liver, primary || id:GCST90041812	0ngO8p	GCST90041812	0	0.351342891729022 0.760641682819051 0.490225557041327 0.960660111126926 0.720441399181076	rs114873521 rs11811696 rs12030302 rs34066017 rs806808
genus.Lachnospira.id.2004	Malignant neoplasm of liver, primary || id:GCST90041812	0rTnk2	GCST90041812	0	0.925827681034844 0.555703011892382 0.526140331943111 0.479449866289868 0.678853358659642 0.976676988707637	rs13157098 rs159484 rs2520509 rs4686798 rs4923324 rs56791201
phylum.Firmicutes.id.1672	Malignant neoplasm of liver, primary || id:GCST90041812	0rWmph	GCST90041812	0	0.088041821062799 0.0818479554175968 0.148132503712105 0.247917261238233 0.102827266094704 0.0765160077966497 0.105430629419924 0.0712999610165963 0.187303713750802 0.164783475455254 0.155799681922217 0.116649124827928 0.252133574443657 0.1565916924724 0.147834362714623	rs112334273 rs2273429 rs2332027 rs2547978 rs36111799 rs3792064 rs3852931 rs4750583 rs56199908 rs6814436 rs6815608 rs7247191 rs72738886 rs72771021 rs8085381
genus.Hungatella.id.11306	Malignant neoplasm of liver, primary || id:GCST90041812	0Vfsi1	GCST90041812	1	0.0362185804591511 0.0639651915799208 0.104592591611572 0.205108749070701 0.118340821141186	rs10044993 rs13128780 rs13249325 rs17092615 rs72759041
genus.FamilyXIIIUCG001.id.11294	Malignant neoplasm of liver, primary || id:GCST90041812	1rpkuI	GCST90041812	0	0.239515039287338 0.794075890596462 0.970045795477215 0.870828837886765 0.482034655814609 0.3508534658406 0.904791444209376 0.631231764736241	rs112362903 rs12049454 rs1426266 rs3842897 rs62414802 rs7119679 rs76463770 rs8076666
genus.Escherichia.Shigella.id.3504	Malignant neoplasm of liver, primary || id:GCST90041812	1uqUdL	GCST90041812	0	0.305777855064516 0.242770616644923 0.299216840477172 0.411405845685724 0.305593660757347 0.274587288171247 0.219082527444008 0.267226093987946 0.0819438808529101	rs112767262 rs113127095 rs113513883 rs1154904 rs118526 rs2798105 rs4731451 rs592299 rs73208162
family.Streptococcaceae.id.1850	Malignant neoplasm of liver, primary || id:GCST90041812	1zf0TZ	GCST90041812	0	0.784059623333098 0.99437727335625 0.981728759937166 0.990377165742125 0.630366838770126 0.821057157292598 0.629024162855258 0.96792982831839 0.676419008334803 0.778782357018498 0.727033776237975 0.937142308624791 0.824781439022806 0.85623647759444	rs10028567 rs11110281 rs16950051 rs2370083 rs2952251 rs35344081 rs4968759 rs57646748 rs6806351 rs72739637 rs77968078 rs7916711 rs957755 rs9903102
genus.Holdemanella.id.11393	Malignant neoplasm of liver, primary || id:GCST90041812	20HL0T	GCST90041812	0	0.758419565895826 0.955131771440426 0.64703988242354 0.372302858337097 0.569386887518188 0.633262608185387 0.861006478841633 0.941631226175462 0.865834664374061 0.713891862797463	rs12513188 rs17586763 rs1926302 rs34187114 rs35228298 rs4541991 rs62113381 rs73011279 rs75764681 rs8113760
genus.Ruminococcus2.id.11374	Malignant neoplasm of liver, primary || id:GCST90041812	2GJP3o	GCST90041812	0	0.845724072505266 0.940864054843558 0.966592924059952 0.986485137031349 0.80441893893053 0.956208879744675 0.415101017459716 0.978712911365517 0.6991560805509 0.927260120772404 0.771222639220439 0.988237421617976 0.943180767931096 0.834633322024423	rs12406309 rs12986628 rs1819812 rs2368224 rs2846589 rs2997412 rs4400279 rs4799823 rs55707116 rs58681734 rs61791565 rs75140805 rs7693984 rs78120384
phylum.Euryarchaeota.id.55	Malignant neoplasm of liver, primary || id:GCST90041812	2neTKK	GCST90041812	0	0.427306224317659 0.466405933286749 0.588112682205608 0.535606259941211 0.753265446870208 0.549747900668074 0.421879937555392 0.626670849782929 0.246526512552263 0.787546349634261 0.696005268837804 0.460123339410514	rs10202904 rs11022995 rs34928225 rs45498998 rs56131665 rs6064552 rs6508769 rs7015093 rs76029318 rs7635189 rs77658038 rs894996
genus.Coprococcus2.id.11302	Malignant neoplasm of liver, primary || id:GCST90041812	2vslhf	GCST90041812	0	0.405254665624144 0.297520338464691 0.459217655710592 0.135563375375789 0.319581256210738 0.368186163170069 0.5236469628311 0.180097143861804	rs10070053 rs12634070 rs2482516 rs35890118 rs61823518 rs6677933 rs72680320 rs9426473
family.Christensenellaceae.id.1866	Malignant neoplasm of liver, primary || id:GCST90041812	31r1VV	GCST90041812	0	0.301888835504774 0.132740281642235 0.503543789788219 0.204445166721424 0.605118919884674 0.466439863741748 0.519736147439105 0.311294189316369 0.540313482012355 0.454246726578025 0.425481078478399	rs117186816 rs12380890 rs12657403 rs4076564 rs62573205 rs7211194 rs72706624 rs77867022 rs870002 rs892686 rs9608766
genus..Eubacteriumrectalegroup.id.14374	Malignant neoplasm of liver, primary || id:GCST90041812	37ZEpI	GCST90041812	0	0.262186878553172 0.285590095863323 0.410341048580016 0.265603101456491 0.581975419356038 0.441939747386008 0.42395026589411 0.349032017106329	rs10248854 rs10797540 rs143694765 rs2884897 rs314726 rs35398954 rs59427698 rs62547233
class.Actinobacteria.id.419	Malignant neoplasm of liver, primary || id:GCST90041812	3cOJ1f	GCST90041812	0	0.424618145125212 0.951535293311961 0.861030500723584 0.943916283856857 0.800565319081114 0.872304443474854 0.838376386623248 0.929409197149448 0.710365519095552 0.706290283816801 0.741960225152069 0.776987775058562 0.674865887165348 0.708994892291027	rs11655079 rs11745923 rs12049045 rs134366 rs1376754 rs1515761 rs182549 rs4945008 rs6660520 rs72767435 rs80083040 rs8047955 rs857444 rs961091
class.Methanobacteria.id.119	Malignant neoplasm of liver, primary || id:GCST90041812	3Oo7Td	GCST90041812	0	0.666299972178371 0.917961461101402 0.358997873225403 0.997018904692787 0.661373269946702 0.949096950409741 0.939384886276289 0.487257761087541 0.743422591384785 0.704056325623413	rs10202904 rs10424197 rs4257531 rs56131665 rs6508769 rs6776814 rs73068003 rs73457410 rs75208022 rs894996
genus.Subdoligranulum.id.2070	Malignant neoplasm of liver, primary || id:GCST90041812	3tgfXE	GCST90041812	4	0.0381816979468997 0.117782622803435 0.00767363459357583 0.0320364306007493 0.0389337355831216 0.12098914309603 0.10542564673881 0.1251367159361 0.126926322295638 0.131429935853551 0.106731671033155	rs10065321 rs10497836 rs1667315 rs2114677 rs2171249 rs35940633 rs3761728 rs4347804 rs6555306 rs75158211 rs76528319
genus.Bilophila.id.3170	Malignant neoplasm of liver, primary || id:GCST90041812	4zBtt2	GCST90041812	0	0.563739161640169 0.805420222428593 0.214078530559557 0.80520182765465 0.412861371364666 0.434420360086261 0.733845625004014 0.472743044621377 0.306819354325874 0.53867292220483 0.780907406373325 0.754317100926664	rs11069458 rs1241171 rs1571225 rs1969927 rs3827020 rs4798126 rs542415 rs60178956 rs6793291 rs72676854 rs7802841 rs9899990
genus.RuminococcaceaeUCG014.id.11371	Malignant neoplasm of liver, primary || id:GCST90041812	5IXuob	GCST90041812	0	0.556010276329064 0.51197949893796 0.503636543617752 0.632302108571394 0.625354369318307 0.643184460452852 0.339726731894946 0.506753317608059 0.211092523149327 0.807933985574061 0.193252787451375	rs10495392 rs10791168 rs10941294 rs115777838 rs12638134 rs34402072 rs56105232 rs72809222 rs73186226 rs853612 rs995642
genus.Streptococcus.id.1853	Malignant neoplasm of liver, primary || id:GCST90041812	5qEcKL	GCST90041812	0	0.087486339768541 0.206984142346176 0.137789422178804 0.196228940709848 0.221862173778529 0.187222227060025 0.194486239296743 0.15148184666 0.30650108283686 0.162662526609488 0.0640764188759882 0.204603298883859 0.0815493001353332 0.128590774509486 0.204798774340232	rs10028567 rs10448310 rs11110281 rs11720390 rs11764382 rs17708276 rs1918540 rs2370083 rs4968759 rs57646748 rs6806351 rs71481756 rs72739637 rs7916711 rs9903102
genus.Oscillibacter.id.2063	Malignant neoplasm of liver, primary || id:GCST90041812	5TN0Z7	GCST90041812	0	0.902351496893871 0.979618997914788 0.944921557411027 0.934745058010755 0.842879252260217 0.987689777369851 0.708930524485341 0.812684238873458 0.530357014367017 0.881931753137712 0.869797186279224 0.573534099502088 0.649204915382688 0.868354125640225	rs11627628 rs11990279 rs12649930 rs133832 rs16866406 rs16934185 rs234108 rs36095275 rs4506202 rs61883564 rs62206502 rs75453768 rs761240 rs9393920
genus.Catenibacterium.id.2153	Malignant neoplasm of liver, primary || id:GCST90041812	5XtLwc	GCST90041812	1	0.00119086323546868 0.157277458556111 0.0683185507513694 0.0706317426747623 0.124847297599312	rs12404911 rs212393 rs73128290 rs77285108 rs7742829
phylum.Tenericutes.id.3919	Malignant neoplasm of liver, primary || id:GCST90041812	6gX3qe	GCST90041812	0	0.797368497877415 0.909332068638382 0.958260549054665 0.974381561507237 0.346176017668686 0.798439557522565 0.629789356499898 0.309813551066851 0.835585450919109 0.666361973034816 0.923262205355762 0.717142416576642	rs10108398 rs11890098 rs12566890 rs17214486 rs2464826 rs28537087 rs3768491 rs4885016 rs6043847 rs72901605 rs74603314 rs78169027
family.Desulfovibrionaceae.id.3169	Malignant neoplasm of liver, primary || id:GCST90041812	6jMcBB	GCST90041812	0	0.131555244895033 0.183773330455202 0.133125271279016 0.229088190364582 0.317270763958826 0.541767603473205 0.153952136932142 0.270084403764368 0.254644440873335 0.200781787377324	rs112381107 rs11599763 rs17791387 rs2692012 rs2838334 rs3935584 rs4506934 rs6058181 rs72647048 rs9928243
genus.Coprobacter.id.949	Malignant neoplasm of liver, primary || id:GCST90041812	6mIWxZ	GCST90041812	0	0.52547705906879 0.164477836957805 0.322507798841794 0.510919032216977 0.590361604259692 0.279356510029658 0.495811046211421 0.721274504854208 0.783690147556544 0.472787767300682	rs11532348 rs12684609 rs143662916 rs189356 rs213863 rs28402691 rs305411 rs3828477 rs72821405 rs74919520
genus..Eubacteriumruminantiumgroup.id.11340	Malignant neoplasm of liver, primary || id:GCST90041812	77YJKV	GCST90041812	0	0.35494728659937 0.473406398003254 0.897556569420023 0.725468701996774 0.415710026721186 0.741412191444882 0.760962348478398 0.784204192656057 0.710953457601114 0.761026718656544 0.697495467500439 0.787388487696492 0.72335442302909 0.831496709023203 0.722353651172668 0.686136435414428 0.658428048829324 0.717419748777155	rs10131724 rs10923018 rs11637981 rs13025464 rs139749 rs16891896 rs17519472 rs209813 rs2116427 rs2229917 rs2418654 rs2817174 rs57340348 rs606117 rs6676699 rs7000472 rs72836424 rs73139629
genus.Collinsella.id.815	Malignant neoplasm of liver, primary || id:GCST90041812	7aTYpg	GCST90041812	0	0.0675720210263725 0.0871210833955117 0.31121934703745 0.193697404560631 0.123322176919256 0.129069634546407 0.146595866451561 0.0982395927525284 0.326786408486853	rs10890671 rs11597285 rs1496626 rs149807560 rs2103510 rs62448871 rs73052258 rs75672793 rs9541268
genus..Clostridiuminnocuumgroup.id.14397	Malignant neoplasm of liver, primary || id:GCST90041812	7dqlOH	GCST90041812	0	0.593822274000194 0.952670330337965 0.555030287061845 0.682442055419197 0.946394847672961 0.736691824714171 0.813446020179389 0.491129192860103 0.628077456670471	rs10074000 rs10506058 rs1942371 rs40656 rs4869133 rs61267978 rs6577484 rs6890185 rs77845139
phylum.Proteobacteria.id.2375	Malignant neoplasm of liver, primary || id:GCST90041812	7ioeKt	GCST90041812	0	0.549426520542422 0.379809834185084 0.393744774211171 0.182196045170206 0.220305864484945 0.456149243007661 0.208087836855753 0.415251636797986 0.749777292084672 0.495007376083305 0.54207961626077	rs10750258 rs11126162 rs11715072 rs12467198 rs2347697 rs2532663 rs3890996 rs4340090 rs6707783 rs72771021 rs922773
genus.Anaerostipes.id.1991	Malignant neoplasm of liver, primary || id:GCST90041812	80h8vf	GCST90041812	0	0.691863023818666 0.91629228798993 0.660435673327914 0.731811161332395 0.673116365196491 0.548359688029957 0.556516288883618 0.905864093723786 0.540182160173693 0.639084820294612 0.591742419105441	rs10502061 rs2396460 rs2804244 rs3900776 rs62157625 rs62215703 rs6474958 rs6726833 rs6854026 rs7193624 rs78735375
genus.Coprococcus3.id.11303	Malignant neoplasm of liver, primary || id:GCST90041812	8jKldu	GCST90041812	0	0.528469048877668 0.690003922032425 0.875499150345187 0.602303945094766 0.989202579420072 0.590646020364554 0.877698078743103 0.885498599340833 0.890677233974987	rs10810043 rs11077359 rs11080344 rs13247359 rs13394391 rs178271 rs4575475 rs7521171 rs8100692
genus.Paraprevotella.id.962	Malignant neoplasm of liver, primary || id:GCST90041812	8NULRM	GCST90041812	8	0.0362090010837312 0.0450239677225326 0.0413432850967448 0.0586769104379987 0.0618959964701547 0.0283649522106746 0.0334118569301989 0.0248743096558451 0.0862977306873478 0.064373985210167 0.0685881371883148 0.0118617219175959 0.0270707508224599	rs10842464 rs140997932 rs145020347 rs17109926 rs17785622 rs2081023 rs3008582 rs3801748 rs4756632 rs4767113 rs7240324 rs9602779 rs9900242
order.Gastranaerophilales.id.1591	Malignant neoplasm of liver, primary || id:GCST90041812	9i4tiU	GCST90041812	0	0.671069112056175 0.690596623216486 0.879306732791656 0.962917732439329 0.838012439205447 0.926645670268014 0.948611798482449 0.919678970560159 0.723834451915156	rs11150282 rs113884518 rs28678345 rs367480 rs4129395 rs789069 rs79790072 rs8028558 rs9864379
genus.RuminococcaceaeUCG009.id.11366	Malignant neoplasm of liver, primary || id:GCST90041812	9s731W	GCST90041812	0	0.276805721085277 0.419842425612525 0.296919400913694 0.691541234320861 0.246477522096365 0.517989768882706 0.4363089982106 0.526245291025346 0.509881566781375 0.275175147178877 0.160146126625803	rs113006825 rs138460696 rs1550196 rs2058609 rs2192926 rs4079028 rs4708333 rs6952765 rs758191 rs78410648 rs9558661
genus.Parasutterella.id.2892	Malignant neoplasm of liver, primary || id:GCST90041812	acLMuF	GCST90041812	0	0.214694896123093 0.384558930886872 0.192479528075725 0.288708204776418 0.126324675392483 0.259880247325854 0.293859564096637 0.267701708702524 0.405746363696747 0.237891165751121 0.299544443672591 0.297028444295155 0.340003770398713 0.252528459144562	rs10899911 rs11715853 rs2090816 rs35055552 rs55877868 rs62273907 rs6809952 rs6828768 rs7303158 rs7311004 rs7572229 rs78383039 rs8039785 rs823424
genus.Turicibacter.id.2162	Malignant neoplasm of liver, primary || id:GCST90041812	AdsBD9	GCST90041812	0	0.915874823169588 0.788726862383483 0.623562508328802 0.672613190304635 0.98887873002651 0.818420248851533 0.916447168926513 0.994497590348714 0.394463869388411 0.438170765289085	rs11054680 rs11666533 rs12603364 rs149744580 rs2834977 rs2952020 rs3734633 rs4869133 rs55756211 rs7199484
order.Bifidobacteriales.id.432	Malignant neoplasm of liver, primary || id:GCST90041812	aGfu8V	GCST90041812	0	0.585400687678971 0.462412857298092 0.370935239118939 0.54463419296166 0.311224177546559 0.461875993842669 0.660137310871316 0.46575749114428 0.603842673329909 0.65344292675381	rs10831953 rs13020688 rs182549 rs4957061 rs540489 rs55888705 rs6899771 rs7174549 rs73797465 rs857444
genus.LachnospiraceaeUCG010.id.11330	Malignant neoplasm of liver, primary || id:GCST90041812	AK0l7A	GCST90041812	0	0.26249158576202 0.288043245937451 0.275229543037755 0.225177265212596 0.10237992682457 0.125584614512995 0.094945470750631 0.0843447261047422 0.162603731601958	rs10414815 rs11192447 rs12346653 rs17730011 rs2833528 rs336138 rs4576377 rs72894957 rs9981767
genus.Faecalibacterium.id.2057	Malignant neoplasm of liver, primary || id:GCST90041812	aKuChq	GCST90041812	0	0.733458067405995 0.440038021959328 0.43730714268443 0.490168460171918 0.463507400659288 0.346573989509796 0.475541218968759 0.395343401919542 0.639007085430926 0.415695822575306	rs10927394 rs114946999 rs11776390 rs1271565 rs12753492 rs2835874 rs6910935 rs75499067 rs79656633 rs9536330
genus.Blautia.id.1992	Malignant neoplasm of liver, primary || id:GCST90041812	aKXyAu	GCST90041812	0	0.712233288233654 0.966659228058788 0.628198919727742 0.691323772567575 0.872320732408622 0.915437947237129 0.993339246488366 0.962624319273626 0.844381680350727 0.933225641533223 0.722402061605155	rs11149971 rs113271346 rs117001700 rs12453000 rs16892041 rs2788271 rs3005511 rs4926264 rs67794373 rs682885 rs72973581
genus.Clostridiumsensustricto1.id.1873	Malignant neoplasm of liver, primary || id:GCST90041812	AN8qjo	GCST90041812	0	0.260011825419642 0.814698399997327 0.347294901863641 0.362135566082329 0.303621472573567 0.507044578278474 0.412346153973029	rs11264403 rs115807074 rs116847295 rs12341505 rs2795528 rs2817172 rs550843
genus..Eubacteriumventriosumgroup.id.11341	Malignant neoplasm of liver, primary || id:GCST90041812	anDrA2	GCST90041812	0	0.334677594059065 0.137532142610318 0.0849114855207605 0.179730116689559 0.114052726952645 0.246102024874303 0.241379589167508 0.125982986438144 0.117055478181348 0.301116907589968 0.201870269884262 0.247508380548392 0.1561212002626	rs11617697 rs12964517 rs13082419 rs16884680 rs35179274 rs3809430 rs66746423 rs6704822 rs72783037 rs73615400 rs73849225 rs78250280 rs876734
genus.RuminococcaceaeNK4A214group.id.11358	Malignant neoplasm of liver, primary || id:GCST90041812	ASQ2fp	GCST90041812	0	0.883222057790465 0.546813646619581 0.757136262447429 0.863261245921814 0.850109318463151 0.786493886005007 0.929880920156684 0.90548672607767 0.742693945558493 0.528067195112859 0.966273858252782 0.921569759271668 0.983445947112939	rs11241747 rs11586410 rs12642039 rs12731 rs13087692 rs136761 rs147475196 rs35559912 rs4814689 rs5994253 rs62027366 rs6681678 rs7573569
genus.Anaerotruncus.id.2054	Malignant neoplasm of liver, primary || id:GCST90041812	aToCrK	GCST90041812	0	0.887774713230554 0.980154225912402 0.775114098609945 0.625869073927483 0.659432925228942 0.995914126183783 0.864318368795609 0.527863522996523 0.919983062652619 0.770081621545611 0.892082139849835 0.869779503272324	rs10150232 rs11018566 rs115414803 rs1272208 rs1431492 rs17734739 rs4669806 rs6494922 rs6563550 rs7155595 rs8005030 rs9347879
family.Prevotellaceae.id.960	Malignant neoplasm of liver, primary || id:GCST90041812	axDRMS	GCST90041812	0	0.758224394393353 0.410413928873193 0.758390487535962 0.615793063769385 0.614789364824607 0.886268174600747 0.675569501058282 0.572392274318809 0.642527660660263 0.703310761595085 0.554696280740882 0.696748818642081 0.725607485758643 0.902371915075108 0.799012856756347	rs12057990 rs12118202 rs13069367 rs148376875 rs2206482 rs2278540 rs3758087 rs3860225 rs4493272 rs4685827 rs7252711 rs7975087 rs912860 rs9586501 rs9958960
family.Verrucomicrobiaceae.id.4036	Malignant neoplasm of liver, primary || id:GCST90041812	AXpdwL	GCST90041812	0	0.470663853129284 0.596801681425158 0.480761804440512 0.690157735539058 0.556275150341573 0.347208538713297 0.59192982452167 0.747467342694948 0.986662100661548 0.307009206095245 0.384183691203126	rs111862613 rs117107102 rs11729256 rs12908520 rs2602429 rs4242783 rs4936098 rs61779207 rs74542928 rs9349825 rs941682
genus.Roseburia.id.2012	Malignant neoplasm of liver, primary || id:GCST90041812	B5jn0Y	GCST90041812	0	0.0621837439258939 0.13145483668967 0.144109912924795 0.103296889333463 0.101557973677754 0.218494854732868 0.17910043856591 0.0606901988601206 0.0688788001428688 0.080410025313347 0.101854530130463 0.110439876360206 0.0587851738725476 0.158121939130907	rs12740451 rs147990086 rs16910295 rs2160994 rs2943022 rs302266 rs329182 rs55858165 rs57466170 rs6445851 rs6930661 rs75326254 rs78753150 rs9300744
genus.Sutterella.id.2896	Malignant neoplasm of liver, primary || id:GCST90041812	BiKMtW	GCST90041812	0	0.239210055040075 0.297911153518201 0.277540023276172 0.120996188699142 0.15091488090895 0.415601859225295 0.257913914932473 0.270905189342753 0.511230699910092 0.326942040867365 0.417979395676866 0.165278304988625	rs1145877 rs11591622 rs13173038 rs143438747 rs2050185 rs2321387 rs2613606 rs607327 rs62501473 rs7499539 rs7638039 rs9350083
genus.RuminococcaceaeUCG013.id.11370	Malignant neoplasm of liver, primary || id:GCST90041812	BLC7wV	GCST90041812	2	0.0541368547974043 0.0763931653549505 0.0586840068329312 0.0685681409482217 0.0712921850284826 0.0458288024095271 0.0512314888514746 0.0510630297325299 0.0219251992124151 0.119474010384374 0.0675563716591785 0.189156064554186	rs11581881 rs12189346 rs12336782 rs12485353 rs12781711 rs16918863 rs2730183 rs4385846 rs75088940 rs76973485 rs7784330 rs9313055
family.Rikenellaceae.id.967	Malignant neoplasm of liver, primary || id:GCST90041812	BLSFBU	GCST90041812	2	0.0753398934641231 0.0632361657109906 0.0525483473156367 0.0785106082850617 0.113324264347503 0.145397123627434 0.140206913843232 0.0778538968760997 0.128531088935511 0.102077833960067 0.05445438341701 0.19789410114986 0.0669419004723363 0.0306522087637614 0.160265764441064 0.0710842180194574 0.0725345147625768 0.0681665234970921 0.0433390967295262	rs10217435 rs10832801 rs1939881 rs2447496 rs2833282 rs35909684 rs36021379 rs4264350 rs59663348 rs62532512 rs6744030 rs67705352 rs6837275 rs7242694 rs74474130 rs77885767 rs9389714 rs9578457 rs9603208
order.Verrucomicrobiales.id.4030	Malignant neoplasm of liver, primary || id:GCST90041812	BPW89n	GCST90041812	0	0.470929283343259 0.597069855507784 0.481020815498395 0.690357991257354 0.556558004050471 0.347099185694325 0.592199066127972 0.747550974597134 0.98704272088756 0.307338075944891 0.384449904092576	rs111862613 rs117107102 rs11729256 rs12908520 rs2602429 rs4242783 rs4936098 rs61779207 rs74542928 rs9349825 rs941682
genus.LachnospiraceaeNK4A136group.id.11319	Malignant neoplasm of liver, primary || id:GCST90041812	Bt0kEx	GCST90041812	0	0.278339766320524 0.356851936727588 0.284282461605791 0.295487932370743 0.122225234830702 0.16986870939547 0.312215193828442 0.219373552836152 0.263665538768379 0.122416569190265 0.134758566508792 0.304387940507323 0.267176963053477 0.202640749450321 0.370989364525936	rs10952110 rs11263806 rs12611395 rs160061 rs28540839 rs2880566 rs4955932 rs59805249 rs68104925 rs7073658 rs73044693 rs7616165 rs76193507 rs7832116 rs954878
family.Rhodospirillaceae.id.2717	Malignant neoplasm of liver, primary || id:GCST90041812	Bt1upE	GCST90041812	0	0.956374092442205 0.921700584883 0.745438892433675 0.61376042879326 0.952016541828628 0.588819631444682 0.615726332495768 0.921957968566825 0.876838407474094 0.835199347083787 0.957164857783631 0.968835442024909 0.678642707178535 0.981593677447004	rs1035406 rs11591293 rs1549633 rs1923415 rs3754624 rs4278423 rs55876211 rs61933850 rs6679026 rs7001029 rs72714493 rs74354280 rs76784716 rs9813022
order.Victivallales.id.2254	Malignant neoplasm of liver, primary || id:GCST90041812	C1xV1V	GCST90041812	0	0.707542518906866 0.69573022601522 0.791178385821457 0.54741998978889 0.902031400773173 0.875801857400373 0.840129788010863	rs1002941 rs11770843 rs17114848 rs2825714 rs62570196 rs72640280 rs77599476
genus.Sellimonas.id.14369	Malignant neoplasm of liver, primary || id:GCST90041812	c62fwk	GCST90041812	0	0.569630134233731 0.710075841637126 0.917057490936192 0.893589823282924 0.835728405545673 0.940359112856033 0.628647154952758 0.780549959111776	rs113379006 rs2016057 rs2187447 rs2371572 rs41816 rs4600608 rs553697 rs56203279
genus.Coprococcus1.id.11301	Malignant neoplasm of liver, primary || id:GCST90041812	cqFLTQ	GCST90041812	0	0.890906569501945 0.978181255367984 0.481185434873462 0.701803967635525 0.998034278793229 0.702564050249401 0.812092776793559 0.556359920992033 0.9436394596576 0.889202579476462 0.839570808140578 0.882554810425399	rs1010560 rs12794898 rs1519491 rs1576241 rs1762123 rs2907920 rs4277593 rs56405618 rs73031725 rs73167075 rs74101919 rs946513
family.ClostridialesvadinBB60group.id.11286	Malignant neoplasm of liver, primary || id:GCST90041812	CUtsMo	GCST90041812	15	0.00758903819206102 0.0237859866987793 0.0032004249770415 0.00274034565132975 0.00549047571390818 0.00575760330318479 0.00454495731495564 0.00296482488880124 0.0019780381317713 0.0236114832332437 0.00627344439986779 0.0027980918617037 0.00299747546083826 0.00535598691478583 0.00514851477948854	rs10517600 rs10904722 rs118104867 rs13409132 rs17121075 rs2191834 rs28691777 rs34088226 rs55682560 rs6588624 rs66714985 rs7226487 rs7538034 rs7725895 rs989682
order.Actinomycetales.id.420	Malignant neoplasm of liver, primary || id:GCST90041812	CYNr8c	GCST90041812	0	0.534505895213435 0.513326048590125 0.856160967271633 0.491550900492313 0.601857131173017	rs2889192 rs34583783 rs35011108 rs4073240 rs58484246
family.Lactobacillaceae.id.1836	Malignant neoplasm of liver, primary || id:GCST90041812	d9u3Wa	GCST90041812	0	0.862029255925099 0.658809143176765 0.743585187288121 0.672157183097859 0.56768193143897 0.937329555669842 0.967904417775959 0.965546983706973 0.722678030579304	rs11674854 rs1530559 rs16861661 rs62314653 rs74599091 rs768253 rs77478751 rs921925 rs9345899
class.Alphaproteobacteria.id.2379	Malignant neoplasm of liver, primary || id:GCST90041812	dP6VTT	GCST90041812	0	0.555887975226979 0.793122409106083 0.480673433835161 0.718776894007943 0.504594980773724 0.324567540143963	rs140912403 rs55876211 rs62285697 rs76784716 rs7960664 rs9813022
order.Enterobacteriales.id.3468	Malignant neoplasm of liver, primary || id:GCST90041812	dSCeM7	GCST90041812	1	0.351736319716421 0.236477338984239 0.470425977091633 0.334286381598058 0.371256103792554 0.023176967882189 0.258347604988881	rs11026530 rs2374342 rs35673018 rs504442 rs62210023 rs78143293 rs79757635
family.BacteroidalesS24.7group.id.11173	Malignant neoplasm of liver, primary || id:GCST90041812	DwGyne	GCST90041812	0	0.788905457625859 0.683762401814869 0.0586390762997943 0.63142835089931 0.5115909668802 0.593431510983706 0.468701547484353 0.306256325558156	rs10872669 rs12748533 rs17043785 rs61508842 rs689695 rs738193 rs78609301 rs941000
genus.Oxalobacter.id.2978	Malignant neoplasm of liver, primary || id:GCST90041812	E1ZDX3	GCST90041812	0	0.629384107599955 0.427401431487999 0.621145504310551 0.911835751702279 0.810557478658003 0.97160387761938 0.975889246406467 0.913322962889076 0.743331744498133 0.96623786324783 0.991411540268338	rs10464997 rs11108500 rs111966731 rs12002250 rs1569853 rs36057338 rs3862635 rs4428215 rs6000536 rs6993398 rs736744
genus.Dorea.id.1997	Malignant neoplasm of liver, primary || id:GCST90041812	e5mJnF	GCST90041812	0	0.672700770203409 0.47052965168653 0.305435346656175 0.440854304491958 0.543132927730584 0.677619224337417 0.608645192062388 0.94006729687694 0.688764813531976 0.91024698495708	rs11150408 rs12537781 rs13279148 rs1899291 rs3005511 rs345219 rs3752849 rs4793307 rs62503162 rs73729431
genus.Ruminococcus1.id.11373	Malignant neoplasm of liver, primary || id:GCST90041812	ebP4zV	GCST90041812	0	0.13510935770041 0.26829188405563 0.330627961869027 0.0992386792958306 0.0661468604491861 0.382949272488208 0.267904557369069 0.191225257424338 0.471328387129588 0.431620571734014	rs10167839 rs11783695 rs17781867 rs3819978 rs6105066 rs6493760 rs7117576 rs7583465 rs78572139 rs78613526
family.Clostridiaceae1.id.1869	Malignant neoplasm of liver, primary || id:GCST90041812	FcqSNY	GCST90041812	0	0.915635709091609 0.714945865512477 0.777679303052923 0.734940488575717 0.959476939420306 0.940839494532806 0.836784164801711 0.567787715912964 0.493703852174129 0.90815954276557	rs10875374 rs12186080 rs12341505 rs2795528 rs2817172 rs4723021 rs550843 rs56188186 rs62397761 rs881532
phylum.Verrucomicrobia.id.3982	Malignant neoplasm of liver, primary || id:GCST90041812	fE3r8h	GCST90041812	0	0.218334806328339 0.408181638955514 0.326214658008706 0.346674363372417 0.484446741455589 0.381217160872433 0.480164499488846 0.269490358797596 0.537228059826526 0.762591170177423 0.370698945552041 0.204620694775849	rs11252894 rs117107102 rs11729256 rs12512971 rs12908520 rs2602429 rs3995795 rs45598138 rs61779207 rs74542928 rs76430504 rs9349825
family.Actinomycetaceae.id.421	Malignant neoplasm of liver, primary || id:GCST90041812	FFi1Rd	GCST90041812	0	0.534017975986831 0.513062008218508 0.855655919338898 0.491667253177787 0.601571492471765	rs2889192 rs34583783 rs35011108 rs4073240 rs58484246
order.Erysipelotrichales.id.2148	Malignant neoplasm of liver, primary || id:GCST90041812	FlVBaS	GCST90041812	0	0.401212866852474 0.997163770515266 0.682678646645641 0.671550680231694 0.609729865604931 0.700220119749881 0.191110845905344 0.639696739582691 0.556037314401594 0.956299544896692 0.538327711737831 0.53925488831174	rs10781552 rs17530232 rs1884466 rs2300774 rs290833 rs35161940 rs4078432 rs56970041 rs62504403 rs7234058 rs7826267 rs8003149
class.Clostridia.id.1859	Malignant neoplasm of liver, primary || id:GCST90041812	Fr2Ff4	GCST90041812	0	0.773580527799616 0.825382869739985 0.552489261762302 0.918155869401424 0.669859891468444 0.780751260681468 0.928090805783903 0.872751761342093 0.91069512148518 0.655455122693565 0.81039943680094 0.779588832632625	rs10774377 rs112334273 rs13105690 rs13179700 rs1842454 rs2273429 rs6797343 rs6814436 rs6815608 rs72738886 rs72915163 rs76767978
class.Gammaproteobacteria.id.3303	Malignant neoplasm of liver, primary || id:GCST90041812	FRQYhm	GCST90041812	0	0.943188834549951 0.887421649090731 0.992556765652226 0.631081448991663 0.802913683887794 0.451636397701379 0.792072596146201	rs11181912 rs12404135 rs2234691 rs6706173 rs75101789 rs79795896 rs9494710
genus.Actinomyces.id.423	Malignant neoplasm of liver, primary || id:GCST90041812	FT7OrH	GCST90041812	0	0.870010821548349 0.85420302423885 0.834552742321697 0.828004326353439 0.619467856110549 0.846816451732293 0.90893464928172	rs2715439 rs34583783 rs35011108 rs4073240 rs4146653 rs71315246 rs7915461
family.FamilyXI.id.1936	Malignant neoplasm of liver, primary || id:GCST90041812	FXBXNG	GCST90041812	0	0.920397633759735 0.608501800837432 0.5077145319134 0.835078239217962 0.892636670008962 0.890405718815203 0.526674184740225 0.936370420317304	rs10759623 rs11547158 rs17379710 rs2155352 rs2156611 rs3733511 rs488164 rs697771
phylum.Lentisphaerae.id.2238	Malignant neoplasm of liver, primary || id:GCST90041812	gkAVOW	GCST90041812	0	0.637432529391932 0.626807212020934 0.722808396334009 0.646363156048519 0.942563615357463 0.81799557017819 0.795968400740541 0.938521601537674	rs1002941 rs11770843 rs17114848 rs2825714 rs60995569 rs62570196 rs72640280 rs77599476
genus..Ruminococcusgauvreauiigroup.id.11342	Malignant neoplasm of liver, primary || id:GCST90041812	GNp2YQ	GCST90041812	0	0.751722063516225 0.883028841785948 0.530738921683716 0.774863929217587 0.630403741269424 0.631746840636696 0.962222170181993 0.779719007242016 0.967350075660655 0.725185709421453 0.905207067659213	rs10931481 rs12079579 rs1391597 rs2047242 rs2105937 rs2166943 rs289410 rs431418 rs71386687 rs73802842 rs9870933
genus.RikenellaceaeRC9gutgroup.id.11191	Malignant neoplasm of liver, primary || id:GCST90041812	hUph1f	GCST90041812	0	0.620016927413804 0.849952089080371 0.843705340904477 0.715974087436114 0.99840197894501 0.4477456216939 0.920521181807509 0.801836911034958 0.895767078497656 0.88185840027693 0.844493790001057	rs12501673 rs17032291 rs17582787 rs2074881 rs2900503 rs2998141 rs4270579 rs4717843 rs7712231 rs80309088 rs9887954
genus.Tyzzerella3.id.11335	Malignant neoplasm of liver, primary || id:GCST90041812	I2CEyx	GCST90041812	0	0.675910615891464 0.502978831720882 0.87816153221183 0.92787181669198 0.875419885903702 0.80635180105551 0.692604063092077 0.642776629726511 0.980733538550277 0.396777894967601 0.749685534925188 0.88209172483034	rs10898797 rs1232220 rs17706273 rs191093 rs4904512 rs55799124 rs67476743 rs6920448 rs7019909 rs7333521 rs75091807 rs7561370
genus.Prevotella9.id.11183	Malignant neoplasm of liver, primary || id:GCST90041812	I5XXsr	GCST90041812	0	0.890910195537935 0.475995613126975 0.809892151567421 0.581972399512223 0.69145188484662 0.657789199243345 0.635249171805984 0.638456299694423 0.909846766864418 0.470196145696204 0.573131069474392 0.708653003329635 0.593352760163391 0.759917504165971	rs111509883 rs11685699 rs117271932 rs12648235 rs1304512 rs2104588 rs2495052 rs2683313 rs4968431 rs72815774 rs746764 rs7976209 rs9428102 rs9613013
genus.Erysipelatoclostridium.id.11381	Malignant neoplasm of liver, primary || id:GCST90041812	iAhkfC	GCST90041812	0	0.887996543765757 0.915075550694908 0.877828937724621 0.878335312999863 0.71379165060568 0.916306974644974 0.985554011102653 0.851891009652607 0.437258861196944 0.938798920767795 0.987003847843576 0.943563388550144 0.526176115822096 0.8958008552605 0.843762770805675	rs1434153 rs16936671 rs17804233 rs2901723 rs340991 rs3804326 rs45480394 rs4697572 rs58236560 rs61806970 rs622418 rs6474512 rs710230 rs7221249 rs9590927
class.Bacilli.id.1673	Malignant neoplasm of liver, primary || id:GCST90041812	IgBtIU	GCST90041812	1	0.283341329631092 0.295551202601012 0.38671771441449 0.413318562046444 0.265199020255755 0.254539194419591 0.156248859596455 0.285504711376231 0.350126960206671 0.350609023095077 0.297829800796593 0.280961164433337 0.340326535155741 0.461415985823254 0.323784369127978 0.190396336359724 0.462522782607092 0.0169372970432038	rs11110282 rs11730038 rs12797734 rs13068444 rs1595463 rs28564647 rs2952251 rs34989881 rs35344081 rs4028634 rs4459992 rs57872228 rs694949 rs74663707 rs7666190 rs77558518 rs78938557 rs9581006
phylum.Actinobacteria.id.400	Malignant neoplasm of liver, primary || id:GCST90041812	II0qrp	GCST90041812	0	0.299037495615821 0.275075250214823 0.251979279837502 0.281723639520765 0.241924923623694 0.239686970331769 0.284397267112389 0.224065710057313 0.377194436342005 0.218913397694902 0.347328715497695 0.272795666513072 0.357311089041356 0.269776511997357	rs11766971 rs12528285 rs13192624 rs4429415 rs55888705 rs6496870 rs6743026 rs74037001 rs75211493 rs7570971 rs80124826 rs8047955 rs857444 rs9833771
genus.Ruminiclostridium5.id.11355	Malignant neoplasm of liver, primary || id:GCST90041812	iMGTCD	GCST90041812	0	0.514658307189029 0.878105754191719 0.431405465789938 0.465594725749389 0.677256677524193 0.907387656477297 0.403412464020128 0.849521837717935 0.505620492771424 0.701681634996631	rs10827477 rs113753996 rs1223978 rs1492620 rs2791343 rs2833828 rs4955951 rs6121460 rs79968837 rs8053158
genus.Ruminiclostridium6.id.11356	Malignant neoplasm of liver, primary || id:GCST90041812	iwPbIH	GCST90041812	0	0.128090572128847 0.387845240503081 0.210860481689425 0.164408280428346 0.224314319607247 0.299296106931694 0.191255512778551 0.157943715978056 0.436047046318828 0.318911510680913 0.192605762246038 0.379527545180686 0.362060191599643 0.111536725734345 0.193391625224832	rs10829821 rs116969552 rs11992182 rs2548459 rs35362464 rs61060922 rs663262 rs67479537 rs71414120 rs72991535 rs73176030 rs77193512 rs792058 rs79968172 rs9555756
order.NB1n.id.3953	Malignant neoplasm of liver, primary || id:GCST90041812	j0mByI	GCST90041812	0	0.791244584185345 0.698510773874658 0.815278370190157 0.769927157069107 0.971887937776377 0.716945145001921 0.787336871512169 0.855132057630832 0.837638241167023 0.624083937263016 0.624822733828499 0.888407929804223 0.76226952368652	rs11251024 rs11606187 rs13385922 rs166849 rs2172426 rs267959 rs4383094 rs60583455 rs60775321 rs72671304 rs7911787 rs8126061 rs9542068
genus.CandidatusSoleaferrea.id.11350	Malignant neoplasm of liver, primary || id:GCST90041812	j4g0ZV	GCST90041812	1	0.148042306878859 0.0875396813941477 0.0681179463144684 0.0275621910115299 0.247606185932463 0.212153766279385 0.17084011169274 0.108751229040641 0.0946153641940697	rs10090365 rs10108780 rs10809135 rs4294381 rs4678258 rs6489992 rs6494306 rs7400877 rs9973954
genus.Eisenbergiella.id.11304	Malignant neoplasm of liver, primary || id:GCST90041812	j87dXS	GCST90041812	0	0.884614440776166 0.75781603318002 0.773868725789847 0.894960102585508 0.759017139540107 0.965563759892019 0.856626693717625 0.945773985114764 0.852342368819979 0.642029143662582 0.834436665485581	rs11027642 rs11079158 rs11938607 rs12257723 rs12710729 rs13258851 rs1508033 rs1553971 rs2683098 rs3812426 rs4462860
order.Lactobacillales.id.1800	Malignant neoplasm of liver, primary || id:GCST90041812	jfZByg	GCST90041812	0	0.749141836773584 0.593129909338365 0.771347290135032 0.931894049133937 0.717631438538729 0.760424458963969 0.522254721232174 0.756003115496029 0.870192830465571 0.868697559582595 0.746211085833106 0.918195321643191 0.595745711047567 0.924379650449617 0.161367062209493	rs11110282 rs11627423 rs11730038 rs12797734 rs1595463 rs2370083 rs2952251 rs34989881 rs35344081 rs4028634 rs57872228 rs74663707 rs77558518 rs78938557 rs9581006
genus.Adlercreutzia.id.812	Malignant neoplasm of liver, primary || id:GCST90041812	JHChB7	GCST90041812	0	0.742206623844663 0.75097208825808 0.546925958261158 0.324125443538717 0.776662559360769 0.943318804936758 0.975926848762418 0.997388198798322	rs11604400 rs13231526 rs2717140 rs55719207 rs6664405 rs7680684 rs9490822 rs9915817
order.Pasteurellales.id.3688	Malignant neoplasm of liver, primary || id:GCST90041812	jHia6Z	GCST90041812	0	0.616082170230112 0.960612036899665 0.778572735045061 0.878892762381331 0.832845455963148 0.985467399109755 0.829332331898852 0.987974903634075 0.857482493935007 0.830612045890088 0.708544172111106 0.627545601740437 0.82261057167997	rs10965428 rs111582866 rs12050685 rs16970009 rs35510 rs4822728 rs72756943 rs73139353 rs76022354 rs78909003 rs9382510 rs9895850 rs9938097
genus.Enterorhabdus.id.820	Malignant neoplasm of liver, primary || id:GCST90041812	jJC3Fm	GCST90041812	0	0.74414312641404 0.93776684466554 0.851218526663224 0.106471825928791 0.940057930731134 0.850433369936176	rs10098492 rs114731706 rs2051957 rs3017103 rs73331712 rs77655283
genus.Butyricimonas.id.945	Malignant neoplasm of liver, primary || id:GCST90041812	jUcEpg	GCST90041812	0	0.419047878376483 0.378040100538445 0.681850240815294 0.50092515487605 0.762506186127041 0.440271802722805 0.601251907898541 0.620323042814657 0.500108229260692 0.428275919998972 0.729386191649808 0.288353475595849 0.433428398139322	rs11228830 rs113054641 rs12304031 rs12458763 rs1862649 rs2114713 rs62130338 rs62390301 rs7083431 rs71428626 rs72814525 rs78453362 rs9657374
genus.RuminococcaceaeUCG010.id.11367	Malignant neoplasm of liver, primary || id:GCST90041812	kjA5PB	GCST90041812	0	0.890270512303154 0.869173580781727 0.781590678766931 0.634853384767617 0.80709381823865 0.543547806975386	rs12597105 rs2820282 rs682403 rs6958419 rs73218807 rs7441445
family.Defluviitaleaceae.id.1924	Malignant neoplasm of liver, primary || id:GCST90041812	kodRd1	GCST90041812	1	0.284018754940987 0.132990912744893 0.0488188610273868 0.391928561102195 0.299507771303003 0.175059634659245 0.205145158102415 0.510036104316789 0.164224507488168 0.387896286421845 0.222590622685744	rs112893842 rs1582238 rs17051335 rs1908593 rs4344384 rs4677103 rs540220 rs55658617 rs72731813 rs9608282 rs9725395
genus.Prevotella7.id.11182	Malignant neoplasm of liver, primary || id:GCST90041812	LCZ8yH	GCST90041812	0	0.866087764005316 0.392153526389157 0.603405708700216 0.481107995734491 0.348304905932237 0.359134402401313 0.475890666181735 0.129305286414991 0.465598750125566 0.489565512883187 0.323292694031461	rs118038478 rs12124567 rs12195431 rs2240542 rs2918132 rs430270 rs57404562 rs79263163 rs9426434 rs9608249 rs9959718
genus.RuminococcaceaeUCG003.id.11361	Malignant neoplasm of liver, primary || id:GCST90041812	lJcL8y	GCST90041812	0	0.736752212720343 0.666760041469938 0.735099719681379 0.769185234965954 0.902467972563693 0.941145603045316 0.926712033768497 0.921635242593125 0.998570257367094 0.86299577805396 0.538563796647487 0.947675013749274	rs10490280 rs11243416 rs11613919 rs16959793 rs2523124 rs3013089 rs4452755 rs4532474 rs646327 rs6759615 rs73341549 rs78720113
genus.Terrisporobacter.id.11348	Malignant neoplasm of liver, primary || id:GCST90041812	LKYg6S	GCST90041812	0	0.864254078207067 0.820030212448357 0.828022961570733 0.463088528846107 0.620086306921927	rs1883097 rs2569953 rs2872237 rs58405430 rs7184125
family.Bifidobacteriaceae.id.433	Malignant neoplasm of liver, primary || id:GCST90041812	LRKdIa	GCST90041812	0	0.585400687678971 0.462412857298092 0.370935239118939 0.54463419296166 0.311224177546559 0.461875993842669 0.660137310871316 0.46575749114428 0.603842673329909 0.65344292675381	rs10831953 rs13020688 rs182549 rs4957061 rs540489 rs55888705 rs6899771 rs7174549 rs73797465 rs857444
order.Desulfovibrionales.id.3156	Malignant neoplasm of liver, primary || id:GCST90041812	m0ByAU	GCST90041812	2	0.0393803956329413 0.0622887868771776 0.0428347942956236 0.128617238095183 0.0804296772100371 0.11898659827286 0.231523583339025 0.050118120067823 0.098146027291835 0.118522874341038 0.0920179700169671 0.069042062994838	rs112381107 rs11599763 rs17791387 rs186073 rs2692012 rs2838334 rs3935584 rs4506934 rs6058181 rs62020470 rs72647048 rs9928243
family.Enterobacteriaceae.id.3469	Malignant neoplasm of liver, primary || id:GCST90041812	m9LXEq	GCST90041812	1	0.351736319716421 0.236477338984239 0.470425977091633 0.334286381598058 0.371256103792554 0.023176967882189 0.258347604988881	rs11026530 rs2374342 rs35673018 rs504442 rs62210023 rs78143293 rs79757635
family.Coriobacteriaceae.id.811	Malignant neoplasm of liver, primary || id:GCST90041812	MBOR7Y	GCST90041812	0	0.352276056919661 0.746730110789023 0.664728866887706 0.135458332628394 0.531125564685019 0.586615263957539 0.299365836361889 0.551168800841352 0.26759590076218 0.392756553692906 0.564992612769222 0.393286484121557 0.476796459174197	rs11073596 rs11250875 rs11656361 rs12974142 rs13307134 rs1816223 rs240104 rs2442778 rs3025411 rs34739816 rs67561917 rs719099 rs8010111
genus.Lachnoclostridium.id.11308	Malignant neoplasm of liver, primary || id:GCST90041812	MpL626	GCST90041812	0	0.717062089743953 0.689838672353107 0.866635524453034 0.927428695583934 0.787813468756081 0.649884970593903 0.655959229269512 0.549992351842653 0.408928864291123 0.75644499699862 0.485231640438858 0.936518515516119 0.776695696789108	rs1031599 rs12566975 rs1528479 rs1997204 rs2385421 rs3821998 rs4738679 rs6112314 rs615997 rs62285313 rs72829893 rs78068103 rs789029
class.Melainabacteria.id.1589	Malignant neoplasm of liver, primary || id:GCST90041812	Msb4zz	GCST90041812	0	0.885448596789099 0.703593462481044 0.891825708988295 0.915485638011511 0.900433407056714 0.824336782492637 0.645747142813613 0.859366281707648 0.73804077009228 0.950799845306289	rs10148250 rs10738747 rs11150282 rs113884518 rs28678345 rs367480 rs4129395 rs789069 rs79790072 rs9864379
class.Negativicutes.id.2164	Malignant neoplasm of liver, primary || id:GCST90041812	MXS84H	GCST90041812	0	0.995987272660174 0.953419365918378 0.792253864702597 0.905899453125212 0.832080998284503 0.753998538946474 0.790187382219724 0.805670073760046 0.821194497857445 0.510123994945124 0.491449211984585	rs1135612 rs13086907 rs1643968 rs1649999 rs4463806 rs4722181 rs60274479 rs61249479 rs71405394 rs73232831 rs9423647
genus.Barnesiella.id.944	Malignant neoplasm of liver, primary || id:GCST90041812	mz9jd0	GCST90041812	0	0.274862517735426 0.135552177500091 0.326929348010006 0.441000404011643 0.154286184103296 0.333234292287569 0.159169070579786 0.447312808051919 0.567011842723654 0.162015546062785 0.297193289733735 0.353161278946471 0.411280608152234	rs11155559 rs113258194 rs12909713 rs199035 rs2276875 rs2428166 rs35177866 rs60316894 rs62251337 rs72684847 rs76181748 rs77455852 rs79795328
class.Deltaproteobacteria.id.3087	Malignant neoplasm of liver, primary || id:GCST90041812	n3j0op	GCST90041812	0	0.125742696552743 0.0734952479357416 0.103252887439895 0.114535376221267 0.0734014027392446 0.128908391841004 0.180701702971921 0.324130737833033 0.0858551798408252 0.146438430307596 0.153003030679305 0.182078162161385 0.112677218220678	rs1035691 rs112381107 rs11599763 rs17084793 rs17791387 rs2692012 rs2838334 rs3935584 rs4506934 rs55744759 rs6058181 rs62020470 rs9928243
family.Lachnospiraceae.id.1987	Malignant neoplasm of liver, primary || id:GCST90041812	nFlAu5	GCST90041812	0	0.219335778842966 0.289845743759058 0.365462559661504 0.567317920562673 0.372792807856461 0.241444164368297 0.416514759241976 0.379968814428297 0.214077325200592 0.228748661809739 0.533031126237983 0.417171846437766 0.284775284791147 0.242398130338495 0.248935339712544 0.543136620380592	rs10402491 rs11139361 rs11841382 rs11979110 rs1205443 rs12760724 rs13005175 rs146660815 rs2159863 rs2910921 rs3127230 rs35524804 rs7359994 rs79086868 rs959845 rs9929145
genus.Peptococcus.id.2037	Malignant neoplasm of liver, primary || id:GCST90041812	nIesEv	GCST90041812	0	0.264666347484543 0.212835336061881 0.247765874243495 0.532249307084467 0.548321266947802 0.520187398546232 0.0776276778128333 0.339019767734028 0.438472299823519 0.291790395389952 0.293299031931697 0.295678111290734	rs10031059 rs11001941 rs12069354 rs2054133 rs36121075 rs413827 rs5770862 rs6918730 rs7033353 rs72850165 rs74592222 rs77681628
order.Methanobacteriales.id.120	Malignant neoplasm of liver, primary || id:GCST90041812	NKNDGp	GCST90041812	0	0.666299972178371 0.917961461101402 0.358997873225403 0.997018904692787 0.661373269946702 0.949096950409741 0.939384886276289 0.487257761087541 0.743422591384785 0.704056325623413	rs10202904 rs10424197 rs4257531 rs56131665 rs6508769 rs6776814 rs73068003 rs73457410 rs75208022 rs894996
genus..Eubacteriumoxidoreducensgroup.id.11339	Malignant neoplasm of liver, primary || id:GCST90041812	nnD7ru	GCST90041812	0	0.0554174183157297 0.870081084302446 0.463698783545866 0.622536961593674	rs12129908 rs2973294 rs34561138 rs440215
genus.FamilyXIIIAD3011group.id.11293	Malignant neoplasm of liver, primary || id:GCST90041812	NqdTjG	GCST90041812	0	0.577788470601 0.25970179329573 0.359383566481107 0.493006917240985 0.509527391858789 0.425500670426829 0.216558463103597 0.168271774769199 0.376464045501869 0.354152839569209 0.102592089286905 0.356450707847703	rs11126423 rs11736617 rs12812672 rs149302 rs16840310 rs16940167 rs17156849 rs62029761 rs62200412 rs72730932 rs739451 rs9837139
class.Lentisphaeria.id.2250	Malignant neoplasm of liver, primary || id:GCST90041812	nQHoYD	GCST90041812	0	0.707542518906866 0.69573022601522 0.791178385821457 0.54741998978889 0.902031400773173 0.875801857400373 0.840129788010863	rs1002941 rs11770843 rs17114848 rs2825714 rs62570196 rs72640280 rs77599476
class.Mollicutes.id.3920	Malignant neoplasm of liver, primary || id:GCST90041812	nRNBx9	GCST90041812	0	0.797368497877415 0.909332068638382 0.958260549054665 0.974381561507237 0.346176017668686 0.798439557522565 0.629789356499898 0.309813551066851 0.835585450919109 0.666361973034816 0.923262205355762 0.717142416576642	rs10108398 rs11890098 rs12566890 rs17214486 rs2464826 rs28537087 rs3768491 rs4885016 rs6043847 rs72901605 rs74603314 rs78169027
family.Bacteroidaceae.id.917	Malignant neoplasm of liver, primary || id:GCST90041812	O0n2Pz	GCST90041812	0	0.147676590908479 0.545300214315279 0.477613164547388 0.14370396508916 0.518186380865491 0.166459138058157 0.260730165945588 0.353156327276655	rs11585893 rs1340391 rs17619981 rs2023437 rs66474973 rs66710942 rs6795673 rs9507307
family.Veillonellaceae.id.2172	Malignant neoplasm of liver, primary || id:GCST90041812	obtxsV	GCST90041812	0	0.788629752427368 0.974144834656616 0.865288492056368 0.771565712357397 0.801458110399888 0.759997178850355 0.58802369228012 0.920538921060575 0.564775058379971 0.874308379034878 0.633804501083685 0.801554416237779 0.908830911502599 0.86990074515247 0.802246555454506 0.855685962103124 0.873113135266311 0.814188934058538 0.918870882220485	rs111810795 rs114889439 rs11700976 rs12186441 rs12668619 rs12741784 rs1442060 rs1693340 rs2175069 rs2561116 rs2585520 rs4263802 rs4461038 rs4797169 rs61264131 rs6692542 rs6909981 rs79535861 rs9345168
phylum.Bacteroidetes.id.905	Malignant neoplasm of liver, primary || id:GCST90041812	oChqj7	GCST90041812	0	0.635487877451813 0.79431414416606 0.372798252643815 0.927944608179259 0.65376300522015 0.454539458762263 0.610240576105298 0.547629413320963 0.625782751059669 0.726319177485192 0.738580478243523	rs111845179 rs17343978 rs2032750 rs62531359 rs6586324 rs72706335 rs73512608 rs73846128 rs73975615 rs7999780 rs929878
order.Coriobacteriales.id.810	Malignant neoplasm of liver, primary || id:GCST90041812	oGD8An	GCST90041812	0	0.352276056919661 0.746730110789023 0.664728866887706 0.135458332628394 0.531125564685019 0.586615263957539 0.299365836361889 0.551168800841352 0.26759590076218 0.392756553692906 0.564992612769222 0.393286484121557 0.476796459174197	rs11073596 rs11250875 rs11656361 rs12974142 rs13307134 rs1816223 rs240104 rs2442778 rs3025411 rs34739816 rs67561917 rs719099 rs8010111
genus.RuminococcaceaeUCG002.id.11360	Malignant neoplasm of liver, primary || id:GCST90041812	OhSZ6N	GCST90041812	0	0.598859880465999 0.471981309424264 0.97096419339352 0.844456828196333 0.871953343400475 0.883048098558595 0.805516618584633 0.78344219914317 0.64759372971128 0.824113229469153 0.686819459847618 0.868107319253066 0.667407126250331 0.709702770722783 0.457832709759813 0.561022779474792 0.798733415158007 0.750842777336985 0.898198851978099 0.782110520203666 0.889562958930896	rs10916131 rs10927423 rs10964441 rs113147300 rs11607472 rs116974815 rs11750293 rs12463378 rs15256 rs55793120 rs56030423 rs57079348 rs6542556 rs6793778 rs7120052 rs7155595 rs7342369 rs76847269 rs77564310 rs79016051 rs882348
genus..Eubacteriumnodatumgroup.id.11297	Malignant neoplasm of liver, primary || id:GCST90041812	olDlSu	GCST90041812	3	0.110952901163144 0.00897851628571734 0.0707400292455126 0.039834718948452 0.16634684940763 0.0713532583339783 0.0906172291970554 0.088246226717181 0.0543121706391892 0.113314226518948 0.0129982919960573	rs10263623 rs10458299 rs11006576 rs113893692 rs34297067 rs61841040 rs6818880 rs77910827 rs7827125 rs7880204 rs9425984
genus.Alloprevotella.id.961	Malignant neoplasm of liver, primary || id:GCST90041812	OtCSo3	GCST90041812	0	0.517824652936788 0.877259382976804 0.730092803107402 0.652858489298686 0.646351961953979 0.707500305488761	rs12675596 rs2154444 rs34619204 rs4364940 rs4680035 rs58212166
family.Peptostreptococcaceae.id.2042	Malignant neoplasm of liver, primary || id:GCST90041812	oU56W6	GCST90041812	0	0.320026996871004 0.48766058749337 0.441612086955035 0.227233420508311 0.259626033057874 0.286643690175426 0.416620416289541 0.559048131287136 0.297138403271105 0.333758536515805 0.667427889851615 0.325199763221274	rs117020988 rs12377846 rs12986312 rs1467258 rs1520207 rs4692811 rs59865771 rs61841503 rs6721459 rs76982728 rs77540684 rs9573937
order.Clostridiales.id.1863	Malignant neoplasm of liver, primary || id:GCST90041812	Oxkiqb	GCST90041812	0	0.846019284991876 0.894747058579931 0.625939841466949 0.982160357984104 0.749427211069824 0.851292899459733 0.776477786365078 0.877054314384529 0.818105611549691 0.854376825406324 0.610310383870594 0.88018177594379 0.725920690365832	rs10774377 rs112334273 rs13105690 rs13179700 rs1842454 rs2273429 rs290772 rs6442336 rs6814436 rs6815608 rs72738886 rs72915163 rs76767978
genus..Eubacteriumhalliigroup.id.11338	Malignant neoplasm of liver, primary || id:GCST90041812	P9709V	GCST90041812	0	0.94417732119095 0.943023476304954 0.993501041667166 0.878699755007423 0.647905970581238 0.997037823418464 0.838430935208585 0.893752925990839 0.980803006571671 0.842006715776061 0.956043657174867 0.91628644491709 0.520573502558152 0.436848130131763 0.846180836025949 0.936760813388292	rs10501370 rs10798999 rs10808115 rs117748144 rs13116360 rs138531890 rs17074066 rs17474256 rs281379 rs28584818 rs60254196 rs630939 rs6550770 rs74018587 rs78056098 rs949971
phylum.Cyanobacteria.id.1500	Malignant neoplasm of liver, primary || id:GCST90041812	PcT6eJ	GCST90041812	0	0.469951850827708 0.773155621606796 0.747952600128804 0.74553526163257 0.905336122662952 0.929330086311912 0.760308462911964 0.563029750682569	rs12555298 rs2585223 rs584122 rs61972390 rs7148504 rs76531781 rs789068 rs9864379
genus.Phascolarctobacterium.id.2168	Malignant neoplasm of liver, primary || id:GCST90041812	pCXx5P	GCST90041812	0	0.85730263565324 0.732375646932464 0.609199620283894 0.740219682981518 0.935063659965057 0.719292801076713 0.845849572094399 0.917600607442437 0.30448417272119 0.814053612883605	rs11929846 rs12618201 rs1264476 rs28525131 rs56069061 rs56157888 rs74540770 rs74847270 rs75882962 rs7982713
genus.LachnospiraceaeUCG008.id.11328	Malignant neoplasm of liver, primary || id:GCST90041812	PGlGHi	GCST90041812	0	0.128605461512387 0.193682465694196 0.407635892594191 0.312803562774994 0.404244867668933 0.259996163214912 0.130167172400592 0.162862375436254 0.112193749462812 0.331321770168597 0.164272472560458	rs10741777 rs10793103 rs10801803 rs13024781 rs57091572 rs57254474 rs61944774 rs62277846 rs67078837 rs75356640 rs955844
family.Acidaminococcaceae.id.2166	Malignant neoplasm of liver, primary || id:GCST90041812	pXAgfu	GCST90041812	0	0.742291353714354 0.675968253616575 0.630925982706401 0.788817563033576 0.379320652181393 0.730442400266887 0.742690152692055	rs262812 rs2933324 rs45497800 rs6589457 rs6923842 rs74540770 rs78702810
genus.Lactobacillus.id.1837	Malignant neoplasm of liver, primary || id:GCST90041812	q1bO5E	GCST90041812	0	0.691433249817724 0.354968329480822 0.315379752558291 0.374258243204387 0.893599572999151 0.466298226401409 0.592577333771936 0.51770582893646 0.57864119460945 0.596083059195828	rs11674854 rs12693845 rs1530559 rs16861661 rs62314653 rs7399658 rs75127669 rs768253 rs77478751 rs921925
genus.Methanobrevibacter.id.123	Malignant neoplasm of liver, primary || id:GCST90041812	Q3dvBY	GCST90041812	0	0.574703794873488 0.640254600456011 0.431913384417289 0.267119308280186 0.990510692803284 0.529361913589786	rs10202904 rs1334944 rs4802933 rs6776814 rs76029318 rs894996
genus.Intestinibacter.id.11345	Malignant neoplasm of liver, primary || id:GCST90041812	Q46NVk	GCST90041812	0	0.603474532222393 0.690904073640116 0.65365295433776 0.835232103082522 0.828914853700585 0.651839253070397 0.527318589051145 0.438599051844401 0.609692289452537 0.458700468048845 0.604483197637988 0.518574584749676 0.525800810088926 0.766639487214666	rs11109097 rs118030283 rs16938435 rs2098844 rs2702387 rs4327025 rs447950 rs478972 rs6062862 rs62430350 rs68093214 rs6875660 rs893394 rs9348442
genus..Ruminococcustorquesgroup.id.14377	Malignant neoplasm of liver, primary || id:GCST90041812	qE3Gq8	GCST90041812	0	0.423281349254352 0.44306301386855 0.231740640599548 0.264898837289074 0.216890259966338 0.413846301782432 0.533892974394606 0.480487751516109 0.465169005182663	rs10904297 rs10967781 rs12434631 rs1475330 rs35866622 rs4073731 rs77034621 rs8080469 rs8141465
genus.Victivallis.id.2256	Malignant neoplasm of liver, primary || id:GCST90041812	qENAoR	GCST90041812	0	0.765973726781321 0.878948445501943 0.169935109037666 0.508372737909175 0.497641202478264 0.788002223738167 0.809111534551396 0.365196507669529 0.629436645102557 0.414509440819924	rs11899949 rs12512543 rs173120 rs1882775 rs2546432 rs342302 rs4764863 rs4895919 rs56349194 rs911666
genus.Haemophilus.id.3698	Malignant neoplasm of liver, primary || id:GCST90041812	QGrGNV	GCST90041812	0	0.61584545093245 0.767839304076843 0.990951587048836 0.700887835796202 0.85877727624306 0.52166879523508 0.435175719439648 0.410766928787404 0.328177508083569	rs10781340 rs111582866 rs35509 rs4822728 rs76022354 rs78909003 rs9328464 rs9382510 rs9895850
order.Selenomonadales.id.2165	Malignant neoplasm of liver, primary || id:GCST90041812	qiWbrh	GCST90041812	0	0.995987272660174 0.953419365918378 0.792253864702597 0.905899453125212 0.832080998284503 0.753998538946474 0.790187382219724 0.805670073760046 0.821194497857445 0.510123994945124 0.491449211984585	rs1135612 rs13086907 rs1643968 rs1649999 rs4463806 rs4722181 rs60274479 rs61249479 rs71405394 rs73232831 rs9423647
genus.LachnospiraceaeFCS020group.id.11314	Malignant neoplasm of liver, primary || id:GCST90041812	QjakFr	GCST90041812	0	0.334455484958586 0.483557014022568 0.840471683979483 0.492744295107324 0.348462026671676 0.626128129182147 0.417998833512324 0.677224713602958 0.358900425041166 0.499423854735294 0.427315520209129 0.383720572693016	rs10093861 rs1254846 rs1363769 rs2322265 rs2862811 rs35035870 rs3999074 rs4452603 rs7249113 rs72793667 rs9308097 rs9788306
genus..Eubacteriumxylanophilumgroup.id.14375	Malignant neoplasm of liver, primary || id:GCST90041812	Qyd7XB	GCST90041812	0	0.249627854372772 0.697779149865499 0.829329464838817 0.653741837852436 0.725577641287824 0.785549764318973 0.981288377189484 0.711391322676022	rs10917203 rs112176119 rs13239072 rs17830032 rs1999224 rs2012708 rs2213117 rs75586835
genus..Ruminococcusgnavusgroup.id.14376	Malignant neoplasm of liver, primary || id:GCST90041812	R6RQXL	GCST90041812	0	0.75315459126968 0.66959557233091 0.831461875012285 0.691362157346663 0.938979702766704 0.830399843517125 0.935437925152525 0.815184672597022 0.675810258333301 0.888893159905903 0.846869559969622 0.881282359152065	rs11597105 rs11864644 rs12136548 rs12989336 rs13163520 rs2909242 rs3124783 rs4388134 rs62167033 rs78399089 rs934940 rs9872758
[truncated: 58 more rows]

## Sheet: R2-F_statistic
SNP	exposure	R2	F_statistic
rs11655079	class.Actinobacteria.id.419	0.00124642	20.3507
rs11745923	class.Actinobacteria.id.419	0.00145786	23.8124
rs12049045	class.Actinobacteria.id.419	0.00122087	19.9356
rs134366	class.Actinobacteria.id.419	0.00158228	22.6624
[truncated: 2,102 more rows]
