# Supplementary material for: Causal impact of gut microbiota on five liver diseases: insights from mendelian randomization and single-cell RNA sequencing
Source: Front Genet. 2024 Nov 11;15:1362139. doi: 10.3389/fgene.2024.1362139 (PMC11586359; doi:10.3389/fgene.2024.1362139)
Supplement: Supplementary file 1 [file DataSheet1.zip › Annex 1 _Data/Single-cell results/Mapping SNPs to genes.excel]

Variation ID	Chromosome	Position	Variant	Strand	Symbol	Gene	Transcript	Predicted Function	CDNA Position	CDS Position	AA Position	AA Change	Detail	Splice Distance	Proteins
rs12124567	chr1	3343802	G|A	1	PRDM16	ENSG00000142611	ENST00000606170	3downstream	None	None	None	None	None	None	None
rs12124567	chr1	3343802	G|A	1	PRDM16	ENSG00000142611	ENST00000270722	intronic	None	None	None	None	None	1013	None
rs12124567	chr1	3343802	G|A	1	PRDM16	ENSG00000142611	ENST00000378389	non-coding intronic	None	None	None	None	None	1013	None
rs12124567	chr1	3343802	G|A	1	PRDM16	ENSG00000142611	ENST00000378391	intronic	None	None	None	None	None	1013	None
rs12124567	chr1	3343802	G|A	1	PRDM16	ENSG00000142611	ENST00000378398	intronic	None	None	None	None	None	1013	None
rs12124567	chr1	3343802	G|A	1	PRDM16	ENSG00000142611	ENST00000441472	intronic	None	None	None	None	None	1013	None
rs12124567	chr1	3343802	G|A	1	PRDM16	ENSG00000142611	ENST00000442529	intronic	None	None	None	None	None	1013	None
rs12124567	chr1	3343802	G|A	1	PRDM16	ENSG00000142611	ENST00000509860	intronic	None	None	None	None	None	1013	None
rs12124567	chr1	3343802	G|A	1	PRDM16	ENSG00000142611	ENST00000511072	intronic	None	None	None	None	None	1013	None
rs12124567	chr1	3343802	G|A	1	PRDM16	ENSG00000142611	ENST00000512462	non-coding intronic	None	None	None	None	None	1013	None
rs12124567	chr1	3343802	G|A	1	PRDM16	ENSG00000142611	ENST00000514189	intronic	None	None	None	None	None	1013	None
rs2104588	chr10	12497581	T|C	1	CAMK1D	ENSG00000183049	ENST00000378845	intronic	None	None	None	None	None	97643	None
rs2104588	chr10	12497581	T|C	1	CAMK1D	ENSG00000183049	ENST00000378847	intronic	None	None	None	None	None	97643	None
rs2104588	chr10	12497581	T|C	1	CAMK1D	ENSG00000183049	ENST00000487696	non-coding intronic	None	None	None	None	None	105672	None
rs2104588	chr10	12497581	T|C	1	RNU6ATAC39P	ENSG00000252118	ENST00000516309	5upstream	None	None	None	None	None	None	None
rs2918132	chr10	133000320	C|T	1	TCERG1L	ENSG00000176769	ENST00000368642	intronic	None	None	None	None	None	35172	None
rs2918132	chr10	133000320	C|T	1	TCERG1L	ENSG00000176769	ENST00000483040	non-coding intronic	None	None	None	None	None	35172	None
rs16937247	chr11	19943115	C|K	1	NAV2	ENSG00000166833	ENST00000349880	intronic	None	None	None	None	None	11607	None
rs16937247	chr11	19943115	C|K	1	NAV2	ENSG00000166833	ENST00000360655	intronic	None	None	None	None	None	11607	None
rs16937247	chr11	19943115	C|K	1	NAV2	ENSG00000166833	ENST00000396085	intronic	None	None	None	None	None	11607	None
rs16937247	chr11	19943115	C|K	1	NAV2	ENSG00000166833	ENST00000396087	intronic	None	None	None	None	None	11607	None
rs16937247	chr11	19943115	C|K	1	NAV2	ENSG00000166833	ENST00000527559	intronic	None	None	None	None	None	11607	None
rs16937247	chr11	19943115	C|K	1	NAV2	ENSG00000166833	ENST00000540292	intronic	None	None	None	None	None	11607	None
rs4756632	chr11	41079703	T|G	1	LRRC4C	ENSG00000148948	ENST00000530763	intronic	None	None	None	None	None	401278	None
rs4756632	chr11	41079703	T|G	1	LRRC4C	ENSG00000148948	ENST00000534577	non-coding intronic	None	None	None	None	None	124430	None
rs4756632	chr11	41079703	T|G	1	LRRC4C	ENSG00000148948	ENST00000528697	intronic	None	None	None	None	None	124430	None
rs10842464	chr12	25249743	T|M	1	LRMP	ENSG00000118308	ENST00000354454	intronic	None	None	None	None	None	101	None
rs10842464	chr12	25249743	T|M	1	LRMP	ENSG00000118308	ENST00000361433	intronic	None	None	None	None	None	101	None
rs10842464	chr12	25249743	T|M	1	LRMP	ENSG00000118308	ENST00000536173	intronic	None	None	None	None	None	101	None
rs10842464	chr12	25249743	T|M	1	LRMP	ENSG00000118308	ENST00000547044	intronic	None	None	None	None	None	101	None
rs10842464	chr12	25249743	T|M	1	LRMP	ENSG00000118308	ENST00000548766	intronic	None	None	None	None	None	101	None
rs10842464	chr12	25249743	T|M	1	LRMP	ENSG00000118308	ENST00000549437	non-coding intronic	None	None	None	None	None	101	None
rs10842464	chr12	25249743	T|M	1	RP11-713N11.4	ENSG00000258449	ENST00000555862	3downstream	None	None	None	None	None	None	None
rs10842464	chr12	25249743	T|M	1	LRMP	ENSG00000118308	ENST00000555877	5upstream	None	None	None	None	None	None	None
rs10842464	chr12	25249743	T|M	1	LRMP	ENSG00000118308	ENST00000553398	5upstream	None	None	None	None	None	None	None
rs17109926	chr12	71978728	G|A	1	RP11-186F10.2	ENSG00000257761	ENST00000546601	5upstream	None	None	None	None	None	None	None
rs17109926	chr12	71978728	G|A	1	LGR5	ENSG00000139292	ENST00000550851	non-coding	2737	None	None	None	None	None	None
rs17109926	chr12	71978728	G|A	1	LGR5	ENSG00000139292	ENST00000266674	3utr	3249	None	None	None	None	None	None
rs17109926	chr12	71978728	G|A	1	LGR5	ENSG00000139292	ENST00000540815	3downstream	None	None	None	None	None	None	None
rs17109926	chr12	71978728	G|A	1	LGR5	ENSG00000139292	ENST00000536515	3downstream	None	None	None	None	None	None	None
rs4767113	chr12	114131978	T|C	1	RP11-438N16.1	ENSG00000249550	ENST00000550905	non-coding intronic	None	None	None	None	None	12698	None
rs16966465	chr15	38513730	C|K	1	RP11-346D14.1	ENSG00000259380	ENST00000561161	non-coding intronic	None	None	None	None	None	2722	None
rs16966465	chr15	38513730	C|K	1	RP11-346D14.1	ENSG00000259380	ENST00000561320	non-coding intronic	None	None	None	None	None	2722	None
rs118038478	chr16	47237609	G|A	1	ITFG1	ENSG00000129636	ENST00000565262	intronic	None	None	None	None	None	15170	None
rs118038478	chr16	47237609	G|A	1	ITFG1	ENSG00000129636	ENST00000320640	intronic	None	None	None	None	None	15170	None
rs118038478	chr16	47237609	G|A	1	ITFG1	ENSG00000129636	ENST00000537184	non-coding intronic	None	None	None	None	None	15170	None
rs118038478	chr16	47237609	G|A	1	ITFG1	ENSG00000129636	ENST00000542691	non-coding intronic	None	None	None	None	None	15170	None
rs118038478	chr16	47237609	G|A	1	ITFG1	ENSG00000129636	ENST00000544001	intronic	None	None	None	None	None	15170	None
rs118038478	chr16	47237609	G|A	1	ITFG1	ENSG00000129636	ENST00000567957	non-coding intronic	None	None	None	None	None	15170	None
rs118038478	chr16	47237609	G|A	1	ITFG1	ENSG00000129636	ENST00000568047	non-coding intronic	None	None	None	None	None	15170	None
rs118038478	chr16	47237609	G|A	1	RP11-329J18.3	ENSG00000260744	ENST00000563757	3downstream	None	None	None	None	None	None	None
rs4968431	chr17	59421778	T|G	1	BCAS3	ENSG00000141376	ENST00000587002	intronic	None	None	None	None	None	9945	None
rs4968431	chr17	59421778	T|G	1	BCAS3	ENSG00000141376	ENST00000390652	intronic	None	None	None	None	None	23910	None
rs4968431	chr17	59421778	T|G	1	BCAS3	ENSG00000141376	ENST00000407086	intronic	None	None	None	None	None	23910	None
rs4968431	chr17	59421778	T|G	1	BCAS3	ENSG00000141376	ENST00000408905	intronic	None	None	None	None	None	23910	None
rs4968431	chr17	59421778	T|G	1	BCAS3	ENSG00000141376	ENST00000585744	intronic	None	None	None	None	None	23910	None
rs4968431	chr17	59421778	T|G	1	BCAS3	ENSG00000141376	ENST00000585979	non-coding intronic	None	None	None	None	None	23910	None
rs4968431	chr17	59421778	T|G	1	BCAS3	ENSG00000141376	ENST00000588462	intronic	None	None	None	None	None	23910	None
rs4968431	chr17	59421778	T|G	1	BCAS3	ENSG00000141376	ENST00000588874	intronic	None	None	None	None	None	23910	None
rs4968431	chr17	59421778	T|G	1	BCAS3	ENSG00000141376	ENST00000589222	intronic	None	None	None	None	None	23910	None
rs4968431	chr17	59421778	T|G	1	BCAS3	ENSG00000141376	ENST00000585812	non-coding intronic	None	None	None	None	None	9171	None
rs4968431	chr17	59421778	T|G	1	BCAS3	ENSG00000141376	ENST00000587294	non-coding intronic	None	None	None	None	None	23414	None
rs4968431	chr17	59421778	T|G	1	BCAS3	ENSG00000141376	ENST00000592702	non-coding intronic	None	None	None	None	None	9171	None
rs4968431	chr17	59421778	T|G	1	BCAS3	ENSG00000141376	ENST00000588569	non-coding intronic	None	None	None	None	None	9945	None
rs9900242	chr17	69135631	G|A	1	CASC17	ENSG00000260785	ENST00000569074	non-coding intronic	None	None	None	None	None	7020	None
rs7232121	chr18	19993452	C|G	1	CTAGE1	ENSG00000212710	ENST00000525417	3downstream	None	None	None	None	None	None	None
rs7232121	chr18	19993452	C|G	1	CTAGE1	ENSG00000212710	ENST00000391403	3downstream	None	None	None	None	None	None	None
rs7237249	chr18	71992502	T|M	1	C18orf63	ENSG00000206043	ENST00000579455	intronic	None	None	None	None	None	2513	None
rs111509883	chr19	639161	C|T	1	AC004449.6	ENSG00000261204	ENST00000564240	5upstream	None	None	None	None	None	None	None
rs111509883	chr19	639161	C|T	1	FGF22	ENSG00000070388	ENST00000591390	5upstream	None	None	None	None	None	None	None
rs111509883	chr19	639161	C|T	1	FGF22	ENSG00000070388	ENST00000215530	5upstream	None	None	None	None	None	None	None
rs111509883	chr19	639161	C|T	1	FGF22	ENSG00000070388	ENST00000586042	5upstream	None	None	None	None	None	None	None
rs111509883	chr19	639161	C|T	1	FGF22	ENSG00000070388	ENST00000166133	5upstream	None	None	None	None	None	None	None
rs57404562	chr2	12101762	A|C	1	AC096559.1	ENSG00000224184	ENST00000438292	non-coding intronic	None	None	None	None	None	46111	None
rs72815774	chr2	91954502	C|W	1	AC027612.4	ENSG00000223703	ENST00000445234	non-coding intronic	None	None	None	None	None	553	None
rs2240542	chr2	242066314	T|M	1	PASK	ENSG00000115687	ENST00000459710	3downstream	None	None	None	None	None	None	None
rs2240542	chr2	242066314	T|A|C	1	PASK	ENSG00000115687	ENST00000234040	coding	2149	2016	672	A>A|A>A	syn|syn	None	MEDGGLTAFEEDQRCLSQSLPLPVSAEGPAAQTTAEPSRSFSSAHRHLSRRNGLSRLCQSRTALSEDRWSSYCLSSLAAQNICTSKLHCPAAPEHTDPSEPRGSVSCCSLLRGLSSGWSSPLLPAPVCNPNKAIFTVDAKTTEILVANDKACGLLGYSSQDLIGQKLTQFFLRSDSDVVEALSEEHMEADGHAAVVFGTVVDIISRSGEKIPVSVWMKRMRQERRLCCVVVLEPVERVSTWVAFQSDGTVTSCDSLFAHLHGYVSGEDVAGQHITDLIPSVQLPPSGQHIPKNLKIQRSVGRARDGTTFPLSLKLKSQPSSEEATTGEAAPVSGYRASVWVFCTISGLITLLPDGTIHGINHSFALTLFGYGKTELLGKNITFLIPGFYSYMDLAYNSS…
rs2240542	chr2	242066314	T|A|C	1	PASK	ENSG00000115687	ENST00000358649	coding	2080	2016	672	A>A|A>A	syn|syn	None	MEDGGLTAFEEDQRCLSQSLPLPVSAEGPAAQTTAEPSRSFSSAHRHLSRRNGLSRLCQSRTALSEDRWSSYCLSSLAAQNICTSKLHCPAAPEHTDPSEPRGSVSCCSLLRGLSSGWSSPLLPAPVCNPNKAIFTVDAKTTEILVANDKACGLLGYSSQDLIGQKLTQFFLRSDSDVVEALSEEHMEADGHAAVVFGTVVDIISRSGEKIPVSVWMKRMRQERRLCCVVVLEPVERVSTWVAFQSDGTVTSCDSLFAHLHGYVSGEDVAGQHITDLIPSVQLPPSGQHIPKNLKIQRSVGRARDGTTFPLSLKLKSQPSSEEATTGEAAPVSGYRASVWVFCTISGLITLLPDGTIHGINHSFALTLFGYGKTELLGKNITFLIPGFYSYMDLAYNSS…
rs2240542	chr2	242066314	T|A|C	1	PASK	ENSG00000115687	ENST00000403638	coding	2108	2016	672	A>A|A>A	syn|syn	None	MEDGGLTAFEEDQRCLSQSLPLPVSAEGPAAQTTAEPSRSFSSAHRHLSRRNGLSRLCQSRTALSEDRWSSYCLSSLAAQNICTSKLHCPAAPEHTDPSEPRGSVSCCSLLRGLSSGWSSPLLPAPVCNPNKAIFTVDAKTTEILVANDKACGLLGYSSQDLIGQKLTQFFLRSDSDVVEALSEEHMEADGHAAVVFGTVVDIISRSGEKIPVSVWMKRMRQERRLCCVVVLEPVERVSTWVAFQSDGTVTSCDSLFAHLHGYVSGEDVAGQHITDLIPSVQLPPSGQHIPKNLKIQRSVGRARDGTTFPLSLKLKSQPSSEEATTGEAAPVSGYRASVWVFCTISGLITLLPDGTIHGINHSFALTLFGYGKTELLGKNITFLIPGFYSYMDLAYNSS…
rs2240542	chr2	242066314	T|A|C	1	PASK	ENSG00000115687	ENST00000405260	coding	2715	2016	672	A>A|A>A	syn|syn	None	MEDGGLTAFEEDQRCLSQSLPLPVSAEGPAAQTTAEPSRSFSSAHRHLSRRNGLSRLCQSRTALSEDRWSSYCLSSLAAQNICTSKLHCPAAPEHTDPSEPRGSVSCCSLLRGLSSGWSSPLLPAPVCNPNKAIFTVDAKTTEILVANDKACGLLGYSSQDLIGQKLTQFFLRSDSDVVEALSEEHMEADGHAAVVFGTVVDIISRSGEKIPVSVWMKRMRQERRLCCVVVLEPVERVSTWVAFQSDGTVTSCDSLFAHLHGYVSGEDVAGQHITDLIPSVQLPPSGQHIPKNLKIQRSVGRARDGTTFPLSLKLKSQPSSEEATTGEAAPVSGYRASVWVFCTISGLITLLPDGTIHGINHSFALTLFGYGKTELLGKNITFLIPGFYSYMDLAYNSS…
rs2240542	chr2	242066314	T|M	1	PASK	ENSG00000115687	ENST00000493544	non-coding	2449	None	None	None	None	None	None
rs2240542	chr2	242066314	T|A|C	1	PASK	ENSG00000115687	ENST00000539818	coding	1484	1368	456	A>A|A>A	syn|syn	None	MKRMRQERRLCCVVVLEPVERVSTWVAFQSDGTVTSCDSLFAHLHGYVSGEDVAGQHITDLIPSVQLPPSGQHIPKNLKIQRSVGRARDGTTFPLSLKLKSQPSSEEATTGEAAPVSGYRASVWVFCTISGLITLLPDGTIHGINHSFALTLFGYGKTELLGKNITFLIPGFYSYMDLAYNSSLQLPDLASCLDVGNESGCGERTLDPWQGQDPAEGGQDPRINVVLAGGHVVPRDEIRKLMESQDIFTGTQTELIAGGQLLSCLSPQPAPGVDNVPEGSLPVHGEQALPKDQQITALGREEPVAIESPGQDLLGESRSEPVDVKPFASCEDSEAPVPAEDGGSDAGMCGLCQKAQLERMGVSGPSGSDLWAGAAVAKPQAKGQLAGGSLLMHCPCYGS…
rs2240542	chr2	242066314	T|A|C	1	PASK	ENSG00000115687	ENST00000544142	coding	1653	1458	486	A>A|A>A	syn|syn	None	MGFPDSARAGQRSLVDIISRSGEKIPVSVWMKRMRQERRLCCVVVLEPVERVSTWVAFQSDGTVTSCDSLFAHLHGYVSGEDVAGQHITDLIPSVQLPPSGQHIPKNLKIQRSVGRARDGTTFPLSLKLKSQPSSEEATTGEAAPVSGYRASVWVFCTISGLITLLPDGTIHGINHSFALTLFGYGKTELLGKNITFLIPGFYSYMDLAYNSSLQLPDLASCLDVGNESGCGERTLDPWQGQDPAEGGQDPRINVVLAGGHVVPRDEIRKLMESQDIFTGTQTELIAGGQLLSCLSPQPAPGVDNVPEGSLPVHGEQALPKDQQITALGREEPVAIESPGQDLLGESRSEPVDVKPFASCEDSEAPVPAEDGGSDAGMCGLCQKAQLERMGVSGPSGSD…
rs746764	chr20	21470713	C|T	1	RP5-984P4.1	ENSG00000226405	ENST00000421090	5upstream	None	None	None	None	None	None	None
rs9608249	chr22	24613952	G|A	1	GGT5	ENSG00000099998	ENST00000263112	3downstream	None	None	None	None	None	None	None
rs9608249	chr22	24613952	G|A	1	GGT5	ENSG00000099998	ENST00000327365	3downstream	None	None	None	None	None	None	None
rs9608249	chr22	24613952	G|A	1	GGT5	ENSG00000099998	ENST00000398292	3downstream	None	None	None	None	None	None	None
rs9608249	chr22	24613952	G|A	1	GGT5	ENSG00000099998	ENST00000425408	3downstream	None	None	None	None	None	None	None
rs9608249	chr22	24613952	G|A	1	GGT5	ENSG00000099998	ENST00000418439	3downstream	None	None	None	None	None	None	None
rs9613013	chr22	26152738	A|G	1	MYO18B	ENSG00000133454	ENST00000335473	intronic	None	None	None	None	None	4213	None
rs9613013	chr22	26152738	A|G	1	MYO18B	ENSG00000133454	ENST00000407587	intronic	None	None	None	None	None	4213	None
rs9613013	chr22	26152738	A|G	1	MYO18B	ENSG00000133454	ENST00000536101	intronic	None	None	None	None	None	4213	None
rs117271932	chr22	44236460	G|A	1	SULT4A1	ENSG00000130540	ENST00000540422	intronic	None	None	None	None	None	6846	None
rs117271932	chr22	44236460	G|A	1	SULT4A1	ENSG00000130540	ENST00000475131	5upstream	None	None	None	None	None	None	None
rs117271932	chr22	44236460	G|A	1	SULT4A1	ENSG00000130540	ENST00000249130	intronic	None	None	None	None	None	555	None
rs117271932	chr22	44236460	G|A	1	SULT4A1	ENSG00000130540	ENST00000330884	intronic	None	None	None	None	None	555	None
rs117271932	chr22	44236460	G|A	1	SULT4A1	ENSG00000130540	ENST00000422525	intronic	None	None	None	None	None	555	None
rs117271932	chr22	44236460	G|A	1	SULT4A1	ENSG00000130540	ENST00000432404	intronic	None	None	None	None	None	555	None
rs430270	chr3	60474379	C|W	1	FHIT	ENSG00000189283	ENST00000341848	intronic	None	None	None	None	None	48214	None
rs430270	chr3	60474379	C|W	1	FHIT	ENSG00000189283	ENST00000468189	intronic	None	None	None	None	None	48214	None
rs430270	chr3	60474379	C|W	1	FHIT	ENSG00000189283	ENST00000476844	intronic	None	None	None	None	None	48214	None
rs430270	chr3	60474379	C|W	1	FHIT	ENSG00000189283	ENST00000488467	intronic	None	None	None	None	None	48214	None
rs430270	chr3	60474379	C|W	1	FHIT	ENSG00000189283	ENST00000492590	intronic	None	None	None	None	None	48214	None
rs140997932	chr3	149298792	C|T	1	WWTR1	ENSG00000018408	ENST00000360632	intronic	None	None	None	None	None	8005	None
rs140997932	chr3	149298792	C|T	1	WWTR1	ENSG00000018408	ENST00000465804	intronic	None	None	None	None	None	8005	None
rs140997932	chr3	149298792	C|T	1	WWTR1	ENSG00000018408	ENST00000467467	intronic	None	None	None	None	None	8005	None
rs140997932	chr3	149298792	C|T	1	WWTR1	ENSG00000018408	ENST00000479238	intronic	None	None	None	None	None	8005	None
rs1304512	chr5	63736025	A|G	1	AC016561.1	ENSG00000236068	ENST00000438016	non-coding intronic	None	None	None	None	None	10473	None
rs3801748	chr7	81759508	A|G	1	CACNA2D1	ENSG00000153956	ENST00000356253	intronic	None	None	None	None	None	6443	None
rs3801748	chr7	81759508	A|G	1	CACNA2D1	ENSG00000153956	ENST00000356860	intronic	None	None	None	None	None	6443	None
rs3801748	chr7	81759508	A|G	1	CACNA2D1	ENSG00000153956	ENST00000423588	intronic	None	None	None	None	None	6443	None
rs3801748	chr7	81759508	A|G	1	CACNA2D1	ENSG00000153956	ENST00000484706	non-coding intronic	None	None	None	None	None	6443	None
rs2683313	chr8	19115604	A|K	1	RP11-1080G15.1	ENSG00000253557	ENST00000520920	non-coding intronic	None	None	None	None	None	1212	None
rs2683313	chr8	19115604	A|K	1	RP11-618M23.4	ENSG00000253280	ENST00000521016	5upstream	None	None	None	None	None	None	None
